# Supplementary material for: Comparative transcriptomics among floral organs of the basal eudicot Eschscholzia californica as reference for floral evolutionary developmental studies
Source: Genome Biol. 2010 Oct 15;11(10):R101. doi: 10.1186/gb-2010-11-10-r101 (PMC3218657; doi:10.1186/gb-2010-11-10-r101)
Supplement: Additional file 2 — Numbers of genes expressed in eight tissues using different cutoff and gene lists. Table S1: a summary of numbers of genes expressed in eight tissues using different cutoff percentiles (5%, 10%, 15%). Table S2: genes expressed in both leaves and medium buds. Table S3: genes expressed in leaves, small buds and medium buds. Table S4: genes expressed in both leaves and small buds. Table S5: genes expressed in both small buds and medium buds. Table S6: genes expressed in leaves, sepals and petals. Table S6: genes expressed in both carpels and stamens. Table S7: genes expressed in either sepals and/or petals. Table S8: genes expressed in carpels and either sepals and/or petals. Table S9: genes expressed in carpels, stamens and either sepals and/or petals. Table S10: genes expressed in stamens and either sepals and/or petals. [file gb-2010-11-10-r101-S2.XLSX]

## Sheet: summary
		Carpel	Fruit	Leaf	MBud	Petal	SBud	Sepal	Stamen
0.05	5.07767	6174	6185	6201	6183	6183	6196	6196	6181
0.1	5.40735	5851	5881	5905	5876	5870	5906	5876	5877
0.15	5.65564	5518	5535	5539	5536	5541	5563	5509	5529

## Sheet: F-C=5754
geneName	TAIR9 Best Hit	TAIR9 Annotation	C	F	L	MB	P	SB	S	St
83575	AT2G05810.1	| armadillo/beta-catenin repeat family protein | chr2:2215225-2216967 REVERSE	5.76752	6.03592	5.95883	5.52673	5.75796	5.60467	5.91569	5.8907
83576	AT3G51670.1	| SEC14 cytosolic factor family protein / phosphoglyceride transfer family protein | chr3:19168912-19170848 FORWARD	6.40679	6.30646	6.18019	6.29699	6.14374	6.28021	6.19054	6.39912
83577			5.6487	5.6702	5.57993	5.57097	5.78907	5.5149	5.4783	5.41529
83578	AT5G18520.1	| LOCATED IN: endomembrane system, integral to membrane; EXPRESSED IN: 24 plant structures; EXPRESSED DURING: 14 growth stages; CONTAINS InterPro	6.11899	6.21327	5.84634	6.31754	6.15918	6.18179	5.95778	7.81789
83579	AT2G26250.1	FDH, KCS10 | KCS10 (3-KETOACYL-COA SYNTHASE 10); acyltransferase/ catalytic/ transferase, transferring acyl groups other than amino-acyl groups |	9.33569	9.18596	9.23414	9.07928	9.3748	9.0562	9.39911	9.29438
83580	AT1G68000.1	ATPIS1, ATPIS | ATPIS1 (PHOSPHATIDYLINOSITOL SYNTHASE 1); CDP-diacylglycerol-inositol 3-phosphatidyltransferase | chr1:25491346-25492930 FORWARD	8.03507	7.89143	7.67382	8.20598	7.61728	8.48754	7.4153	7.43678
83581	AT3G09630.1	| 60S ribosomal protein L4/L1 (RPL4A) | chr3:2953813-2955444 FORWARD	5.79581	5.62504	5.86983	5.98744	5.66397	5.93188	5.52007	5.95286
83582			6.71151	6.80363	6.74175	6.35194	6.64233	6.42257	6.83158	6.70158
83583	AT4G04340.3	| early-responsive to dehydration protein-related / ERD protein-related | chr4:2123235-2126624 FORWARD	9.17229	9.20403	9.17421	9.08815	9.11474	9.52428	9.15657	9.17171
83584	AT5G19760.1	| dicarboxylate/tricarboxylate carrier (DTC) | chr5:6679591-6681845 REVERSE	11.304	11.6894	11.589	11.3108	12.2356	11.1586	11.8544	12.3051
83585	AT5G44530.1	| subtilase family protein | chr5:17937931-17941193 FORWARD	6.49794	6.52436	6.69267	7.14509	6.67449	8.75469	6.84471	6.55553
83586	AT2G33570.1	| unknown protein | chr2:14217361-14219043 FORWARD	8.09432	7.79691	7.92215	7.67821	9.20317	7.63205	7.97893	6.54484
83587	AT4G32260.1	| ATP synthase family | chr4:15573859-15574586 REVERSE	9.12176	9.81276	10.6188	9.3043	9.51018	8.99914	10.3587	8.59124
83588	AT4G33250.1	EIF3K, TIF3K1, ATTIF3K1 | EIF3K (EUKARYOTIC TRANSLATION INITIATION FACTOR 3K); translation initiation factor | chr4:16039066-16040617 REVERSE	6.27637	6.38677	6.32345	6.27579	6.04268	6.16382	6.01685	6.21824
83589	AT1G65270.3	| unknown protein | chr1:24241855-24244504 FORWARD	8.52295	8.3904	8.18081	8.62188	8.50787	8.66297	8.03656	8.17873
83590			6.68451	6.91675	6.95391	6.53065	7.01009	6.57054	7.14585	7.01496
83591	AT4G16100.1	| unknown protein | chr4:9105809-9107986 FORWARD	6.19051	6.08217	5.88054	6.39268	6.06285	6.16054	6.13179	5.88292
83592	AT1G68560.1	ATXYL1, XYL1 | XYL1 (ALPHA-XYLOSIDASE 1); alpha-N-arabinofuranosidase/ hydrolase, hydrolyzing O-glycosyl compounds / xylan 1,4-beta-xylosidase | c	11.1791	11.724	11.0663	11.0312	11.9236	10.6677	11.2259	9.82537
83593	AT3G14940.1	ATPPC3 | ATPPC3 (PHOSPHOENOLPYRUVATE CARBOXYLASE 3); phosphoenolpyruvate carboxylase | chr3:5025584-5029476 FORWARD	7.18949	7.37171	7.44162	8.07999	7.80874	7.56959	6.88849	7.95912
83594	AT4G17830.1	| peptidase M20/M25/M40 family protein | chr4:9915916-9918049 FORWARD	5.99285	6.09005	6.02839	5.88248	5.99404	5.94065	6.24834	6.00475
83595	AT5G46630.1	| clathrin adaptor complexes medium subunit family protein | chr5:18920580-18923252 FORWARD	7.88336	7.96214	8.04646	7.77736	7.91741	7.82495	8.11027	8.10281
83596	AT3G03860.1	ATAPRL5 | ATAPRL5 (APR-like 5) | chr3:992465-994315 FORWARD	5.90343	5.89335	5.7099	5.84382	5.98709	6.05841	5.84661	6.20631
83597	AT5G50250.1	| 31 kDa ribonucleoprotein, chloroplast, putative / RNA-binding protein RNP-T, putative / RNA-binding protein 1/2/3, putative / RNA-binding prote	10.7354	10.5603	12.5226	10.545	9.8015	10.6162	10.469	7.95741
83598	AT4G30020.1	| subtilase family protein | chr4:14678251-14681762 FORWARD	6.56831	6.71483	6.79953	8.97675	6.7741	11.5344	6.91758	6.58905
83599	AT5G09510.1	| 40S ribosomal protein S15 (RPS15D) | chr5:2955698-2956554 REVERSE	7.8201	7.23952	7.35711	7.57138	6.61048	7.94397	6.34367	6.51175
83600	AT1G28520.1	VOZ1, ATVOZ1 | VOZ1 (VASCULAR PLANT ONE ZINC FINGER PROTEIN); transcription activator | chr1:10029713-10031479 FORWARD	7.08114	7.12114	7.02707	7.61015	6.81399	7.17824	6.72414	7.47592
83601			9.78948	9.98653	9.96009	9.7746	10.8448	9.82872	10.2916	10.427
83602	AT5G19180.1	ECR1 | ECR1 (E1 C-terminal related 1); NEDD8 activating enzyme/ protein heterodimerization/ small protein activating enzyme | chr5:6453375-6455750	6.95643	6.87486	6.85809	7.19882	6.89524	7.62779	7.02976	6.68351
83603	AT5G23950.1	| C2 domain-containing protein | chr5:8082789-8083448 FORWARD	7.89006	8.12953	8.21715	7.72377	8.19395	7.81593	8.22544	8.29748
83604	AT1G67430.1	| 60S ribosomal protein L17 (RPL17B) | chr1:25262209-25263627 FORWARD	10.1861	9.28084	9.78436	9.9114	8.23167	10.5065	7.28766	8.08816
83605			6.71512	6.87021	6.49253	6.99036	6.63084	7.01329	6.7794	6.55878
83607			8.64067	8.53343	8.73769	8.19411	8.74339	8.16763	8.77505	8.5455
83608	AT1G62380.1	ACO2, ATACO2 | ACO2 (ACC OXIDASE 2); 1-aminocyclopropane-1-carboxylate oxidase | chr1:23082340-23084068 FORWARD	10.6443	11.2143	11.5676	10.8633	12.0305	10.7217	11.6359	11.2454
83609	AT5G45280.2	| pectinacetylesterase, putative | chr5:18346862-18349488 FORWARD	6.74753	7.17719	7.42314	7.15068	7.83202	6.8103	8.48228	7.41474
83610	AT1G65720.1	| unknown protein | chr1:24440471-24441013 REVERSE	9.0984	9.26315	8.84283	9.15562	9.5718	9.25379	8.93662	8.98301
83611	AT1G53240.1	| malate dehydrogenase (NAD), mitochondrial | chr1:19854966-19856802 REVERSE	6.62642	6.69914	7.03507	6.43425	6.7861	6.44137	7.14218	6.58713
83612	AT1G55490.1	CPN60B, LEN1 | CPN60B (CHAPERONIN 60 BETA); ATP binding / protein binding | chr1:20715717-20718673 REVERSE	6.31973	6.27624	6.79208	7.00583	5.97407	6.79753	5.76249	5.9321
83613	AT2G20900.2	DGK5, ATDGK5 | diacylglycerol kinase, putative | chr2:8989794-8992798 REVERSE	6.75639	6.9273	6.95713	6.55732	6.86057	6.54037	7.26297	7.01081
83614	AT2G09990.1	| 40S ribosomal protein S16 (RPS16A) | chr2:3781442-3781882 FORWARD	12.8156	12.3472	12.6772	12.3024	11.9218	12.5823	11.2192	11.7515
83615	AT4G24330.1	| unknown protein | chr4:12603848-12606229 REVERSE	8.8015	8.59999	8.46337	8.8804	8.55375	8.81279	8.14451	8.56756
83616	AT2G01140.1	| fructose-bisphosphate aldolase, putative | chr2:95006-96491 REVERSE	6.48718	6.97495	6.25353	7.56273	7.50693	6.62498	6.77036	8.17123
83617	AT5G63570.1	GSA1 | GSA1 (GLUTAMATE-1-SEMIALDEHYDE-2,1-AMINOMUTASE); glutamate-1-semialdehyde 2,1-aminomutase | chr5:25451957-25453620 FORWARD	8.08779	8.35605	9.99369	8.6589	8.07732	8.56114	7.65201	7.42704
83618	AT3G06030.1	ANP3, MAPKKK12 | ANP3 (ARABIDOPSIS NPK1-RELATED PROTEIN KINASE 3); ATP binding / kinase/ protein kinase/ protein serine/threonine kinase | chr3:18	7.33167	7.41025	7.20163	7.47925	7.28731	7.88608	7.37219	6.95648
83619	AT1G19580.1	GAMMA CA1 | GAMMA CA1 (GAMMA CARBONIC ANHYDRASE 1); carbonate dehydratase | chr1:6774937-6777092 FORWARD	9.29729	9.10897	9.33449	9.11021	8.75168	9.17676	8.96662	9.60686
83620			9.54736	9.8914	10.5363	9.93283	9.96355	9.83625	9.83696	8.51303
83621	AT5G50000.1	| protein kinase, putative | chr5:20342838-20345033 REVERSE	7.9627	7.80242	7.87513	8.48009	9.191	8.09563	8.52306	8.16286
83622	AT4G01850.1	SAM-2, MAT2 | SAM-2 (S-ADENOSYLMETHIONINE SYNTHETASE 2); copper ion binding / methionine adenosyltransferase | chr4:796298-797479 REVERSE	5.78683	5.78104	5.75321	5.56703	5.67312	5.63016	5.57964	5.47508
83623	AT3G09630.1	| 60S ribosomal protein L4/L1 (RPL4A) | chr3:2953813-2955444 FORWARD	7.23293	6.66814	6.96083	6.7938	6.27729	6.95617	5.8721	6.08257
83625			5.77756	5.71878	5.83534	5.95292	5.77248	6.11915	6.19069	6.00772
83626	AT1G74470.1	| geranylgeranyl reductase | chr1:27991248-27992845 FORWARD	9.34738	9.5585	11.2388	9.57262	9.17941	9.28191	9.70473	8.03622
83627	AT5G64380.1	| fructose-1,6-bisphosphatase family protein | chr5:25741342-25743024 FORWARD	8.96043	9.20815	9.99436	8.99419	9.63884	8.81519	9.71566	8.15017
83628			6.70817	6.74655	6.96164	6.65996	6.88399	6.61863	6.6598	6.68163
83629	AT5G17920.1	ATCIMS, ATMETS, ATMS1 | ATMS1; 5-methyltetrahydropteroyltriglutamate-homocysteine S-methyltransferase/ copper ion binding / methionine synthase |	10.9907	11.3215	11.0751	11.0797	10.5643	10.7376	9.45665	11.7643
83630	AT4G24330.1	| unknown protein | chr4:12603848-12606229 REVERSE	7.25469	7.3343	7.15128	7.09522	7.1864	6.99904	6.94227	7.52572
83631	AT1G21880.1	LYM1 | LYM1 (LYSM DOMAIN GPI-ANCHORED PROTEIN 1 PRECURSOR) | chr1:7680689-7682048 FORWARD	6.83534	7.03757	7.05948	6.39447	6.73147	6.55047	7.10509	6.87867
83632	AT2G19540.1	| transducin family protein / WD-40 repeat family protein | chr2:8461804-8464347 FORWARD	6.60864	6.66591	6.55538	6.47265	6.38507	6.59752	6.36985	6.59823
83633	AT3G17840.1	RLK902 | RLK902; ATP binding / kinase/ protein serine/threonine kinase | chr3:6106092-6108430 FORWARD	6.79272	6.66819	6.72851	6.86543	7.42155	7.02779	6.25714	6.39201
83634	AT2G02570.3	| nucleic acid binding | chr2:698361-700794 REVERSE	6.64959	6.5787	6.64931	6.47041	6.63519	6.61161	6.60693	6.82706
83635	AT3G05590.1	RPL18 | RPL18 (RIBOSOMAL PROTEIN L18); structural constituent of ribosome | chr3:1621511-1622775 FORWARD	11.7743	11.3015	11.5124	11.4417	10.9552	11.7371	9.86272	10.3292
83636	AT2G26990.1	FUS12, ATCSN2, COP12, CSN2 | FUS12 (FUSCA 12) | chr2:11519684-11522412 REVERSE	7.05399	7.26382	6.99246	7.38226	6.76332	7.59093	6.82205	6.95245
83637	AT5G13710.1	SMT1, CPH | SMT1 (STEROL METHYLTRANSFERASE 1); sterol 24-C-methyltransferase | chr5:4424048-4426866 REVERSE	6.66171	6.71725	6.23088	6.82076	6.65874	6.57897	6.04042	8.16764
83638			6.26969	6.26529	6.20491	6.09443	6.34342	6.1142	6.30829	6.61684
83639			8.02536	7.59382	7.36943	7.67686	6.64959	9.31855	6.92228	8.23181
83640	AT5G52650.1	| 40S ribosomal protein S10 (RPS10C) | chr5:21355781-21357003 REVERSE	11.1155	10.5149	11.0144	10.8688	9.73644	11.3959	8.91446	9.9456
83641			7.21231	7.26711	7.30933	6.82659	7.7557	6.86824	7.34804	7.45454
83642	AT2G23630.1	sks16 | sks16 (SKU5 Similar 16); copper ion binding / pectinesterase | chr2:10052581-10055311 REVERSE	6.96725	7.10159	7.03015	6.80115	6.96559	6.87138	7.4185	7.18345
83643	AT2G36530.1	LOS2 | LOS2; copper ion binding / phosphopyruvate hydratase | chr2:15321081-15323786 REVERSE	6.64092	6.43851	6.63225	6.26911	6.58828	6.27833	6.82024	6.81974
83644	AT5G59720.1	HSP18.2 | HSP18.2 (heat shock protein 18.2) | chr5:24062632-24063117 FORWARD	5.46057	5.42764	5.43735	5.2625	5.51457	5.34651	5.78933	5.55227
83645	AT4G29130.1	ATHXK1, GIN2, HXK1 | HXK1 (HEXOKINASE 1); ATP binding / fructokinase/ glucokinase/ hexokinase | chr4:14352338-14354865 REVERSE	7.62916	7.56788	7.57545	7.48388	7.59875	7.44365	7.7268	7.74315
83646	AT2G19480.1	NFA02, NFA2, NAP1;2 | NAP1;2 (NUCLEOSOME ASSEMBLY PROTEIN 1;2); DNA binding | chr2:8438601-8441040 FORWARD	5.95414	5.83695	5.98064	6.21011	6.09224	7.55332	6.0853	6.05214
83647	AT5G61170.1	| 40S ribosomal protein S19 (RPS19C) | chr5:24611158-24612202 FORWARD	8.80455	8.30292	8.46401	8.44045	7.64562	8.8672	7.08794	7.65477
83648			5.85139	6.16869	6.84442	6.21554	6.15785	5.82218	6.549	5.84368
83650	AT5G15950.1	| adenosylmethionine decarboxylase family protein | chr5:5206706-5207794 FORWARD	7.93457	8.34936	7.95504	8.01253	7.98324	7.82599	8.53105	8.07374
83651	AT4G26000.1	PEP | PEP (PEPPER); RNA binding / nucleic acid binding | chr4:13197280-13199539 FORWARD	8.08134	8.26793	8.17464	8.30378	8.03442	8.65867	7.95229	8.15138
83652	AT3G02830.1	ZFN1 | ZFN1 (ZINC FINGER PROTEIN 1); DNA binding / nuclease/ nucleic acid binding | chr3:614075-615916 FORWARD	6.64733	6.48189	6.63889	6.65388	6.81556	6.47529	6.46711	7.38654
83653	AT1G76160.1	sks5 | sks5 (SKU5 Similar 5); copper ion binding / oxidoreductase | chr1:28578211-28581020 REVERSE	7.81847	7.69488	7.69226	7.6289	8.15295	7.48356	7.92863	7.82887
83655			6.18055	6.19274	6.24391	6.14583	6.16668	6.41158	6.31594	6.09129
83656	AT3G59970.2	MTHFR1 | MTHFR1 (METHYLENETETRAHYDROFOLATE REDUCTASE 1); methylenetetrahydrofolate reductase (NADPH) | chr3:22151303-22153989 FORWARD	9.09362	8.8122	8.83366	8.93678	8.45992	8.72701	7.4846	8.80164
83657	AT1G70370.1	| BURP domain-containing protein / polygalacturonase, putative | chr1:26513003-26514998 REVERSE	9.21932	8.77218	8.41578	9.68588	9.08594	9.21486	8.4604	8.50466
83658	AT2G21250.1	| mannose 6-phosphate reductase (NADPH-dependent), putative | chr2:9103408-9105116 REVERSE	9.38201	9.79448	9.54549	9.90254	9.23857	9.6576	9.25241	9.43037
83660	AT2G34590.1	| transketolase family protein | chr2:14568956-14570844 REVERSE	7.55325	7.85364	8.04295	7.92812	8.06832	7.87165	7.59982	7.95937
83661	AT5G08030.1	| glycerophosphoryl diester phosphodiesterase family protein | chr5:2575152-2576770 REVERSE	6.8943	7.15685	6.80409	7.22887	6.45967	7.31887	7.13017	6.8374
83662	AT5G63840.1	RSW3 | RSW3 (RADIAL SWELLING 3); glucosidase/ hydrolase, hydrolyzing O-glycosyl compounds | chr5:25545056-25548922 FORWARD	7.90404	8.19197	7.39125	8.5105	7.72133	8.39822	6.95833	8.59181
83663	AT1G09620.1	| ATP binding / aminoacyl-tRNA ligase/ leucine-tRNA ligase/ nucleotide binding | chr1:3113077-3116455 REVERSE	7.01854	6.87569	6.9187	7.64597	6.97882	7.43659	6.11266	6.56965
83664	AT3G51640.1	| unknown protein | chr3:19154342-19157134 FORWARD	6.02716	5.65503	5.99881	5.7775	6.09432	5.67274	5.9703	5.96357
83665			6.93587	7.23787	7.38559	7.97951	7.0864	6.32292	6.4172	6.37554
83666	AT3G15140.1	| exonuclease family protein | chr3:5099712-5101717 REVERSE	7.58252	7.90664	7.43669	8.14062	7.69889	7.7767	7.36595	8.20406
83667			10.3839	10.6312	10.4896	10.1383	10.3487	9.99752	10.7459	10.8309
83668	AT1G61070.1	LCR66, PDF2.4 | LCR66 (LOW-MOLECULAR-WEIGHT CYSTEINE-RICH 66) | chr1:22492020-22492470 REVERSE	15.3996	13.7511	13.9739	15.1604	15.9856	14.5493	12.1508	15.9414
83669	AT1G56070.1	LOS1 | LOS1; copper ion binding / translation elongation factor/ translation factor, nucleic acid binding | chr1:20968245-20971077 REVERSE	9.9682	9.61746	9.28654	10.3785	9.19427	10.2968	8.27436	9.26687
83670	AT4G21960.1	PRXR1 | PRXR1; electron carrier/ heme binding / peroxidase | chr4:11646613-11648312 REVERSE	11.6348	12.4734	12.2334	11.745	10.9023	11.3518	9.48578	8.9845
83671	AT2G21660.1	ATGRP7, CCR2, GR-RBP7, GRP7 | CCR2 (COLD, CIRCADIAN RHYTHM, AND RNA BINDING 2); RNA binding / double-stranded DNA binding / single-stranded DNA bi	10.3097	9.49491	7.47532	9.91137	8.02446	10.1233	7.77892	8.9193
83672	AT2G27530.1	PGY1 | PGY1 (PIGGYBACK1); RNA binding / structural constituent of ribosome | chr2:11763443-11764570 REVERSE	8.27872	8.1353	8.33244	8.22431	8.47376	8.14584	8.43112	8.32541
83674	AT1G03130.1	PSAD-2 | PSAD-2 (photosystem I subunit D-2) | chr1:753528-754142 REVERSE	10.6185	11.3683	12.6083	10.67	10.2623	10.6402	12.3291	7.59678
83675	AT2G37180.1	RD28, PIP2;3, PIP2C | RD28 (RESPONSIVE TO DESICCATION 28); water channel | chr2:15617779-15618937 FORWARD	8.8951	9.04969	10.3617	9.91295	11.2907	9.34858	10.0877	8.72268
83676	AT5G06360.1	| ribosomal protein S8e family protein | chr5:1944835-1946512 FORWARD	10.9392	9.77233	10.1404	10.3091	9.43602	10.4535	8.60418	9.28754
83677	AT1G03370.1	| protein binding / zinc ion binding | chr1:827182-834996 FORWARD	10.5599	10.5957	10.6124	10.2915	10.6055	10.2156	10.8861	10.8598
83678	AT1G55890.1	| pentatricopeptide (PPR) repeat-containing protein | chr1:20901364-20902560 FORWARD	5.82896	5.52269	5.61656	5.77878	5.65161	5.89265	5.4433	5.55208
83680	AT5G50410.1	| unknown protein | chr5:20528446-20529816 REVERSE	6.71102	6.42506	6.64588	6.70414	6.37662	6.76336	6.25251	6.42626
83681			6.14647	6.3189	6.07931	6.33264	6.41039	6.50817	6.25008	6.6252
83682	AT4G31180.1	| aspartyl-tRNA synthetase, putative / aspartate--tRNA ligase, putative | chr4:15156696-15159362 FORWARD	6.67603	6.83857	6.62883	6.87919	6.46228	6.78214	5.85489	6.20285
83683	AT1G26100.1	| cytochrome B561 family protein | chr1:9022716-9024081 REVERSE	10.2062	10.1327	10.2425	9.97889	10.4169	9.92397	10.4341	10.3335
83685	AT5G13890.2	| unknown protein | chr5:4479940-4480872 REVERSE	8.69698	8.91358	8.93684	8.15975	8.70083	8.49514	8.8137	8.78909
83686	AT4G37310.1	CYP81H1 | CYP81H1; electron carrier/ heme binding / iron ion binding / monooxygenase/ oxygen binding | chr4:17556152-17558833 REVERSE	9.69199	7.80712	9.59711	7.79397	8.44715	7.99744	8.95262	6.83753
83687	AT2G47170.1	ARF1A1C | ARF1A1C; GTP binding / phospholipase activator/ protein binding | chr2:19367264-19368518 FORWARD	8.80526	8.86538	8.69641	8.87828	8.88259	8.8702	8.46164	8.95977
83688	AT3G01400.1	| armadillo/beta-catenin repeat family protein | chr3:151920-152987 FORWARD	7.1657	7.3375	7.07149	6.8617	6.97964	6.82156	7.17306	7.35414
83689			5.88769	5.89244	5.85562	5.59945	5.80176	5.61382	5.91427	6.05473
83690	AT2G16500.1	ADC1, ARGDC1, ARGDC, SPE1 | ADC1 (ARGININE DECARBOXYLASE 1); arginine decarboxylase | chr2:7150796-7152904 REVERSE	8.07016	7.97381	8.23543	8.19622	7.48056	7.68657	8.05948	9.53249
83691	AT5G63980.1	SAL1, ALX8, ATSAL1, HOS2, FRY1 | SAL1; 3'(2'),5'-bisphosphate nucleotidase/ inositol or phosphatidylinositol phosphatase | chr5:25609840-25611802	7.40599	7.35054	7.50197	7.7722	7.49936	7.81872	7.21555	7.36662
83692	AT5G13930.1	CHS, TT4, ATCHS | TT4 (TRANSPARENT TESTA 4); naringenin-chalcone synthase | chr5:4488762-4490035 FORWARD	11.8295	10.8443	12.3392	13.7508	14.8273	12.9711	11.0783	11.2774
83693	AT3G11270.1	MEE34 | MEE34 (maternal effect embryo arrest 34) | chr3:3528989-3531317 FORWARD	6.26523	6.26548	6.23136	6.65163	6.00677	6.63843	5.4983	5.93006
83694	AT2G13360.1	AGT, AGT1 | AGT (ALANINE:GLYOXYLATE AMINOTRANSFERASE); alanine-glyoxylate transaminase/ serine-glyoxylate transaminase/ serine-pyruvate transamina	10.1901	10.0873	10.5391	9.48898	11.1408	9.12832	10.7432	10.9421
83695	AT1G67090.1	RBCS1A | RBCS1A (RIBULOSE BISPHOSPHATE CARBOXYLASE SMALL CHAIN 1A); copper ion binding / ribulose-bisphosphate carboxylase | chr1:25048465-2504924	8.71799	10.1516	11.317	9.22637	8.52371	8.74585	10.2697	7.72007
83696	AT5G35750.1	AHK2 | AHK2 (ARABIDOPSIS HISTIDINE KINASE 2); cytokinin receptor/ osmosensor/ protein histidine kinase | chr5:13911743-13916337 REVERSE	9.28558	9.80723	11.2996	9.25956	9.666	9.23706	10.0121	9.42911
83697	AT4G38400.1	ATEXLA2, EXPL2, ATEXPL2, ATHEXP BETA 2.2 | ATEXLA2 (ARABIDOPSIS THALIANA EXPANSIN-LIKE A2) | chr4:17978675-17979665 REVERSE	8.39144	7.85476	6.87151	9.12915	7.62434	9.21734	6.86647	7.20034
83698	AT2G18020.1	EMB2296 | EMB2296 (embryo defective 2296); structural constituent of ribosome | chr2:7837151-7838160 FORWARD	11.157	10.4966	8.73571	9.50261	12.737	8.81408	9.01251	9.11174
83700	AT1G02560.1	CLPP5, NCLPP5, NCLPP1 | CLPP5 (NUCLEAR ENCODED CLP PROTEASE 5); serine-type endopeptidase | chr1:538000-539805 FORWARD	8.86752	9.12817	9.6593	9.17711	8.8558	8.95205	9.36967	8.89505
83701	AT5G19760.1	| dicarboxylate/tricarboxylate carrier (DTC) | chr5:6679591-6681845 REVERSE	11.0034	11.181	11.6065	11.5984	11.503	11.1126	11.4529	12.4787
83702	AT3G10520.1	AHB2, GLB2, ARATH GLB2, NSHB2 | AHB2 (ARABIDOPSIS HAEMOGLOBIN 2); oxygen transporter | chr3:3276516-3277765 REVERSE	7.88272	7.33554	7.82287	7.34802	8.34092	7.001	7.08755	7.11578
83703	AT5G09810.1	ACT2, ACT7 | ACT7 (ACTIN 7); structural constituent of cytoskeleton | chr5:3052809-3054220 FORWARD	9.18032	9.02523	9.3478	8.78189	9.3508	8.92314	9.51296	9.43523
83704	AT1G48100.1	| glycoside hydrolase family 28 protein / polygalacturonase (pectinase) family protein | chr1:17766921-17769625 FORWARD	10.1074	10.1476	10.3586	10.0086	10.5602	9.97079	10.3799	10.1782
83705	AT1G29260.1	PEX7, ATPEX7 | PEX7; peroxisome matrix targeting signal-2 binding / protein binding | chr1:10224923-10225876 FORWARD	7.55278	7.75501	7.53898	7.7543	7.4147	7.58775	7.60937	7.62928
83706	AT5G55560.1	| protein kinase family protein | chr5:22506477-22507757 REVERSE	5.82278	6.04151	5.85511	6.65323	5.71331	7.85743	7.09398	5.9731
83707	AT1G24510.1	| T-complex protein 1 epsilon subunit, putative / TCP-1-epsilon, putative / chaperonin, putative | chr1:8685504-8688101 REVERSE	7.13301	6.99395	6.91279	7.29618	6.65618	7.51538	5.99197	6.83058
83708			8.57861	8.89304	8.78929	8.41482	8.75933	8.42309	8.75989	8.91786
83709	AT5G62690.1	TUB2 | TUB2; GTP binding / GTPase/ structural molecule | chr5:25181560-25183501 FORWARD	9.84985	9.19151	9.81818	10.006	10.057	10.2977	7.42289	8.13113
83710	AT4G40030.2	| histone H3.2 | chr4:18555840-18556827 REVERSE	10.0892	9.61817	9.94394	10.3035	10.1065	10.7346	8.84342	9.11964
83711	AT1G61870.1	PPR336 | PPR336 (pentatricopeptide repeat 336) | chr1:22865326-22866552 REVERSE	7.36446	7.49251	7.59044	6.6484	7.29613	6.95478	7.61941	7.37136
83712	AT3G02470.3	SAMDC | SAMDC (S-ADENOSYLMETHIONINE DECARBOXYLASE); adenosylmethionine decarboxylase | chr3:510223-511323 FORWARD	11.3738	11.6729	11.7709	11.6099	11.102	11.0469	11.639	11.4075
83713	AT5G60390.1	| elongation factor 1-alpha / EF-1-alpha | chr5:24289226-24290675 FORWARD	14.7458	14.7487	14.5601	15.0326	14.246	15.137	13.5847	14.1471
83714	AT5G03300.1	ADK2 | ADK2 (ADENOSINE KINASE 2); adenosine kinase/ copper ion binding / kinase | chr5:796573-798997 FORWARD	11.0851	11.1942	10.9846	10.8729	10.6689	10.5744	9.98727	10.4268
83715	AT3G19950.1	| zinc finger (C3HC4-type RING finger) family protein | chr3:6942853-6943839 FORWARD	5.98906	6.05763	6.02285	6.03299	5.89679	6.09413	6.04849	6.30061
83716	AT5G45160.1	| root hair defective 3 GTP-binding (RHD3) family protein | chr5:18264991-18270035 FORWARD	5.80729	5.762	5.47769	5.72449	5.81549	5.7592	6.00363	7.15303
83718	AT3G05590.1	RPL18 | RPL18 (RIBOSOMAL PROTEIN L18); structural constituent of ribosome | chr3:1621511-1622775 FORWARD	9.29819	9.21817	9.2429	8.99619	9.39131	9.08302	9.34468	9.36318
83719			7.66519	7.72392	7.58158	7.60674	7.50247	7.52087	8.10531	8.62396
83720	AT1G53910.1	RAP2.12 | RAP2.12; DNA binding / transcription factor | chr1:20135242-20136581 FORWARD	9.04263	8.85839	7.91056	8.58181	8.66817	8.55203	8.96707	8.51454
83721	AT5G16880.1	| VHS domain-containing protein / GAT domain-containing protein | chr5:5549658-5551274 FORWARD	7.34753	7.6347	7.03482	7.74601	7.41447	7.53302	7.30512	7.38544
83722	AT4G31840.1	| plastocyanin-like domain-containing protein | chr4:15401798-15402426 FORWARD	6.40506	6.38309	6.63523	6.42727	6.40044	6.43976	6.60462	6.2492
83723	AT4G31940.1	CYP82C4 | CYP82C4; electron carrier/ heme binding / iron ion binding / monooxygenase/ oxygen binding | chr4:15452040-15453966 FORWARD	8.22768	8.42882	8.39229	7.96761	8.34692	8.10291	8.39193	8.32198
83724	AT2G39800.2	P5CS1, ATP5CS | P5CS1 (DELTA1-PYRROLINE-5-CARBOXYLATE SYNTHASE 1); delta1-pyrroline-5-carboxylate synthetase | chr2:16598516-16601976 REVERSE	7.52109	8.08667	8.48163	8.47644	7.9177	7.5193	7.711	8.30403
83725	AT5G26740.2	| unknown protein | chr5:9292436-9294407 FORWARD	7.22604	7.20486	7.22074	7.38751	7.42896	7.33689	7.10425	7.26703
83726			7.81863	8.14244	7.72392	8.18863	8.18213	7.86721	8.1289	8.14583
83727	AT5G28840.1	GME | GME (GDP-D-MANNOSE 3',5'-EPIMERASE); GDP-mannose 3,5-epimerase/ NAD or NADH binding / catalytic | chr5:10862472-10864024 REVERSE	10.306	11.284	10.8124	10.8659	10.8922	10.2719	11.3103	10.2252
83728	AT5G61410.1	RPE, EMB2728 | RPE; catalytic/ ribulose-phosphate 3-epimerase | chr5:24684085-24685836 REVERSE	9.37352	9.66007	9.86993	8.95364	9.39923	8.92395	10.151	9.2611
83729			7.51202	7.54717	8.57162	7.1776	7.59689	7.48264	7.62348	6.88161
83730	AT1G71180.1	| 6-phosphogluconate dehydrogenase NAD-binding domain-containing protein | chr1:26832335-26833291 FORWARD	5.75062	5.7717	5.88109	5.87274	5.71378	5.86218	5.74645	6.01245
83731	AT5G42020.1	BIP, BIP2 | BIP2; ATP binding | chr5:16807697-16810480 REVERSE	10.5469	11.1171	10.0227	11.2609	10.6087	11.7655	10.1054	11.9822
83732	AT3G14240.1	| subtilase family protein | chr3:4741637-4743964 REVERSE	8.06064	8.13547	8.25523	7.76563	8.34345	7.88743	8.15145	8.40305
83733			7.69096	7.71879	7.73238	7.72245	7.49526	7.85639	7.57583	7.76265
83734	AT3G27740.1	CARA | CARA (CARBAMOYL PHOSPHATE SYNTHETASE A); carbamoyl-phosphate synthase (glutamine-hydrolyzing)/ carbamoyl-phosphate synthase/ catalytic | ch	8.08338	7.85256	8.04676	8.00582	7.8227	8.08374	7.70402	7.65436
83735			10.8475	10.07	10.7677	9.94412	10.2079	10.081	9.8956	9.74719
83736	AT1G80450.1	| VQ motif-containing protein | chr1:30244155-30244688 REVERSE	6.08812	5.7596	6.08509	6.00953	6.06645	6.0334	5.96259	6.35929
83737	AT2G01250.1	| 60S ribosomal protein L7 (RPL7B) | chr2:132943-134264 REVERSE	6.99582	7.11947	6.88061	6.65489	6.92221	6.51524	7.09328	7.03522
83738	AT1G51980.1	| mitochondrial processing peptidase alpha subunit, putative | chr1:19323692-19326771 REVERSE	7.74275	8.16096	7.84369	8.29243	7.84887	8.08006	7.97204	9.25065
83739	AT2G47590.1	PHR2 | PHR2 (photolyase/blue-light receptor 2); DNA photolyase | chr2:19521888-19523732 FORWARD	9.67344	9.87411	9.94593	9.49825	9.8502	9.47539	10.1025	10.2016
83740			5.76166	5.80951	5.62995	5.73474	5.6958	5.92358	5.81233	5.69112
83741			6.33762	6.51689	6.49442	6.46419	6.40486	6.61198	6.43828	6.67422
83742			6.29615	5.97961	6.00487	5.97393	5.98956	5.97853	6.10285	6.62591
83743	AT5G08640.1	FLS | FLS (FLAVONOL SYNTHASE); flavonol synthase | chr5:2804009-2805175 FORWARD	7.43896	7.5462	7.50615	7.20462	7.64714	7.06901	7.78453	7.71972
83744	AT3G54340.1	AP3, ATAP3 | AP3 (APETALA 3); DNA binding / transcription factor | chr3:20119428-20121087 REVERSE	9.91896	9.1288	8.21622	12.0109	11.8867	11.3874	9.05839	13.0562
83745	AT1G57720.1	| elongation factor 1B-gamma, putative / eEF-1B gamma, putative | chr1:21377873-21380114 FORWARD	10.0501	9.60981	10.0151	10.0024	9.02696	10.0791	8.28903	8.62328
83746	AT5G43760.1	KCS20 | KCS20 (3-KETOACYL-COA SYNTHASE 20); fatty acid elongase | chr5:17585903-17588486 FORWARD	5.98073	5.88819	6.8109	6.494	5.50187	6.15862	6.6254	6.35477
83747	AT1G44575.1	NPQ4, PSBS | NPQ4 (NONPHOTOCHEMICAL QUENCHING); chlorophyll binding / xanthophyll binding | chr1:16871768-16873194 FORWARD	10.3855	11.1772	12.6814	10.5905	10.5873	10.5271	11.1479	7.70045
83748	AT4G06598.1	| FUNCTIONS IN: molecular_function unknown; INVOLVED IN: biological_process unknown; LOCATED IN: cellular_component unknown; BEST Arabidopsis tha	6.21886	6.17888	6.1005	6.1318	6.01015	5.90312	6.04055	7.34234
83749	AT1G12050.1	| fumarylacetoacetase, putative | chr1:4072904-4075856 FORWARD	6.92175	7.30304	7.15159	7.57106	7.18279	7.56029	7.15401	6.97488
83750	AT2G15430.1	RBP36A, RPB35.5A, NRPB3, NRPD3, NRPE3A | NRPB3; DNA binding / DNA-directed RNA polymerase/ protein dimerization | chr2:6733661-6735482 FORWARD	8.60501	8.343	8.38552	8.64692	7.85217	8.83921	7.57395	7.60242
83751	AT2G40060.1	| protein binding / structural molecule | chr2:16726564-16728001 FORWARD	9.30862	9.66924	9.13794	9.54747	9.84618	9.11158	9.93843	9.11098
83752			5.96364	6.06892	5.96196	6.15574	5.94207	6.89443	6.07304	6.06298
83753	AT5G15270.2	| KH domain-containing protein | chr5:4958738-4960947 FORWARD	7.43446	7.41256	7.46852	7.82463	7.3409	7.79784	6.5757	7.15372
83754	AT1G07790.1	HTB1 | HTB1; DNA binding | chr1:2413049-2413495 FORWARD	8.98662	9.06515	9.08262	8.62983	8.9639	8.51306	9.26901	9.21921
83755	AT5G52650.1	| 40S ribosomal protein S10 (RPS10C) | chr5:21355781-21357003 REVERSE	10.03	9.11444	9.1588	9.79952	9.11708	10.2523	8.63717	9.2394
83756	AT1G03920.1	| protein kinase, putative | chr1:1001473-1004240 FORWARD	6.78619	6.71853	6.51916	6.80046	7.3697	6.99186	6.89217	6.65374
83757	AT4G30000.1	| dihydropterin pyrophosphokinase, putative / dihydropteroate synthase, putative / DHPS, putative | chr4:14670524-14672397 REVERSE	5.51802	5.58186	5.77455	5.55251	5.70275	5.90049	5.32224	5.54458
83758	AT4G23010.2	ATUTR2, UTR2 | UDP-galactose transporter-related | chr4:12060318-12062486 REVERSE	6.21247	6.04524	6.20405	6.04034	6.15544	6.17737	6.18833	6.23537
83760	AT4G01100.1	ADNT1 | ADNT1 (ADENINE NUCLEOTIDE TRANSPORTER 1); ADP transmembrane transporter/ AMP transmembrane transporter/ ATP transmembrane transporter/ bin	7.43369	7.95194	8.09427	8.58578	6.69412	7.97904	7.70318	7.53105
83761	AT3G16640.1	TCTP | TCTP (TRANSLATIONALLY CONTROLLED TUMOR PROTEIN) | chr3:5669709-5670729 REVERSE	12.7716	12.0094	12.5056	11.8713	11.9407	11.7187	11.1927	11.5217
83762	AT1G29930.1	CAB1, AB140, CAB140, LHCB1.3 | CAB1 (CHLOROPHYLL A/B BINDING PROTEIN 1); chlorophyll binding | chr1:10478071-10478874 FORWARD	10.3171	11.3848	13.5385	10.9075	9.69316	11.026	10.8815	7.14863
83763	AT1G69500.1	| electron carrier/ heme binding / iron ion binding / monooxygenase/ oxygen binding | chr1:26123960-26125909 FORWARD	6.14525	5.74246	5.18794	6.08293	7.65463	5.72054	5.8549	7.31174
83764			7.69497	7.70335	7.79142	7.65493	7.62704	7.6545	7.95286	7.70333
83765	AT1G58684.1	| 40S ribosomal protein S2, putative | chr1:21770021-21771217 REVERSE	6.70063	6.37933	6.59417	6.54499	6.45341	6.84876	6.4862	6.23212
83767	AT5G17560.1	| BolA-like family protein | chr5:5788474-5789671 FORWARD	8.40958	8.69608	9.24	8.92564	8.67834	8.76925	9.24881	8.61202
83769	AT5G49910.1	CPHSC70-2EAT SHOCK PROTEIN 70-2, HSC70-7 | CPHSC70-2EAT SHOCK PROTEIN 70-2 (CHLOROPLAST HEAT SHOCK PROTEIN 70-2); ATP binding / unfolded protein b	7.86364	7.6517	7.89919	7.74819	7.86702	7.59715	7.90397	7.81898
83770	AT5G20600.1	| FUNCTIONS IN: molecular_function unknown; INVOLVED IN: rRNA processing; LOCATED IN: preribosome, small subunit precursor; EXPRESSED IN: 22 plan	8.51438	7.61042	7.8403	7.8728	7.62361	8.37418	7.45837	7.5431
83771	AT1G16970.1	KU70, ATKU70 | KU70 (ARABIDOPSIS THALIANA KU70 HOMOLOG); double-stranded DNA binding / protein binding | chr1:5801159-5805724 REVERSE	7.355	7.46552	7.62943	7.04422	7.42762	6.94531	7.78251	7.44668
83772	AT5G13100.1	| unknown protein | chr5:4156789-4158235 FORWARD	6.4778	6.35593	6.49873	6.25138	6.35388	6.21072	6.57238	7.08025
83773	AT1G69530.2	ATEXPA1, EXP1, AT-EXP1, ATEXP1, ATHEXP ALPHA 1.2 | ATEXPA1 (ARABIDOPSIS THALIANA EXPANSIN A1) | chr1:26142034-26143051 FORWARD	10.9878	10.4666	10.5635	10.9803	11.0834	10.8811	10.3991	10.9442
83774	AT5G63680.1	| pyruvate kinase, putative | chr5:25490507-25492530 FORWARD	8.91751	8.97777	8.64066	9.69666	8.91149	9.29691	8.36597	9.27933
83775	AT1G06890.1	| transporter-related | chr1:2111728-2114038 REVERSE	7.30776	7.50084	7.33177	7.88534	7.59031	7.8622	7.0957	8.54324
83777	AT5G06600.2	UBP12 | UBP12 (UBIQUITIN-SPECIFIC PROTEASE 12); double-stranded DNA binding / ubiquitin thiolesterase/ ubiquitin-specific protease | chr5:2019545-	6.486	6.42997	6.13789	6.96305	6.36231	6.82495	5.99511	6.55388
83778	AT4G35850.1	| pentatricopeptide (PPR) repeat-containing protein | chr4:16983638-16986681 FORWARD	5.69796	5.636	5.79493	6.16567	5.48843	6.19875	5.04832	5.61804
83779	AT2G05790.1	| glycosyl hydrolase family 17 protein | chr2:2199450-2201293 FORWARD	5.69711	5.65869	5.84899	5.55857	5.80658	5.70659	5.60571	5.46031
83780			6.06982	6.27405	5.85943	6.04387	6.30919	6.21592	6.50817	6.34805
83781	AT5G60390.2	| elongation factor 1-alpha / EF-1-alpha | chr5:24289226-24290577 FORWARD	8.63096	8.56731	8.64487	8.22446	8.40283	8.15181	8.80653	8.78218
83782	AT5G09620.1	| octicosapeptide/Phox/Bem1p (PB1) domain-containing protein | chr5:2983757-2985352 REVERSE	7.45523	7.54065	7.28214	7.16597	7.28843	7.11784	7.66	7.74778
83783	AT2G31490.1	| unknown protein | chr2:13412060-13413002 FORWARD	11.4324	11.5061	11.6518	11.2647	12.0133	11.1331	12.2341	12.4393
83784	AT2G30490.1	ATC4H, C4H, CYP73A5 | C4H (CINNAMATE-4-HYDROXYLASE); trans-cinnamate 4-monooxygenase | chr2:12993861-12995683 REVERSE	6.69989	7.17929	7.11961	7.16951	7.15977	6.95172	7.03165	7.11675
83785	AT1G10020.1	| unknown protein | chr1:3269939-3271732 REVERSE	6.85678	6.09268	6.40735	6.63251	6.91315	6.6796	6.21154	6.17744
83786	AT5G02540.1	| short-chain dehydrogenase/reductase (SDR) family protein | chr5:568609-570720 FORWARD	9.04637	8.72358	7.1821	8.78397	8.68634	9.32523	7.26223	9.21765
83787	AT2G32940.1	AGO6 | AGO6 (ARGONAUTE 6); nucleic acid binding | chr2:13972218-13976856 REVERSE	7.118	6.93395	7.00237	7.10234	6.87857	7.33675	6.37912	6.51443
83788	AT4G32710.1	| ATP binding / kinase/ protein kinase/ protein serine/threonine kinase/ protein tyrosine kinase | chr4:15781362-15783242 FORWARD	9.23502	7.55065	8.10565	10.5815	8.93658	11.716	6.80127	7.20099
83789	AT1G12470.1	| Pep3/Vps18/deep orange family protein | chr1:4251359-4257201 FORWARD	6.22254	6.17187	6.10674	6.26199	6.58869	6.21842	5.80966	6.59978
83790	AT5G50770.1	AtHSD6 | AtHSD6 (hydroxysteroid dehydrogenase 6); binding / catalytic/ oxidoreductase | chr5:20646790-20648696 REVERSE	7.62558	7.6943	7.7273	7.48083	7.65604	7.50988	8.00254	7.86527
83791	AT3G22110.1	PAC1 | PAC1; endopeptidase/ peptidase/ threonine-type endopeptidase | chr3:7792819-7793571 REVERSE	9.03526	9.0863	8.82174	9.71107	8.8938	9.40262	8.49772	8.50794
83792	AT5G56280.1	CSN6A | CSN6A | chr5:22783617-22785530 REVERSE	8.53415	8.70086	8.53163	8.56861	8.39098	8.57706	8.25598	8.62176
83793	AT1G15380.1	| lactoylglutathione lyase family protein / glyoxalase I family protein | chr1:5290955-5292287 FORWARD	7.26513	7.18006	7.67395	7.34899	7.82714	7.49943	6.47086	7.35952
83794	AT5G20720.1	CPN20, CPN10, CHCPN10, ATCPN21, CPN21 | CPN20 (CHAPERONIN 20); calmodulin binding | chr5:7015015-7016354 FORWARD	11.0307	10.8009	11.651	11.512	11.0579	11.3929	11.066	9.46032
83795	AT2G43190.3	| ribonuclease P family protein | chr2:17956220-17957833 FORWARD	5.77361	5.69038	5.84782	5.67026	5.48515	5.72281	5.84612	5.8082
83796	AT2G36220.1	| unknown protein | chr2:15192556-15193347 FORWARD	6.25101	6.68113	6.16266	6.83202	6.40333	6.21111	6.6718	6.60642
83797			9.90816	9.42833	9.35224	9.73667	9.15822	10.2068	9.02708	8.64506
83798			5.84172	5.81798	5.88792	6.03487	5.94163	6.16978	5.63602	5.68952
83799			8.07961	8.05646	9.63208	8.07009	8.08424	8.09107	8.17229	6.82567
83800			10.5215	10.4711	11.0116	10.8773	10.8457	10.8134	10.1862	9.73544
83801	AT5G47880.1	ERF1-1 | ERF1-1 (EUKARYOTIC RELEASE FACTOR 1-1); translation release factor | chr5:19386555-19387865 REVERSE	6.37646	6.36952	6.39424	7.02489	6.4172	6.90085	6.5047	6.57941
83802	AT3G26280.1	CYP71B4 | CYP71B4; electron carrier/ heme binding / iron ion binding / monooxygenase/ oxygen binding | chr3:9630358-9631970 REVERSE	7.56508	8.28626	7.44412	7.00157	6.53319	7.04982	6.21549	6.46315
83803	AT5G60210.1	| LOCATED IN: plasma membrane; EXPRESSED IN: 22 plant structures; EXPRESSED DURING: 12 growth stages; BEST Arabidopsis thaliana protein match is:	6.0252	5.92366	6.01694	5.82378	5.81126	5.77581	6.05057	6.2613
83804			6.97508	7.19269	7.31903	6.81776	7.21881	6.75315	7.31751	7.48501
83805			5.72882	5.66178	5.67936	5.58951	5.50384	5.53871	5.87995	5.73846
83806	AT4G11150.1	TUF, emb2448, TUFF, VHA-E1 | TUF (VACUOLAR ATP SYNTHASE SUBUNIT E1); proton-transporting ATPase, rotational mechanism | chr4:6800091-6801696 FORWA	10.8665	11.3754	11.111	11.3306	11.6904	10.7348	11.7152	11.676
83807	AT5G35080.1	| protein binding | chr5:13354552-13356725 REVERSE	6.2039	6.2897	6.34297	6.09621	6.27787	6.02787	6.51724	6.43727
83808	AT3G48160.1	DEL1, E2L3, E2FE | DEL1 (DP-E2F-LIKE 1); DNA binding / transcription factor | chr3:17783641-17785688 FORWARD	8.35719	8.30449	8.28329	8.20161	8.30383	8.41231	8.5153	8.49214
83809	AT2G30280.1	| unknown protein | chr2:12909804-12911860 REVERSE	8.26175	8.11032	8.00919	8.15229	8.24145	8.16731	8.25104	8.25385
83810	AT2G26150.1	ATHSFA2, HSFA2 | ATHSFA2; DNA binding / transcription factor | chr2:11135856-11137217 FORWARD	7.54161	7.41137	7.48557	7.40903	7.48045	7.71788	7.64684	7.44576
83811	AT5G02240.1	| binding / catalytic/ coenzyme binding | chr5:451502-452984 FORWARD	10.2425	10.6795	9.40174	9.46601	9.37258	9.35958	9.53645	9.68001
83812	AT1G78060.1	| glycosyl hydrolase family 3 protein | chr1:29349796-29352868 REVERSE	7.30992	7.02397	6.91859	6.84743	6.77479	6.80591	5.8254	5.77498
83813	AT1G04840.1	| pentatricopeptide (PPR) repeat-containing protein | chr1:1362867-1364962 REVERSE	7.7347	7.86541	7.70577	7.39287	7.69912	7.3491	8.08526	7.85973
83814	AT2G17360.1	| 40S ribosomal protein S4 (RPS4A) | chr2:7546598-7548138 FORWARD	11.2725	10.8878	10.7784	11.0152	10.2709	11.2993	10.5767	10.3341
83817	AT1G30270.1	CIPK23, SnRK3.23, ATCIPK23, LKS1 | CIPK23 (CBL-INTERACTING PROTEIN KINASE 23); kinase/ protein binding / protein serine/threonine kinase | chr1:10	7.94959	7.80227	7.79063	7.82403	7.86863	7.68446	8.33405	8.23552
83818	AT5G54510.1	GH3.6, DFL1 | DFL1 (DWARF IN LIGHT 1); indole-3-acetic acid amido synthetase | chr5:22131321-22133564 REVERSE	7.42489	7.63294	7.50414	7.35846	7.72921	7.23514	7.91791	7.97093
83819	AT1G08840.1	emb2411 | emb2411 (embryo defective 2411); ATP binding / ATP-dependent DNA helicase/ DNA binding | chr1:2829579-2838369 REVERSE	7.24319	7.37825	7.32183	7.06294	7.44344	7.08694	7.47534	7.67424
83820	AT2G38670.1	PECT1 | PECT1 (PHOSPHORYLETHANOLAMINE CYTIDYLYLTRANSFERASE 1); ethanolamine-phosphate cytidylyltransferase | chr2:16168979-16171680 FORWARD	5.98914	5.97535	6.06229	6.05802	6.13104	5.76863	5.83882	6.4404
83821	AT5G03240.2	UBQ3 | UBQ3 (POLYUBIQUITIN 3); protein binding | chr5:771976-772896 REVERSE	14.6676	15.4052	15.1292	14.7096	15.1519	14.3803	15.6384	15.9649
83822	AT1G19310.1	| zinc finger (C3HC4-type RING finger) family protein | chr1:6676424-6677104 REVERSE	7.84761	8.06797	7.83615	7.86462	8.14279	7.62479	8.35076	8.34058
83823	AT3G54230.1	| nucleic acid binding / nucleotide binding / zinc ion binding | chr3:20073872-20080142 FORWARD	7.15225	7.24373	7.19264	7.09022	7.24213	7.06908	7.42488	7.42398
83825	AT2G18110.1	| elongation factor 1-beta, putative / EF-1-beta, putative | chr2:7872636-7873713 FORWARD	10.6895	10.4093	10.8634	10.8208	9.27915	11.0529	8.21761	9.37701
83827	AT1G43170.2	ARP1, RPL3A | ARP1 (ARABIDOPSIS RIBOSOMAL PROTEIN 1); structural constituent of ribosome | chr1:16266992-16268631 FORWARD	7.46367	7.19076	6.70776	7.30873	7.21734	7.17281	7.77614	8.63165
83828	AT5G40650.1	SDH2-2 | SDH2-2; electron carrier/ succinate dehydrogenase | chr5:16281462-16283296 FORWARD	9.16516	9.29423	9.37882	9.10014	9.46129	9.17249	9.33146	9.50877
83829			6.09919	6.11401	6.17091	6.29599	5.93961	6.28682	5.63251	5.78958
83830	AT5G07610.1	| F-box family protein | chr5:2406068-2407330 FORWARD	8.07865	7.95319	7.51234	8.45518	7.88133	8.29253	6.74105	10.1951
83831	AT3G08900.1	RGP3, RGP | RGP3 (REVERSIBLY GLYCOSYLATED POLYPEPTIDE 3); transferase, transferring hexosyl groups | chr3:2708347-2709714 REVERSE	5.56795	5.47786	5.72648	5.4497	5.47698	5.44475	5.7327	5.61386
83832	AT5G19980.1	| integral membrane family protein | chr5:6749907-6750932 REVERSE	9.72663	9.58996	9.74214	9.64593	9.69992	9.5999	9.39431	9.61505
83833			6.14691	6.21388	6.12402	6.16223	6.30519	5.9275	6.46216	6.2309
83834	AT3G27740.1	CARA | CARA (CARBAMOYL PHOSPHATE SYNTHETASE A); carbamoyl-phosphate synthase (glutamine-hydrolyzing)/ carbamoyl-phosphate synthase/ catalytic | ch	5.66362	5.89085	5.65605	5.7583	5.77747	5.53197	5.7868	5.8685
83835			5.99658	5.94579	5.75634	5.80908	6.03274	5.70161	5.90961	6.41664
83836	AT1G38131.1	| unknown protein | chr1:14293392-14296020 REVERSE	9.6744	9.796	9.5848	10.1767	9.58827	10.0268	9.61079	9.5636
83837	AT3G26340.1	| 20S proteasome beta subunit E, putative | chr3:9650600-9652572 REVERSE	6.14444	6.32737	6.37788	6.11232	6.21339	6.07537	6.22008	6.13888
83838			7.4007	7.43732	7.46933	7.87501	7.63885	7.88654	7.1083	7.8841
83839	AT1G14650.1	| SWAP (Suppressor-of-White-APricot)/surp domain-containing protein / ubiquitin family protein | chr1:5028077-5030520 FORWARD	7.33597	6.75543	6.78622	7.04427	7.07248	7.07084	6.97645	6.8483
83840	AT4G35630.1	PSAT | PSAT; O-phospho-L-serine:2-oxoglutarate aminotransferase | chr4:16904205-16905497 FORWARD	7.57704	7.61919	7.43598	7.59562	7.50296	7.53069	7.52129	8.08688
83841	AT5G55280.1	FTSZ1-1, ATFTSZ1-1, CPFTSZ | FTSZ1-1; protein binding / structural molecule | chr5:22420740-22422527 REVERSE	8.24017	8.08426	8.84934	8.43691	8.40969	8.29511	8.0436	7.88664
83842	AT3G13220.1	| ABC transporter family protein | chr3:4247968-4250703 REVERSE	5.97815	6.03591	6.17263	9.13299	6.34679	9.97361	6.20209	6.5958
83843			7.20293	7.27711	7.27418	7.14973	7.24141	7.12018	7.25762	6.84159
83844	AT5G52650.1	| 40S ribosomal protein S10 (RPS10C) | chr5:21355781-21357003 REVERSE	10.0126	9.95637	10.0297	9.64559	10.0741	9.6163	9.90023	9.79961
83845	AT3G09630.1	| 60S ribosomal protein L4/L1 (RPL4A) | chr3:2953813-2955444 FORWARD	10.8344	10.5428	10.8012	11.0011	9.95511	11.2542	8.95887	9.9534
83846	AT5G32450.1	| RNA recognition motif (RRM)-containing protein | chr5:12079707-12081317 FORWARD	8.80473	8.78694	8.74718	8.83093	9.35562	8.73553	8.80629	8.64909
83847	AT4G14880.1	OASA1, CYTACS1 | OASA1 (O-ACETYLSERINE (THIOL) LYASE (OAS-TL) ISOFORM A1); cysteine synthase | chr4:8518209-8520050 REVERSE	8.51586	9.92334	10.0661	9.43057	8.72381	8.86391	11.5208	8.90199
83848			7.02942	7.00017	6.82258	7.16179	6.45012	7.47694	6.51203	6.57554
83849	AT2G16250.1	| leucine-rich repeat transmembrane protein kinase, putative | chr2:7039682-7042933 REVERSE	7.29352	7.18704	7.38017	7.11962	7.52575	7.21634	7.35148	7.45873
83850	AT1G76600.1	| unknown protein | chr1:28746975-28747625 FORWARD	7.67796	8.07291	8.07399	7.69883	8.13359	7.48008	8.4773	8.24633
83852	AT2G45290.1	| transketolase, putative | chr2:18672737-18675589 FORWARD	8.24803	8.75549	9.58692	8.58734	8.152	8.19886	8.35784	8.0418
83854			7.46933	6.9647	7.68365	6.96234	6.89814	6.56636	6.68343	6.7108
83855	AT3G60860.1	| guanine nucleotide exchange family protein | chr3:22484804-22491510 FORWARD	6.78315	6.76157	6.45531	6.70454	6.96984	6.67229	6.68184	6.70427
83856	AT3G20970.1	NFU4, ATNFU2 | NFU4; structural molecule | chr3:7348277-7350069 FORWARD	7.81734	7.79745	7.77174	7.98922	7.7669	7.96103	7.66181	8.2466
83857	AT1G65820.1	| microsomal glutathione s-transferase, putative | chr1:24485213-24486682 FORWARD	9.73561	10.4004	9.73109	9.77234	9.84524	9.29688	11.4173	10.054
83858	AT1G56070.1	LOS1 | LOS1; copper ion binding / translation elongation factor/ translation factor, nucleic acid binding | chr1:20968245-20971077 REVERSE	10.1045	9.86774	9.79438	10.3718	9.89711	10.2674	9.78179	10.0228
83859	AT3G44750.1	HD2A, ATHD2A, HDA3, HDT1 | HDA3 (HISTONE DEACETYLASE 3); histone deacetylase/ nucleic acid binding / zinc ion binding | chr3:16298045-16299585 FOR	9.21854	7.82209	8.40291	8.03347	7.37927	8.47989	7.17959	7.62039
83860			9.2224	9.542	8.96988	9.52037	9.50744	9.32645	10.1675	9.45196
83861	AT1G07670.1	ATECA4, ECA4 | calcium-transporting ATPase | chr1:2370305-2374196 REVERSE	8.55366	8.56625	8.54568	8.89644	8.46658	8.73232	8.22719	8.76095
83862	AT4G00810.1	| 60S acidic ribosomal protein P1 (RPP1B) | chr4:346179-346957 REVERSE	13.8084	13.3258	13.4502	13.2548	12.9702	13.3041	12.6899	14.8517
83863	AT4G34150.1	| C2 domain-containing protein | chr4:16355035-16356955 FORWARD	6.4328	6.55349	6.29301	6.55661	6.43073	6.54686	6.55985	6.45038
83864	AT1G53910.2	RAP2.12 | RAP2.12; DNA binding / transcription factor | chr1:20135242-20136581 FORWARD	8.31161	8.62753	8.15073	8.3143	8.5878	8.12139	8.74393	8.07194
83865	AT1G02130.1	ATRAB1B, ARA5, ARA-5, ATRABD2A, RABD2A | ARA-5 (ARABIDOPSIS RAS 5); GTP binding | chr1:400350-401788 REVERSE	5.89185	5.88067	5.89436	5.72404	5.82362	5.63175	5.9022	5.91731
83866	AT5G13630.1	GUN5, CCH, CHLH, CCH1 | GUN5 (GENOMES UNCOUPLED 5); magnesium chelatase | chr5:4387567-4392082 REVERSE	7.26747	8.05929	9.58541	7.91962	7.03594	7.86346	8.26584	6.22119
83867	AT4G38510.3	| vacuolar ATP synthase subunit B, putative / V-ATPase B subunit, putative / vacuolar proton pump B subunit, putative / V-ATPase 57 kDa subunit,	6.80626	6.51902	6.57237	6.6155	6.84776	6.77475	6.73019	6.85227
83868			10.0737	10.0639	10.0972	9.83094	10.1145	9.75242	10.3374	10.2442
83869	AT1G23190.1	| phosphoglucomutase, cytoplasmic, putative / glucose phosphomutase, putative | chr1:8219946-8224186 FORWARD	6.31153	7.14569	6.65373	7.60926	6.80598	7.10374	6.86549	8.00964
83870	AT5G32440.1	| LOCATED IN: chloroplast; EXPRESSED IN: 24 plant structures; EXPRESSED DURING: 15 growth stages; CONTAINS InterPro DOMAIN/s: Ubiquitin system co	9.87539	9.88602	9.67785	9.82847	9.99434	9.63905	10.0268	10.0675
83871	AT5G04610.1	| spermidine synthase-related / putrescine aminopropyltransferase-related | chr5:1325612-1326916 REVERSE	6.00511	6.14581	6.0624	5.94532	6.1529	6.10561	6.31204	6.21767
83872	AT2G26900.1	| bile acid:sodium symporter family protein | chr2:11475156-11477870 REVERSE	8.80568	8.60977	9.35987	8.95564	8.71787	8.96823	8.41682	8.20826
83873	AT5G20070.1	ATNUDT19, ATNUDX19 | ATNUDX19 (ARABIDOPSIS THALIANA NUDIX HYDROLASE HOMOLOG 19); hydrolase/ metal ion binding | chr5:6779893-6782308 FORWARD	9.56484	9.36551	9.33438	9.34576	9.542	9.34077	9.53151	9.49757
83874	AT5G39740.1	OLI7, RPL5B | 60S ribosomal protein L5 (RPL5B) | chr5:15903365-15905185 FORWARD	12.1785	12.2459	12.5193	12.4191	11.174	12.5172	10.1739	11.2572
83875	AT5G39990.1	| glycosyltransferase family 14 protein / core-2/I-branching enzyme family protein | chr5:16004494-16006428 FORWARD	8.96043	9.01793	9.62789	10.6458	9.60391	9.60056	9.53026	9.79826
83876	AT1G49300.1	ATRAB7, ATRABG3E, RABG3E | RABG3E (RAB GTPASE HOMOLOG G3E); GTP binding | chr1:18234842-18236968 FORWARD	9.81121	9.91822	9.69212	9.87234	9.98318	9.79118	10.1891	10.2024
83877	AT1G78920.1	AVP2, AVPL1 | AVP2 (ARABIDOPSIS VACUOLAR H+-PYROPHOSPHATASE 2); hydrogen-translocating pyrophosphatase | chr1:29672340-29676761 FORWARD	8.74245	8.99675	8.30752	9.02201	8.71412	9.04809	7.99821	8.70653
83878	AT5G02100.1	UNE18, ORP3A | UNE18 (UNFERTILIZED EMBRYO SAC 18); oxysterol binding / sterol binding | chr5:413639-416016 FORWARD	5.80006	5.89573	5.57792	5.93059	5.8258	5.93766	5.63293	6.6139
83879	AT2G34410.1	| O-acetyltransferase family protein | chr2:14518719-14522053 FORWARD	6.64024	7.50612	6.70331	7.29808	6.85154	7.19964	6.54884	7.0413
83880	AT5G60790.1	ATGCN1, GCN1 | ATGCN1; transporter | chr5:24453760-24455767 REVERSE	9.3596	9.52415	9.48504	9.57087	9.12123	9.03663	8.48846	8.84622
83881	AT5G21070.1	| unknown protein | chr5:7156356-7157490 FORWARD	10.1616	10.3161	10.4073	10.0472	10.3811	10.0097	10.5581	10.506
83882	AT5G38840.1	| forkhead-associated domain-containing protein / FHA domain-containing protein | chr5:15551329-15554846 FORWARD	6.85255	6.48159	6.58841	6.61106	6.81504	6.94365	6.65703	6.62842
83883	AT5G13440.1	| ubiquinol-cytochrome C reductase iron-sulfur subunit, mitochondrial, putative / Rieske iron-sulfur protein, putative | chr5:4308431-4310022 REV	7.46434	7.67814	7.40697	7.60834	7.38559	7.40527	7.95219	8.85638
83884	AT5G10450.1	GRF6, AFT1, 14-3-3lambda | GRF6 (G-box regulating factor 6); protein binding / protein phosphorylated amino acid binding | chr5:3284452-3286261 RE	7.47058	7.47063	7.31934	7.33863	7.31167	7.39387	7.03302	6.71354
83885	AT2G02990.1	RNS1, ATRNS1 | RNS1 (RIBONUCLEASE 1); endoribonuclease/ ribonuclease | chr2:873714-874667 FORWARD	7.77254	8.68102	8.66275	8.86059	8.55111	8.72798	10.5415	9.64827
83887	AT2G37270.1	ATRPS5B | ATRPS5B (RIBOSOMAL PROTEIN 5B); structural constituent of ribosome | chr2:15647883-15649042 REVERSE	11.0252	10.6305	11.0857	11.0668	9.86706	11.3703	9.05862	9.91505
83888	AT5G26210.1	AL4 | AL4 (ALFIN-LIKE 4); DNA binding / methylated histone residue binding | chr5:9158566-9160221 REVERSE	7.74583	7.47772	7.80366	7.60337	6.98106	7.69329	7.26877	7.18429
83890	AT1G60000.1	| 29 kDa ribonucleoprotein, chloroplast, putative / RNA-binding protein cp29, putative | chr1:22093678-22094540 REVERSE	9.39666	9.51355	10.5808	9.04645	8.88761	8.98174	10.1507	8.65836
83891	AT3G11810.1	| unknown protein | chr3:3727819-3728865 FORWARD	10.61	10.6912	10.7379	10.3338	10.9631	10.3378	10.8354	10.5743
83892	AT4G37070.3	PLP1, PLA IVA | patatin, putative | chr4:17465167-17467058 REVERSE	6.99418	7.50216	7.9359	6.75462	6.95374	6.64655	7.39142	7.3676
83893	AT4G37760.1	SQE3 | SQE3 (squalene epoxidase 3); squalene monooxygenase | chr4:17744085-17746426 FORWARD	7.83683	7.72719	7.69298	8.00104	8.15921	7.5595	7.79652	9.1677
83894	AT2G24270.2	ALDH11A3 | ALDH11A3; 3-chloroallyl aldehyde dehydrogenase/ glyceraldehyde-3-phosphate dehydrogenase (NADP+) | chr2:10327325-10329601 REVERSE	8.46912	9.13879	9.90697	8.5361	8.24868	9.11355	9.07623	7.62539
83896	AT1G24120.1	ARL1 | ARL1 (ARG1-LIKE 1); heat shock protein binding / unfolded protein binding | chr1:8529283-8531946 REVERSE	6.09181	5.95936	5.66744	6.34309	6.30892	6.08902	5.45762	6.56573
83897	AT3G26210.1	CYP71B23 | CYP71B23; electron carrier/ heme binding / iron ion binding / monooxygenase/ oxygen binding | chr3:9593329-9595202 REVERSE	7.11485	7.49333	7.222	6.16797	6.77764	5.97926	6.22807	6.25753
83898	AT5G48485.1	DIR1 | DIR1 (DEFECTIVE IN INDUCED RESISTANCE 1); lipid binding / lipid transporter | chr5:19646317-19646625 REVERSE	12.5669	12.1874	12.9101	12.9301	13.7449	12.7244	12.4147	10.5406
83899	AT2G01420.1	PIN4, ATPIN4 | PIN4 (PIN-FORMED 4); auxin:hydrogen symporter/ transporter | chr2:180478-183199 REVERSE	7.1976	7.11635	6.84509	6.86105	7.2003	6.75781	7.33754	7.5547
83901	AT5G08280.1	HEMC | HEMC (HYDROXYMETHYLBILANE SYNTHASE); hydroxymethylbilane synthase | chr5:2663763-2665596 REVERSE	8.07368	8.57245	9.89264	8.29321	7.87918	8.33099	7.9181	6.75096
83902	AT3G15460.1	| brix domain-containing protein | chr3:5214279-5216188 REVERSE	8.2017	7.84166	8.01787	8.26636	7.16468	8.49279	7.17138	6.99521
83903	AT3G46740.1	TOC75-III | TOC75-III (TRANSLOCON AT THE OUTER ENVELOPE MEMBRANE OF CHLOROPLASTS 75-III); P-P-bond-hydrolysis-driven protein transmembrane transpo	7.48772	7.50783	7.68916	7.38295	7.61468	7.7017	7.51844	7.52986
83904	AT1G51200.1	| zinc finger (AN1-like) family protein | chr1:18985690-18986211 FORWARD	8.09989	8.52841	7.9023	8.34061	8.153	8.05013	8.07288	7.73836
83905	AT3G51260.1	PAD1 | PAD1 (20s proteasome alpha subunit pad1); endopeptidase/ peptidase/ threonine-type endopeptidase | chr3:19031086-19032746 FORWARD	8.79149	8.64214	8.54672	9.42588	8.87187	9.17863	8.12326	8.22865
83906	AT3G09180.1	| unknown protein | chr3:2819278-2821096 FORWARD	6.27058	6.31093	6.23269	6.27423	6.09579	6.42583	6.01355	6.18265
83908	AT3G58580.1	| hydrolase | chr3:21660866-21663697 REVERSE	6.51275	6.56025	6.52614	6.23564	6.38829	6.29769	6.59192	6.47263
83909	AT4G26965.1	| NADH:ubiquinone oxidoreductase family protein | chr4:13539717-13542041 FORWARD	7.56483	7.52915	7.43818	7.3908	7.48544	7.41808	7.3597	7.83264
83911	AT4G18330.2	| eukaryotic translation initiation factor 2 subunit 3, putative / eIF2S3, putative / eIF-2-gamma, putative | chr4:10126747-10128587 FORWARD	7.25841	7.31499	7.13507	7.52261	6.93763	8.03698	6.55432	7.25168
83912	AT5G56030.1	HSP81-2, ERD8, HSP90.2 | HSP81-2 (HEAT SHOCK PROTEIN 81-2); ATP binding | chr5:22686923-22689433 FORWARD	12.3131	11.584	11.7016	12.1964	11.5755	12.2462	10.759	10.8379
83913	AT1G75388.1	CPuORF5 | CPuORF5 (Conserved peptide upstream open reading frame 5) | chr1:28291955-28292080 FORWARD	7.79386	8.14586	8.11365	8.1215	7.88304	7.95365	8.09515	7.75358
83914	AT5G26830.1	| threonyl-tRNA synthetase / threonine--tRNA ligase (THRRS) | chr5:9437351-9441568 FORWARD	7.62869	7.42874	7.67879	7.64393	7.62724	7.73799	7.56222	7.53778
83916	AT5G58420.1	| 40S ribosomal protein S4 (RPS4D) | chr5:23619599-23620896 FORWARD	10.3063	9.63622	10.549	10.1286	8.94623	10.317	8.00322	8.64499
83917	AT4G31970.1	CYP82C2 | CYP82C2; electron carrier/ heme binding / iron ion binding / monooxygenase/ oxygen binding | chr4:15462408-15464358 FORWARD	8.63381	8.60901	8.49044	8.2952	8.37507	8.25256	8.76344	8.65512
83918	AT2G38940.1	ATPT2, PHT1;4 | ATPT2 (ARABIDOPSIS THALIANA PHOSPHATE TRANSPORTER 2); carbohydrate transmembrane transporter/ inorganic phosphate transmembrane tr	8.60501	8.77201	8.54895	8.70755	8.55261	8.51414	8.91216	8.99472
83919	AT1G09810.1	ECT11 | ECT11 (evolutionarily conserved C-terminal region 11) | chr1:3181138-3183354 REVERSE	7.93106	7.16692	7.74978	7.64143	6.8132	7.85889	6.56954	6.22429
83920	AT1G30760.1	| FAD-binding domain-containing protein | chr1:10918321-10920441 FORWARD	5.7342	5.84439	5.77157	5.60498	5.75938	5.42557	5.93379	5.80859
83921	AT1G21720.1	PBC1 | PBC1 (PROTEASOME BETA SUBUNIT C1); peptidase/ threonine-type endopeptidase | chr1:7626394-7628070 FORWARD	10.5457	10.3984	10.2884	10.8484	10.6465	10.8634	9.98632	10.4904
83922	AT2G32540.1	ATCSLB04, CSLB04, ATCSLB4 | ATCSLB04; cellulose synthase/ transferase/ transferase, transferring glycosyl groups | chr2:13814686-13818289 FORWARD	6.99167	6.92413	6.84915	6.56905	6.85569	6.60279	7.37328	6.9461
83923	AT1G48600.2	| phosphoethanolamine N-methyltransferase 2, putative (NMT2) | chr1:17966074-17969077 FORWARD	8.6437	8.90972	8.69051	8.88736	8.60506	8.79293	8.52583	8.934
83924	AT3G49800.1	| BSD domain-containing protein | chr3:18471957-18473676 REVERSE	6.94137	6.99725	6.98181	7.25241	7.15077	7.14659	6.98183	6.73664
83925	AT4G20820.1	| FAD-binding domain-containing protein | chr4:11150160-11151758 FORWARD	6.30395	6.32765	6.5836	6.32972	7.08271	6.31688	6.80391	6.74968
83926	AT5G21105.1	| L-ascorbate oxidase/ copper ion binding / oxidoreductase | chr5:7172727-7177409 FORWARD	5.77463	5.88671	5.46128	5.33671	5.58937	5.27675	5.45131	5.5747
83927			6.93192	6.93648	7.16835	6.87889	7.29398	7.27318	7.5766	7.12505
83928	AT1G04980.1	ATPDIL2-2, ATPDI10, PDI10 | ATPDIL2-2 (PDI-LIKE 2-2); protein disulfide isomerase | chr1:1413869-1416120 REVERSE	9.41012	9.44683	9.45912	9.1462	9.47941	9.05951	9.6674	9.68171
83929	AT3G25150.1	| nuclear transport factor 2 (NTF2) family protein / RNA recognition motif (RRM)-containing protein | chr3:9157161-9159362 REVERSE	6.97193	7.04234	6.95111	7.25564	6.96294	7.26476	6.73328	7.19014
83930			7.68918	7.88424	7.30756	7.79011	7.5508	7.28959	8.319	8.6269
83931	AT3G12120.1	FAD2 | FAD2 (FATTY ACID DESATURASE 2); delta12-fatty acid dehydrogenase/ omega-6 fatty acid desaturase | chr3:3860592-3861743 REVERSE	9.24341	9.30695	9.10419	9.11456	9.06685	8.84899	9.24009	10.4108
83932	AT3G03440.1	| armadillo/beta-catenin repeat family protein | chr3:815709-818568 FORWARD	7.59471	7.58343	7.56485	7.54489	7.52979	7.43722	7.76752	8.75501
83933	AT1G75710.1	| zinc finger (C2H2 type) family protein | chr1:28428806-28431128 FORWARD	6.87174	5.88545	5.89695	6.92998	7.53843	7.19086	5.31874	5.868
83934	AT5G05010.1	| clathrin adaptor complexes medium subunit-related | chr5:1477137-1479872 FORWARD	6.41368	6.78109	6.47029	7.23991	6.72225	7.35658	5.99516	6.98193
83935	AT2G27040.1	AGO4, OCP11 | AGO4 (ARGONAUTE 4); nucleic acid binding | chr2:11536795-11541503 REVERSE	5.97407	5.87583	5.75298	6.33415	5.91556	6.3383	5.21075	5.57534
83936	AT4G02790.1	| GTP-binding family protein | chr4:1247416-1249351 FORWARD	8.67085	8.87966	9.79086	8.53397	8.72089	8.56999	9.08709	8.06099
83937	AT2G23940.1	| unknown protein | chr2:10184199-10185097 FORWARD	5.63786	5.5145	5.7002	5.58862	5.61048	5.70223	5.92402	5.72921
83938	AT1G06650.1	| 2-oxoglutarate-dependent dioxygenase, putative | chr1:2035909-2037047 FORWARD	10.5644	9.9775	9.34382	8.71929	8.91358	8.57528	10.8447	9.51695
83939	AT2G36530.1	LOS2 | LOS2; copper ion binding / phosphopyruvate hydratase | chr2:15321081-15323786 REVERSE	8.22669	8.82529	8.45644	9.44477	8.32518	8.88966	7.82216	9.36241
83940	AT1G07510.1	ftsh10 | ftsh10 (FtsH protease 10); ATP binding / ATPase/ metalloendopeptidase/ nucleoside-triphosphatase/ nucleotide binding / zinc ion binding |	5.77966	5.85345	6.04078	5.45235	5.81206	5.50943	6.04943	6.05096
83941	AT5G13870.1	EXGT-A4 | EXGT-A4 (ENDOXYLOGLUCAN TRANSFERASE A4); hydrolase, acting on glycosyl bonds / hydrolase, hydrolyzing O-glycosyl compounds / xyloglucan:	7.27788	7.22168	7.23846	6.99067	7.23166	6.98591	7.32583	7.49288
83942	AT4G33120.1	| coclaurine N-methyltransferase, putative | chr4:15975577-15978055 REVERSE	9.68445	8.69238	9.28314	8.44875	8.03321	8.56859	7.75619	7.61588
83943			5.51558	5.4968	5.30192	5.55077	5.32252	5.6137	5.48318	5.26129
83945	AT1G75500.1	| nodulin MtN21 family protein | chr1:28338282-28340091 REVERSE	8.21692	8.38374	8.39098	8.16429	8.21013	8.11997	8.52019	8.45416
83946	AT2G26250.1	FDH, KCS10 | KCS10 (3-KETOACYL-COA SYNTHASE 10); acyltransferase/ catalytic/ transferase, transferring acyl groups other than amino-acyl groups |	8.55711	8.677	9.10028	8.61951	9.24236	8.29509	8.99758	8.52125
83947	AT3G54650.1	FBL17 | FBL17; ubiquitin-protein ligase | chr3:20226004-20228882 REVERSE	6.31461	6.04278	6.24235	6.38083	6.45716	6.7473	5.61634	5.68944
83948	AT1G16700.1	| NADH-ubiquinone oxidoreductase 23 kDa subunit, mitochondrial, putative | chr1:5710012-5711694 FORWARD	9.52944	9.69654	9.4861	9.68115	9.64694	9.76204	9.88682	10.473
83949	AT5G18520.1	| LOCATED IN: endomembrane system, integral to membrane; EXPRESSED IN: 24 plant structures; EXPRESSED DURING: 14 growth stages; CONTAINS InterPro	9.85894	9.95893	9.72978	9.92255	9.95981	10.3177	9.57122	10.1512
83950			6.18828	5.94086	5.84405	6.28483	6.15461	6.35619	5.76314	6.41317
83951			11.0226	11.3092	11.2879	10.7538	11.3464	10.8482	11.2524	11.3951
83952	AT5G39850.1	| 40S ribosomal protein S9 (RPS9C) | chr5:15950053-15951171 FORWARD	7.4773	7.1384	7.30474	7.30012	6.60506	7.60436	6.23206	6.50916
83953	AT3G26650.1	GAPA, GAPA-1 | GAPA (GLYCERALDEHYDE 3-PHOSPHATE DEHYDROGENASE A SUBUNIT); glyceraldehyde-3-phosphate dehydrogenase/ protein binding | chr3:9795226	8.89344	8.95048	8.87306	8.2957	8.70657	8.20477	9.20985	9.07417
83954	AT1G04820.1	TUA4 | TUA4; structural constituent of cytoskeleton | chr1:1356421-1358266 REVERSE	9.97969	8.89763	9.55698	10.1047	7.89921	10.6224	6.63064	7.40197
83955	AT1G14480.1	| protein binding | chr1:4956404-4957888 FORWARD	6.7845	7.12222	7.12313	6.65935	6.95064	6.48742	6.99033	7.2727
83956	AT3G11130.1	| clathrin heavy chain, putative | chr3:3482575-3491667 REVERSE	6.30615	6.29228	6.28495	6.11315	6.47785	6.26256	6.44056	6.60794
83957	AT3G27280.2	ATPHB4 | ATPHB4 (PROHIBITIN 4) | chr3:10076904-10078051 FORWARD	5.54618	5.84303	5.60902	5.43703	5.5901	5.44968	5.71158	5.81104
83958	AT1G48410.1	AGO1 | AGO1 (ARGONAUTE 1); endoribonuclease/ miRNA binding / protein binding / siRNA binding | chr1:17886285-17891892 REVERSE	7.25276	6.9928	6.65236	7.75635	7.14126	7.66112	5.95731	6.7865
83960	AT5G59910.1	HTB4 | HTB4; DNA binding | chr5:24127206-24127658 FORWARD	13.0807	12.6854	13.2337	13.243	13.0848	13.7919	12.2817	11.6066
83961			7.13894	7.28211	7.23554	6.79816	7.08212	6.81527	7.12608	7.08067
83962			8.40231	7.92198	7.69607	7.94566	8.49582	7.94222	8.15622	8.33295
83963	AT2G34250.1	| protein transport protein sec61, putative | chr2:14462635-14464572 FORWARD	9.27501	9.61765	9.22376	10.0817	9.3627	10.0456	8.6137	9.60218
83964	AT5G02560.1	HTA12 | HTA12; DNA binding | chr5:575437-576456 FORWARD	12.607	12.4644	12.6432	12.7691	12.7744	13.1312	11.6388	11.6661
83965	AT5G67240.1	SDN3 | SDN3 (SMALL RNA DEGRADING NUCLEASE 3); exonuclease/ nucleic acid binding | chr5:26824454-26828098 REVERSE	9.64419	9.61936	9.65466	9.61626	9.80951	9.58737	9.74555	9.78402
83966			7.38629	7.0467	6.60788	7.046	8.51108	6.72153	7.26004	7.91586
83967	AT5G16920.1	| FUNCTIONS IN: molecular_function unknown; LOCATED IN: endomembrane system; EXPRESSED IN: leaf whorl, sepal, flower, seed; EXPRESSED DURING: pet	6.89963	6.90327	7.13127	8.50611	6.9982	9.90721	7.3315	6.89488
83968	AT5G04430.2	BTR1, BTR1L | BTR1L (BINDING TO TOMV RNA 1L (LONG FORM)); nucleic acid binding | chr5:1250602-1253523 REVERSE	9.26974	8.97596	9.10464	9.36988	8.7909	9.4388	9.09617	9.17882
83969	AT1G03280.1	| transcription initiation factor IIE (TFIIE) alpha subunit family protein / general transcription factor TFIIE family protein | chr1:803635-8067	5.73049	5.71354	5.73444	5.69088	5.70974	5.71011	5.62149	5.70319
83970	AT1G15340.1	MBD10 | MBD10; DNA binding / methyl-CpG binding | chr1:5275895-5277474 REVERSE	8.61654	8.05861	8.416	8.41925	8.29781	8.42246	7.88174	7.47331
83971	AT1G80490.1	TPR1 | TPR1 (TOPLESS-RELATED 1) | chr1:30261094-30266446 REVERSE	7.766	7.76491	7.56086	8.06643	7.20558	7.99289	6.9805	7.57157
83972	AT1G20200.1	EMB2719, HAP15 | EMB2719 (EMBRYO DEFECTIVE 2719); enzyme regulator | chr1:7001409-7004154 REVERSE	7.19313	7.22609	7.20488	7.41819	7.09639	7.35936	6.73527	6.83734
83973	AT2G39260.1	| RNA binding / binding / protein binding | chr2:16392288-16399588 REVERSE	5.89034	5.92526	6.05443	5.80078	6.0631	5.82653	5.90701	6.00861
83974	AT3G04790.1	| ribose 5-phosphate isomerase-related | chr3:1313365-1314195 FORWARD	7.32761	7.95463	9.02842	7.84894	7.95517	7.5077	8.26191	7.52738
83975			5.57765	5.53037	5.68817	5.51543	6.23584	5.64228	6.03431	5.7064
83977	AT5G05970.1	NEDD1 | NEDD1 (NEURAL PRECURSOR CELL EXPRESSED, DEVELOPMENTALLY DOWN-REGULATED GENE 1); nucleotide binding | chr5:1795464-1799313 FORWARD	6.56145	6.40753	6.78351	6.4522	6.58355	6.39504	6.83839	6.61908
83978	AT5G20290.1	| 40S ribosomal protein S8 (RPS8A) | chr5:6851695-6853012 REVERSE	11.3983	10.6193	11.4766	11.0722	9.87003	11.4112	8.79973	9.84413
83979	AT5G08530.1	CI51 | CI51 (51 kDa subunit of complex I); 4 iron, 4 sulfur cluster binding / FMN binding / NAD or NADH binding / NADH dehydrogenase (ubiquinone)/	8.25371	8.29334	8.29474	8.39917	8.17328	8.12352	8.44499	8.83845
83980	AT3G16310.1	| mitotic phosphoprotein N' end (MPPN) family protein | chr3:5526593-5528106 REVERSE	6.85306	6.46252	6.36071	6.839	6.17337	7.28981	6.12024	6.209
83981	AT1G20650.1	| ATP binding / protein kinase/ protein serine/threonine kinase | chr1:7158422-7160022 REVERSE	6.07686	6.21505	5.76289	5.95437	6.59057	5.7111	6.18795	6.33507
83983	AT1G80560.1	| 3-isopropylmalate dehydrogenase, chloroplast, putative | chr1:30287833-30290126 FORWARD	7.16304	6.97996	7.58766	7.40691	6.83524	7.36424	6.49164	7.00361
83984	AT1G72370.1	P40, AP40, RP40, RPSAA | P40; structural constituent of ribosome | chr1:27243148-27244842 REVERSE	9.3696	9.27406	9.99595	9.60867	8.38796	9.5473	7.65093	8.35637
83985	AT1G74110.1	CYP78A10 | CYP78A10; electron carrier/ heme binding / iron ion binding / monooxygenase/ oxygen binding | chr1:27866667-27868368 REVERSE	10.0959	10.2435	10.2085	9.97031	10.2029	10.1573	10.4377	10.4568
83986	AT1G72370.1	P40, AP40, RP40, RPSAA | P40; structural constituent of ribosome | chr1:27243148-27244842 REVERSE	7.02169	6.76096	6.98963	7.2869	6.6768	7.54081	5.99975	6.78033
83987	AT4G02440.1	EID1 | EID1 (EMPFINDLICHER IM DUNKELROTEN LICHT 1); ubiquitin-protein ligase | chr4:1072555-1073565 FORWARD	7.91576	7.73529	8.32758	7.33015	7.96145	7.4288	7.95714	7.54674
83988	AT3G58040.1	SINAT2 | SINAT2 (SEVEN IN ABSENTIA OF ARABIDOPSIS 2); protein binding / ubiquitin-protein ligase/ zinc ion binding | chr3:21489612-21491085 FORWAR	5.83507	5.71591	5.70578	5.92767	5.8893	5.81076	6.0866	5.9754
83989	AT1G07790.1	HTB1 | HTB1; DNA binding | chr1:2413049-2413495 FORWARD	12.3151	11.6728	12.4457	12.3557	12.3431	12.7887	11.2208	10.5818
83990	AT4G11660.1	AT-HSFB2B, HSFB2B | AT-HSFB2B; transcription factor/ transcription repressor | chr4:7043006-7044227 FORWARD	6.93011	7.06038	7.01439	6.83547	6.81441	6.56716	7.27746	7.35108
83991	AT5G19770.1	TUA3 | TUA3; structural constituent of cytoskeleton | chr5:6682761-6684474 REVERSE	9.76432	10.1005	9.97042	10.3073	11.0036	10.1401	9.03453	11.1831
83992	AT5G04800.3	| 40S ribosomal protein S17 (RPS17D) | chr5:1389217-1389642 FORWARD	7.60615	7.41912	7.61598	7.35631	6.90319	7.59657	6.66081	6.94759
83993			8.49481	8.6366	8.62316	8.90684	8.14672	8.78645	7.99545	9.11072
83994	AT1G66670.1	CLPP3, NCLPP3 | CLPP3; serine-type endopeptidase | chr1:24863995-24865646 REVERSE	9.70464	9.90085	9.90057	9.50207	9.77439	9.43604	10.089	10.041
83995			8.42942	8.35194	7.67631	8.52167	8.74495	8.20776	8.10046	9.09929
83996	AT3G29270.1	| ubiquitin-protein ligase | chr3:11235326-11236117 FORWARD	7.46274	7.45675	7.4222	7.49909	7.40508	7.5151	7.21109	8.71281
83997	AT3G27190.1	| uracil phosphoribosyltransferase, putative / UMP pyrophosphorylase, putative / UPRTase, putative | chr3:10039504-10042917 REVERSE	8.02085	8.18854	7.97662	7.79329	7.84886	7.74185	8.00426	7.90237
83998			6.15426	8.46322	6.37024	5.72707	6.51011	5.76562	6.29168	5.79633
83999	AT5G54160.1	ATOMT1, OMT1 | ATOMT1 (O-METHYLTRANSFERASE 1); caffeate O-methyltransferase/ myricetin 3'-O-methyltransferase/ quercetin 3-O-methyltransferase | c	10.7928	9.88694	10.8382	9.19927	9.23232	9.35786	9.01623	7.55368
84000	AT4G04610.1	APR1, APR, PRH19, ATAPR1 | APR1 (APS REDUCTASE 1); adenylyl-sulfate reductase | chr4:2325069-2326718 FORWARD	5.82779	5.63268	6.32732	5.88795	5.08311	5.84116	6.48369	6.01899
84001	AT4G23100.1	RML1, PAD2, GSH1, CAD2, ATECS1, GSHA | GSH1 (GLUTAMATE-CYSTEINE LIGASE); glutamate-cysteine ligase | chr4:12103458-12106751 REVERSE	6.72337	6.75822	6.66612	7.15059	6.55627	6.88725	6.63745	6.27011
84002	AT1G19710.1	| glycosyl transferase family 1 protein | chr1:6814920-6816716 FORWARD	9.44818	9.47493	9.65152	9.31759	9.79712	9.56111	9.48743	9.85787
84003	AT3G01280.1	VDAC1, ATVDAC1 | VDAC1 (VOLTAGE DEPENDENT ANION CHANNEL 1); voltage-gated anion channel | chr3:85754-87612 FORWARD	9.6874	9.35695	9.59519	9.77367	9.4012	9.92778	9.11368	10.1991
84004	AT4G34670.1	| 40S ribosomal protein S3A (RPS3aB) | chr4:16548724-16550222 FORWARD	11.0023	10.3429	10.9297	10.7009	9.61002	11.2044	8.59715	10.0685
84005	AT5G02960.1	| 40S ribosomal protein S23 (RPS23B) | chr5:693280-694396 REVERSE	9.55712	9.67642	9.72817	9.3614	9.60462	9.41513	9.6583	9.87579
84006	AT5G02490.1	| heat shock cognate 70 kDa protein 2 (HSC70-2) (HSP70-2) | chr5:550296-552565 REVERSE	8.25878	8.37531	8.38829	7.95784	8.50175	8.03088	8.5805	8.4104
84007	AT1G04430.1	| dehydration-responsive protein-related | chr1:1198860-1201301 FORWARD	6.85556	6.96377	7.15518	7.67165	7.64512	7.37431	6.71834	7.72313
84008			8.08802	7.99781	7.83649	7.72095	7.75233	7.76858	7.47018	8.64497
84009	AT1G56110.1	NOP56 | NOP56 (Arabidopsis homolog of nucleolar protein Nop56) | chr1:20984544-20986893 REVERSE	7.58349	7.16594	7.1383	7.69767	6.24743	7.95729	5.89799	5.96927
84010	AT5G50920.1	CLPC, ATHSP93-V, HSP93-V, DCA1, CLPC1 | CLPC1; ATP binding / ATP-dependent peptidase/ ATPase | chr5:20715710-20719800 REVERSE	8.28674	8.95891	9.41326	8.81898	8.7859	8.54043	9.1534	7.91437
84011	AT3G23600.1	| dienelactone hydrolase family protein | chr3:8473833-8475655 FORWARD	10.1515	8.26112	10.1437	9.43485	8.49129	9.01824	7.43713	8.35208
84012	AT1G15690.1	AVP1, ATAVP3, AVP-3 | AVP1; ATPase/ hydrogen-translocating pyrophosphatase | chr1:5399115-5402185 FORWARD	11.1801	11.6492	11.26	11.3087	11.4494	11.1368	11.2644	12.988
84013	AT3G15000.1	| LOCATED IN: mitochondrion; EXPRESSED IN: 23 plant structures; EXPRESSED DURING: 13 growth stages; BEST Arabidopsis thaliana protein match is: p	9.1248	8.90862	9.06207	9.27448	7.82088	9.54686	7.30678	7.67745
84014	AT2G40490.1	HEME2 | HEME2; uroporphyrinogen decarboxylase | chr2:16912961-16914988 FORWARD	7.31045	7.57306	8.72856	7.46971	7.61805	7.23602	7.46375	7.22933
84015	AT4G27500.1	PPI1 | PPI1 (PROTON PUMP INTERACTOR 1); protein binding | chr4:13743614-13745900 FORWARD	7.1188	6.93262	6.92409	6.97396	7.33882	6.99424	7.30842	7.53151
84016	AT4G37310.1	CYP81H1 | CYP81H1; electron carrier/ heme binding / iron ion binding / monooxygenase/ oxygen binding | chr4:17556152-17558833 REVERSE	7.35586	7.43816	7.42628	7.03046	7.4479	7.11379	7.57122	7.58224
84017	AT2G21130.1	| peptidyl-prolyl cis-trans isomerase / cyclophilin (CYP2) / rotamase | chr2:9055619-9056143 REVERSE	11.416	10.7327	11.2305	11.4645	10.3703	11.6229	9.75903	10.7506
84018	AT5G56000.1	| heat shock protein 81-4 (HSP81-4) | chr5:22677602-22680067 REVERSE	9.57455	8.56113	8.29169	9.11646	8.59328	9.077	8.12161	8.1629
84019	AT4G27720.1	| LOCATED IN: plasma membrane; EXPRESSED IN: 21 plant structures; EXPRESSED DURING: 13 growth stages; CONTAINS InterPro DOMAIN/s: Protein of unkn	10.8789	11.0748	11.0699	10.6565	11.1267	10.6391	11.3718	11.4388
84020	AT3G04120.1	GAPC, GAPC-1, GAPC1 | GAPC1 (GLYCERALDEHYDE-3-PHOSPHATE DEHYDROGENASE C SUBUNIT 1); glyceraldehyde-3-phosphate dehydrogenase (phosphorylating)/ gl	12.987	13.8793	13.4921	13.6113	13.6146	13.3307	13.3321	14.2334
84021	AT3G19260.1	LAG1 HOMOLOG 2, LOH2 | LOH2 (LAG ONE HOMOLOGUE 2) | chr3:6669448-6671257 REVERSE	5.86794	5.92422	5.87417	6.25459	6.04206	6.55067	6.11137	6.34386
84022	AT2G27285.1	| unknown protein | chr2:11676079-11677897 REVERSE	6.17465	6.01194	6.04807	6.42341	6.1965	6.57348	6.30862	6.24175
84023	AT3G12490.2	ATCYSB | cysteine protease inhibitor, putative / cystatin, putative | chr3:3960523-3961876 REVERSE	9.85646	9.73036	9.53804	9.25172	9.36415	9.0617	9.78867	9.38912
84024	AT2G16760.1	| FUNCTIONS IN: molecular_function unknown; LOCATED IN: endoplasmic reticulum; EXPRESSED IN: 10 plant structures; EXPRESSED DURING: 6 growth stag	7.30093	7.57683	7.26405	7.58801	7.51954	8.57543	7.22431	7.03912
84026	AT1G09620.1	| ATP binding / aminoacyl-tRNA ligase/ leucine-tRNA ligase/ nucleotide binding | chr1:3113077-3116455 REVERSE	9.62109	9.21811	9.39824	9.63026	9.05234	9.82874	8.44734	8.62791
84028			8.9904	9.35967	9.18434	9.07898	9.52815	8.96141	9.06626	9.62862
84029	AT4G14420.1	| lesion inducing protein-related | chr4:8302171-8303738 REVERSE	8.58434	8.34814	8.29071	8.58881	8.76808	8.82847	8.14558	9.53081
84030	AT5G39850.1	| 40S ribosomal protein S9 (RPS9C) | chr5:15950053-15951171 FORWARD	10.9484	10.6908	11.1614	10.8462	9.75985	11.0522	9.47225	9.87968
84031	AT4G13750.1	| ATP binding | chr4:7975191-7987558 FORWARD	5.82145	5.85366	6.1388	5.87198	6.02503	6.13517	6.34998	5.98052
84032	AT1G03280.1	| transcription initiation factor IIE (TFIIE) alpha subunit family protein / general transcription factor TFIIE family protein | chr1:803635-8067	7.61326	7.67669	7.66549	7.37497	7.68178	7.34173	7.86063	8.00515
84033			9.68566	9.12912	10.0272	10.1085	10.7887	10.0352	8.66354	8.32095
84034	AT5G55190.1	RAN3, ATRAN3 | RAN3 (RAN GTPASE 3); GTP binding / GTPase/ protein binding | chr5:22392285-22393957 FORWARD	8.32123	8.36275	7.8678	8.60872	7.61591	8.82068	8.33234	7.73382
84035			8.60017	8.35677	8.86268	8.25071	8.50616	8.25318	7.71571	7.98557
84036	AT5G13490.1	AAC2 | AAC2 (ADP/ATP carrier 2); ATP:ADP antiporter/ binding | chr5:4336034-4337379 FORWARD	10.9848	11.239	11.2123	11.5491	10.4564	11.2562	10.1446	11.6902
84037	AT5G18520.1	| LOCATED IN: endomembrane system, integral to membrane; EXPRESSED IN: 24 plant structures; EXPRESSED DURING: 14 growth stages; CONTAINS InterPro	6.91229	7.09363	6.82916	6.84754	6.85923	7.09298	7.06442	7.14515
84038	AT2G43320.1	| unknown protein | chr2:17996874-17999158 REVERSE	6.42957	6.97036	6.85233	6.87	6.78204	6.50058	6.98399	6.42353
84039	AT1G09330.1	| unknown protein | chr1:3013003-3014903 REVERSE	7.94065	7.98387	7.73163	8.0476	8.19696	7.99674	7.74981	8.79561
84041			14.9646	15.2213	15.1434	14.5073	15.2761	14.5202	15.4354	15.1962
84042	AT1G60390.1	| BURP domain-containing protein / polygalacturonase, putative | chr1:22247611-22249556 REVERSE	10.7573	10.6545	10.5144	11.007	10.7896	10.6804	10.4954	10.6389
84044	AT2G26730.1	| leucine-rich repeat transmembrane protein kinase, putative | chr2:11388621-11391286 FORWARD	8.35982	8.00936	8.87066	8.7502	9.45165	8.77344	7.36537	7.15077
84045	AT3G09740.1	SYP71, ATSYP71 | SYP71 (SYNTAXIN OF PLANTS 71); protein transporter | chr3:2989615-2991354 FORWARD	6.98918	7.13194	6.82788	7.2492	7.36197	7.01917	6.70247	6.77412
84046	AT5G48480.1	| unknown protein | chr5:19644814-19645658 FORWARD	12.2673	10.4821	10.953	11.3385	9.46186	12.1229	8.26064	9.17996
84047	AT4G20890.1	TUB9 | TUB9; GTP binding / GTPase/ structural molecule | chr4:11182218-11183840 FORWARD	5.6886	5.4814	5.85452	5.8928	5.8674	6.07119	5.41194	5.34174
84048	AT2G35530.1	| bZIP transcription factor family protein | chr2:14923280-14926025 REVERSE	7.21388	7.27681	7.38599	7.04768	7.12873	7.07648	7.32511	7.36557
84049	AT3G15970.1	| Ran-binding protein 1 domain-containing protein / RanBP1 domain-containing protein | chr3:5408982-5410379 REVERSE	5.98574	5.71283	5.78763	6.17048	5.95603	6.25529	5.57064	5.80034
84050	AT3G14790.1	RHM3, ATRHM3 | RHM3 (RHAMNOSE BIOSYNTHESIS 3); UDP-L-rhamnose synthase/ catalytic | chr3:4964791-4966875 FORWARD	6.27692	6.41825	6.56965	6.73364	6.77362	6.64966	6.41011	6.9535
84051	AT5G62890.3	| permease, putative | chr5:25243723-25247075 FORWARD	8.32153	8.97264	8.62052	8.51495	8.72867	8.22086	8.77661	8.27913
84052	AT3G10520.1	AHB2, GLB2, ARATH GLB2, NSHB2 | AHB2 (ARABIDOPSIS HAEMOGLOBIN 2); oxygen transporter | chr3:3276516-3277765 REVERSE	9.35472	9.27401	9.26552	9.09485	9.53029	9.11162	9.55685	9.53121
84053	AT3G13990.2	| unknown protein | chr3:4625708-4630383 REVERSE	6.19517	6.3067	6.2561	6.5043	6.17373	7.0014	5.96675	6.18231
84054	AT3G11510.1	| 40S ribosomal protein S14 (RPS14B) | chr3:3623757-3624866 REVERSE	11.3073	10.5601	10.9791	10.9882	9.82701	11.5084	9.20927	9.77697
84055	AT5G02750.1	| zinc finger (C3HC4-type RING finger) family protein | chr5:620101-620952 FORWARD	7.99887	8.11795	8.06023	7.77519	8.09337	7.82667	8.42607	8.0363
84057	AT2G01970.1	| endomembrane protein 70, putative | chr2:452197-454819 REVERSE	9.73289	10.1246	9.3622	10.5501	9.80158	10.3306	8.68925	10.2316
84058			8.7552	8.94025	9.31579	8.80681	10.4478	8.65749	8.91207	8.89643
84059	AT5G10920.1	| argininosuccinate lyase, putative / arginosuccinase, putative | chr5:3441805-3443892 FORWARD	7.77118	7.94258	7.96335	7.74248	7.67179	7.71118	7.96476	7.86789
84060			9.30332	9.14254	9.21556	8.9017	9.08851	9.16095	9.16598	9.13718
84061	AT5G15270.2	| KH domain-containing protein | chr5:4958738-4960947 FORWARD	6.05382	6.09328	6.11626	6.17999	6.00799	6.32157	5.70233	5.88853
84062	AT5G28740.1	| transcription-coupled DNA repair protein-related | chr5:10780774-10783772 FORWARD	6.60896	6.34575	6.3959	6.83649	6.45716	7.14801	6.20893	6.2907
84063	AT5G40260.1	| nodulin MtN3 family protein | chr5:16089842-16091527 FORWARD	9.74114	10.2146	9.33622	10.6873	9.89116	10.1633	9.41253	9.80115
84064	AT1G15820.1	LHCB6, CP24 | LHCB6 (LIGHT HARVESTING COMPLEX PSII SUBUNIT 6); chlorophyll binding | chr1:5446685-5447676 REVERSE	6.82588	7.00739	7.37417	6.743	6.75892	6.45442	7.09639	7.06126
84065	AT2G42690.1	| lipase, putative | chr2:17776356-17777682 REVERSE	8.03695	8.40274	8.71849	7.62288	8.02052	7.52644	9.75959	6.56094
84067	AT5G55190.1	RAN3, ATRAN3 | RAN3 (RAN GTPASE 3); GTP binding / GTPase/ protein binding | chr5:22392285-22393957 FORWARD	8.36785	8.41305	7.74585	8.4478	7.56381	8.80383	7.58315	8.45477
84068	AT5G01980.1	| zinc finger (C3HC4-type RING finger) family protein | chr5:375542-377023 FORWARD	7.20318	7.35552	7.15606	7.46505	7.46578	7.36667	7.25478	7.22248
84069	AT3G12390.1	| nascent polypeptide associated complex alpha chain protein, putative / alpha-NAC, putative | chr3:3942344-3943595 FORWARD	9.37905	9.33591	10.0916	9.43297	8.8441	9.42205	8.98897	9.79238
84071	AT5G58420.1	| 40S ribosomal protein S4 (RPS4D) | chr5:23619599-23620896 FORWARD	10.2818	9.79264	10.2063	10.3398	9.09508	10.5286	8.55665	9.44882
84072			11.3427	11.596	12.0927	11.8671	11.7944	11.7141	10.8241	10.6811
84073	AT3G12390.1	| nascent polypeptide associated complex alpha chain protein, putative / alpha-NAC, putative | chr3:3942344-3943595 FORWARD	5.43108	5.47274	5.4382	5.38417	5.43222	5.3983	5.30374	5.42707
84074			10.3116	9.50739	9.89644	10.0631	8.16939	10.5231	7.52827	8.11944
84076	AT2G33210.1	HSP60-2 | HSP60-2 (HEAT SHOCK PROTEIN 60-2); ATP binding | chr2:14075093-14078568 REVERSE	7.97735	7.60648	7.24912	7.91305	7.77035	7.91328	6.69395	6.79748
84077	AT3G08850.1	RAPTOR1B, ATRAPTOR1B, RAPTOR1 | RAPTOR1; nucleotide binding / protein binding | chr3:2686978-2694911 REVERSE	6.14498	6.02538	6.01993	6.09012	6.21865	5.8437	5.97645	6.15661
84078	AT1G72710.1	CKL2 | CKL2 (CASEIN KINASE 1-LIKE PROTEIN 2); ATP binding / kinase/ protein kinase/ protein serine/threonine kinase | chr1:27372553-27376178 FORWA	6.8451	6.65503	6.81111	6.87333	7.31339	6.92899	6.92555	6.92357
84079			7.80063	7.38719	7.44906	7.8551	6.79391	8.04314	6.59831	7.39295
84080	AT1G20330.1	SMT2, CVP1, FRL1 | SMT2 (STEROL METHYLTRANSFERASE 2); S-adenosylmethionine-dependent methyltransferase | chr1:7038968-7040053 REVERSE	8.51326	8.44329	8.50875	8.31584	8.63909	8.34709	8.66333	8.584
84081	AT5G58710.1	ROC7 | ROC7; peptidyl-prolyl cis-trans isomerase | chr5:23717840-23719495 FORWARD	11.5966	11.7573	10.8859	11.4572	11.2705	11.4416	11.1672	11.1915
84082	AT1G68540.1	| oxidoreductase family protein | chr1:25720066-25721282 FORWARD	6.53369	6.24809	6.79284	8.93363	6.90252	10.2087	6.77745	6.70722
84083	AT1G76540.1	CDKB2;1 | CDKB2;1 (cyclin-dependent kinase B2;1); cyclin-dependent protein kinase/ kinase/ protein binding | chr1:28720554-28722351 REVERSE	7.84386	6.97311	7.73836	7.77211	6.37374	8.51685	5.96932	6.68133
84084	AT5G63190.1	| MA3 domain-containing protein | chr5:25346145-25348563 FORWARD	6.3531	6.65028	6.50177	6.61047	6.58721	6.51291	6.43396	6.72848
84085	AT5G26710.1	| glutamate-tRNA ligase, putative / glutamyl-tRNA synthetase, putatuve / GluRS, putative | chr5:9305673-9308247 FORWARD	6.51577	6.5234	6.40665	6.68216	6.56778	6.62553	6.59268	6.53633
84087	AT5G13700.1	ATPAO1, APAO, PAO1 | ATPAO1 (ARABIDOPSIS THALIANA POLYAMINE OXIDASE 1); FAD binding / polyamine oxidase | chr5:4420222-4422974 REVERSE	10.219	9.97496	10.368	8.69346	10.0125	8.88093	7.89276	7.57368
84088	AT5G57290.1	| 60S acidic ribosomal protein P3 (RPP3B) | chr5:23207049-23207835 REVERSE	11.3036	10.8255	11.1098	11.2479	10.8145	11.4171	9.6259	11.1724
84089	AT5G09920.1	RPB15.9, ATRPB15.9, RPB15.9.9, NRPB4 | NRPB4; DNA-directed RNA polymerase | chr5:3096276-3097370 FORWARD	10.0098	9.50202	9.47986	9.82877	9.21599	9.90877	9.1581	9.33775
84090	AT4G21750.1	ATML1 | ATML1 (MERISTEM LAYER 1); DNA binding / sequence-specific DNA binding / transcription factor | chr4:11556965-11560243 FORWARD	7.23531	6.80126	6.56832	7.34687	7.74418	7.15643	6.33752	6.7264
84091			6.45468	7.02195	6.55215	6.55117	6.65639	6.64963	6.31074	6.33994
84092			7.48801	7.37525	7.40967	7.18858	7.3061	7.2637	7.62484	7.49437
84093	AT1G63770.3	| peptidase M1 family protein | chr1:23657791-23664243 REVERSE	7.38906	7.88972	7.41908	8.13479	7.53685	7.57225	7.09351	8.68429
84095	AT2G20990.1	SYTA, NTMC2TYPE1.1, ATSYTA, NTMC2T1.1, SYT1 | SYTA (SYNAPTOTAGMIN A) | chr2:9014827-9017829 FORWARD	7.61608	7.6009	7.74949	8.40128	7.94585	8.07764	7.65715	8.07172
84096	AT4G16490.1	| binding | chr4:9293891-9295530 REVERSE	7.02989	6.54111	6.34343	6.87509	7.36974	6.97231	6.34788	7.17218
84097	AT5G54160.1	ATOMT1, OMT1 | ATOMT1 (O-METHYLTRANSFERASE 1); caffeate O-methyltransferase/ myricetin 3'-O-methyltransferase/ quercetin 3-O-methyltransferase | c	8.97666	11.0515	9.42679	10.0014	8.59861	9.06378	9.07875	8.06415
84099			7.61761	7.72581	7.75352	7.46691	7.75349	7.36654	8.05403	8.04739
84100	AT3G23570.1	| dienelactone hydrolase family protein | chr3:8458052-8459608 REVERSE	13.2381	11.3072	13.5032	12.3905	11.7435	11.9797	9.76318	10.8813
84101	AT2G36880.1	MAT3 | MAT3 (methionine adenosyltransferase 3); copper ion binding / methionine adenosyltransferase | chr2:15479721-15480893 REVERSE	11.0736	11.9189	11.8302	11.6264	11.3949	10.7421	10.4154	12.5822
84102	AT1G07350.1	| transformer serine/arginine-rich ribonucleoprotein, putative | chr1:2257732-2260101 REVERSE	5.89992	5.79536	5.84876	5.85836	5.81192	5.65697	6.18785	5.83055
84103	AT5G09900.2	EMB2107, RPN5A, MSA | EMB2107 (EMBRYO DEFECTIVE 2107) | chr5:3089462-3092434 REVERSE	8.14941	8.13859	7.80543	8.55753	7.97468	8.52922	7.40529	7.65092
84104	AT1G18540.1	| 60S ribosomal protein L6 (RPL6A) | chr1:6377448-6378548 REVERSE	7.27566	7.35405	7.4595	7.30809	8.11813	7.35924	6.8024	7.45468
84105	AT3G18380.1	| sequence-specific DNA binding / transcription factor | chr3:6311002-6313181 REVERSE	5.80166	5.80264	5.79346	5.57901	5.79275	5.65428	5.65315	5.68773
84106	AT5G20160.1	| ribosomal protein L7Ae/L30e/S12e/Gadd45 family protein | chr5:6804075-6805102 REVERSE	9.87064	8.68541	8.92154	9.26964	8.10134	9.81398	7.76166	7.62426
84107	AT5G10360.1	EMB3010 | EMB3010 (embryo defective 3010); structural constituent of ribosome | chr5:3258734-3260142 REVERSE	13.3991	13.1311	13.4432	13.0885	12.328	13.33	11.795	12.2204
84108	AT5G26220.1	| ChaC-like family protein | chr5:9163178-9164613 REVERSE	10.0268	8.90196	9.86958	9.81809	8.13665	9.45846	8.51072	10.2574
84109	AT3G26040.1	| transferase family protein | chr3:9519741-9521069 FORWARD	7.73921	6.1784	7.15746	6.74102	5.54234	7.15562	6.96835	5.3574
84110	AT3G22440.1	| hydroxyproline-rich glycoprotein family protein | chr3:7959854-7961886 FORWARD	7.38299	7.22142	7.30545	7.49829	6.97041	7.28088	6.44449	6.72522
84111	AT1G14570.3	| UBX domain-containing protein | chr1:4983770-4987192 FORWARD	6.75487	6.72831	6.36171	6.83649	6.68947	6.90402	6.68776	6.19786
84112	AT2G22240.1	ATMIPS2, MIPS2 | MIPS2 (MYO-INOSITOL-1-PHOSTPATE SYNTHASE 2); binding / catalytic/ inositol-3-phosphate synthase | chr2:9451901-9453938 REVERSE	6.52285	5.92521	5.77857	6.07135	5.76056	5.74191	6.08705	6.84723
84114	AT3G52130.1	| protease inhibitor/seed storage/lipid transfer protein (LTP) family protein | chr3:19332081-19332458 REVERSE	6.37834	6.25055	6.84679	10.6823	6.85891	12.6101	6.45723	6.69771
84115	AT5G41080.1	| glycerophosphoryl diester phosphodiesterase family protein | chr5:16441858-16443835 FORWARD	6.18453	5.75106	5.7304	6.08664	5.87136	6.03928	6.54627	7.32035
84116			5.98513	5.58005	6.03663	5.96033	5.45503	6.6783	5.17068	5.0179
84117	AT4G27450.1	| unknown protein | chr4:13727665-13728683 REVERSE	8.54645	8.58016	8.36549	8.19232	7.85617	8.21178	8.10684	8.10933
84118	AT5G40940.1	FLA20 | FLA20 (PUTATIVE FASCICLIN-LIKE ARABINOGALACTAN PROTEIN 20) | chr5:16406656-16407930 REVERSE	6.34574	6.71917	6.8829	6.84195	6.73689	7.89237	6.80518	6.90087
84119	AT4G29840.1	MTO2, TS | MTO2 (METHIONINE OVER-ACCUMULATOR 2); threonine synthase | chr4:14599434-14601014 REVERSE	8.89787	8.81369	9.05706	8.919	8.81317	8.80127	8.5804	8.77642
84120			6.15705	6.07137	6.03805	6.10931	5.75975	6.07257	6.01969	6.05241
84121	AT4G17890.1	AGD8 | AGD8 (ARF-GAP DOMAIN 8); ARF GTPase activator/ DNA binding / zinc ion binding | chr4:9937121-9939146 FORWARD	7.33228	7.31227	7.37868	6.98091	7.36121	7.05941	7.59848	7.69014
84122	AT4G31490.1	| coatomer beta subunit, putative / beta-coat protein, putative / beta-COP, putative | chr4:15269460-15272693 FORWARD	5.86404	5.73078	5.53447	5.7944	5.81371	5.84358	5.46475	5.94561
84124			6.69756	6.92113	6.80921	6.56406	6.82926	6.56104	6.85324	6.89964
84125	AT5G50320.1	ELO3, HAG3, HAC8 | ELO3 (ELONGATA 3); histone acetyltransferase | chr5:20481200-20484811 REVERSE	6.34237	6.3262	6.30192	6.28868	6.13217	6.29227	6.25092	6.10654
84126	AT3G55760.1	| unknown protein | chr3:20700648-20702886 FORWARD	7.04157	6.48166	6.35473	6.73439	6.85398	6.74493	6.4665	6.48996
84127	AT5G52160.1	| protease inhibitor/seed storage/lipid transfer protein (LTP) family protein | chr5:21195140-21195430 FORWARD	6.64825	6.50236	7.05583	9.91955	6.93169	10.3393	7.00675	6.80662
84128	AT4G17770.1	ATTPS5, TPS5 | ATTPS5; protein binding / transferase, transferring glycosyl groups / trehalose-phosphatase | chr4:9877055-9880084 FORWARD	7.41628	8.17856	6.69283	7.9257	5.99637	7.75657	6.74486	5.64761
84129	AT1G12410.1	CLPR2, NCLPP2, CLP2 | CLP2 (CLP PROTEASE PROTEOLYTIC SUBUNIT 2); serine-type endopeptidase | chr1:4223099-4224954 FORWARD	6.99204	7.00975	7.84102	7.44778	7.04514	7.14565	7.1833	6.47271
84130			6.78324	6.5922	6.82535	6.63687	6.78135	6.69095	6.83424	6.77189
84131	AT5G10330.2	EMB2196, HPA1, HISN6A, ATHPA1 | HPA1 (HISTIDINOL PHOSPHATE AMINOTRANSFERASE 1); histidinol-phosphate transaminase | chr5:3248027-3249858 REVERSE	7.00624	7.20875	7.2392	7.4789	7.08646	7.38082	6.85273	6.87442
84132			7.9811	8.10053	8.03562	7.86863	8.18137	7.86395	8.17344	8.35898
84133			7.6357	7.49027	7.1159	7.32044	7.05715	7.06553	7.35893	6.95361
84134	AT1G20960.1	emb1507 | emb1507 (embryo defective 1507); ATP binding / ATP-dependent helicase/ helicase/ nucleic acid binding / nucleoside-triphosphatase/ nucle	8.26553	7.87023	7.84085	8.39577	7.72136	8.51731	7.51936	7.77104
84135			8.33368	8.39738	8.27641	8.16844	8.71516	8.5657	8.26471	8.39683
84136	AT1G66810.1	| zinc finger (CCCH-type) family protein | chr1:24927613-24928619 REVERSE	7.46435	7.36797	7.58717	7.42137	7.48294	7.43584	7.81386	7.66013
84137	AT5G66860.1	| INVOLVED IN: translation; LOCATED IN: mitochondrion; CONTAINS InterPro DOMAIN/s: Ribosomal protein L25/Gln-tRNA synthetase, anti-codon-binding	9.58553	9.30301	9.52979	9.35948	9.55334	9.53282	9.32204	9.51036
84138	AT2G37400.1	| chloroplast lumen common family protein | chr2:15696365-15697366 REVERSE	7.41536	7.56198	7.63378	7.2069	7.5141	7.08173	7.75028	7.74565
84139			10.5236	10.8116	10.8802	10.3067	11.1003	10.3628	10.8737	11.1373
84140	AT4G23820.1	| glycoside hydrolase family 28 protein / polygalacturonase (pectinase) family protein | chr4:12397217-12400050 REVERSE	6.9909	7.16324	7.04046	7.25062	7.22592	7.12568	7.02188	6.86142
84141	AT3G20790.1	| oxidoreductase family protein | chr3:7268802-7271099 FORWARD	8.02425	7.93985	7.89539	8.00675	8.07702	7.88204	8.17081	8.11991
84142	AT4G21705.1	| pentatricopeptide (PPR) repeat-containing protein | chr4:11533257-11534817 REVERSE	6.00591	5.90652	5.99467	6.03994	5.97161	6.05356	6.07054	5.94782
84143			6.35883	6.44699	6.41003	6.27102	6.23422	6.21415	6.47847	6.52359
84144	AT1G33120.1	| 60S ribosomal protein L9 (RPL90B) | chr1:12010986-12012223 FORWARD	12.6199	12.4809	13.0212	12.6454	11.9055	12.7457	11.2288	11.556
84145	AT1G78900.1	VHA-A | VHA-A (VACUOLAR ATP SYNTHASE SUBUNIT A); ATP binding / hydrogen ion transporting ATP synthase, rotational mechanism / hydrolase, acting on	8.49486	8.69858	8.52049	9.40867	9.11921	9.06541	8.31373	9.42345
84146	AT3G54640.1	TSA1, TRP3 | TSA1 (TRYPTOPHAN SYNTHASE ALPHA CHAIN); tryptophan synthase | chr3:20223331-20225303 REVERSE	6.2445	6.21927	6.4265	6.18843	6.14077	6.27938	6.29021	6.29128
84147	AT1G67320.1	| DNA primase, large subunit family | chr1:25205520-25208966 REVERSE	8.8569	8.77073	8.69135	8.5573	8.68316	8.71965	8.6798	8.82148
84148	AT1G67930.1	| Golgi transport complex protein-related | chr1:25474218-25477332 REVERSE	8.78141	8.62131	8.24025	8.94563	8.85231	9.50545	8.14836	9.23936
84149	AT3G45040.1	| phosphatidate cytidylyltransferase family protein | chr3:16472801-16475702 REVERSE	5.9003	6.00752	6.03025	6.12646	5.93787	6.34346	6.0766	5.94832
84150	AT3G10620.1	ATNUDX26 | ATNUDX26 (ARABIDOPSIS THALIANA NUDIX HYDROLASE HOMOLOG 26); bis(5'-adenosyl)-pentaphosphatase/ bis(5'-nucleosyl)-tetraphosphatase (asym	8.30957	7.74752	8.56176	7.76228	7.64723	8.17921	8.18182	8.56657
84151	AT1G11680.1	CYP51G1, EMB1738, CYP51A2, CYP51 | CYP51G1 (CYTOCHROME P450 51G1); oxygen binding / sterol 14-demethylase | chr1:3938925-3940585 FORWARD	8.38145	8.44985	8.30989	8.38166	8.55658	8.41492	8.31863	8.89691
84152	AT2G43040.1	NPG1 | NPG1 (no pollen germination 1); calmodulin binding | chr2:17896049-17898524 REVERSE	6.25342	6.30807	6.08886	6.51681	6.46863	6.48174	6.05442	7.0323
84153	AT4G12080.1	| DNA-binding family protein | chr4:7239466-7241246 FORWARD	7.56045	7.68037	7.64339	7.72705	7.51499	7.72647	7.06464	7.11667
84154	AT3G11630.1	| 2-cys peroxiredoxin, chloroplast (BAS1) | chr3:3672189-3673937 FORWARD	8.78055	9.13301	10.0302	8.73371	8.71575	8.67735	8.95479	8.45754
84155	AT2G01720.1	| ribophorin I family protein | chr2:317193-320016 REVERSE	8.18587	7.5555	7.33253	7.79869	7.92276	8.30219	6.84225	7.63215
84156	AT5G64350.1	FKBP12, ATFKBP12 | FKBP12 (FK506-BINDING PROTEIN); FK506 binding / peptidyl-prolyl cis-trans isomerase | chr5:25734810-25735990 REVERSE	10.4801	10.0037	10.2951	10.3391	9.69169	10.2797	10.4414	10.2091
84158	AT1G43190.1	| polypyrimidine tract-binding protein, putative / heterogeneous nuclear ribonucleoprotein, putative | chr1:16275432-16278185 REVERSE	8.38069	8.27171	8.22785	8.69747	8.44384	8.54271	7.99096	8.20385
84159	AT4G38600.2	KAK, UPL3 | KAK (KAKTUS); ubiquitin-protein ligase | chr4:18041503-18049073 REVERSE	7.35201	7.43096	7.31601	7.7059	7.67199	7.59152	7.28468	7.67711
84160	AT2G21270.3	| ubiquitin fusion degradation UFD1 family protein | chr2:9107841-9110012 FORWARD	7.66552	7.8579	7.55427	8.07097	7.7978	7.68285	7.97692	8.00754
84161	AT3G10920.1	MSD1, MEE33, ATMSD1 | MSD1 (MANGANESE SUPEROXIDE DISMUTASE 1); metal ion binding / superoxide dismutase | chr3:3418015-3419581 FORWARD	11.0216	10.9591	11.5581	11.44	11.0281	11.1517	11.3498	11.6153
84162	AT5G49690.1	| UDP-glucoronosyl/UDP-glucosyl transferase family protein | chr5:20189968-20191350 REVERSE	7.13194	7.15421	7.16389	7.25141	8.00568	6.64379	6.8196	7.08014
84163			9.79988	9.29911	10.0827	9.07785	9.45356	9.97795	9.45969	8.79243
84164	AT5G42090.1	| LOCATED IN: endomembrane system, integral to membrane; EXPRESSED IN: 24 plant structures; EXPRESSED DURING: 14 growth stages; CONTAINS InterPro	8.65734	8.77368	8.72358	8.72579	8.89127	8.91004	8.51367	10.1087
84165	AT3G25800.1	PDF1, PR 65, PP2AA2 | PP2AA2 (PROTEIN PHOSPHATASE 2A SUBUNIT A2); protein phosphatase type 2A regulator | chr3:9422822-9425783 REVERSE	7.40839	7.44319	7.48004	8.11263	7.44581	8.03353	6.54557	8.01584
84166	AT2G40060.1	| protein binding / structural molecule | chr2:16726564-16728001 FORWARD	7.07935	6.83305	6.77155	6.91696	6.34328	7.14907	7.23878	6.49789
84167	AT3G17760.1	GAD5 | GAD5 (glutamate decarboxylase 5); calmodulin binding | chr3:6078893-6080838 REVERSE	9.01806	9.52995	8.77471	9.02048	8.25366	8.72148	7.79821	9.26469
84168	AT5G26751.1	ATSK11, SK 11 | ATSK11; protein kinase/ protein serine/threonine kinase | chr5:9399582-9401839 REVERSE	8.29368	8.62165	8.16205	8.57346	8.65662	8.37256	8.34341	8.28596
84169			5.8687	5.81662	5.915	5.40104	5.89729	5.64036	5.91158	5.77214
84170	AT2G28000.1	CPN60A, CH-CPN60A, SLP | CPN60A (CHAPERONIN-60ALPHA); ATP binding / protein binding | chr2:11926603-11929184 FORWARD	8.76278	8.16759	9.19512	9.73014	8.77313	9.63466	7.38478	7.27413
84171	AT1G31970.1	STRS1 | STRS1 (STRESS RESPONSE SUPPRESSOR 1); ATP binding / ATP-dependent helicase/ helicase/ nucleic acid binding | chr1:11479921-11482707 FORWAR	9.21894	8.80258	8.97768	9.05763	8.44771	9.18667	8.42868	8.47617
84172	AT2G34040.1	| apoptosis inhibitory 5 (API5) family protein | chr2:14377957-14382246 REVERSE	5.8697	5.93849	6.01592	5.92427	5.81133	6.0768	5.36951	5.5433
84173	AT1G43170.2	ARP1, RPL3A | ARP1 (ARABIDOPSIS RIBOSOMAL PROTEIN 1); structural constituent of ribosome | chr1:16266992-16268631 FORWARD	9.2172	8.47584	9.25619	9.13	7.52188	9.65114	6.55252	7.51736
84174	AT5G50740.3	| metal ion binding | chr5:20635983-20637970 REVERSE	10.5419	9.80835	9.88941	9.42239	10.0295	9.57666	9.0125	8.19399
84175	AT2G40300.1	ATFER4 | ATFER4 (ferritin 4); binding / ferric iron binding / oxidoreductase/ transition metal ion binding | chr2:16831501-16833214 REVERSE	6.69945	6.22553	6.04081	6.27408	7.99473	6.01735	7.06118	7.58329
84176	AT2G42590.2	GRF9, GF14 MU | GRF9 (GENERAL REGULATORY FACTOR 9); calcium ion binding / protein binding / protein phosphorylated amino acid binding | chr2:17732	11.1553	11.4422	10.9614	11.7069	11.297	11.4138	11.5041	12.4613
84177	AT2G42810.1	PAPP5, PP5 | PP5.2 (PROTEIN PHOSPHATASE 5.2); phosphoprotein phosphatase/ protein binding / protein serine/threonine phosphatase | chr2:17812336-1	7.94296	7.88354	7.93825	8.09364	7.60108	8.13211	7.62531	7.51197
84178	AT2G45300.1	| 3-phosphoshikimate 1-carboxyvinyltransferase / 5-enolpyruvylshikimate-3-phosphate / EPSP synthase | chr2:18677518-18679868 FORWARD	7.31023	7.41868	7.37033	7.53415	6.96181	7.46188	6.98192	6.90443
84180	AT1G30580.1	| GTP binding | chr1:10831953-10835454 REVERSE	6.53438	6.54426	6.66531	6.61117	6.23941	6.56554	6.00514	5.94035
84181			7.96591	8.02151	8.29884	7.37664	7.96249	7.51937	8.19597	7.89137
84183	AT4G33580.1	ATBCA5, BCA5 | carbonic anhydrase family protein / carbonate dehydratase family protein | chr4:16139406-16141363 FORWARD	6.69791	6.70507	6.73345	6.46705	6.65939	6.40392	6.81392	6.62939
84184	AT1G08560.1	SYP111, KN, ATSYP111 | SYP111 (SYNTAXIN OF PLANTS 111); SNAP receptor | chr1:2709778-2710710 REVERSE	8.8541	9.07618	9.01332	8.6181	8.79709	8.72128	9.16233	9.13053
84185	AT5G09810.1	ACT2, ACT7 | ACT7 (ACTIN 7); structural constituent of cytoskeleton | chr5:3052809-3054220 FORWARD	11.3921	11.7482	11.3957	11.8757	12.2241	11.5015	11.285	11.773
84186	AT2G47010.1	| unknown protein | chr2:19317505-19319252 FORWARD	7.97163	8.24021	7.47459	9.69656	7.7695	8.94358	6.99687	8.14922
84187	AT3G05545.1	| transcription factor, putative / zinc finger (C3HC4 type RING finger) family protein | chr3:1609436-1612133 FORWARD	8.15552	8.52137	8.47447	8.36971	8.42201	8.25449	8.2852	8.73946
84188	AT4G22010.1	sks4 | sks4 (SKU5 Similar 4); copper ion binding / oxidoreductase | chr4:11663429-11666463 FORWARD	5.51959	5.52953	5.68823	5.56538	5.68598	5.56433	5.53797	5.45227
84189	AT1G09130.1	| ATP-dependent Clp protease proteolytic subunit, putative | chr1:2940063-2942217 REVERSE	7.45078	7.81306	8.45258	7.9319	8.10095	7.51944	8.09745	7.44919
84190	AT5G58420.1	| 40S ribosomal protein S4 (RPS4D) | chr5:23619599-23620896 FORWARD	11.6017	11.19	11.3858	11.5399	10.1849	11.7955	9.66934	10.3914
84191	AT1G42970.1	GAPB | GAPB (GLYCERALDEHYDE-3-PHOSPHATE DEHYDROGENASE B SUBUNIT); glyceraldehyde-3-phosphate dehydrogenase (NADP+)/ glyceraldehyde-3-phosphate deh	9.95694	10.8787	12.6244	10.2901	10.4097	9.9845	12.0456	7.90049
84192	AT4G00810.1	| 60S acidic ribosomal protein P1 (RPP1B) | chr4:346179-346957 REVERSE	8.9195	7.79232	7.11556	8.60842	7.56087	9.21238	7.16801	7.83569
84193	AT3G18860.1	| transducin family protein / WD-40 repeat family protein | chr3:6501774-6508352 FORWARD	8.26469	7.92286	8.07393	8.57136	7.86973	8.97536	7.71894	7.80277
84194	AT1G07370.1	PCNA1 | PCNA1 (PROLIFERATING CELLULAR NUCLEAR ANTIGEN); DNA binding / DNA polymerase processivity factor/ protein binding | chr1:2263204-2264382 F	8.02279	7.18516	7.22644	8.09391	7.24416	8.47794	6.03604	6.34254
84195	AT2G35120.1	| glycine cleavage system H protein, mitochondrial, putative | chr2:14805913-14807274 REVERSE	7.65842	7.71054	7.70232	8.18162	7.79652	7.8106	7.9885	8.64982
84196	AT1G07480.1	| transcription factor IIA large subunit / TFIIA large subunit (TFIIA-L) | chr1:2296706-2299215 REVERSE	8.0807	7.65384	7.88075	7.8726	7.80507	8.20421	7.86182	8.08054
84197	AT3G52940.1	FK, HYD2, ELL1 | FK (FACKEL); delta14-sterol reductase | chr3:19630369-19633112 REVERSE	7.2562	7.26634	7.32556	7.70682	7.72425	7.68434	6.63296	7.63054
84198	AT5G15490.1	| UDP-glucose 6-dehydrogenase, putative | chr5:5027872-5029314 REVERSE	6.75699	7.51728	6.72144	7.36635	6.97722	7.19785	6.47397	7.40618
84199	AT1G27440.1	GUT2, IRX10, ATGUT1 | GUT2; catalytic/ glucuronoxylan glucuronosyltransferase | chr1:9529265-9531213 REVERSE	5.55034	5.89996	5.60195	5.91452	5.82125	5.79704	5.67481	5.69799
84201	AT1G79920.1	| ATP binding | chr1:30058935-30062224 REVERSE	9.11404	8.78088	8.67141	9.11233	8.90091	9.21553	8.22971	8.72662
84202	AT3G01120.1	MTO1, CGS, ATCYS1, CGS1 | MTO1 (METHIONINE OVERACCUMULATION 1); cystathionine gamma-synthase | chr3:39234-41865 REVERSE	8.47491	8.63398	8.85688	8.51531	8.67303	8.39957	8.61606	8.84306
84203	AT4G26850.1	VTC2 | VTC2 (vitamin c defective 2); GDP-D-glucose phosphorylase/ GDP-galactose:glucose-1-phosphate guanyltransferase/ GDP-galactose:mannose-1-pho	10.7229	11.5836	11.6926	10.8766	10.6724	10.5851	10.892	12.155
84204	AT1G53120.1	| RNA-binding S4 domain-containing protein | chr1:19792798-19794605 FORWARD	7.35108	7.48252	7.60967	6.94973	7.32805	7.01364	7.55821	7.58502
84205	AT2G20140.1	| 26S protease regulatory complex subunit 4, putative | chr2:8692736-8694837 FORWARD	5.44873	5.43426	5.33546	5.38661	5.40341	5.5876	5.46078	5.31536
84207	AT2G22125.1	| binding | chr2:9406793-9414223 FORWARD	7.92233	7.99495	8.06679	8.14873	8.65229	8.25582	7.51602	7.77874
84208	AT3G22200.1	POP2, GABA-T, HER1 | POP2 (POLLEN-PISTIL INCOMPATIBILITY 2); 4-aminobutyrate transaminase/ 4-aminobutyrate:pyruvate transaminase | chr3:7835286-78	5.5596	5.47215	5.48057	5.3783	5.60241	5.33552	5.5869	5.62146
84209	AT5G36230.1	| eIF4-gamma/eIF5/eIF2-epsilon domain-containing protein | chr5:14273519-14276773 FORWARD	10.8789	10.9918	11.014	10.6133	11.0756	10.6156	11.177	11.2694
84210			7.27189	6.3345	6.63171	6.58417	6.35105	8.38983	7.01129	5.91651
84211	AT2G01250.1	| 60S ribosomal protein L7 (RPL7B) | chr2:132943-134264 REVERSE	11.1047	10.5693	11.1406	11.0533	10.2003	11.3934	9.44222	10.3857
84212			5.52739	5.47221	5.38434	5.4234	5.39854	5.52649	5.52008	5.50432
84213	AT3G24160.1	PMP | PMP (PUTATIVE TYPE 1 MEMBRANE PROTEIN) | chr3:8726241-8729023 FORWARD	8.12387	8.3702	8.14874	8.41149	8.60677	8.0963	8.50908	8.92385
84214			6.87118	6.92463	6.87125	6.62645	6.81152	6.63988	7.13581	7.06944
84216	AT2G01830.3	WOL, CRE1, WOL1, AHK4, ATCRE1 | WOL (WOODEN LEG); cytokinin receptor/ osmosensor/ phosphoprotein phosphatase/ protein histidine kinase | chr2:3633	10.1573	9.29648	8.16211	10.6423	9.02715	10.3347	7.49528	7.65182
84217	AT4G18730.1	RPL16B | RPL16B; structural constituent of ribosome | chr4:10302238-10303206 FORWARD	11.608	10.8552	11.4537	11.3393	10.5424	11.758	9.40577	10.7633
84218	AT1G56110.1	NOP56 | NOP56 (Arabidopsis homolog of nucleolar protein Nop56) | chr1:20984544-20986893 REVERSE	8.64704	8.33094	8.3643	8.39217	8.09201	8.55577	8.17146	8.1282
84219	AT2G05990.1	MOD1, ENR1 | MOD1 (MOSAIC DEATH 1); enoyl-[acyl-carrier-protein] reductase (NADH)/ enoyl-[acyl-carrier-protein] reductase/ oxidoreductase | chr2:2	8.27341	8.42207	8.5405	8.9634	8.73955	9.35621	7.68483	7.98071
84220			9.41558	9.42444	9.72981	9.17281	9.11818	8.91948	10.0252	9.11135
84221	AT5G51550.1	EXL3 | EXL3 (EXORDIUM LIKE 3) | chr5:20939793-20940806 REVERSE	7.50635	7.47402	7.83286	7.54876	7.62116	7.74981	6.54127	6.66193
84223	AT3G13510.1	| unknown protein | chr3:4403776-4405741 FORWARD	9.9216	9.87263	10.105	9.39157	10.3862	9.25248	9.52481	8.26463
84224	AT3G48890.1	ATMP2, ATMAPR3, MSBP2, MAPR3 | ATMP2; heme binding | chr3:18129669-18131353 FORWARD	9.4874	9.30453	8.8269	9.63665	9.51253	9.84771	9.62397	8.7547
84225			10.3383	10.8136	10.7909	10.6152	12.7795	10.0477	11.778	12.0655
84227	AT1G26570.1	UGD1, ATUGD1 | UGD1 (UDP-GLUCOSE DEHYDROGENASE 1); NAD or NADH binding / UDP-glucose 6-dehydrogenase/ binding / catalytic/ coenzyme binding / oxid	9.06458	9.69529	9.15445	9.8793	9.77432	9.6749	8.4375	10.7899
84228	AT3G53020.1	STV1, RPL24B, RPL24 | STV1 (SHORT VALVE1); structural constituent of ribosome | chr3:19660749-19661912 REVERSE	12.5633	12.308	12.7343	12.3795	11.896	12.6933	11.1678	11.8129
84229	AT1G25350.1	OVA9 | OVA9 (ovule abortion 9); glutamine-tRNA ligase | chr1:8889280-8894205 REVERSE	6.57775	6.89106	6.7149	7.32475	6.54791	7.27909	6.38217	6.55691
84230	AT4G40030.3	| histone H3.2 | chr4:18555840-18556417 REVERSE	7.76285	7.682	7.6882	7.93038	7.75876	7.5951	7.25575	7.4923
84231	AT5G47880.1	ERF1-1 | ERF1-1 (EUKARYOTIC RELEASE FACTOR 1-1); translation release factor | chr5:19386555-19387865 REVERSE	6.69251	6.63375	6.81699	6.77495	6.80721	6.96421	6.3773	6.51239
84232	AT2G27530.1	PGY1 | PGY1 (PIGGYBACK1); RNA binding / structural constituent of ribosome | chr2:11763443-11764570 REVERSE	7.41968	7.58943	7.52707	7.21225	7.42065	7.15683	7.72736	7.86594
84233			11.1013	11.2467	10.5267	10.9928	11.5731	10.5737	10.7189	12.2302
84234	AT5G25900.1	GA3, CYP701A3, ATKO1 | GA3 (GA REQUIRING 3); ent-kaurene oxidase/ oxygen binding | chr5:9036073-9038278 FORWARD	8.9554	9.03907	8.98835	8.71965	8.9499	8.71559	9.23984	9.00931
84235	AT5G60390.1	| elongation factor 1-alpha / EF-1-alpha | chr5:24289226-24290675 FORWARD	13.4237	13.4859	13.4925	13.7552	12.8254	13.7391	11.6328	12.9352
84236	AT4G38970.1	| fructose-bisphosphate aldolase, putative | chr4:18163714-18165659 REVERSE	11.6601	12.9743	14.3333	11.9653	10.9256	11.502	12.8231	9.33692
84237			6.90607	7.06373	7.13319	7.177	7.01227	7.08402	6.96265	7.14103
84238	AT2G20360.1	| binding / catalytic/ coenzyme binding | chr2:8786070-8789098 FORWARD	9.12051	9.40558	9.19594	9.21334	9.15945	9.15726	9.22587	9.7976
84239	AT1G11860.1	| aminomethyltransferase, putative | chr1:4001801-4003245 FORWARD	7.121	7.73448	9.2481	7.61628	6.93782	7.20559	7.76884	7.41199
84240	AT3G06400.1	CHR11 | CHR11 (CHROMATIN-REMODELING PROTEIN 11); ATP binding / DNA binding / DNA-dependent ATPase/ helicase/ hydrolase, acting on acid anhydrides,	7.12298	6.72518	6.48171	7.0506	6.67216	7.17503	6.12294	6.55435
84241	AT3G14067.1	| subtilase family protein | chr3:4658421-4660754 REVERSE	9.18636	9.43947	8.50971	9.3607	8.72093	8.79906	9.97807	8.93574
84242	AT3G08580.1	AAC1 | AAC1 (ADP/ATP CARRIER 1); ATP:ADP antiporter/ binding | chr3:2605706-2607030 REVERSE	13.5605	13.7193	13.3648	13.7427	13.5632	13.4087	13.6292	15.1487
84243	AT2G45440.1	DHDPS2 | DHDPS2 (DIHYDRODIPICOLINATE SYNTHASE); catalytic/ dihydrodipicolinate synthase/ lyase | chr2:18731294-18732867 FORWARD	7.29347	7.34651	7.81904	7.33466	6.99493	7.82551	6.92932	6.68529
84244	AT1G50920.1	| GTP-binding protein-related | chr1:18870555-18872570 FORWARD	7.3077	6.45965	6.70423	6.78035	6.14774	7.08025	5.93688	6.03923
84245	AT5G41940.1	| RabGAP/TBC domain-containing protein | chr5:16782039-16785451 FORWARD	7.25757	7.08187	6.97226	7.39997	7.20817	7.4258	7.21114	7.20707
84246	AT5G43060.1	| cysteine proteinase, putative / thiol protease, putative | chr5:17269784-17272117 REVERSE	8.17539	8.65825	7.95037	8.72737	8.23002	8.29661	8.69825	8.02227
84248	AT4G18960.1	AG | AG (AGAMOUS); DNA binding / transcription factor | chr4:10383917-10388272 FORWARD	11.5958	11.5967	6.68329	11.0635	6.63642	10.5702	7.20996	11.457
84249	AT4G39090.1	RD19, RD19A | RD19 (RESPONSIVE TO DEHYDRATION 19); cysteine-type endopeptidase/ cysteine-type peptidase | chr4:18215826-18217326 REVERSE	6.71079	7.80895	6.95681	7.09738	6.9321	6.69894	7.35407	6.98025
84251			8.29184	8.61354	8.31679	8.20321	8.38791	8.04436	8.50512	8.91685
84252	AT4G26220.1	| caffeoyl-CoA 3-O-methyltransferase, putative | chr4:13284179-13285146 FORWARD	10.1293	6.58217	7.25654	10.9181	7.23265	10.8743	6.96778	10.8715
84253			6.12715	5.89661	5.80125	5.84801	5.95141	5.74193	5.83217	6.15624
84254	AT2G28190.1	CSD2, CZSOD2 | CSD2 (COPPER/ZINC SUPEROXIDE DISMUTASE 2); superoxide dismutase | chr2:12014548-12016303 FORWARD	9.39633	9.58555	10.9564	9.91082	10.1685	9.95386	8.54332	8.74135
84255	AT2G19520.1	FVE, ACG1, MSI4, NFC4, NFC04, ATMSI4 | FVE; metal ion binding | chr2:8456006-8459235 FORWARD	9.77612	9.41632	9.53018	10.0225	9.13927	10.2761	7.82818	8.39253
84256	AT3G44110.1	ATJ3, ATJ | ATJ3; protein binding | chr3:15869115-15871059 REVERSE	11.4687	11.31	11.5001	11.5444	10.8067	11.1987	9.9624	10.7268
84258	AT1G10500.1	ATCPISCA | ATCPISCA (chloroplast-localized IscA-like protein); structural molecule | chr1:3460160-3461340 REVERSE	6.29702	6.62541	6.50835	6.48149	6.79186	6.37814	7.12911	6.53486
84259	AT5G10400.1	| histone H3 | chr5:3270478-3270888 REVERSE	11.7168	10.9863	11.6592	11.6184	11.6814	12.1035	9.57172	9.51863
84260	AT2G25490.1	EBF1, FBL6 | EBF1 (EIN3-BINDING F BOX PROTEIN 1); protein binding / ubiquitin-protein ligase | chr2:10848018-10850275 REVERSE	7.9221	7.83892	7.17223	7.70653	7.96063	7.89159	6.95988	7.34916
84261	AT5G14030.3	| translocon-associated protein beta (TRAPB) family protein | chr5:4526878-4528253 FORWARD	9.8776	10.0233	9.42149	10.0835	9.70817	10.3968	9.12686	10.5464
84262	AT3G59360.1	UTR6, ATUTR6 | UTR6 (UDP-GALACTOSE TRANSPORTER 6); nucleotide-sugar transmembrane transporter/ sugar:hydrogen symporter | chr3:21935826-21939642 R	8.72451	8.73274	8.76281	8.64214	9.08453	8.49207	8.86255	8.73007
84263			7.7587	7.74615	7.66113	7.60081	7.91156	7.63123	8.06973	7.91021
84264	AT4G10710.1	SPT16 | SPT16 (global transcription factor C) | chr4:6602226-6605450 REVERSE	8.32005	8.11489	8.03245	8.13096	8.19437	8.13851	8.2831	8.18933
84265	AT3G62560.1	| GTP-binding protein, putative | chr3:23137539-23138880 FORWARD	7.7749	7.79524	7.51358	7.93939	7.64698	7.60458	7.5468	7.68358
84266	AT4G20325.1	| unknown protein | chr4:10980124-10982426 FORWARD	6.52114	6.80573	6.86877	6.38465	6.74225	6.41311	6.99608	6.70022
84267	AT5G01710.1	| LOCATED IN: endomembrane system; EXPRESSED IN: sperm cell, male gametophyte, pollen tube; EXPRESSED DURING: L mature pollen stage, M germinated	9.10439	9.06679	9.30835	8.73236	9.48215	9.00583	9.32721	9.61194
84268	AT2G18060.1	VND1, ANAC037 | VND1 (VASCULAR RELATED NAC-DOMAIN PROTEIN 1); transcription factor | chr2:7848399-7850303 REVERSE	8.2358	8.29122	8.46328	7.84945	8.27596	7.88248	8.36208	8.03012
84269			6.17143	6.15088	6.29241	6.01202	6.3162	6.03832	6.42668	6.13223
84270	AT5G07980.1	| dentin sialophosphoprotein-related | chr5:2549432-2554669 REVERSE	6.06304	6.10774	5.94072	6.11479	6.23927	6.27497	5.82772	5.83319
84271	AT5G14420.4	RGLG2 | RGLG2 (RING domain Ligase2); ubiquitin-protein ligase | chr5:4648355-4650563 REVERSE	6.37533	6.36863	6.47877	6.37069	6.5447	6.38912	6.47556	6.4437
84272	AT5G37600.1	ATGSR1, GLN1;1, GSR 1 | ATGSR1; copper ion binding / glutamate-ammonia ligase | chr5:14933574-14935656 REVERSE	10.1755	11.4948	10.084	10.9323	9.44068	9.779	11.8849	12.1514
84273	AT5G46800.1	BOU | BOU (A BOUT DE SOUFFLE); binding / transporter | chr5:18988779-18989810 REVERSE	8.94113	8.98555	10.3518	10.0471	8.74058	9.86887	9.44665	9.35298
84274	AT2G20420.1	| succinyl-CoA ligase (GDP-forming) beta-chain, mitochondrial, putative / succinyl-CoA synthetase, beta chain, putative / SCS-beta, putative | ch	8.84222	8.69098	8.59919	8.88623	8.55202	8.9913	8.67659	9.20269
84275	AT5G04740.1	| ACT domain-containing protein | chr5:1368713-1371391 REVERSE	9.117	9.10857	8.91793	9.26728	9.20491	8.97693	9.40032	8.6644
84276	AT1G09630.1	ATRAB11C, ATRABA2A, ATRAB-A2A, RAB-A2A | ATRAB11C (ARABIDOPSIS RAB GTPASE 11C); GTP binding | chr1:3118350-3119571 REVERSE	6.03614	6.00119	5.92595	6.41889	6.53677	6.23589	5.92487	5.51136
84277	AT1G06310.1	ACX6 | ACX6 (ACYL-COA OXIDASE 6); FAD binding / acyl-CoA dehydrogenase/ acyl-CoA oxidase/ electron carrier/ oxidoreductase/ oxidoreductase, acting	5.81138	5.9264	5.94248	5.80607	5.82861	5.6958	6.06628	6.24249
84278	AT3G46550.1	SOS5 | SOS5 (salt overly sensitive 5); polysaccharide binding / protein binding | chr3:17136612-17137874 REVERSE	6.83317	6.96232	6.88984	6.74244	7.02424	6.6605	7.13339	7.19711
84279	AT1G72390.1	| unknown protein | chr1:27245455-27251218 FORWARD	7.61535	7.5664	7.37628	7.61512	7.85657	7.8047	7.25154	7.49828
84280	AT1G29930.1	CAB1, AB140, CAB140, LHCB1.3 | CAB1 (CHLOROPHYLL A/B BINDING PROTEIN 1); chlorophyll binding | chr1:10478071-10478874 FORWARD	13.734	14.6714	15.7381	13.8616	13.4015	13.6934	14.5978	10.5442
84281	AT5G54270.1	LHCB3, LHCB3*1 | LHCB3 (LIGHT-HARVESTING CHLOROPHYLL B-BINDING PROTEIN 3); structural molecule | chr5:22038424-22039383 FORWARD	10.4794	10.7001	12.4838	10.5109	9.96661	10.3726	11.0563	7.88514
84282	AT5G03240.2	UBQ3 | UBQ3 (POLYUBIQUITIN 3); protein binding | chr5:771976-772896 REVERSE	11.7845	12.5404	11.5344	12.734	12.2776	12.0686	12.2102	12.5516
84283	AT1G10670.1	ACLA-1 | ACLA-1; ATP citrate synthase | chr1:3535787-3538098 FORWARD	8.88863	9.21023	8.85665	9.39794	9.13515	9.44961	8.23728	9.51943
84284	AT2G34250.1	| protein transport protein sec61, putative | chr2:14462635-14464572 FORWARD	6.83455	6.7625	6.75202	6.78436	6.8374	6.85459	6.98778	6.99299
84285	AT1G71860.1	PTP1, ATPTP1 | PTP1 (PROTEIN TYROSINE PHOSPHATASE 1); protein tyrosine phosphatase | chr1:27026866-27028675 FORWARD	6.72414	6.41893	6.20956	6.74797	6.6457	6.73946	6.33521	7.26951
84286	AT4G19210.1	ATRLI2, RLI2 | ATRLI2; transporter | chr4:10501906-10504776 FORWARD	7.6341	7.38414	7.31445	8.13462	7.04003	8.1625	6.41722	7.35357
84287			8.95685	8.10159	8.45397	7.59754	8.60543	7.82179	8.83482	7.62089
84288	AT2G09990.1	| 40S ribosomal protein S16 (RPS16A) | chr2:3781442-3781882 FORWARD	11.6115	11.1879	11.4517	11.451	10.8179	11.7951	10.7165	10.568
84289	AT1G13440.1	GAPC-2, GAPC2 | GAPC2 (GLYCERALDEHYDE-3-PHOSPHATE DEHYDROGENASE C2); NAD or NADH binding / binding / catalytic/ glyceraldehyde-3-phosphate dehydro	8.8886	10.4554	9.52034	9.89994	8.29232	8.43159	10.2098	10.0659
84290	AT1G72730.1	| eukaryotic translation initiation factor 4A, putative / eIF-4A, putative | chr1:27378040-27379593 REVERSE	7.4452	7.48412	7.56024	7.14241	7.45115	7.21489	7.45132	7.71295
84291	AT5G13180.1	ANAC083 | ANAC083 (ARABIDOPSIS NAC DOMAIN CONTAINING PROTEIN 83); transcription factor | chr5:4196643-4197577 FORWARD	8.15855	8.43295	7.96021	8.26901	8.41467	8.04925	9.05443	8.94659
84292	AT4G32410.1	CESA1, RSW1 | CESA1 (CELLULOSE SYNTHASE 1); cellulose synthase/ transferase, transferring glycosyl groups | chr4:15641009-15646388 REVERSE	7.03825	7.30167	7.01862	7.54758	7.79077	7.15187	6.80568	6.88869
84293	AT4G30260.1	| integral membrane Yip1 family protein | chr4:14816890-14818722 REVERSE	7.07462	7.22367	6.76421	7.48943	7.47664	7.64676	7.37133	7.71581
84294	AT5G10860.1	| CBS domain-containing protein | chr5:3429173-3430142 REVERSE	10.6551	10.6868	10.7777	10.632	10.4374	10.4955	10.2984	10.9036
84295	AT4G21860.1	MSRB2 | MSRB2 (methionine sulfoxide reductase B 2); peptide-methionine-(S)-S-oxide reductase | chr4:11600238-11601507 REVERSE	9.55859	8.45976	9.1481	8.64899	7.49286	8.87644	7.76311	8.09872
84296	AT2G47110.1	UBQ6 | UBQ6; protein binding | chr2:19344701-19345174 FORWARD	13.2504	12.7748	13.2114	12.925	12.2955	13.2515	11.5145	12.2662
84298	AT5G17920.1	ATCIMS, ATMETS, ATMS1 | ATMS1; 5-methyltetrahydropteroyltriglutamate-homocysteine S-methyltransferase/ copper ion binding / methionine synthase |	8.88712	9.1282	9.13382	9.42466	8.74002	9.00149	7.47589	9.63724
84299	AT1G03630.2	POR C, PORC | POR C (PROTOCHLOROPHYLLIDE OXIDOREDUCTASE); NADPH dehydrogenase/ oxidoreductase/ protochlorophyllide reductase | chr1:907699-909245	7.49091	7.25648	9.09294	7.37985	6.68586	7.30741	7.03649	5.80729
84300	AT4G33010.1	AtGLDP1 | AtGLDP1 (Arabidopsis thaliana glycine decarboxylase P-protein 1); catalytic/ glycine dehydrogenase (decarboxylating)/ pyridoxal phosphat	6.79634	7.53826	8.86381	7.2276	6.87179	6.87272	7.81682	7.00323
84301	AT5G54680.1	ILR3 | ILR3 (iaa-leucine resistant3); DNA binding / transcription factor | chr5:22217270-22218993 FORWARD	7.72725	7.83321	7.66702	8.2786	7.73774	8.10178	7.88852	7.7814
84302			6.50012	6.65542	6.466	6.59221	7.13307	6.69734	6.51081	6.69522
84303	AT1G16610.1	SR45 | SR45; RNA binding / protein binding | chr1:5675925-5678686 REVERSE	7.79285	7.57836	7.82248	7.77625	7.67306	7.89394	7.52505	7.76336
84304	AT2G27710.2	| 60S acidic ribosomal protein P2 (RPP2B) | chr2:11816929-11817670 FORWARD	9.37152	9.43641	9.50174	9.1587	9.34639	9.15004	9.74738	9.58327
84305	AT3G16780.1	| 60S ribosomal protein L19 (RPL19B) | chr3:5708982-5710249 FORWARD	10.12	9.92282	10.3723	10.1432	8.85939	10.2577	8.48596	9.4772
84306	AT5G56740.1	HAG2, HAC7, HAG02, HAC07 | HAG2 (HISTONE ACETYLTRANSFERASE OF THE GNAT FAMILY 2); H4 histone acetyltransferase/ histone acetyltransferase | chr5:2	5.82539	5.74633	5.67668	5.77991	5.73278	5.94667	5.94805	5.8933
84307	AT5G64840.1	ATGCN5 | ATGCN5 (A. THALIANA GENERAL CONTROL NON-REPRESSIBLE 5); transporter | chr5:25916956-25919693 REVERSE	6.49024	6.70686	7.21038	6.6093	6.7689	6.40973	7.47792	6.66678
84308	AT4G11740.1	SAY1 | SAY1 | chr4:7071955-7075256 FORWARD	9.67093	9.84888	9.76874	9.481	9.77699	9.50744	9.82398	10.3431
84309	AT2G27530.1	PGY1 | PGY1 (PIGGYBACK1); RNA binding / structural constituent of ribosome | chr2:11763443-11764570 REVERSE	8.58074	8.57015	8.59741	8.40441	8.59613	8.44423	8.76753	8.75045
84310	AT5G65620.1	| peptidase M3 family protein / thimet oligopeptidase family protein | chr5:26221951-26225784 FORWARD	5.56435	5.87474	5.35078	6.4229	5.63316	6.44434	5.33382	6.4699
84311	AT5G34850.1	ATPAP26, PAP26 | PAP26 (PURPLE ACID PHOSPHATASE 26); acid phosphatase/ protein serine/threonine phosphatase | chr5:13108475-13111217 REVERSE	6.57492	7.50733	6.5395	7.13717	6.92812	6.5189	6.70829	8.50796
84312	AT1G43850.1	SEU | SEU (seuss); DNA binding / protein binding / protein heterodimerization/ transcription cofactor | chr1:16617872-16621596 FORWARD	7.74506	7.69904	7.87062	7.37251	7.88391	7.34833	7.92377	8.09679
84313	AT3G45140.1	LOX2, ATLOX2 | LOX2 (LIPOXYGENASE 2); lipoxygenase | chr3:16525437-16529233 FORWARD	8.3129	7.86055	6.46502	7.06194	7.75445	6.58012	7.36385	7.55156
84314	AT5G02100.1	UNE18, ORP3A | UNE18 (UNFERTILIZED EMBRYO SAC 18); oxysterol binding / sterol binding | chr5:413639-416016 FORWARD	7.84413	8.04112	7.89811	7.76395	8.22174	7.75008	7.68233	8.07775
84315	AT5G47030.1	| ATP synthase delta' chain, mitochondrial | chr5:19090384-19092034 FORWARD	9.70609	9.98535	9.94639	10.227	9.90139	9.93784	9.83217	10.7219
84316	AT1G56280.1	ATDI19 | ATDI19 | chr1:21073366-21074725 REVERSE	8.8695	8.59202	8.55123	8.38236	8.91571	8.41431	8.86416	8.33512
84317	AT3G42170.1	| DNA binding | chr3:14321838-14323928 FORWARD	8.02006	6.83081	7.07819	7.58684	7.13918	8.13949	6.60847	6.2119
84318	AT1G78300.1	GRF2, 14-3-3OMEGA, GF14 OMEGA | GRF2 (GENERAL REGULATORY FACTOR 2); protein binding / protein phosphorylated amino acid binding | chr1:29461883-29	11.4754	11.2724	10.5372	11.4939	11.5013	11.1421	10.66	12.1492
84319			5.43588	5.55526	5.72061	5.28408	5.54567	5.46208	5.74094	5.52066
84320	AT2G47730.1	ATGSTF8, ATGSTF5, GST6, GSTF8 | ATGSTF8 (ARABIDOPSIS THALIANA GLUTATHIONE S-TRANSFERASE PHI 8); glutathione binding / glutathione transferase | ch	6.23063	6.24219	6.28334	6.35855	6.52189	6.21624	6.3183	6.11464
84321	AT3G53990.1	| universal stress protein (USP) family protein | chr3:19989658-19991019 REVERSE	9.74206	9.70792	8.8223	9.46259	8.24724	8.71504	9.15375	10.1835
84322	AT5G63510.1	GAMMA CAL1 | GAMMA CAL1 (GAMMA CARBONIC ANHYDRASE LIKE 1); carbonate dehydratase | chr5:25424054-25425612 FORWARD	7.09146	7.04968	7.10558	6.84321	6.96386	7.03947	7.2828	7.2516
84324	AT3G58610.1	| ketol-acid reductoisomerase | chr3:21671561-21674639 FORWARD	8.73299	8.95071	9.62725	9.59814	8.50171	9.23933	7.70776	8.40987
84325	AT2G31380.1	STH | STH; protein domain specific binding / transcription factor/ zinc ion binding | chr2:13382150-13383302 FORWARD	10.5662	11.3309	11.3925	10.2351	11.2604	9.96179	13.0566	10.3065
84326	AT1G20950.1	| pyrophosphate--fructose-6-phosphate 1-phosphotransferase-related / pyrophosphate-dependent 6-phosphofructose-1-kinase-related | chr1:7297467-73	5.57475	5.97396	5.76463	6.43533	6.02057	6.48588	5.44727	5.74616
84327	AT2G45740.2	PEX11D | PEX11D | chr2:18839865-18841102 FORWARD	7.32489	7.63692	7.50798	7.11661	7.34112	7.25694	7.71692	7.50502
84328			8.52613	8.3295	8.31844	8.30155	8.59904	8.16798	8.64973	8.56443
84329	AT3G61440.1	ATCYSC1, ARATH;BSAS3;1, CYSC1 | CYSC1 (CYSTEINE SYNTHASE C1); L-3-cyanoalanine synthase/ cysteine synthase | chr3:22735885-22737792 FORWARD	9.56606	10.6524	10.181	10.0194	9.86001	9.21762	10.9503	10.2146
84330	AT5G25610.1	RD22 | RD22; nutrient reservoir | chr5:8914498-8916684 REVERSE	8.16721	9.94722	9.69372	9.49465	7.262	10.5417	11.0666	6.40099
84331	AT5G61150.1	VIP4 | VIP4 (VERNALIZATION INDEPENDENCE 4); protein binding | chr5:24603846-24607528 REVERSE	6.92962	6.64275	6.45096	6.74729	6.70286	6.88172	6.77031	6.78148
84332	AT1G58290.1	HEMA1 | HEMA1; glutamyl-tRNA reductase | chr1:21624028-21626051 REVERSE	7.80912	8.08854	9.05446	7.87788	7.29654	7.86867	7.83616	7.17027
84333	AT1G07770.2	RPS15A | RPS15A (ribosomal protein s15a); structural constituent of ribosome | chr1:2408413-2409065 REVERSE	9.75501	9.22977	9.54534	9.49925	8.5963	9.80342	8.01295	8.45219
84334	AT5G11200.2	| DEAD/DEAH box helicase, putative | chr5:3567389-3570686 FORWARD	7.90906	7.42203	7.86815	7.86391	6.89256	7.95846	6.64023	6.90002
84335	AT1G02780.1	emb2386 | emb2386 (embryo defective 2386); structural constituent of ribosome | chr1:608120-609391 REVERSE	13.0773	12.5772	13.2044	12.6752	12.3425	13.0037	12.0953	11.7666
84337	AT2G44160.1	MTHFR2 | MTHFR2 (METHYLENETETRAHYDROFOLATE REDUCTASE 2); methylenetetrahydrofolate reductase (NADPH) | chr2:18262301-18265185 FORWARD	11.215	11.2148	10.9892	10.8661	10.6412	10.6112	9.53429	10.9069
84338	AT4G05420.2	DDB1A | DDB1A (DAMAGED DNA BINDING PROTEIN 1A); DNA binding / protein binding | chr4:2746288-2752663 FORWARD	9.08748	9.17555	9.18533	9.19321	9.49774	9.16204	9.25459	9.30872
84339	AT5G34850.1	ATPAP26, PAP26 | PAP26 (PURPLE ACID PHOSPHATASE 26); acid phosphatase/ protein serine/threonine phosphatase | chr5:13108475-13111217 REVERSE	8.76026	8.7927	8.93671	8.69271	9.17645	8.77768	9.05541	9.04218
84340	AT3G44260.1	| CCR4-NOT transcription complex protein, putative | chr3:15952213-15953055 REVERSE	9.21823	8.61488	7.91787	8.27352	7.95176	8.35429	7.80567	9.92532
84341	AT1G33390.1	| helicase domain-containing protein | chr1:12099738-12104108 REVERSE	5.71177	5.91833	5.90792	5.6028	5.7203	5.76526	5.7598	5.74064
84342			10.1119	9.8283	9.42762	10.4398	10.9161	10.2242	10.4357	10.2468
84343			10.8082	11.0327	11.7017	11.322	11.1951	11.5328	10.79	10.5271
84344			7.21977	7.59151	7.68493	7.17325	7.41318	7.10997	7.60577	7.62571
84345	AT2G20340.1	| tyrosine decarboxylase, putative | chr2:8779804-8782490 FORWARD	7.10127	6.95783	7.40531	6.54524	6.64131	6.59933	6.74264	6.81119
84346	AT3G13920.1	EIF4A1, RH4, TIF4A1 | EIF4A1 (EUKARYOTIC TRANSLATION INITIATION FACTOR 4A1); ATP-dependent helicase/ translation initiation factor | chr3:4592635-	8.52125	8.08822	8.27148	8.574	7.92288	8.45898	7.33003	8.64736
84347	AT5G50850.1	MAB1 | MAB1 (MACCI-BOU); catalytic/ pyruvate dehydrogenase (acetyl-transferring) | chr5:20689671-20692976 FORWARD	9.0734	9.25954	9.24462	9.70046	9.25382	9.28915	8.95181	10.0633
84348	AT1G35680.1	| 50S ribosomal protein L21, chloroplast / CL21 (RPL21) | chr1:13208777-13210246 FORWARD	10.6528	10.3779	12.3247	10.227	10.328	10.3735	10.9067	8.16255
84349	AT5G33320.1	CUE1, PPT, ARAPPT | CUE1 (CAB UNDEREXPRESSED 1); antiporter/ triose-phosphate transmembrane transporter | chr5:12588950-12591408 FORWARD	8.29433	8.33786	8.49226	8.83306	8.38736	9.03316	7.50152	8.2887
84351	AT3G54220.1	SCR, SGR1 | SCR (SCARECROW); protein binding / protein homodimerization/ sequence-specific DNA binding / transcription factor | chr3:20070550-2007	5.95381	5.79793	6.13246	6.18316	6.14164	6.22139	5.71836	5.84692
84352			7.78779	7.61601	7.67537	7.57183	7.68872	7.50786	7.87528	7.66583
84353	AT1G10700.1	| ribose-phosphate pyrophosphokinase 3 / phosphoribosyl diphosphate synthetase 3 (PRS3) | chr1:3554157-3556274 FORWARD	6.08113	6.34276	6.46442	6.43354	6.22871	6.67004	5.94679	6.15036
84354	AT1G25350.1	OVA9 | OVA9 (ovule abortion 9); glutamine-tRNA ligase | chr1:8889280-8894205 REVERSE	6.52518	6.72239	6.65256	6.33799	6.48121	6.30145	6.81747	6.52193
84355	AT5G39850.1	| 40S ribosomal protein S9 (RPS9C) | chr5:15950053-15951171 FORWARD	7.80005	7.15807	7.44306	7.78148	6.25206	7.97595	6.1127	6.58315
84357	AT5G27470.1	| seryl-tRNA synthetase / serine--tRNA ligase | chr5:9695087-9697154 FORWARD	9.2423	9.2558	9.37904	9.21095	9.07478	9.31641	8.70097	9.06672
84358	AT5G10450.1	GRF6, AFT1, 14-3-3lambda | GRF6 (G-box regulating factor 6); protein binding / protein phosphorylated amino acid binding | chr5:3284452-3286261 RE	7.34695	7.4023	7.54775	7.23189	7.63485	7.19187	7.57809	7.68605
84359	AT1G53280.1	| DJ-1 family protein | chr1:19864942-19867341 REVERSE	10.073	10.7215	9.99165	10.0898	10.307	9.52295	11.3741	10.5823
84360	AT2G37220.1	| 29 kDa ribonucleoprotein, chloroplast, putative / RNA-binding protein cp29, putative | chr2:15634980-15636331 REVERSE	11.5858	10.6316	12.3665	10.3525	9.56636	10.7852	10.089	8.71892
84361	AT4G22285.1	| ubiquitin thiolesterase/ zinc ion binding | chr4:11779063-11781898 REVERSE	8.08377	7.93875	7.76921	7.74593	8.01637	7.82345	8.22409	7.90711
84362	AT5G25754.1	| unknown protein | chr5:8953564-8955511 FORWARD	9.93734	9.3788	9.786	9.70034	8.89384	10.0596	8.31958	8.8431
84363	AT5G17380.1	| pyruvate decarboxylase family protein | chr5:5724920-5726720 REVERSE	5.8994	6.02297	5.80022	6.1926	5.96026	5.93963	6.20347	6.28392
84364	AT2G31580.1	| FUNCTIONS IN: molecular_function unknown; INVOLVED IN: biological_process unknown; LOCATED IN: cellular_component unknown; EXPRESSED IN: cultur	6.87211	6.90197	6.68971	7.4453	6.40505	7.15115	6.30517	6.42139
84365	AT1G29910.1	CAB3, AB180, LHCB1.2 | CAB3 (CHLOROPHYLL A/B BINDING PROTEIN 3); chlorophyll binding | chr1:10472443-10473246 REVERSE	13.9064	15.1469	15.7223	14.1348	13.1581	13.9607	15.0272	10.3529
84366	AT2G19900.1	ATNADP-ME1 | ATNADP-ME1 (NADP-malic enzyme 1); malate dehydrogenase (oxaloacetate-decarboxylating) (NADP+)/ malic enzyme/ oxidoreductase, acting o	10.4131	10.5208	10.4569	10.8902	10.8051	10.6619	10.5542	10.9531
84368	AT5G62390.1	ATBAG7 | ATBAG7 (ARABIDOPSIS THALIANA BCL-2-ASSOCIATED ATHANOGENE 7); calmodulin binding | chr5:25052377-25054170 REVERSE	8.74567	8.2551	8.27534	8.81829	8.12479	8.82714	7.27412	7.29049
84369	AT3G56860.1	UBA2A | UBP1 interacting protein 2a (UBA2a) | chr3:21050708-21052144 REVERSE	6.07905	6.04593	5.93068	6.3441	6.16534	6.55901	5.77768	6.23145
84370	AT4G08810.1	SUB1 | SUB1; calcium ion binding | chr4:5616204-5617862 REVERSE	7.84452	7.82101	7.93137	7.34557	8.00546	7.48885	7.92745	8.10873
84371	AT5G41950.1	| binding | chr5:16785825-16789360 FORWARD	6.31539	6.6816	6.15307	6.70492	6.52366	6.67886	6.1132	7.05665
84372	AT4G38810.2	| calcium-binding EF hand family protein | chr4:18115607-18118860 REVERSE	9.75802	10.3673	10.5653	9.39167	8.7233	9.55198	10.438	10.12
84373	AT5G64730.1	| transducin family protein / WD-40 repeat family protein | chr5:25873146-25875021 FORWARD	6.48832	6.06204	6.13732	6.58912	5.76358	6.94399	5.68461	5.64727
84374	AT2G38110.1	ATGPAT6, GPAT6 | GPAT6 (GLYCEROL-3-PHOSPHATE ACYLTRANSFERASE 6); 1-acylglycerol-3-phosphate O-acyltransferase/ acyltransferase | chr2:15952816-159	10.3281	10.4548	10.6246	10.0474	10.303	10.0833	10.8683	10.5481
84375	AT3G27430.2	PBB1 | PBB1; endopeptidase/ peptidase/ threonine-type endopeptidase | chr3:10152910-10155052 FORWARD	7.41625	7.34022	7.18494	7.82286	7.40239	7.72635	7.13098	7.42522
84376	AT1G49300.1	ATRAB7, ATRABG3E, RABG3E | RABG3E (RAB GTPASE HOMOLOG G3E); GTP binding | chr1:18234842-18236968 FORWARD	9.60082	9.49885	9.30835	9.61994	9.65201	9.51109	9.3907	9.34224
84377	AT1G51550.1	| F-box family protein | chr1:19117646-19119291 REVERSE	6.89263	6.93626	6.93448	6.91482	6.58148	6.73232	6.70883	6.71267
84378	AT2G41430.4	ERD15, LSR1, CID1 | ERD15 (EARLY RESPONSIVE TO DEHYDRATION 15); protein binding | chr2:17269736-17270314 FORWARD	8.04581	7.9356	7.40082	7.91598	8.02799	8.13135	7.51898	8.25349
84379			7.19953	7.23953	7.19698	7.19279	7.26506	7.36486	7.7566	7.35781
84380	AT1G51940.1	| protein kinase family protein / peptidoglycan-binding LysM domain-containing protein | chr1:19296092-19298941 REVERSE	7.2768	7.21864	7.40319	6.92987	7.3671	6.86774	7.42789	7.17482
84381	AT3G08580.1	AAC1 | AAC1 (ADP/ATP CARRIER 1); ATP:ADP antiporter/ binding | chr3:2605706-2607030 REVERSE	8.81212	8.89305	8.87763	9.34884	8.34263	8.91388	7.79356	9.98819
84382	AT2G42880.1	ATMPK20 | ATMPK20; MAP kinase | chr2:17840572-17843947 REVERSE	7.93613	8.04036	7.87205	8.12201	8.17566	8.03756	7.94323	8.10214
84385	AT4G22300.1	SOBER1 | SOBER1 (SUPPRESSOR OF AVRBST-ELICITED RESISTANCE 1); carboxylesterase | chr4:11787560-11791055 REVERSE	8.14823	7.7836	7.59176	8.32007	8.07606	8.15268	7.29098	7.48501
84386	AT1G69070.1	| FUNCTIONS IN: molecular_function unknown; INVOLVED IN: biological_process unknown; LOCATED IN: cellular_component unknown; EXPRESSED IN: 23 pla	6.84176	6.77173	6.62574	6.63283	6.60126	6.69169	6.9776	6.79344
84387	AT5G59180.1	NRPB7 | NRPB7; DNA-directed RNA polymerase/ RNA binding | chr5:23883499-23884976 FORWARD	8.15977	7.75097	8.0178	8.16191	7.85809	8.14568	8.111	7.52627
84388	AT4G00660.2	| DEAD/DEAH box helicase, putative | chr4:274638-277438 FORWARD	7.35047	7.37119	7.36422	7.96275	7.26168	8.04195	6.67554	7.3492
84389	AT5G18290.1	SIP1;2, SIP1B | SIP1;2; water channel | chr5:6055198-6056407 REVERSE	10.5298	10.255	10.455	11.5541	10.4801	11.6262	9.98062	10.6102
84390	AT4G14410.1	| basic helix-loop-helix (bHLH) family protein | chr4:8300077-8301503 FORWARD	6.61392	6.81959	6.41539	6.8429	6.47912	6.5142	6.91376	6.95848
84391	AT2G27450.1	NLP1, ATNLP1, CPA | NLP1 (NITRILASE-LIKE PROTEIN 1); N-carbamoylputrescine amidase/ hydrolase, acting on carbon-nitrogen (but not peptide) bonds |	7.59245	7.86044	7.92947	7.90443	7.61428	7.79112	7.96016	7.64378
84392	AT2G36830.1	GAMMA-TIP, TIP1;1, GAMMA-TIP1 | GAMMA-TIP (GAMMA TONOPLAST INTRINSIC PROTEIN); water channel | chr2:15445490-15446336 FORWARD	14.5194	14.3591	14.3663	14.3341	16.2746	13.9071	16.1603	15.1014
84393	AT1G14610.1	TWN2, VALRS | TWN2 (TWIN 2); ATP binding / aminoacyl-tRNA ligase/ nucleotide binding / valine-tRNA ligase | chr1:5008502-5014486 REVERSE	6.70229	6.6101	6.75548	7.25323	6.38651	7.61799	5.87588	6.25733
84394	AT3G02470.3	SAMDC | SAMDC (S-ADENOSYLMETHIONINE DECARBOXYLASE); adenosylmethionine decarboxylase | chr3:510223-511323 FORWARD	10.5476	10.9466	10.907	10.7652	10.4106	10.2655	10.7137	10.8186
84395	AT5G59910.1	HTB4 | HTB4; DNA binding | chr5:24127206-24127658 FORWARD	12.9798	12.4172	12.7588	12.8017	12.6225	13.305	11.7482	11.7309
84396	AT5G62130.1	| Per1-like protein-related | chr5:24950685-24952918 REVERSE	8.04094	7.98064	7.95755	7.95214	8.09875	7.87555	8.36238	8.16566
84397	AT1G12000.1	| pyrophosphate--fructose-6-phosphate 1-phosphotransferase beta subunit, putative / pyrophosphate-dependent 6-phosphofructose-1-kinase, putative	8.15246	8.35125	8.08196	9.57929	8.73172	9.75932	7.53363	9.45134
84398	AT3G02360.2	| 6-phosphogluconate dehydrogenase family protein | chr3:482498-483958 FORWARD	6.94827	7.09992	7.09578	6.76049	7.17963	6.59725	7.25152	7.21427
84399			9.80739	9.35895	8.68443	9.82813	8.99772	9.92075	9.09264	9.5313
84400	AT1G21750.1	ATPDIL1-1, ATPDI5, PDI5 | ATPDIL1-1 (PDI-LIKE 1-1); protein disulfide isomerase | chr1:7645767-7648514 FORWARD	5.97439	6.58629	5.89813	6.29333	5.90097	6.34552	5.61565	6.27685
84401	AT3G04600.2	| tRNA synthetase class I (W and Y) family protein | chr3:1243152-1245958 FORWARD	5.72124	5.80999	5.7471	5.94164	5.60702	5.87117	5.60283	5.53849
84402	AT4G36780.1	| transcription regulator | chr4:17332989-17334212 REVERSE	7.65904	7.46121	7.27578	7.16817	8.41416	7.09289	7.8501	6.98951
84403	AT1G27470.1	| transducin-related / WD-40 repeat protein-related | chr1:9540368-9544218 REVERSE	7.18052	7.06675	7.20849	7.10281	7.37731	7.12343	7.42906	7.20665
84404	AT2G37410.1	ATTIM17-2, TIM17 | ATTIM17-2; P-P-bond-hydrolysis-driven protein transmembrane transporter/ protein transporter | chr2:15698119-15698850 REVERSE	9.27754	9.02637	9.03524	8.95805	8.77578	8.95513	8.82679	9.36417
84405	AT4G00660.2	| DEAD/DEAH box helicase, putative | chr4:274638-277438 FORWARD	6.88609	7.09543	7.00378	6.99402	7.33957	7.00389	6.93813	7.09121
84406	AT5G60960.1	| pentatricopeptide (PPR) repeat-containing protein | chr5:24528423-24529988 REVERSE	6.27185	6.44133	6.44824	6.32416	6.53798	6.36437	6.46647	6.44574
84407	AT1G59900.1	AT-E1 ALPHA | AT-E1 ALPHA; oxidoreductase, acting on the aldehyde or oxo group of donors, disulfide as acceptor / pyruvate dehydrogenase (acetyl-t	7.52438	7.58511	7.37011	7.88104	7.6297	7.83484	7.53995	8.64808
84408	AT2G45790.1	ATPMM, PMM | PMM (PHOSPHOMANNOMUTASE); phosphomannomutase | chr2:18855876-18857753 FORWARD	5.93482	6.06994	6.12735	6.25974	6.23932	6.08388	6.42031	6.36584
84409	AT3G25230.1	ROF1, ATFKBP62, FKBP62 | ROF1 (ROTAMASE FKBP 1); FK506 binding / calmodulin binding / peptidyl-prolyl cis-trans isomerase | chr3:9188257-9191137 F	7.29576	7.39722	7.41736	7.0121	7.40171	6.96496	7.54194	7.6328
84410	AT1G54610.2	| protein kinase family protein | chr1:20393962-20396902 REVERSE	6.08698	6.38514	5.91423	6.61591	6.30007	6.36542	5.77046	5.86716
84411	AT1G11910.1	| aspartyl protease family protein | chr1:4017119-4019874 REVERSE	9.31897	9.82974	9.42076	10.0209	9.11826	9.51052	9.38684	9.24658
84412			8.31716	8.11468	8.16774	7.80568	8.04691	8.1659	7.93307	8.02603
84413			9.79521	8.86824	9.22898	9.4364	7.82936	10.13	7.74902	7.96036
84414	AT5G09590.1	MTHSC70-2, HSC70-5 | MTHSC70-2 (MITOCHONDRIAL HSP70 2); ATP binding | chr5:2975721-2978508 FORWARD	5.66595	5.74702	5.69185	5.6932	5.70434	5.86394	5.78432	5.55147
84415	AT1G26110.1	| unknown protein | chr1:9024616-9027556 REVERSE	7.43304	7.56846	7.46176	7.2825	7.44735	7.2266	7.78779	7.71142
84416			6.19684	6.34943	6.26076	6.42126	6.31757	6.30408	6.26395	6.12595
84418	AT3G48750.1	CDKA;1, CDC2AAT, CDK2, CDC2, CDC2A, CDKA1 | CDC2 (CELL DIVISION CONTROL 2); cyclin-dependent protein kinase/ kinase/ protein binding / protein kin	8.377	8.045	8.25899	8.27805	8.22447	8.70949	7.43295	7.41859
84419			9.49528	9.50662	9.55426	9.43395	9.12048	9.43877	8.84013	9.00515
84420	AT1G21720.1	PBC1 | PBC1 (PROTEASOME BETA SUBUNIT C1); peptidase/ threonine-type endopeptidase | chr1:7626394-7628070 FORWARD	8.56701	8.22562	8.18644	8.69341	8.38975	8.66052	8.09942	8.38529
84421	AT3G13920.1	EIF4A1, RH4, TIF4A1 | EIF4A1 (EUKARYOTIC TRANSLATION INITIATION FACTOR 4A1); ATP-dependent helicase/ translation initiation factor | chr3:4592635-	12.0554	11.663	11.802	11.9345	11.3981	11.9277	10.5914	11.8998
84422	AT2G31510.1	| IBR domain-containing protein / ARIADNE-like protein ARI7 (ARI7) | chr2:13416991-13421170 REVERSE	8.67177	8.82033	8.78888	8.50262	8.76471	8.45236	9.08045	8.98846
84423	AT1G15520.1	PDR12, ATPDR12 | PDR12 (PLEIOTROPIC DRUG RESISTANCE 12); ATPase, coupled to transmembrane movement of substances | chr1:5331993-5338175 REVERSE	8.68536	7.01223	7.88707	8.45763	7.3155	8.48712	7.17929	8.17769
84424	AT1G20330.1	SMT2, CVP1, FRL1 | SMT2 (STEROL METHYLTRANSFERASE 2); S-adenosylmethionine-dependent methyltransferase | chr1:7038968-7040053 REVERSE	6.97559	7.19887	7.16263	7.20303	7.40857	7.30509	6.86632	6.83179
84425	AT1G19440.1	KCS4 | KCS4 (3-KETOACYL-COA SYNTHASE 4); acyltransferase/ catalytic/ transferase, transferring acyl groups other than amino-acyl groups | chr1:672	6.60079	6.37908	6.57378	6.56611	6.90116	6.49647	6.3636	6.89134
84426	AT5G58410.1	| binding / protein binding / zinc ion binding | chr5:23609663-23617343 FORWARD	7.41444	7.46055	7.63443	7.23614	7.48972	7.25176	7.50804	7.76173
84427	AT3G49010.3	ATBBC1, BBC1, RSU2 | ATBBC1 (ARABIDOPSIS THALIANA BREAST BASIC CONSERVED 1); structural constituent of ribosome | chr3:18166971-18168047 REVERSE	9.33431	8.45401	8.83507	9.03314	7.96935	9.34887	7.40217	7.97128
84428	AT2G37630.1	ATPHAN, AS1, ATMYB91, MYB91 | AS1 (ASYMMETRIC LEAVES 1); DNA binding / protein homodimerization/ transcription factor | chr2:15781798-15782901 REV	8.25884	7.76571	8.24183	7.80929	6.89151	8.04213	7.25904	6.63693
84429			5.53741	5.61867	5.68687	5.58366	5.68994	5.48889	5.77331	5.67681
84430			7.96244	6.75173	6.33671	7.15438	6.53397	7.6076	6.32059	6.18005
84431	AT3G11940.1	ATRPS5A, AML1 | ATRPS5A (RIBOSOMAL PROTEIN 5A); structural constituent of ribosome | chr3:3778175-3779354 REVERSE	11.1491	9.99246	10.6129	10.0147	9.61649	10.5247	8.71755	8.865
84432	AT5G14670.1	ATARFA1B | ATARFA1B (ADP-ribosylation factor A1B); GTP binding / phospholipase activator/ protein binding | chr5:4729319-4730495 FORWARD	8.57713	8.6015	8.44051	8.58675	8.76882	8.50765	8.61928	8.6817
84433	AT2G40430.1	| FUNCTIONS IN: molecular_function unknown; INVOLVED IN: biological_process unknown; LOCATED IN: cellular_component unknown; EXPRESSED IN: 22 pla	9.26068	8.66952	8.83757	8.99445	8.04512	9.17776	7.92997	7.91702
84434	AT5G08080.1	SYP132, ATSYP132 | SYP132 (SYNTAXIN OF PLANTS 132); SNAP receptor | chr5:2588532-2591106 FORWARD	5.5859	5.48772	5.6477	5.40541	5.67336	5.40993	5.68742	5.72071
84435	AT4G22840.1	| bile acid:sodium symporter family protein | chr4:11991636-11993676 REVERSE	8.10851	7.95668	8.04317	8.04231	8.00126	8.00897	8.0959	8.02228
84436	AT1G57660.1	| 60S ribosomal protein L21 (RPL21E) | chr1:21355567-21356364 FORWARD	13.3823	13.3481	13.6091	13.1948	12.7277	13.4443	12.2851	12.7081
84437	AT1G03900.1	ATNAP4 | ATNAP4 (Arabidopsis thaliana non-intrinsic ABC protein 4); ATPase, coupled to transmembrane movement of substances / transporter | chr1:9	6.03332	6.02717	5.9412	6.15875	6.17536	5.98865	6.0602	6.47534
84438	AT5G13870.1	EXGT-A4 | EXGT-A4 (ENDOXYLOGLUCAN TRANSFERASE A4); hydrolase, acting on glycosyl bonds / hydrolase, hydrolyzing O-glycosyl compounds / xyloglucan:	9.10259	8.98401	8.78316	8.93917	9.36209	8.84918	9.36587	8.98039
84439	AT3G43810.1	CAM7 | CAM7 (CALMODULIN 7); calcium ion binding | chr3:15664619-15666355 REVERSE	12.8021	12.9869	12.752	13.0554	13.4572	12.9176	13.3079	14.8583
84440	AT5G09550.1	| RAB GDP-dissociation inhibitor | chr5:2963850-2966465 FORWARD	7.409	7.76814	7.23928	8.03214	7.63342	7.77256	7.32877	7.44427
84441	AT3G62110.1	| glycoside hydrolase family 28 protein / polygalacturonase (pectinase) family protein | chr3:22997313-22999503 REVERSE	5.91688	6.05286	6.12735	6.12497	6.2331	6.04143	6.18931	6.24011
84442	AT4G37930.1	SHM1, STM, SHMT1 | SHM1 (SERINE TRANSHYDROXYMETHYLTRANSFERASE 1); glycine hydroxymethyltransferase/ poly(U) binding | chr4:17831891-17834742 REVER	8.87513	10.1667	11.3676	9.69475	8.72408	9.07677	10.0096	9.27213
84443	AT5G56710.1	| 60S ribosomal protein L31 (RPL31C) | chr5:22944003-22944767 REVERSE	13.0934	12.9265	13.4421	12.7402	12.2503	13.1827	11.8331	12.7415
84444			5.82559	5.93359	5.94714	5.91374	5.90459	5.79362	5.94255	5.99361
84445	AT3G28715.1	| H+-transporting two-sector ATPase, putative | chr3:10778025-10780350 FORWARD	7.21955	7.16893	7.24412	6.35023	7.42368	7.26898	7.38414	7.63762
84447	AT5G20920.2	EIF2 BETA | EIF2 BETA; translation initiation factor | chr5:7094994-7096661 REVERSE	9.26524	9.20589	9.2078	9.56224	8.98683	9.81572	8.99483	9.12542
84448	AT5G14660.1	PDF1B, DEF2, ATDEF2 | PDF1B (PEPTIDE DEFORMYLASE 1B); iron ion binding / peptide deformylase | chr5:4727129-4728671 REVERSE	9.44212	9.5917	9.53872	9.2169	9.42354	9.1362	9.71848	9.72764
84449	AT1G70750.1	| unknown protein | chr1:26680728-26683147 REVERSE	6.394	6.67702	6.37006	6.36439	6.56318	6.34183	6.67775	6.36417
84450			6.38348	6.51644	6.45266	6.33567	6.47865	6.16842	6.67413	6.52892
84451	AT5G60640.1	ATPDIL1-4, PDI2, ATPDI2 | ATPDIL1-4 (PDI-LIKE 1-4); protein disulfide isomerase | chr5:24371141-24373993 REVERSE	5.89333	6.05602	6.10541	6.03832	5.93025	6.18248	5.89711	5.86826
84452			7.61665	7.80829	7.74122	7.45098	7.76804	7.3993	8.00666	7.90084
84453	AT5G09810.1	ACT2, ACT7 | ACT7 (ACTIN 7); structural constituent of cytoskeleton | chr5:3052809-3054220 FORWARD	7.24787	7.36479	7.22413	7.02785	7.37831	6.92548	7.43789	7.68386
84454	AT5G02960.1	| 40S ribosomal protein S23 (RPS23B) | chr5:693280-694396 REVERSE	6.68517	6.80616	6.73765	6.49101	6.44216	6.67968	6.63381	6.70414
84455			6.57027	6.70644	6.46495	6.51396	6.67022	6.42149	7.39151	6.76598
84456	AT5G52840.1	| NADH-ubiquinone oxidoreductase-related | chr5:21413718-21414794 FORWARD	9.70387	9.80603	9.7502	10.2907	9.69953	10.0102	9.63615	10.7815
84457	AT4G35160.1	| O-methyltransferase family 2 protein | chr4:16730989-16732808 REVERSE	7.55206	7.18298	8.0657	6.61106	6.50174	6.88493	6.57443	6.00452
84460	AT5G66230.1	| unknown protein | chr5:26462704-26463873 FORWARD	8.51287	8.26065	8.58819	8.60217	8.13711	9.42916	8.08108	7.9162
84461	AT4G11420.1	EIF3A, ATEIF3A-1, EIF3A-1, ATTIF3A1, TIF3A1 | EIF3A (EUKARYOTIC TRANSLATION INITIATION FACTOR 3A); translation initiation factor | chr4:6947834-69	8.28993	7.98963	7.86683	8.43716	7.82938	8.51304	7.27561	8.05005
84462	AT5G58290.1	RPT3 | RPT3 (REGULATORY PARTICLE TRIPLE-A ATPASE 3); ATPase | chr5:23569155-23571116 FORWARD	9.76803	10.1672	9.51789	10.5534	9.85353	10.2804	9.32457	9.75927
84463	AT1G49760.1	PAB8, PABP8 | PAB8 (POLY(A) BINDING PROTEIN 8); RNA binding / translation initiation factor | chr1:18416740-18419753 FORWARD	11.539	11.508	11.6655	11.8432	11.665	11.4769	10.4632	10.6449
84464	AT5G49720.1	ATGH9A1, DEC, KOR, RSW2, IRX2, KOR1 | ATGH9A1 (ARABIDOPSIS THALIANA GLYCOSYL HYDROLASE 9A1); cellulase/ hydrolase, hydrolyzing O-glycosyl compound	8.44891	9.04931	8.74361	8.846	8.82796	8.37178	8.4865	8.59547
84465	AT5G16390.1	CAC1, CAC1A, BCCP, BCCP1 | CAC1 (CHLOROPLASTIC ACETYLCOENZYME A CARBOXYLASE 1); acetyl-CoA carboxylase/ biotin binding | chr5:5361098-5363020 REVE	9.99348	9.89796	10.028	10.5067	11.1207	10.738	9.39266	9.46975
84466	AT3G07770.1	| ATP binding | chr3:2479611-2483970 FORWARD	7.0581	6.95444	7.13817	7.34154	6.59577	7.26238	6.64015	6.66185
84467	AT2G22250.2	ATAAT, AAT, MEE17 | aminotransferase class I and II family protein | chr2:9458011-9460297 REVERSE	7.98013	8.21174	7.8308	8.51228	7.89658	8.1479	7.59923	7.50205
84468	AT3G56130.1	| biotin/lipoyl attachment domain-containing protein | chr3:20826852-20829007 FORWARD	6.46365	6.51368	6.25008	6.69976	6.8953	6.76749	6.82113	6.54496
84469	AT3G48680.1	GAMMA CAL2 | GAMMA CAL2 (GAMMA CARBONIC ANHYDRASE-LIKE 2); transferase | chr3:18035107-18036773 FORWARD	9.74764	9.99215	9.95196	10.0386	9.91962	9.89234	9.91034	10.8137
84470	AT4G13640.1	UNE16 | UNE16 (unfertilized embryo sac 16); transcription factor | chr4:7936864-7938497 REVERSE	8.97855	8.93371	8.89067	8.6543	9.11915	8.73347	9.13339	9.13206
84471	AT5G62000.2	ARF2, ARF1-BP, HSS | ARF2 (AUXIN RESPONSE FACTOR 2); protein binding / transcription factor | chr5:24910859-24914680 FORWARD	10.1251	9.7174	9.70658	9.84466	9.47788	10.167	8.98745	8.29639
84472	AT4G11010.1	NDPK3 | NDPK3 (NUCLEOSIDE DIPHOSPHATE KINASE 3); ATP binding / nucleoside diphosphate kinase | chr4:6732780-6734298 REVERSE	9.92112	10.4294	10.4393	10.416	9.83752	10.2854	10.7081	11.8363
84473	AT5G38410.1	| ribulose bisphosphate carboxylase small chain 3B / RuBisCO small subunit 3B (RBCS-3B) (ATS3B) | chr5:15377501-15378306 REVERSE	13.4581	14.3584	15.7496	12.9439	12.9332	12.9805	15.1873	11.1065
84474	AT2G27680.1	| aldo/keto reductase family protein | chr2:11803981-11805965 REVERSE	6.43646	6.68901	6.70578	6.30356	6.63646	6.21364	6.87566	6.80427
84475	AT2G45470.1	FLA8, AGP8 | FLA8 (FASCICLIN-LIKE ARABINOGALACTAN PROTEIN 8) | chr2:18742797-18744059 REVERSE	6.95303	6.95163	6.67015	7.03924	6.84832	6.99818	6.02799	6.49959
84476	AT1G60390.1	| BURP domain-containing protein / polygalacturonase, putative | chr1:22247611-22249556 REVERSE	5.91524	5.83168	5.82127	5.62879	5.64117	5.77912	5.82857	5.78008
84477	AT5G10170.1	ATMIPS3, MIPS3 | MIPS3 (MYO-INOSITOL-1-PHOSTPATE SYNTHASE 3); binding / catalytic/ inositol-3-phosphate synthase | chr5:3187538-3190161 REVERSE	8.42163	7.02542	8.61629	8.52781	8.94186	8.04978	7.66108	7.81934
84478	AT5G51280.1	| DEAD-box protein abstrakt, putative | chr5:20841456-20843645 FORWARD	8.73796	8.26888	8.61504	8.78986	8.20798	9.25242	8.0125	8.0056
84480			8.6497	8.38425	8.39125	8.79453	9.64726	9.05617	8.57878	9.31225
84482	AT1G74380.1	XXT5 | XXT5 (XYLOGLUCAN XYLOSYLTRANSFERASE 5); transferase/ transferase, transferring glycosyl groups / xyloglucan 6-xylosyltransferase | chr1:279	6.76538	7.09648	6.75883	6.98772	6.88683	6.78052	6.75843	7.28709
84483	AT5G56000.1	| heat shock protein 81-4 (HSP81-4) | chr5:22677602-22680067 REVERSE	7.00146	7.00556	7.12188	6.7764	6.93409	6.80592	6.92137	7.00262
84484	AT1G72040.1	| deoxynucleoside kinase family | chr1:27112159-27114248 REVERSE	7.04799	6.9901	7.81796	7.00103	6.35794	6.90009	6.12028	5.92251
84485	AT1G63610.1	| unknown protein | chr1:23583675-23585599 REVERSE	7.69231	7.60781	8.36368	7.99541	7.90004	7.76294	7.74107	7.26808
84486			6.09922	6.30893	6.26844	5.97077	6.15259	5.94793	6.39551	6.2414
84487			6.81551	6.74066	6.61216	6.54692	6.62921	6.62943	6.8203	6.87605
84488	AT2G45300.1	| 3-phosphoshikimate 1-carboxyvinyltransferase / 5-enolpyruvylshikimate-3-phosphate / EPSP synthase | chr2:18677518-18679868 FORWARD	8.45106	8.58195	8.74494	8.49868	8.65873	8.39978	8.70163	8.45444
84489	AT4G35100.1	PIP3, PIP3A, PIP2;7, SIMIP | PIP3 (PLASMA MEMBRANE INTRINSIC PROTEIN 3); water channel | chr4:16708672-16709958 FORWARD	6.64035	6.63063	6.86325	6.11173	6.76547	6.23995	7.00542	6.95149
84490	AT2G18510.1	emb2444 | emb2444 (embryo defective 2444); RNA binding / nucleic acid binding / nucleotide binding | chr2:8031554-8033517 REVERSE	7.17515	7.16265	6.98523	7.55708	6.9674	7.9232	6.31577	6.5547
84491	AT5G26180.1	| NOL1/NOP2/sun family protein | chr5:9149253-9152595 FORWARD	5.84973	5.97063	5.94939	5.98957	5.90418	6.12049	5.80166	5.76712
84492	AT3G14900.1	| unknown protein | chr3:5013442-5015277 REVERSE	10.1138	10.3462	10.2609	9.90012	10.2509	9.87021	10.4751	10.8341
84493			7.57234	7.72451	7.68044	7.37835	7.57329	7.22091	7.90356	7.85388
84494			6.93592	7.30107	7.32943	6.867	7.32762	6.75653	7.51426	7.47838
84495	AT1G19715.1	| jacalin lectin family protein | chr1:6816934-6819432 REVERSE	7.35799	7.17861	7.10114	7.11175	7.57392	7.19843	7.81758	7.50819
84497			7.86341	8.04913	7.89907	7.68041	7.93935	7.80661	8.25108	8.08373
84498	AT2G27710.2	| 60S acidic ribosomal protein P2 (RPP2B) | chr2:11816929-11817670 FORWARD	8.40688	8.1478	8.15449	8.06992	8.20492	7.99477	8.36763	8.57651
84499	AT3G07790.1	| DGCR14-related | chr3:2487491-2489017 FORWARD	8.37645	8.62916	8.59412	8.12671	8.48933	7.95657	8.75866	8.89704
84500	AT1G51060.1	HTA10 | HTA10; DNA binding | chr1:18926948-18927443 FORWARD	9.77972	9.48248	9.69149	9.54872	9.75534	9.63804	9.81491	9.7959
84501	AT4G10320.1	| isoleucyl-tRNA synthetase, putative / isoleucine--tRNA ligase, putative | chr4:6397526-6404509 REVERSE	8.3357	8.2423	8.19858	8.38116	8.03364	8.51961	8.02143	8.13008
84502	AT5G63910.1	FCLY | FCLY (FARNESYLCYSTEINE LYASE); prenylcysteine oxidase | chr5:25572053-25574077 REVERSE	7.3478	7.57141	7.49894	7.25745	7.55963	7.20378	7.76198	7.67108
84503	AT3G17800.2	| mRNA level of the MEB5.2 gene (At3g17800) remains unchanged after cutting the inflorescence stem | chr3:6091248-6092873 REVERSE	8.25643	8.35721	8.50108	8.04894	8.23511	7.99297	8.72964	8.34604
84504			10.9929	9.92666	10.5431	9.816	9.28371	10.1759	8.70234	8.56104
84505	AT3G27830.1	RPL12-A, RPL12 | RPL12-A (RIBOSOMAL PROTEIN L12-A); structural constituent of ribosome | chr3:10318576-10319151 FORWARD	7.657	7.58083	8.85663	7.59635	7.17635	7.59244	7.08922	6.77214
84506	AT3G11510.1	| 40S ribosomal protein S14 (RPS14B) | chr3:3623757-3624866 REVERSE	7.69155	7.54927	7.7411	7.54432	7.61914	7.86886	7.65593	7.68994
84508	AT5G17310.2	| UTP--glucose-1-phosphate uridylyltransferase, putative / UDP-glucose pyrophosphorylase, putative / UGPase, putative | chr5:5696955-5700845 REVE	10.0649	11.094	10.3558	10.9337	10.5201	10.383	11.3755	12.4229
84509	AT1G01360.1	| unknown protein | chr1:142138-142914 FORWARD	8.81139	8.56296	8.89634	8.59956	8.22254	8.49806	8.30206	8.1321
84510	AT1G54580.1	ACP2 | ACP2 (ACYL CARRIER PROTEIN 2); acyl carrier | chr1:20389572-20390770 FORWARD	10.5496	10.6089	9.87575	11.8545	13.2423	11.2498	10.3115	10.9344
84511			7.24986	6.83753	6.46363	7.73208	7.71825	7.66461	8.07874	9.64596
84512	AT1G11910.1	| aspartyl protease family protein | chr1:4017119-4019874 REVERSE	9.07125	9.13863	7.24235	10.1222	7.24555	9.47524	6.98671	8.78388
84513	AT2G42590.2	GRF9, GF14 MU | GRF9 (GENERAL REGULATORY FACTOR 9); calcium ion binding / protein binding / protein phosphorylated amino acid binding | chr2:17732	10.8121	11.0124	10.4146	11.2077	10.9498	11.023	10.7882	11.5259
84514	AT4G26550.1	| FUNCTIONS IN: molecular_function unknown; INVOLVED IN: biological_process unknown; LOCATED IN: cellular_component unknown; EXPRESSED IN: 22 pla	5.75805	5.72184	5.75963	5.82568	5.74768	5.75642	5.83523	5.82134
84515	AT1G63640.1	| kinesin motor protein-related | chr1:23589234-23595139 REVERSE	7.56676	7.42176	7.21788	7.27041	7.57051	7.25606	7.46674	7.5304
84516	AT3G30775.1	ERD5, PRODH, AT-POX, ATPOX, ATPDH, PRO1 | ERD5 (EARLY RESPONSIVE TO DEHYDRATION 5); proline dehydrogenase | chr3:12448880-12451126 REVERSE	7.26907	7.02407	7.79708	7.2781	7.20486	7.15463	7.21384	9.08443
84517	AT2G45290.1	| transketolase, putative | chr2:18672737-18675589 FORWARD	9.06421	9.25649	9.45186	9.18548	8.88291	9.07925	8.49158	8.86557
84518	AT3G57530.1	CPK32, ATCPK32, CDPK32 | CPK32 (CALCIUM-DEPENDENT PROTEIN KINASE 32); calcium-dependent protein kinase C/ calmodulin-dependent protein kinase/ kin	7.25366	7.05404	6.50957	7.05019	7.7166	6.69046	7.31745	9.28408
84519	AT5G03690.2	| fructose-bisphosphate aldolase, putative | chr5:963389-964982 REVERSE	12.1095	12.5899	12.0516	12.966	12.5834	12.6977	11.5108	13.9137
84520	AT5G40160.1	EMB506 | EMB506 (embryo defective 506); protein binding | chr5:16062726-16064301 REVERSE	8.06755	7.71018	7.54871	7.86999	8.0733	7.90575	7.92473	7.91037
84521	AT1G52190.1	| proton-dependent oligopeptide transport (POT) family protein | chr1:19434671-19438673 FORWARD	7.57968	7.55922	7.55285	7.58862	7.78581	7.49516	7.47012	7.56132
84522	AT5G35750.1	AHK2 | AHK2 (ARABIDOPSIS HISTIDINE KINASE 2); cytokinin receptor/ osmosensor/ protein histidine kinase | chr5:13911743-13916337 REVERSE	8.7423	9.04039	9.07871	12.2125	12.0297	12.0523	8.98685	9.6858
84523	AT2G05790.1	| glycosyl hydrolase family 17 protein | chr2:2199450-2201293 FORWARD	8.50623	8.5325	8.32991	8.32356	8.11614	8.22971	8.45937	8.58888
84524	AT2G36070.1	ATTIM44-2 | ATTIM44-2; protein-transmembrane transporting ATPase | chr2:15145119-15147895 REVERSE	8.26146	8.23936	8.26303	7.98744	8.26623	8.0889	8.33769	8.11622
84525			9.51349	9.7332	9.89012	9.53202	9.78047	9.50991	9.68745	9.35703
84527			6.82255	6.67583	6.72791	6.68075	6.88333	6.63407	6.53321	6.87415
84528	AT3G20060.1	UBC19 | UBC19 (ubiquitin-conjugating enzyme19); ubiquitin-protein ligase | chr3:7002927-7004283 REVERSE	7.72014	7.37162	7.70398	7.58568	6.82585	8.31233	7.20443	7.29305
84529	AT2G24270.2	ALDH11A3 | ALDH11A3; 3-chloroallyl aldehyde dehydrogenase/ glyceraldehyde-3-phosphate dehydrogenase (NADP+) | chr2:10327325-10329601 REVERSE	7.77973	8.59022	9.43202	7.98738	7.56348	8.67964	9.02731	6.61713
84530	AT1G20020.1	ATLFNR2, FNR2 | FNR2 (FERREDOXIN-NADP(+)-OXIDOREDUCTASE 2); NADPH dehydrogenase/ oxidoreductase/ poly(U) binding | chr1:6942851-6944868 FORWARD	7.55143	8.24875	8.98169	7.64507	7.51978	7.3836	8.6602	7.25862
84531	AT3G18485.1	ILR2 | ILR2 (IAA-LEUCINE RESISTANT 2) | chr3:6341918-6343178 REVERSE	7.62669	7.9858	5.91412	7.64607	7.52213	6.70737	7.06494	10.068
84533	AT5G59610.1	| DNAJ heat shock N-terminal domain-containing protein | chr5:24013165-24014954 FORWARD	8.61703	8.59885	8.83344	8.53687	8.55001	8.32991	8.93564	8.77749
84534	AT5G37600.1	ATGSR1, GLN1;1, GSR 1 | ATGSR1; copper ion binding / glutamate-ammonia ligase | chr5:14933574-14935656 REVERSE	8.57792	9.35648	8.5833	9.32235	8.00842	8.21289	9.93566	9.87564
84535	AT1G26880.1	| 60S ribosomal protein L34 (RPL34A) | chr1:9315640-9316681 REVERSE	12.6657	12.1016	12.8685	12.3322	11.7639	12.7301	10.9938	11.3461
84536	AT3G27090.1	| FUNCTIONS IN: molecular_function unknown; INVOLVED IN: biological_process unknown; LOCATED IN: cellular_component unknown; EXPRESSED IN: 24 pla	6.68075	6.88785	6.52271	6.76657	6.83375	6.51617	7.04578	6.74052
84537	AT4G19006.1	| 26S proteasome regulatory subunit, putative (RPN9) | chr4:10409349-10411347 REVERSE	8.57886	8.47529	8.57395	8.88975	8.35206	8.94522	8.15097	8.41277
84538	AT1G78340.1	ATGSTU22 | ATGSTU22 (GLUTATHIONE S-TRANSFERASE TAU 22); glutathione transferase | chr1:29473046-29473797 REVERSE	9.37222	9.98722	9.72483	9.51886	9.44117	9.00273	11.3523	9.57607
84539			8.07738	8.21436	8.23621	7.90706	8.17108	7.80522	8.54204	8.37438
84540			8.20308	8.57693	8.70368	8.13801	8.5595	8.09528	8.79238	8.76292
84541	AT4G35420.1	| dihydroflavonol 4-reductase family / dihydrokaempferol 4-reductase family | chr4:16834091-16835611 REVERSE	5.8719	5.63596	5.90448	8.66381	5.9851	9.78981	6.13616	5.91469
84542	AT1G60690.1	| aldo/keto reductase family protein | chr1:22349892-22351668 REVERSE	8.94924	9.60797	8.35139	8.76436	8.62785	8.57984	10.2142	8.16412
84543	AT3G05590.1	RPL18 | RPL18 (RIBOSOMAL PROTEIN L18); structural constituent of ribosome | chr3:1621511-1622775 FORWARD	10.903	10.2922	10.7933	10.6401	9.99922	10.9996	8.7157	9.653
84544	AT3G20740.1	FIE, FIS3, FIE1 | FIE (FERTILIZATION-INDEPENDENT ENDOSPERM); nucleotide binding / transcription factor/ transcription regulator | chr3:7249064-725	6.38076	6.41197	6.46103	6.36893	6.42373	6.30068	6.44773	6.25388
84545	AT1G33811.1	| GDSL-motif lipase/hydrolase family protein | chr1:12267918-12269690 FORWARD	5.68774	5.95151	6.36128	5.51949	5.92633	5.81362	5.89357	5.90048
84546	AT2G19590.1	ACO1 | ACO1 (ACC OXIDASE 1); 1-aminocyclopropane-1-carboxylate oxidase | chr2:8476239-8477354 REVERSE	6.21712	6.27478	5.57752	6.21239	6.24602	5.92078	5.58433	7.1782
84547	AT4G39170.1	| SEC14 cytosolic factor, putative / phosphoglyceride transfer protein, putative | chr4:18240887-18243621 FORWARD	8.03668	7.97707	7.8955	8.1399	8.35809	8.19132	7.65078	7.98033
84548			6.61547	6.7011	6.58472	6.36798	7.01056	6.38332	7.26317	6.62675
84549	AT5G08280.1	HEMC | HEMC (HYDROXYMETHYLBILANE SYNTHASE); hydroxymethylbilane synthase | chr5:2663763-2665596 REVERSE	8.13009	8.30124	8.19732	7.80318	8.41478	7.57138	8.2914	8.26948
84550	AT4G27585.1	| band 7 family protein | chr4:13766984-13769832 REVERSE	7.84492	7.98605	8.04252	7.82774	7.84675	7.87176	8.15009	8.19149
84551	AT1G17860.1	| trypsin and protease inhibitor family protein / Kunitz family protein | chr1:6149343-6149933 FORWARD	6.60906	7.2339	6.34312	5.48964	6.06289	5.01279	8.47968	6.63355
84552	AT5G49460.1	ACLB-2 | ACLB-2 (ATP CITRATE LYASE SUBUNIT B 2); ATP citrate synthase | chr5:20055048-20058195 FORWARD	8.13277	8.25883	8.07141	7.90561	8.17756	7.76829	8.36278	8.36462
84553			5.46178	5.41609	5.27507	5.20913	5.4988	5.49265	5.26578	5.24957
84554	AT5G19150.1	| carbohydrate kinase family | chr5:6426280-6428402 REVERSE	6.00839	6.33088	6.12284	6.15098	5.93632	6.21011	6.13217	6.08926
84555	AT3G44110.1	ATJ3, ATJ | ATJ3; protein binding | chr3:15869115-15871059 REVERSE	9.31854	8.8148	8.93065	8.99714	9.05658	9.02845	8.99059	9.18989
84557	AT5G25930.1	| leucine-rich repeat family protein / protein kinase family protein | chr5:9050880-9053978 FORWARD	8.00636	7.98617	7.85034	7.61271	7.96072	7.50321	8.25108	8.237
84558	AT1G61040.1	VIP5 | VIP5 (vernalization independence 5); DNA binding | chr1:22483817-22485748 FORWARD	7.02329	6.91507	6.5294	7.61987	7.13341	7.50446	7.05894	7.365
84559	AT3G25920.1	RPL15 | RPL15; structural constituent of ribosome | chr3:9491268-9492558 REVERSE	9.07841	9.26854	10.9095	9.25579	8.67353	8.9648	9.29346	7.62803
84560	AT2G22500.1	UCP5, ATPUMP5, DIC1 | UCP5 (UNCOUPLING PROTEIN 5); binding | chr2:9563531-9564472 REVERSE	8.53428	8.91509	8.4596	9.07597	9.07772	8.39035	8.76612	10.4909
84561			10.2371	9.89484	9.77042	10.2739	9.85292	10.3767	10.0524	9.49726
84562	AT5G15390.1	| tRNA/rRNA methyltransferase (SpoU) family protein | chr5:4995333-4997255 FORWARD	6.85489	6.72389	6.94637	6.92827	6.85062	6.89905	6.7869	6.59525
84563	AT1G18070.1	| EF-1-alpha-related GTP-binding protein, putative | chr1:6214236-6218211 REVERSE	7.30766	7.50844	7.3336	7.91884	7.37178	8.10019	7.02994	7.40734
84565	AT2G27200.1	| GTP-binding family protein | chr2:11625449-11627959 FORWARD	6.94101	7.47271	6.74848	7.44101	6.54799	7.226	6.84708	6.79252
84566	AT3G17340.1	| binding / protein transporter | chr3:5920613-5926846 REVERSE	7.79796	7.90498	7.91977	7.68041	7.95783	7.73232	7.89772	8.00547
84567	AT4G04720.1	CPK21 | CPK21; ATP binding / calcium ion binding / calmodulin-dependent protein kinase/ kinase/ protein kinase/ protein serine/threonine kinase |	5.54602	5.41281	5.30029	5.00773	5.4774	5.12245	5.6415	5.44182
84568	AT3G03440.1	| armadillo/beta-catenin repeat family protein | chr3:815709-818568 FORWARD	6.97509	7.18571	7.18267	6.85883	7.13752	6.82503	7.60133	7.34537
84569			10.1549	10.33	10.3633	9.97273	10.4229	10.0096	10.5655	10.5141
84570	AT1G58050.1	| helicase domain-containing protein | chr1:21478590-21487839 REVERSE	5.57678	5.63762	5.61197	5.87485	5.71175	5.85079	5.71397	5.77636
84571	AT4G17260.1	| L-lactate dehydrogenase, putative | chr4:9674057-9675309 FORWARD	7.87231	7.76142	7.52734	7.97476	7.81297	8.04941	7.19559	7.44652
84572	AT3G49720.1	| unknown protein | chr3:18440192-18441655 REVERSE	6.61741	7.12442	7.12628	7.46474	7.63982	7.30358	6.70752	7.20088
84573	AT5G46750.1	AGD9 | AGD9 (ARF-GAP DOMAIN 9); ARF GTPase activator/ DNA binding / zinc ion binding | chr5:18969950-18971817 REVERSE	6.82409	7.06992	6.82957	6.90616	6.8268	6.81759	6.73843	7.49782
84574	AT5G15080.1	| protein kinase, putative | chr5:4886414-4888555 FORWARD	6.04958	6.42956	6.57406	6.08539	5.93879	5.9051	6.21416	5.95777
84575	AT3G57550.1	AGK2, GK-2 | AGK2 (GUANYLATE KINASE); guanylate kinase | chr3:21307269-21309193 FORWARD	7.01152	7.18273	6.08955	7.45869	7.2769	7.8006	7.69673	7.69498
84576	AT5G29000.2	| myb family transcription factor | chr5:11022336-11024229 REVERSE	6.25978	6.32378	5.9216	6.2716	6.08875	6.05569	6.28837	6.64371
84578	AT2G36885.1	| unknown protein | chr2:15482167-15483676 REVERSE	9.5386	9.047	9.44348	9.22511	8.92197	9.38981	8.67997	8.47484
84579	AT1G53750.1	RPT1A | RPT1A (REGULATORY PARTICLE TRIPLE-A 1A); ATPase | chr1:20065921-20068324 REVERSE	8.08157	7.8627	7.73554	8.51876	7.69031	8.41652	7.45833	7.5719
84580	AT3G50820.1	PSBO2, PSBO-2, OEC33 | PSBO2 (PHOTOSYSTEM II SUBUNIT O-2); oxygen evolving/ poly(U) binding | chr3:18891008-18892311 REVERSE	10.8524	11.5844	13.2526	10.9549	10.2449	10.598	11.4594	8.31504
84581	AT1G48970.1	| GTP binding / translation initiation factor | chr1:18113868-18117547 REVERSE	5.48944	5.53561	5.46362	5.33409	5.56516	5.27456	5.52094	5.57492
84582	AT2G42370.1	| unknown protein | chr2:17643334-17645533 FORWARD	6.29943	6.12188	6.0745	6.23128	6.27934	6.43383	6.13087	5.99948
84583	AT3G27310.1	PUX1 | PUX1 (PLANT UBX DOMAIN-CONTAINING PROTEIN 1) | chr3:10087360-10089077 REVERSE	7.63672	7.50195	7.29091	7.69789	7.09979	8.23423	7.26883	7.59078
84584	AT1G28200.1	FIP1 | FIP1 (FH INTERACTING PROTEIN 1) | chr1:9850395-9852300 REVERSE	10.719	10.7175	10.5941	10.505	11.2748	10.4648	11.4257	10.4748
84585	AT1G78570.1	RHM1, ROL1, ATRHM1 | RHM1 (RHAMNOSE BIOSYNTHESIS 1); UDP-L-rhamnose synthase/ UDP-glucose 4,6-dehydratase/ catalytic | chr1:29550110-29552207 FORW	8.07928	8.05051	8.47705	9.86456	9.61861	9.76525	7.36281	9.43003
84586	AT1G52800.1	| oxidoreductase, 2OG-Fe(II) oxygenase family protein | chr1:19664044-19665362 FORWARD	7.84125	8.96	8.02656	8.35065	6.8691	7.68077	9.41072	8.10178
84589	AT4G26100.1	CK1, CKL1 | CK1 (CASEIN KINASE 1); ATP binding / kinase/ protein kinase/ protein serine/threonine kinase | chr4:13227885-13230508 REVERSE	7.68076	7.90001	7.61672	8.16868	7.81596	8.05049	7.3832	7.7467
84590	AT1G61750.1	| FUNCTIONS IN: molecular_function unknown; INVOLVED IN: biological_process unknown; LOCATED IN: endomembrane system; EXPRESSED IN: root; CONTAIN	5.9292	6.20013	5.78434	5.53788	5.87861	5.70178	5.95612	5.89301
84591	AT5G19960.1	| RNA recognition motif (RRM)-containing protein | chr5:6744029-6746133 FORWARD	9.69565	9.34841	9.22097	9.75509	9.44684	9.96173	9.38298	9.45666
84592			8.33621	8.28877	8.35015	7.97129	8.62065	7.8849	8.55771	8.52211
84593	AT3G56680.1	| nucleic acid binding | chr3:20991537-20993446 FORWARD	10.7799	10.7865	11.225	10.6121	10.7793	10.473	10.2591	10.8171
84594	AT1G76400.1	| ribophorin I family protein | chr1:28658713-28661672 REVERSE	7.46326	7.64656	7.50958	7.55434	7.47437	7.53701	7.45394	7.5505
84595	AT5G07990.1	TT7, CYP75B1, D501 | TT7 (TRANSPARENT TESTA 7); flavonoid 3'-monooxygenase/ oxygen binding | chr5:2560437-2562859 FORWARD	6.44431	6.58071	6.38466	6.38985	6.70642	6.17658	6.52785	6.49937
84596	AT4G28880.1	ckl3 | ckl3 (Casein Kinase I-like 3); ATP binding / kinase/ protein kinase/ protein serine/threonine kinase | chr4:14251351-14254048 FORWARD	6.59927	6.94316	6.77162	6.80107	7.01172	6.77507	6.88142	6.97285
84597			7.09212	7.4533	7.5684	7.38932	7.38952	8.90758	7.63931	7.56658
84598	AT2G39940.1	COI1 | COI1 (CORONATINE INSENSITIVE 1); protein binding / ubiquitin-protein ligase | chr2:16672848-16675486 REVERSE	7.0023	7.33812	7.2894	6.85398	7.30693	6.94782	7.53253	7.4319
84599	AT5G19690.1	STT3A | STT3A (STAUROSPORIN AND TEMPERATURE SENSITIVE 3-LIKE A); oligosaccharyl transferase | chr5:6652649-6658214 FORWARD	7.0444	6.84575	6.95002	6.73995	6.99921	6.72592	6.99142	7.19927
84600	AT4G26300.1	emb1027 | emb1027 (embryo defective 1027); ATP binding / aminoacyl-tRNA ligase/ arginine-tRNA ligase/ nucleotide binding | chr4:13308400-13313109	7.95392	7.70883	7.79948	7.81839	7.35126	7.92707	7.25751	7.58084
84601			6.14813	6.21283	6.06794	5.97636	6.09434	6.16238	6.14275	6.38817
84602	AT1G43860.1	| transcription factor | chr1:16622244-16624385 REVERSE	8.1938	8.02327	7.87142	8.39524	7.75063	8.5794	7.7172	7.71622
84603	AT2G36840.1	| ACT domain-containing protein | chr2:15451834-15453550 REVERSE	6.77641	6.88865	6.91321	6.47484	6.75757	6.4247	7.19108	6.81859
84604			8.07246	7.76815	7.7198	8.69544	7.41704	11.6454	7.73785	9.49008
84605	AT2G28790.1	| osmotin-like protein, putative | chr2:12354664-12355413 REVERSE	8.27929	8.46014	8.42531	8.13466	8.38505	8.08999	8.70404	8.30966
84606	AT3G25700.1	| chloroplast nucleoid DNA-binding protein-related | chr3:9358937-9360295 FORWARD	9.54502	9.36061	9.45036	9.44014	9.64027	9.42175	9.58784	9.55931
84607	AT5G56120.1	| unknown protein | chr5:22721483-22722193 FORWARD	9.35249	9.44599	9.53596	9.11987	9.32604	9.15802	9.49669	9.71429
84608	AT4G00570.1	| malate oxidoreductase, putative | chr4:242817-246522 REVERSE	6.972	7.27893	6.96205	7.49651	6.98549	7.30722	6.29847	6.43782
84609			5.75192	5.89151	5.71142	6.04091	6.31345	5.76874	5.85509	6.73812
84610			6.2618	6.15705	6.04171	6.20925	6.08971	6.20309	6.34555	6.46271
84611			5.79615	5.80618	5.80126	5.8918	5.71046	6.14448	5.77	5.63957
84612	AT5G19820.1	emb2734 | emb2734 (embryo defective 2734); binding / lyase | chr5:6695731-6701247 REVERSE	7.82398	7.7545	7.73613	7.74453	7.66448	7.80955	7.44645	7.88597
84613	AT5G45930.1	CHLI2, CHL I2, CHLI-2 | CHLI2 (MAGNESIUM CHELATASE I2); ATPase/ magnesium chelatase | chr5:18628095-18629565 FORWARD	7.74517	8.15779	9.54434	8.09505	7.89963	7.90078	8.1106	6.74459
84614	no hit	no hit	7.01873	6.78914	6.8061	7.01836	7.08228	6.78138	6.27041	8.96085
84615			6.84639	6.38475	6.81502	7.23598	6.21663	7.11214	6.57542	6.75285
84616	AT5G51410.1	| LUC7 N_terminus domain-containing protein | chr5:20881821-20883577 REVERSE	8.50603	8.51098	8.78603	8.19633	8.64876	8.22511	8.58115	8.34478
84617	AT1G73230.1	| nascent polypeptide-associated complex (NAC) domain-containing protein | chr1:27540506-27541364 REVERSE	10.1332	9.89636	10.2133	10.1015	9.4328	10.3917	9.23698	9.47208
84618	AT3G08850.1	RAPTOR1B, ATRAPTOR1B, RAPTOR1 | RAPTOR1; nucleotide binding / protein binding | chr3:2686978-2694911 REVERSE	9.78158	9.56725	9.51543	9.69991	9.70873	9.73342	9.50976	9.65012
84620	AT5G61030.1	GR-RBP3 | GR-RBP3 (glycine-rich RNA-binding protein 3); ATP binding / RNA binding | chr5:24560870-24562152 FORWARD	10.0975	9.82908	10.0093	10.1512	8.98193	10.1674	8.59044	9.20281
84621	AT4G00100.1	ATRPS13A, RPS13, PFL2 | ATRPS13A (ARABIDOPSIS THALIANA RIBOSOMAL PROTEIN S13A); structural constituent of ribosome | chr4:37172-38123 FORWARD	11.9563	11.1966	11.8265	11.347	10.7608	11.7792	9.90447	10.2244
84622	AT3G58680.1	MBF1B, ATMBF1B | MBF1B (MULTIPROTEIN BRIDGING FACTOR 1B); DNA binding / transcription coactivator | chr3:21707367-21708625 FORWARD	12.0286	12.095	12.0979	12.2186	11.7543	12.2373	12.8025	11.8311
84623	AT5G14670.1	ATARFA1B | ATARFA1B (ADP-ribosylation factor A1B); GTP binding / phospholipase activator/ protein binding | chr5:4729319-4730495 FORWARD	11.199	11.4525	11.1432	11.3973	12.0043	11.1922	11.7263	13.0308
84624			5.57634	5.55231	5.47149	5.46158	5.56265	5.48453	5.56966	6.5086
84625	AT5G20020.1	RAN2 | RAN2; GTP binding / GTPase/ protein binding | chr5:6762817-6764381 FORWARD	11.2225	11.0572	10.8493	11.4368	10.3268	11.5656	11.5152	10.4276
84626	AT1G04520.1	PDLP2 | PDLP2 (PLASMODESMATA-LOCATED PROTEIN 2) | chr1:1231852-1233787 FORWARD	8.79373	8.54285	8.66499	8.79843	9.1404	8.86749	8.77954	8.72233
84627	AT4G00060.1	MEE44 | MEE44 (maternal effect embryo arrest 44); nucleotidyltransferase | chr4:23899-27996 FORWARD	5.61583	5.80793	5.56811	5.56213	5.59102	5.39234	5.72055	5.6763
84628	AT3G25840.1	| protein kinase family protein | chr3:9452993-9457446 REVERSE	9.83661	9.728	9.66252	9.59972	9.86919	9.62979	9.83379	9.8743
84629	AT4G10000.1	| electron carrier/ protein disulfide oxidoreductase | chr4:6260707-6263053 REVERSE	5.97108	5.96728	6.38632	5.82107	5.87425	5.79369	6.25861	6.09974
84630	AT1G22400.1	UGT85A1, ATUGT85A1 | UGT85A1; UDP-glycosyltransferase/ cis-zeatin O-beta-D-glucosyltransferase/ glucuronosyltransferase/ trans-zeatin O-beta-D-glu	5.56025	5.57294	5.72014	5.41737	5.34076	5.40831	5.52692	5.32715
84631	AT1G22150.1	SULTR1;3 | SULTR1;3; sulfate transmembrane transporter | chr1:7818361-7821344 FORWARD	5.884	5.88125	5.55332	5.6555	5.54004	5.59926	5.68315	5.26626
84632			8.57315	8.76648	8.88752	8.49353	8.69876	8.39832	9.07962	8.94055
84633	AT3G09640.1	APX2, APX1B | APX2 (ASCORBATE PEROXIDASE 2); L-ascorbate peroxidase | chr3:2956301-2958163 FORWARD	7.49492	7.46866	6.88895	7.68595	6.78655	7.68567	6.8791	7.49135
84634			11.5456	12.2232	12.3755	11.0249	13.0867	10.9264	11.4739	10.6833
84635			6.37853	6.43292	6.33658	6.46306	6.37916	6.49116	6.47882	6.36539
84636			6.90878	6.56989	6.82068	6.70025	6.6959	7.27379	6.82941	6.52226
84637			9.59576	9.37914	9.38309	9.38806	9.62226	9.39844	9.74053	9.5174
84638	AT4G10340.1	LHCB5 | LHCB5 (LIGHT HARVESTING COMPLEX OF PHOTOSYSTEM II 5); chlorophyll binding | chr4:6408200-6409496 FORWARD	8.16992	8.43398	8.69959	7.93373	8.29444	7.74324	8.46198	8.61138
84639	AT1G13690.1	ATE1 | ATE1; nucleic acid binding / nucleotide binding | chr1:4693380-4694179 FORWARD	8.36829	8.23339	8.20779	8.52714	8.11368	8.60133	8.24379	7.75934
84640	AT3G16200.1	| unknown protein | chr3:5491619-5493605 REVERSE	6.39211	6.35291	6.08904	6.44473	6.28999	6.57323	6.18839	6.70546
84641			6.25217	6.28686	6.3398	6.2717	6.42097	6.58748	5.71825	6.16507
84642	AT1G30910.1	| molybdenum cofactor sulfurase family protein | chr1:11000912-11002801 FORWARD	7.58028	7.4077	7.83843	7.80584	6.7821	7.52914	7.30948	6.7531
84644	AT1G30730.1	| FAD-binding domain-containing protein | chr1:10900854-10902434 FORWARD	6.38593	6.61472	6.77883	6.47582	8.22254	6.3664	6.92056	6.76097
84645	AT2G21600.1	ATRER1B | ATRER1B | chr2:9243550-9244579 FORWARD	10.1135	10.1099	9.97103	10.3353	10.3354	10.3329	9.94666	10.494
84646	AT5G03990.1	| unknown protein | chr5:1075957-1077358 FORWARD	7.18979	7.29742	7.16219	6.94914	7.15405	7.06145	7.40177	7.50796
84647	AT3G19310.1	| phospholipase C/ phosphoric diester hydrolase | chr3:6694260-6696193 FORWARD	8.80257	7.86928	7.88666	7.84936	9.16464	7.70551	8.40204	7.946
84648			7.03811	6.35544	6.6601	6.88653	6.42679	7.16459	6.36383	6.18829
84649	AT1G30510.1	ATRFNR2 | ATRFNR2 (ROOT FNR 2); FAD binding / NADP or NADPH binding / electron carrier/ ferredoxin-NADP+ reductase/ oxidoreductase | chr1:10807150	7.07276	7.37016	7.01824	7.64165	7.65259	7.1268	7.28623	7.38147
84650	AT5G41880.1	POLA3, POLA4 | POLA3; DNA primase | chr5:16761117-16764074 FORWARD	5.58965	5.52072	5.69565	5.59286	5.70232	5.68	5.51243	5.67843
84651	AT3G53620.1	AtPPa4 | AtPPa4 (Arabidopsis thaliana pyrophosphorylase 4); inorganic diphosphatase | chr3:19881491-19883308 FORWARD	8.41077	9.25752	9.03337	9.21557	8.33608	9.52416	10.3671	9.19299
84652	AT1G18540.1	| 60S ribosomal protein L6 (RPL6A) | chr1:6377448-6378548 REVERSE	12.3857	12.0325	12.2507	12.0518	11.2442	12.5001	10.5997	11.0593
84653	AT2G31610.1	| 40S ribosomal protein S3 (RPS3A) | chr2:13450384-13451669 FORWARD	7.90195	7.95941	7.95804	7.76021	7.80573	7.67022	8.13622	8.20032
84654	AT4G11820.2	MVA1 | MVA1; acetyl-CoA C-acetyltransferase/ hydroxymethylglutaryl-CoA synthase | chr4:7109124-7111901 REVERSE	6.13145	6.21308	5.91435	7.44095	6.40385	7.28822	5.80918	7.2057
84655	AT3G11080.1	AtRLP35 | AtRLP35 (Receptor Like Protein 35); kinase/ protein binding | chr3:3470481-3473312 FORWARD	7.23305	7.02448	7.0416	6.88175	7.16807	6.72876	7.36386	7.28789
84656	AT5G50080.1	ERF110 | DNA binding / transcription factor | chr5:20365948-20366835 FORWARD	5.95462	5.861	5.78072	5.77377	5.95343	5.64341	5.80173	5.96854
84657	AT5G23940.1	EMB3009 | EMB3009 (embryo defective 3009); transferase/ transferase, transferring acyl groups other than amino-acyl groups | chr5:8076616-8079677	8.20231	8.2097	8.20895	8.22593	9.0245	8.0646	7.90395	7.63357
84658	AT4G32780.1	| phosphoinositide binding | chr4:15808926-15810907 FORWARD	5.75188	5.81	5.79987	5.58637	5.86055	5.55928	5.92106	5.92757
84659	AT1G80670.1	| transducin family protein / WD-40 repeat family protein | chr1:30320809-30323543 REVERSE	6.60236	6.61826	6.65475	6.73499	6.67781	6.87768	6.8376	6.75835
84660	AT5G16760.1	| inositol 1,3,4-trisphosphate 5/6-kinase | chr5:5509890-5510849 FORWARD	5.80421	5.70024	5.62156	5.73206	5.6497	5.6494	5.73635	5.88295
84661	AT2G22420.1	| peroxidase 17 (PER17) (P17) | chr2:9513341-9514484 FORWARD	7.17669	6.54431	5.83488	6.82664	5.20433	7.02446	5.34633	5.48341
84662	AT3G16630.1	ATKINESIN-13A, KINESIN-13A | KINESIN-13A; ATP binding / microtubule motor | chr3:5662660-5667261 REVERSE	5.72287	5.78381	5.53605	6.03701	6.16188	5.75251	5.50642	6.00697
84663	AT1G53850.2	PAE1 | PAE1; endopeptidase/ peptidase/ threonine-type endopeptidase | chr1:20104131-20105792 REVERSE	7.36311	7.29908	7.03626	7.94241	7.11215	7.83342	6.78376	6.88304
84664	AT3G61470.1	LHCA2 | LHCA2; chlorophyll binding | chr3:22745736-22747032 FORWARD	9.63754	10.9589	12.1942	10.2249	9.13728	9.96624	10.714	7.86769
84666	AT4G35987.1	| unknown protein | chr4:17035121-17036823 FORWARD	6.91295	6.80395	7.05728	6.78474	6.89836	7.09935	6.61877	6.72178
84667	AT3G52300.1	ATPQ | ATPQ (ATP SYNTHASE D CHAIN, MITOCHONDRIAL); hydrogen ion transmembrane transporter | chr3:19396689-19398119 FORWARD	11.0555	11.2234	11.2924	11.5048	11.3329	11.2968	11.8124	12.4996
84668	AT5G66540.1	| FUNCTIONS IN: molecular_function unknown; INVOLVED IN: rRNA processing; LOCATED IN: cytosol, nucleolus, nucleus; EXPRESSED IN: 22 plant structu	7.16815	6.419	6.07617	6.63614	6.21417	7.00993	6.04687	6.20664
84669	AT2G40010.1	| 60S acidic ribosomal protein P0 (RPP0A) | chr2:16708578-16710448 REVERSE	11.5289	11.2223	11.5224	11.8513	10.7862	11.8247	9.52809	12.0938
84670	AT2G41530.1	ATSFGH, SFGH | SFGH (S-FORMYLGLUTATHIONE HYDROLASE); S-formylglutathione hydrolase/ hydrolase, acting on ester bonds | chr2:17323656-17325430 REVE	10.4603	10.9904	10.8885	10.5334	10.061	10.3833	10.8744	9.90304
84671	AT5G03300.1	ADK2 | ADK2 (ADENOSINE KINASE 2); adenosine kinase/ copper ion binding / kinase | chr5:796573-798997 FORWARD	10.5585	10.5283	10.2092	10.4006	9.72897	9.9611	8.576	10.214
84672	AT5G26667.2	PYR6 | PYR6; cytidylate kinase/ uridylate kinase | chr5:9276659-9278091 FORWARD	7.04069	7.06162	6.83881	6.99478	7.2903	6.85865	7.66446	7.89957
84673	AT2G27530.1	PGY1 | PGY1 (PIGGYBACK1); RNA binding / structural constituent of ribosome | chr2:11763443-11764570 REVERSE	11.8104	11.5011	12.0211	11.4986	10.9916	11.7043	10.6309	10.7434
84674	AT5G58590.1	RANBP1 | RANBP1 (RAN BINDING PROTEIN 1); protein binding | chr5:23680319-23681714 REVERSE	9.40374	9.40636	9.21829	9.38509	9.49021	9.70542	8.74709	8.41368
84675	AT4G39830.1	| L-ascorbate oxidase, putative | chr4:18479103-18481184 FORWARD	5.74695	5.962	5.72928	5.54591	5.93669	5.60493	5.90596	5.77311
84678	AT3G04930.1	| transcription regulator | chr3:1363029-1364399 FORWARD	8.65216	8.15902	8.41546	8.65006	8.53666	8.95435	7.72225	7.83876
84679	AT1G60420.1	| DC1 domain-containing protein | chr1:22261978-22264243 FORWARD	9.04804	8.78021	9.22808	10.9883	10.9703	10.5355	11.0082	11.2837
84680	AT5G03240.2	UBQ3 | UBQ3 (POLYUBIQUITIN 3); protein binding | chr5:771976-772896 REVERSE	15.3102	15.872	15.4912	15.6359	15.8	15.2019	16.0409	16.1751
84681	AT5G27640.1	TIF3B1, EIF3B, ATEIF3B-1, EIF3B-1, ATTIF3B1 | TIF3B1 (TRANSLATION INITIATION FACTOR 3B1); nucleic acid binding / translation initiation factor | c	8.88504	8.64423	8.77315	9.03988	8.49182	9.10764	8.07322	8.49499
84683	AT3G02640.1	| unknown protein | chr3:565064-565621 REVERSE	8.62818	7.66543	8.04349	8.33135	7.49824	8.85508	7.27702	7.41644
84684	AT5G40810.1	| cytochrome c1, putative | chr5:16340200-16342327 FORWARD	6.53855	6.57389	6.51078	7.0036	6.64284	6.67894	7.06253	7.45952
84685	AT3G52990.1	| pyruvate kinase, putative | chr3:19649046-19652237 FORWARD	8.40341	8.46073	8.3978	8.47105	8.49318	8.3304	8.64162	8.88186
84686	AT4G20020.1	| unknown protein | chr4:10844433-10846085 REVERSE	7.54473	7.47709	7.41903	7.32169	7.35714	7.44216	7.51971	7.49212
84687	AT4G33680.1	AGD2 | AGD2 (ABERRANT GROWTH AND DEATH 2); L,L-diaminopimelate aminotransferase/ transaminase | chr4:16171847-16174630 REVERSE	9.93269	9.98582	10.5615	10.5205	9.95225	10.3465	9.58011	9.55959
84688	AT5G58140.3	PHOT2, NPL1 | PHOT2 (PHOTOTROPIN 2); FMN binding / blue light photoreceptor/ kinase/ protein serine/threonine kinase | chr5:23524771-23529947 FORW	7.02468	7.66332	8.26379	7.0955	8.55053	6.94539	7.49646	7.20147
84690	AT4G09650.1	ATPD | ATPD (ATP SYNTHASE DELTA-SUBUNIT GENE); hydrogen ion transporting ATP synthase, rotational mechanism / proton-transporting ATPase, rotation	6.56105	7.21186	8.62972	6.77354	6.74195	6.57119	7.63766	5.90946
84691	AT2G44480.1	BGLU17 | BGLU17 (BETA GLUCOSIDASE 17); catalytic/ cation binding / hydrolase, hydrolyzing O-glycosyl compounds | chr2:18359780-18363001 FORWARD	12.0443	12.8879	9.13681	12.812	8.58238	12.4461	8.66731	12.6384
84692			7.00338	6.99068	7.12769	6.54326	7.13863	6.73332	7.13971	7.34239
84693	AT5G47890.1	| NADH-ubiquinone oxidoreductase B8 subunit, putative | chr5:19388806-19390409 FORWARD	8.14601	7.94701	8.24837	8.26101	8.229	8.27571	8.76171	9.16926
84694	AT5G66920.1	sks17 | sks17 (SKU5 Similar 17); copper ion binding / oxidoreductase | chr5:26722963-26725370 FORWARD	7.32418	6.22166	5.8506	6.63312	6.15121	6.20891	6.1906	6.19185
84695	AT2G21870.2	| unknown protein | chr2:9320612-9322618 REVERSE	9.56858	9.40424	9.40114	9.8498	9.39166	9.79103	9.70836	10.4916
84696	AT4G33985.1	| unknown protein | chr4:16288301-16288857 REVERSE	9.95875	10.8779	10.6183	10.2124	11.2284	9.69527	11.7964	10.0248
84697	AT4G24820.1	| 26S proteasome regulatory subunit, putative (RPN7) | chr4:12790471-12792599 REVERSE	9.47476	9.49209	9.3801	9.96711	9.38577	9.88698	8.93724	9.2781
84698	AT5G04980.1	| endonuclease/exonuclease/phosphatase family protein | chr5:1468575-1470482 REVERSE	6.14866	6.45599	6.50892	6.08872	6.58423	6.12095	6.46178	6.57583
84699	AT5G58290.1	RPT3 | RPT3 (REGULATORY PARTICLE TRIPLE-A ATPASE 3); ATPase | chr5:23569155-23571116 FORWARD	8.71527	8.68151	8.36078	9.25778	8.49908	9.0064	8.85764	8.86604
84700	AT4G01850.1	SAM-2, MAT2 | SAM-2 (S-ADENOSYLMETHIONINE SYNTHETASE 2); copper ion binding / methionine adenosyltransferase | chr4:796298-797479 REVERSE	8.21978	7.91486	8.13523	7.69916	7.33012	7.54775	7.2899	7.52355
84701	AT1G50640.1	ERF3, ATERF3 | ERF3 (ETHYLENE RESPONSIVE ELEMENT BINDING FACTOR 3); DNA binding / protein binding / transcription factor/ transcription repressor	8.78394	8.45473	8.1102	8.52172	8.57279	8.37084	8.79624	8.86762
84702	AT1G16470.1	PAB1 | PAB1 (PROTEASOME SUBUNIT PAB1); endopeptidase/ peptidase/ threonine-type endopeptidase | chr1:5623122-5625439 FORWARD	8.56369	8.41058	8.26983	8.66201	8.28397	8.6712	8.12986	8.12187
84703			7.17019	7.11348	7.40045	6.85756	7.15206	6.86157	7.35173	7.37094
84704	AT1G65620.3	AS2 | AS2 (ASYMMETRIC LEAVES 2); protein binding | chr1:24400146-24400745 FORWARD	9.76048	10.0803	10.0004	9.74386	10.1566	9.75767	10.0777	10.3241
84705			10.2128	10.1861	10.4796	10.4926	11.0402	10.4148	11.5966	11.1764
84706	AT3G57940.1	| unknown protein | chr3:21449560-21455834 FORWARD	6.62877	6.52091	6.48063	6.34744	6.59919	6.42792	6.69387	6.58091
84707	AT2G01250.1	| 60S ribosomal protein L7 (RPL7B) | chr2:132943-134264 REVERSE	12.8113	12.1027	12.7003	12.1325	11.4901	12.5928	11.337	11.4096
84708	AT5G62200.1	| embryo-specific protein-related | chr5:24984463-24985674 REVERSE	9.15754	9.02048	8.78963	8.72624	9.66487	8.26847	9.04747	9.37415
84709			6.25249	6.23967	6.18183	6.07133	6.07075	6.10097	6.1654	6.21801
84710	AT3G03550.1	| zinc finger (C3HC4-type RING finger) family protein | chr3:850391-851461 REVERSE	8.55117	8.29146	8.36689	8.27732	8.61081	8.25928	8.66554	8.51445
84711	AT1G53320.1	AtTLP7 | AtTLP7 (TUBBY LIKE PROTEIN 7); phosphoric diester hydrolase/ transcription factor | chr1:19891237-19893429 REVERSE	7.74786	7.88521	7.87458	7.70376	7.87649	7.5211	8.25417	8.16189
84712			5.94299	6.14052	5.90277	6.38363	6.10671	6.23925	5.79348	6.28142
84713	AT5G03240.2	UBQ3 | UBQ3 (POLYUBIQUITIN 3); protein binding | chr5:771976-772896 REVERSE	12.0322	12.3311	12.0219	12.3563	12.1838	11.9475	12.1985	12.7359
84715	AT2G29420.1	ATGSTU7, GST25 | ATGSTU7 (ARABIDOPSIS THALIANA GLUTATHIONE S-TRANSFERASE TAU 7); glutathione transferase | chr2:12618111-12618871 REVERSE	7.51182	9.69031	8.28413	7.88896	7.14936	6.91311	11.4191	6.94879
84716	AT3G07090.1	| unknown protein | chr3:2243153-2244476 REVERSE	7.40892	7.32654	7.22772	7.66539	7.48614	7.3913	7.50723	7.89093
84717	AT1G67750.1	| pectate lyase family protein | chr1:25401660-25403165 FORWARD	7.63743	7.15947	6.56769	6.95745	7.65278	8.47557	7.88162	6.94692
84718			6.96424	7.27808	7.39927	7.03229	7.25194	7.05247	7.30012	7.4048
84719	AT5G56680.1	SYNC1, EMB2755, SYNC1 ARATH | SYNC1; ATP binding / aminoacyl-tRNA ligase/ asparagine-tRNA ligase/ aspartate-tRNA ligase/ nucleic acid binding / nu	6.76718	6.84511	6.93507	6.89715	6.6609	7.01659	6.60014	6.69054
84721	AT1G51130.1	| FUNCTIONS IN: molecular_function unknown; INVOLVED IN: biological_process unknown; LOCATED IN: cellular_component unknown; CONTAINS InterPro DO	7.97374	7.75766	7.89071	7.93512	7.7677	8.22818	7.818	7.68073
84722	AT1G75200.1	| flavodoxin family protein / radical SAM domain-containing protein | chr1:28220849-28223597 REVERSE	7.0739	6.70857	6.60954	6.92213	6.54836	7.23816	6.19341	6.44483
84723	AT3G20800.1	| rcd1-like cell differentiation protein, putative | chr3:7271412-7273897 REVERSE	8.07075	8.22594	8.19951	7.97545	8.09047	7.82612	8.36632	8.59191
84724	AT1G06390.2	GSK1, ATGSK1, ATSK22, SK22, BIL2, ATSK2-3 | GSK1 (GSK3/SHAGGY-LIKE PROTEIN KINASE 1); glycogen synthase kinase 3/ kinase | chr1:1946860-1950417 FO	8.98091	8.88251	8.955	9.45944	9.681	9.45693	7.98186	8.17851
84725	AT1G14000.1	VIK | VIK (VH1-INTERACTING KINASE); ATP binding / protein kinase/ protein serine/threonine/tyrosine kinase | chr1:4797606-4800043 FORWARD	6.33035	6.28991	6.04582	6.18135	6.25707	6.32614	6.48325	6.79596
84726	AT2G34250.1	| protein transport protein sec61, putative | chr2:14462635-14464572 FORWARD	9.44818	9.86285	9.46309	9.97327	9.69135	10.0286	9.23931	10.2184
84727	AT1G62300.1	WRKY6, ATWRKY6 | WRKY6; transcription factor | chr1:23016887-23019155 REVERSE	6.41502	6.54209	6.4785	6.26589	6.64096	6.27868	6.42567	6.85069
84728	AT2G26110.1	| unknown protein | chr2:11120869-11121798 FORWARD	7.23783	7.16014	7.44112	7.15249	7.22282	7.34835	6.9876	7.10085
84729	AT1G43670.1	| fructose-1,6-bisphosphatase, putative / D-fructose-1,6-bisphosphate 1-phosphohydrolase, putative / FBPase, putative | chr1:16468184-16470347 FO	7.65923	8.53798	9.79678	8.67729	7.4315	8.25916	9.00088	8.26186
84730	AT3G55440.1	ATCTIMC, TPI | TPI (TRIOSEPHOSPHATE ISOMERASE); triose-phosphate isomerase | chr3:20553794-20556078 FORWARD	8.6442	8.9635	8.52107	9.2465	8.55224	8.66211	8.97932	9.17809
84731	AT3G01800.1	| ribosome recycling factor family protein / ribosome releasing factor family protein | chr3:286020-287543 FORWARD	9.60826	9.72282	9.88598	9.28318	9.82353	9.59918	9.71549	9.90851
84732	AT5G16910.1	ATCSLD2, CSLD2 | CSLD2 (CELLULOSE-SYNTHASE LIKE D2); cellulose synthase/ transferase, transferring glycosyl groups | chr5:5561679-5565290 FORWARD	5.95759	6.16931	6.13961	5.95964	6.21816	5.83965	6.24064	6.22097
84733	AT4G02290.1	AtGH9B13 | AtGH9B13 (Arabidopsis thaliana glycosyl hydrolase 9B13); catalytic/ hydrolase, hydrolyzing O-glycosyl compounds | chr4:1002654-1005125	10.2681	9.80432	10.1092	11.023	11.4059	11.7151	8.30858	8.87878
84734	AT1G08470.1	| strictosidine synthase family protein | chr1:2682262-2683977 REVERSE	6.85151	6.73607	7.25298	7.63588	6.37433	8.56589	6.24171	6.00614
84735	AT3G07950.1	| rhomboid protein-related | chr3:2531982-2534277 FORWARD	8.51249	8.72553	8.75355	8.44868	8.70095	8.60854	8.48355	8.98587
84736	AT2G31200.1	ADF6, ATADF6 | ADF6 (ACTIN DEPOLYMERIZING FACTOR 6); actin binding | chr2:13294171-13294948 FORWARD	10.3878	11.1069	10.3593	10.3909	10.7965	10.0061	13.5462	10.8984
84737	AT5G07030.1	| aspartic-type endopeptidase | chr5:2183600-2185717 REVERSE	11.6975	10.8943	12.1283	12.1072	12.8422	12.2558	9.35573	9.16586
84738	AT5G67290.1	| FAD-dependent oxidoreductase family protein | chr5:26848419-26849755 REVERSE	6.99255	7.13177	7.13407	6.75884	7.08358	6.6688	7.17728	7.1939
84739	AT1G62940.1	ACOS5 | ACOS5 (ACYL-COA SYNTHETASE 5); 4-coumarate-CoA ligase/ long-chain-fatty-acid-CoA ligase/ medium-chain-fatty-acid-CoA ligase | chr1:2331055	6.95981	7.05424	7.02882	12.5488	7.25981	12.7251	7.21248	7.61995
84741	AT1G48920.1	ATNUC-L1, PARL1 | ATNUC-L1; nucleic acid binding / nucleotide binding | chr1:18098186-18101422 FORWARD	8.70656	7.59377	8.22139	7.80556	7.08514	8.04681	6.87135	6.92808
84742	AT5G22810.1	| GDSL-motif lipase, putative | chr5:7621568-7623367 FORWARD	7.00766	6.00084	6.46208	7.6965	7.71475	7.89972	6.32856	5.97146
84743	ATCG01130.1	YCF1.2 | hypothetical protein | chrC:123884-129244 REVERSE	7.94399	7.94266	8.20509	7.75456	8.06563	7.92511	8.36679	8.15369
84744	AT5G57550.1	XTR3 | XTR3 (XYLOGLUCAN ENDOTRANSGLYCOSYLASE 3); hydrolase, acting on glycosyl bonds / xyloglucan:xyloglucosyl transferase | chr5:23305055-2330638	8.16752	8.1071	8.13748	7.78167	8.04824	7.74036	8.38237	8.37786
84745	AT1G09210.1	| calreticulin 2 (CRT2) | chr1:2973217-2976655 REVERSE	12.6027	13.1791	12.0424	13.1197	12.6882	13.5689	12.1614	12.7788
84746	AT3G47550.1	| zinc finger (C3HC4-type RING finger) family protein | chr3:17523841-17524942 FORWARD	7.56961	7.90184	7.23078	7.68176	7.70144	7.36176	7.64387	9.16316
84747	AT3G51850.1	CPK13 | CPK13; ATP binding / calcium ion binding / calmodulin-dependent protein kinase/ kinase/ protein kinase/ protein serine/threonine kinase/ p	6.36963	6.63672	6.56461	6.23511	6.43262	6.1667	6.63976	6.69972
84748	AT2G20580.1	RPN1A, ATRPN1A | RPN1A (26S PROTEASOME REGULATORY SUBUNIT S2 1A); binding / enzyme regulator | chr2:8859211-8864699 FORWARD	6.54212	6.42569	6.21536	6.98329	6.70455	6.88862	6.07176	6.39851
84749	AT3G19990.1	| unknown protein | chr3:6965671-6967102 FORWARD	8.91032	9.17133	9.0809	8.78326	8.84322	8.6296	9.32974	9.13736
84750	AT4G01610.1	| cathepsin B-like cysteine protease, putative | chr4:694857-696937 FORWARD	7.01586	8.10828	6.98254	7.36805	6.7504	6.50637	8.11663	7.55388
84751	AT2G33150.1	PKT3, PED1, KAT2 | PKT3 (PEROXISOMAL 3-KETOACYL-COA THIOLASE 3); acetyl-CoA C-acyltransferase | chr2:14047814-14050983 REVERSE	7.93792	8.85345	7.53433	8.97195	8.10846	7.99858	8.85796	9.26958
84752	AT3G62600.1	ATERDJ3B | ATERDJ3B; heat shock protein binding / unfolded protein binding | chr3:23151038-23153346 REVERSE	6.02039	6.01784	5.79206	5.93294	5.76869	6.07999	5.89498	6.34743
84753	AT5G22850.1	| aspartyl protease family protein | chr5:7633717-7636298 REVERSE	7.14514	7.25694	7.37596	7.2101	7.44195	7.20737	7.70887	7.65774
84754	AT4G00100.1	ATRPS13A, RPS13, PFL2 | ATRPS13A (ARABIDOPSIS THALIANA RIBOSOMAL PROTEIN S13A); structural constituent of ribosome | chr4:37172-38123 FORWARD	11.1318	10.6137	11.2062	10.9072	9.92085	11.4733	9.5225	10.2049
84755			5.76955	6.03211	5.88597	5.97896	6.01275	5.68262	5.82094	5.7925
84757	AT5G05010.1	| clathrin adaptor complexes medium subunit-related | chr5:1477137-1479872 FORWARD	7.6823	8.07426	7.46942	8.50152	7.90292	8.6244	7.1709	8.36011
84758	AT1G45000.1	| 26S proteasome regulatory complex subunit p42D, putative | chr1:17009220-17011607 FORWARD	8.77159	9.11631	8.6753	9.83906	8.84908	9.327	8.30448	8.698
84759	AT5G64200.1	ATSC35, SC35 | ATSC35; RNA binding / nucleic acid binding / nucleotide binding | chr5:25681849-25683553 REVERSE	10.5359	10.5488	10.5095	10.5665	10.3666	10.6787	10.5143	9.81584
84760	AT3G63130.1	RANGAP1 | RANGAP1 (RAN GTPASE ACTIVATING PROTEIN 1); RAN GTPase activator/ protein binding | chr3:23325108-23326715 FORWARD	7.65733	7.5941	7.52777	7.38825	7.34174	7.44755	7.8891	7.39824
84762			6.00755	6.25196	6.39407	6.25886	6.37394	6.22287	6.57583	6.49702
84763	AT1G48630.1	RACK1B_AT | RACK1B_AT (RECEPTOR FOR ACTIVATED C KINASE 1 B); nucleotide binding | chr1:17981977-17983268 REVERSE	10.6529	10.8956	10.2041	10.0397	10.4869	9.82316	9.99793	10.192
84764			5.41479	5.56022	5.65941	5.50477	6.00597	5.44132	5.45204	5.5517
84765	AT4G27130.1	| eukaryotic translation initiation factor SUI1, putative | chr4:13604814-13605525 REVERSE	12.0666	12.5762	12.0256	12.1045	12.3221	11.6385	13.5194	13.0978
84766	AT4G02290.1	AtGH9B13 | AtGH9B13 (Arabidopsis thaliana glycosyl hydrolase 9B13); catalytic/ hydrolase, hydrolyzing O-glycosyl compounds | chr4:1002654-1005125	5.82332	5.56878	5.73758	5.61129	5.85437	5.69914	5.97789	5.7029
84767	AT3G07050.1	| GTP-binding family protein | chr3:2229602-2232279 REVERSE	7.84105	7.83912	7.90721	7.94095	7.10714	7.93416	7.1527	6.98173
84768	AT1G34430.1	EMB3003 | EMB3003 (embryo defective 3003); acyltransferase/ dihydrolipoyllysine-residue acetyltransferase/ protein binding | chr1:12588027-1259008	7.90208	8.23318	8.39011	8.5502	8.42843	8.53913	7.64549	8.13916
84769	AT1G05170.1	| galactosyltransferase family protein | chr1:1491460-1493931 REVERSE	5.66076	5.89024	5.92372	5.45579	5.75972	5.64333	5.65359	5.60121
84770	AT5G41980.1	| unknown protein | chr5:16793765-16794889 FORWARD	6.07221	5.96518	6.10709	6.06984	5.83214	6.22516	5.84749	5.64502
84771	AT5G12860.1	DiT1 | DiT1 (dicarboxylate transporter 1); oxoglutarate:malate antiporter | chr5:4059927-4061919 REVERSE	6.6161	6.72691	7.80367	7.01116	7.08584	6.81803	6.73017	6.75938
84772	AT4G25630.1	FIB2, ATFIB2 | FIB2 (FIBRILLARIN 2); snoRNA binding | chr4:13074239-13076205 FORWARD	10.9456	10.3986	10.5358	10.6844	9.63107	10.8628	9.21333	9.61091
84773			5.80067	5.71285	5.66033	5.70817	5.85086	6.10646	6.15791	5.51051
84774	AT5G61170.1	| 40S ribosomal protein S19 (RPS19C) | chr5:24611158-24612202 FORWARD	11.7149	11.2566	11.6593	11.3895	10.5045	11.8132	9.53723	10.4084
84775	ATMG00030.1	ORF107A | hypothetical protein | chrM:11918-12241 FORWARD	10.8964	10.6806	9.959	11.1516	10.2787	11.1515	9.73027	10.7386
84776	AT5G20890.1	| chaperonin, putative | chr5:7087020-7089906 REVERSE	8.22384	7.80553	7.83187	8.36561	7.61666	8.5884	6.8258	7.36365
84777	AT2G44065.1	| ribosomal protein L2 family protein | chr2:18228860-18230368 FORWARD	10.5986	10.0135	9.5512	10.0627	9.85869	10.393	8.82684	9.66806
84778	AT5G17430.1	BBM | BBM (BABY BOOM); DNA binding / transcription factor | chr5:5742542-5745568 REVERSE	6.21021	6.22755	6.36522	6.20448	6.33024	6.40017	6.25211	6.14761
84779	AT1G19580.1	GAMMA CA1 | GAMMA CA1 (GAMMA CARBONIC ANHYDRASE 1); carbonate dehydratase | chr1:6774937-6777092 FORWARD	9.76829	9.80532	9.63481	9.90159	9.74294	9.88174	9.61463	10.5621
84780	AT3G62330.1	| zinc knuckle (CCHC-type) family protein | chr3:23063329-23065419 REVERSE	8.06122	7.40329	7.63686	7.41842	7.90113	7.63148	7.74314	7.57536
84781	AT4G33670.1	| L-galactose dehydrogenase (L-GalDH) | chr4:16169670-16171446 REVERSE	6.85279	6.98115	6.97673	7.44995	7.34816	7.12453	7.11569	7.71981
84782			8.82967	8.8674	8.83394	8.70746	8.85149	8.92834	9.08629	9.01681
84784			8.39498	8.15222	8.17757	7.84504	8.33682	7.88231	8.33552	8.30633
84785	AT3G02780.1	IPP2, IPIAT1, IDI2 | IPP2 (ISOPENTENYL PYROPHOSPHATE:DIMETHYLALLYL PYROPHOSPHATE ISOMERASE 2); isopentenyl-diphosphate delta-isomerase | chr3:6025	8.20869	8.31811	8.72476	7.85152	7.74694	8.23546	8.67001	8.34396
84786	AT5G23540.1	| 26S proteasome regulatory subunit, putative | chr5:7937772-7939339 FORWARD	8.7869	8.64729	8.49728	9.2276	8.76637	9.2234	8.33035	8.51717
84787	AT2G25110.1	SDF2 | SDF2 (STROMAL CELL-DERIVED FACTOR 2-LIKE PROTEIN PRECURSOR) | chr2:10684428-10685838 FORWARD	7.43191	7.76835	6.99735	7.70422	7.38398	7.57054	7.37755	7.83322
84788	AT3G08940.2	LHCB4.2 | LHCB4.2 (light harvesting complex PSII); chlorophyll binding | chr3:2717717-2718665 FORWARD	10.3288	11.0046	12.7501	10.5635	10.0074	10.4846	11.2144	8.05552
84789	AT5G64250.2	| 2-nitropropane dioxygenase family / NPD family | chr5:25697623-25698945 REVERSE	13.9386	13.2367	11.8505	13.2074	15.6378	11.4094	13.7722	15.0415
84790	AT1G64980.1	| unknown protein | chr1:24137840-24138619 REVERSE	7.72534	8.00996	8.54563	8.13828	8.60219	7.9061	7.71951	8.28521
84791	AT5G39740.1	OLI7, RPL5B | 60S ribosomal protein L5 (RPL5B) | chr5:15903365-15905185 FORWARD	8.49579	8.06402	8.7871	8.54128	7.92859	8.70739	7.16281	8.11371
84792	AT5G65010.2	ASN2 | ASN2 (ASPARAGINE SYNTHETASE 2); asparagine synthase (glutamine-hydrolyzing) | chr5:25969224-25972278 FORWARD	9.57632	9.6037	9.77022	10.085	9.04598	10.2821	8.28169	9.81607
84793	AT2G25490.1	EBF1, FBL6 | EBF1 (EIN3-BINDING F BOX PROTEIN 1); protein binding / ubiquitin-protein ligase | chr2:10848018-10850275 REVERSE	7.71672	7.79392	7.59397	7.97643	7.843	7.68708	7.46695	7.83875
84794			10.4112	10.4708	9.57287	10.4625	10.3294	10.4203	10.0757	11.4672
84795	AT1G19610.1	LCR78, PDF1.4 | PDF1.4 | chr1:6781674-6782024 REVERSE	8.35495	8.55918	8.50545	7.97077	8.28674	8.27714	8.54598	8.30001
84797	ATCG00800.1	| encodes a chloroplast ribosomal protein S3, a constituent of the small subunit of the ribosomal complex | chrC:82826-83482 REVERSE	10.8578	9.89463	11.7234	10.1849	10.0832	10.5279	9.73783	8.07337
84798	AT1G11260.1	STP1, ATSTP1 | STP1 (SUGAR TRANSPORTER 1); carbohydrate transmembrane transporter/ sugar:hydrogen symporter | chr1:3777460-3780133 FORWARD	8.07172	8.84317	8.44569	8.73576	8.66533	8.38465	8.67684	8.47225
84799	AT5G03905.1	| hesB-like domain-containing protein | chr5:1052728-1054041 FORWARD	7.02744	6.76387	6.93249	7.01151	6.94957	7.01841	7.23869	7.46333
84800	AT3G11910.1	UBP13 | UBP13 (UBIQUITIN-SPECIFIC PROTEASE 13); ubiquitin thiolesterase/ ubiquitin-specific protease | chr3:3761758-3770290 REVERSE	7.42188	7.68887	7.4148	7.60736	7.38146	7.53557	7.28114	7.70577
84801	AT1G69760.1	| unknown protein | chr1:26240094-26240627 REVERSE	10.7661	10.1529	9.83611	10.1733	10.1661	9.93954	11.1725	9.70397
84802			6.72348	6.77758	6.58745	6.52842	7.07452	6.65144	7.14976	7.58662
84803	AT5G15610.1	| proteasome family protein | chr5:5079579-5081929 FORWARD	7.74236	7.25421	7.5518	7.70517	6.84373	7.82788	6.37999	7.28433
84804	AT3G01640.1	| GHMP kinase family protein | chr3:239418-241198 FORWARD	7.00565	6.93017	6.6973	7.13093	6.72343	7.1519	6.86198	7.29237
84805	AT5G04590.1	SIR | SIR; sulfite reductase (ferredoxin)/ sulfite reductase | chr5:1319404-1322298 FORWARD	6.34526	6.21083	6.32581	6.0111	6.26475	6.29057	6.55041	6.34918
84806	AT5G54080.1	HGO | HGO (HOMOGENTISATE 1,2-DIOXYGENASE); homogentisate 1,2-dioxygenase | chr5:21945920-21948070 FORWARD	8.49488	8.53642	8.41281	8.06126	8.44949	8.09337	8.81279	8.66582
84807	AT1G56410.1	ERD2, HSP70T-1 | ERD2 (EARLY-RESPONSIVE TO DEHYDRATION 2); ATP binding | chr1:21117147-21119241 FORWARD	9.88214	10.0028	9.96059	9.7238	10.1391	9.85188	9.89247	10.3427
84808	AT1G03230.1	| extracellular dermal glycoprotein, putative / EDGP, putative | chr1:790110-791414 FORWARD	8.5561	8.66976	8.61651	8.26778	8.75705	8.24329	8.6404	8.8568
84810	AT1G54380.1	| spliceosome protein-related | chr1:20298287-20300899 REVERSE	7.67181	7.74626	7.53535	7.70886	7.58488	7.97917	8.17004	7.54176
84811			6.49035	6.35607	6.36377	6.57418	6.18715	6.93862	6.11404	6.29128
84812	AT1G53240.1	| malate dehydrogenase (NAD), mitochondrial | chr1:19854966-19856802 REVERSE	8.03553	8.2631	8.27315	8.72304	8.14286	8.38156	7.81165	8.96599
84814	AT4G40030.2	| histone H3.2 | chr4:18555840-18556827 REVERSE	12.8498	12.956	12.9141	12.5691	12.7391	12.6174	12.6703	12.3913
84815	AT5G07710.1	| exonuclease family protein | chr5:2453310-2455357 FORWARD	7.90454	8.11688	7.78798	7.74404	7.98131	7.75719	8.7479	7.65526
84816	AT1G80310.1	| sulfate transmembrane transporter | chr1:30194951-30196345 FORWARD	7.90303	8.0626	8.01442	7.80345	7.82613	7.74435	8.2454	8.15622
84817	AT5G06370.1	| NC domain-containing protein | chr5:1947299-1948432 REVERSE	9.67865	9.73328	9.6596	9.86254	9.49833	9.64824	9.63882	9.22022
84818	AT1G48620.1	HON5 | HON5 (High Mobility Group Family A 5); DNA binding | chr1:17974148-17976301 REVERSE	6.42747	6.60052	6.51896	6.24236	6.50339	6.48836	6.57274	6.45956
84819	AT2G26540.1	HEMD | HEMD; uroporphyrinogen-III synthase | chr2:11287666-11290224 REVERSE	7.74209	7.98459	8.24912	7.66697	7.95344	7.72024	7.51959	7.79943
84820	AT3G46850.1	| subtilase family protein | chr3:17256338-17259442 FORWARD	6.33624	6.38613	6.31709	6.07621	6.29682	6.02662	6.73863	6.5664
84821	AT4G17720.1	| RNA recognition motif (RRM)-containing protein | chr4:9862660-9864498 REVERSE	6.18986	6.09136	5.81063	6.20439	6.17406	6.13468	6.10734	6.11416
84822	AT4G27890.1	| nuclear movement family protein | chr4:13886033-13887220 FORWARD	10.5184	10.0687	9.72528	10.4708	9.29452	10.8694	8.97994	9.3176
84823	AT1G05850.1	POM1, ERH2, ELP1, CTL1, ELP, HOT2, ATCTL1 | POM1 (POM-POM1); chitinase | chr1:1766833-1768117 REVERSE	10.5563	12.167	11.2105	11.2043	11.7946	10.3911	11.6201	10.8279
84824	AT1G07705.1	| transcription regulator | chr1:2382090-2385282 FORWARD	7.01227	7.02684	6.968	6.84369	6.95785	6.45037	7.17902	7.22032
84825			7.39252	7.49733	7.46888	7.0306	7.46524	7.13329	7.58499	7.64509
84826	AT2G40660.1	| tRNA-binding region domain-containing protein | chr2:16966011-16968866 FORWARD	7.51749	7.23643	7.35362	7.53797	7.05225	7.71511	6.71953	6.89583
84827	AT4G31970.1	CYP82C2 | CYP82C2; electron carrier/ heme binding / iron ion binding / monooxygenase/ oxygen binding | chr4:15462408-15464358 FORWARD	8.37617	8.11935	8.3261	7.91841	8.25674	8.00605	8.55907	8.51965
84828	AT3G13300.1	VCS | VCS (VARICOSE); nucleotide binding / protein homodimerization | chr3:4304085-4309949 FORWARD	7.17686	7.20059	7.10259	7.31547	7.449	7.38849	6.89032	7.32592
84829	AT4G16270.1	| peroxidase 40 (PER40) (P40) | chr4:9205038-9206483 FORWARD	5.59103	6.2489	6.05718	6.24322	6.06318	6.78746	6.15177	6.04111
84830			8.19059	8.34415	8.38776	8.1861	8.21383	8.16252	8.42638	8.47178
84831	AT3G47350.1	AtHSD2 | short-chain dehydrogenase/reductase (SDR) family protein | chr3:17446848-17449094 FORWARD	7.57565	7.87262	7.95202	7.48709	7.7669	7.30175	8.01928	7.909
84832	AT1G09210.1	| calreticulin 2 (CRT2) | chr1:2973217-2976655 REVERSE	9.0638	9.58555	8.67175	9.73334	8.99316	10.1137	8.2142	10.8174
84833	AT1G72790.1	| hydroxyproline-rich glycoprotein family protein | chr1:27394848-27396533 FORWARD	6.82447	6.97603	6.545	7.04397	7.62198	6.72914	6.9881	6.87523
84834			5.91475	6.08854	6.11031	5.73138	5.74429	5.69059	6.31001	5.94727
84835	AT5G22120.1	| unknown protein | chr5:7334612-7336755 REVERSE	6.89621	7.0195	6.80052	6.85463	6.90568	7.07988	6.66321	6.66722
84836	AT3G49180.1	RID3 | RID3 (ROOT INITIATION DEFECTIVE 3); nucleotide binding | chr3:18229810-18231874 FORWARD	7.98437	8.00343	7.97778	7.87408	8.04775	7.80538	8.02347	7.9222
84838	AT5G11200.2	| DEAD/DEAH box helicase, putative | chr5:3567389-3570686 FORWARD	8.39697	8.49154	8.62156	8.07236	8.7197	8.19481	8.57369	8.73779
84839	AT3G56190.1	ALPHA-SNAP2, ASNAP | ALPHA-SNAP2 (ALPHA-SOLUBLE NSF ATTACHMENT PROTEIN 2); binding / soluble NSF attachment protein | chr3:20846119-20848356 REVER	8.32762	8.36408	8.20491	8.70391	8.36272	8.79625	7.93952	8.62901
84840	AT4G33410.1	| signal peptide peptidase family protein | chr4:16081640-16083119 FORWARD	9.30782	9.04992	8.86932	9.22643	8.87552	9.38941	8.87617	8.31366
84841	AT1G66900.1	| INVOLVED IN: biological_process unknown; LOCATED IN: cellular_component unknown; EXPRESSED IN: 24 plant structures; EXPRESSED DURING: 14 growth	7.63046	7.52816	7.62779	7.52094	7.45474	7.49791	7.64329	7.47317
84842	AT1G71691.2	| GDSL-motif lipase/hydrolase family protein | chr1:26949395-26951480 REVERSE	7.42043	7.65277	7.172	8.71404	8.07506	8.55933	7.10704	7.0378
84843	AT5G58020.1	| unknown protein | chr5:23485585-23486649 FORWARD	8.38991	8.17192	8.23566	8.28927	8.37882	8.39073	8.22826	8.60208
84846	AT3G05120.1	ATGID1A, GID1A | GID1A (GA INSENSITIVE DWARF1A); hydrolase | chr3:1430682-1432287 FORWARD	6.35655	6.66538	6.47063	6.0823	6.18663	6.18211	6.43402	6.3844
84847	AT5G21090.1	| leucine-rich repeat protein, putative | chr5:7164758-7166904 FORWARD	9.2755	9.45265	8.86836	9.26277	9.35918	9.19677	9.83173	9.05779
84848	AT4G18100.1	| 60S ribosomal protein L32 (RPL32A) | chr4:10035715-10036475 REVERSE	10.8496	10.5303	11.0347	10.7133	9.72227	11.005	9.09134	9.60548
84849	AT3G53500.2	RSZ32 | zinc knuckle (CCHC-type) family protein | chr3:19834557-19836507 REVERSE	7.55024	7.1681	7.11504	7.46988	7.05001	7.60592	6.49664	6.77812
84850			7.78261	7.53146	7.63252	7.38512	7.71572	7.57752	7.73895	7.84225
84851	AT5G35917.1	CYP79A3P | CYP79A3P; electron carrier/ heme binding / iron ion binding / monooxygenase | chr5:14049123-14051128 FORWARD	8.23095	8.03587	8.79956	7.71007	7.80998	7.48112	6.07005	6.67005
84852			7.63022	7.88805	7.88077	7.6934	8.03234	7.46822	8.18716	8.14352
84853	AT1G32190.1	| INVOLVED IN: N-terminal protein myristoylation; LOCATED IN: plasma membrane; EXPRESSED IN: 14 plant structures; EXPRESSED DURING: 8 growth stag	8.08509	8.03831	7.88784	7.76843	7.87158	7.89782	8.04469	8.05368
84854	AT2G33040.1	| ATP synthase gamma chain, mitochondrial (ATPC) | chr2:14018978-14021047 REVERSE	10.6691	10.7427	10.7123	11.0541	10.6227	10.9257	10.7254	11.935
84855	AT2G19450.1	TAG1, AS11, ABX45, DGAT1, RDS1, ATDGAT | TAG1 (TRIACYLGLYCEROL BIOSYNTHESIS DEFECT 1); diacylglycerol O-acyltransferase | chr2:8426436-8429455 FOR	8.16775	8.16563	8.12686	7.76887	7.09314	7.98665	9.04583	8.503
84856	AT5G09810.1	ACT2, ACT7 | ACT7 (ACTIN 7); structural constituent of cytoskeleton | chr5:3052809-3054220 FORWARD	12.3009	12.4722	12.2963	12.4307	13.3394	11.9775	12.088	12.7027
84857	AT2G34670.1	| proline-rich family protein | chr2:14613239-14615231 REVERSE	6.09149	6.38575	6.03989	6.32712	6.39728	6.29967	6.08071	5.91428
84859	AT3G25800.1	PDF1, PR 65, PP2AA2 | PP2AA2 (PROTEIN PHOSPHATASE 2A SUBUNIT A2); protein phosphatase type 2A regulator | chr3:9422822-9425783 REVERSE	6.03751	6.38572	6.35725	6.82844	6.31535	6.89201	5.79583	6.66589
84860			7.50525	7.55734	7.53203	7.30037	7.51041	7.21799	7.85042	7.78698
84861	AT4G02480.1	| AAA-type ATPase family protein | chr4:1082082-1088680 REVERSE	5.59691	5.64977	5.49067	5.44324	5.44085	5.48238	5.55717	5.8192
84862	AT4G38510.3	| vacuolar ATP synthase subunit B, putative / V-ATPase B subunit, putative / vacuolar proton pump B subunit, putative / V-ATPase 57 kDa subunit,	8.39178	9.12021	8.70747	9.36714	9.25864	8.73853	8.96593	9.56105
84863	AT2G30520.1	RPT2 | RPT2 (ROOT PHOTOTROPISM 2); protein binding | chr2:13002920-13005573 REVERSE	8.99309	8.33708	8.66967	7.64789	10.6595	7.1806	8.87186	9.87003
84864	AT3G62560.1	| GTP-binding protein, putative | chr3:23137539-23138880 FORWARD	6.11659	6.06776	5.843	6.02402	6.0243	6.07554	6.10019	6.04017
84865	AT3G46060.3	ARA3 | ATRAB8A; GTP binding | chr3:16917908-16919740 FORWARD	6.12296	6.25627	6.03969	6.29807	6.69286	6.19397	6.15734	6.3789
84866	AT1G60080.1	| 3' exoribonuclease family domain 1-containing protein | chr1:22152605-22154339 REVERSE	7.12545	6.97238	6.92899	7.18236	6.54891	7.30918	6.52932	7.01191
84867	AT5G14040.1	| mitochondrial phosphate transporter | chr5:4531059-4532965 REVERSE	9.19329	9.17327	9.10767	9.83505	9.06785	9.73773	8.6358	9.91257
84868	AT1G55840.1	| SEC14 cytosolic factor (SEC14) / phosphoglyceride transfer protein | chr1:20873891-20876018 FORWARD	8.99495	8.88044	9.45087	10.5773	9.89371	10.5028	9.79099	9.02217
84869	AT5G01470.2	| unknown protein | chr5:190953-192462 FORWARD	5.73297	5.48085	5.3538	5.44028	5.51014	5.66928	5.47649	5.4959
84870	AT3G05420.1	ACBP4 | ACBP4 (ACYL-COA BINDING PROTEIN 4); acyl-CoA binding | chr3:1561880-1567047 FORWARD	7.39232	7.66789	7.42171	8.02988	7.83794	7.93801	7.09591	8.71051
84871	AT1G14300.1	| binding | chr1:4882654-4884686 REVERSE	6.73352	6.49521	6.6036	7.05591	6.15248	6.96488	6.12285	6.2887
84872			9.02098	8.6593	9.37875	9.37615	9.4219	9.28666	8.71818	8.86234
84873	AT1G09430.1	ACLA-3 | ACLA-3; ATP citrate synthase | chr1:3042135-3044978 FORWARD	6.83952	7.30327	7.18181	8.07096	7.25473	8.26971	6.95564	7.33367
84874			6.70069	6.47509	6.49398	6.56497	7.16754	6.5162	6.6235	6.74776
84875	AT1G68070.1	| zinc finger (C3HC4-type RING finger) family protein | chr1:25515412-25516767 REVERSE	9.43029	9.34746	9.26804	9.32146	9.50351	9.2575	9.47714	9.47192
84876	AT5G13120.1	| peptidyl-prolyl cis-trans isomerase cyclophilin-type family protein | chr5:4162714-4164720 REVERSE	7.71772	7.51772	8.3327	7.89269	7.58811	7.7943	7.50697	7.13857
84877	AT2G33370.1	| 60S ribosomal protein L23 (RPL23B) | chr2:14143718-14144644 REVERSE	12.1748	11.8831	12.3512	11.9632	11.3556	12.2712	10.7675	11.5622
84879			6.10737	6.21204	5.94487	6.08839	6.16948	6.1945	6.14634	6.05205
84880	AT5G17920.1	ATCIMS, ATMETS, ATMS1 | ATMS1; 5-methyltetrahydropteroyltriglutamate-homocysteine S-methyltransferase/ copper ion binding / methionine synthase |	9.07305	9.21049	9.09965	9.39394	8.56661	8.88418	7.24887	9.78429
84881			6.85364	6.69997	6.72344	6.63618	6.63564	6.68344	6.56411	6.77858
84882	AT4G14930.1	| acid phosphatase survival protein SurE, putative | chr4:8538831-8541205 FORWARD	5.7955	5.60329	5.59574	5.89867	5.87478	5.93586	6.1773	6.11066
84883	AT3G14600.1	| 60S ribosomal protein L18A (RPL18aC) | chr3:4910773-4911933 FORWARD	12.7555	12.753	12.8893	12.5116	12.1169	12.8993	11.4927	12.0315
84884	AT4G03190.1	GRH1, ATGRH1, AFB1 | GRH1 (GRR1-LIKE PROTEIN 1); auxin binding / protein binding / ubiquitin-protein ligase | chr4:1405108-1407057 REVERSE	7.50473	7.44338	7.36569	7.82512	8.08547	7.7741	6.3904	6.67146
84885	AT4G31300.1	PBA1 | PBA1; endopeptidase/ peptidase/ threonine-type endopeptidase | chr4:15188927-15190935 FORWARD	7.43632	7.4766	7.43611	7.82468	7.29151	7.84082	7.1075	7.31594
84886			6.88225	6.6935	6.76032	6.53416	6.49776	6.70919	6.61779	6.48659
84888	AT3G44110.1	ATJ3, ATJ | ATJ3; protein binding | chr3:15869115-15871059 REVERSE	10.7079	9.88072	10.2992	10.1743	9.77587	10.3144	8.86158	9.60955
84889			8.30829	7.76902	8.08607	9.42292	7.73577	12.4964	8.01246	10.401
84890			6.12588	6.01784	5.89298	6.02504	5.94101	6.01121	5.9561	5.88004
84891	AT4G09810.1	| transporter-related | chr4:6175415-6176892 REVERSE	6.71425	6.59494	6.70684	7.01511	6.68833	7.31386	6.51229	7.26964
84893	AT1G01050.1	AtPPa1 | AtPPa1 (Arabidopsis thaliana pyrophosphorylase 1); inorganic diphosphatase | chr1:31382-32670 REVERSE	7.56983	7.61857	7.2857	7.6628	7.16182	7.36394	8.1987	9.49751
84894	AT5G19990.1	RPT6A, ATSUG1 | RPT6A (REGULATORY PARTICLE TRIPLE-A ATPASE 6A); ATPase | chr5:6752144-6754918 FORWARD	6.59052	6.82187	6.82587	6.38911	6.68047	6.49038	6.83011	7.07085
84895	AT2G26190.1	| calmodulin-binding family protein | chr2:11147901-11150082 REVERSE	6.93683	6.9585	6.87239	6.94934	6.82546	7.02026	7.02022	6.86806
84896	AT4G34910.1	| DEAD/DEAH box helicase, putative (RH16) | chr4:16631661-16634834 FORWARD	6.62519	6.68137	6.67344	6.40104	6.66817	6.49644	7.04406	6.80599
84897	AT5G10840.1	| endomembrane protein 70, putative | chr5:3424910-3427797 REVERSE	8.82325	9.29811	8.78559	9.66217	9.38465	9.37519	8.17362	9.84546
84898	AT4G24820.1	| 26S proteasome regulatory subunit, putative (RPN7) | chr4:12790471-12792599 REVERSE	7.38671	7.24179	7.0419	7.6505	7.18859	7.68728	6.99903	7.32979
84899	AT5G60920.1	COB | COB (COBRA) | chr5:24511466-24513932 REVERSE	6.77384	6.74389	6.70571	6.61415	6.48771	6.58188	7.02711	6.95962
84900			8.65321	7.06667	7.697	7.63348	6.51939	8.30483	6.41028	5.96791
84901	AT3G45640.1	ATMPK3, MPK3 | ATMPK3 (ARABIDOPSIS THALIANA MITOGEN-ACTIVATED PROTEIN KINASE 3); MAP kinase/ kinase/ protein binding / protein kinase | chr3:16756	5.56759	5.71779	5.76526	5.55819	5.53626	5.47034	6.10121	5.7751
84902	AT5G07360.1	| amidase family protein | chr5:2326925-2330011 REVERSE	8.525	8.3616	8.13245	8.53778	8.34504	8.44845	8.02749	8.28892
84903	AT1G03220.1	| extracellular dermal glycoprotein, putative / EDGP, putative | chr1:787143-788444 FORWARD	6.61313	6.71445	6.72888	6.45796	6.65447	6.38322	6.94599	6.73387
84904	AT4G11420.1	EIF3A, ATEIF3A-1, EIF3A-1, ATTIF3A1, TIF3A1 | EIF3A (EUKARYOTIC TRANSLATION INITIATION FACTOR 3A); translation initiation factor | chr4:6947834-69	6.14469	5.92821	5.76439	6.17249	5.91702	6.27019	5.42488	5.98956
84905	AT1G03220.1	| extracellular dermal glycoprotein, putative / EDGP, putative | chr1:787143-788444 FORWARD	9.29352	9.65704	8.78759	7.91557	8.83609	8.13337	8.78132	8.50167
84906			7.71176	7.09921	7.17672	8.67264	6.86256	12.0731	7.16533	9.63044
84907			8.56041	8.38626	8.52972	8.88132	8.40861	8.63609	7.54305	7.93977
84908			6.94986	7.09012	6.96446	8.15043	6.57125	5.12792	7.13552	6.81921
84909	AT3G44750.1	HD2A, ATHD2A, HDA3, HDT1 | HDA3 (HISTONE DEACETYLASE 3); histone deacetylase/ nucleic acid binding / zinc ion binding | chr3:16298045-16299585 FOR	9.21397	8.52941	8.48618	8.79176	7.53814	9.17751	7.27547	7.56102
84910			6.21034	6.17888	6.16569	6.71333	6.30347	6.50131	5.82153	7.39421
84911	AT1G13950.1	EIF-5A, ELF5A-1, ATELF5A-1, EIF5A | ELF5A-1 (EUKARYOTIC ELONGATION FACTOR 5A-1); translation initiation factor | chr1:4773631-4774668 FORWARD	11.8874	11.7686	11.5339	11.9126	11.8077	11.9062	12.8843	11.8472
84912	AT1G67430.1	| 60S ribosomal protein L17 (RPL17B) | chr1:25262209-25263627 FORWARD	10.8404	10.3823	10.9969	10.8846	9.69856	11.1782	8.75542	10.2063
84913	AT5G03520.1	ATRAB8C, ATRABE1D, ATRAB-E1D, RAB-E1D | ATRAB8C; GTP binding | chr5:883679-885158 FORWARD	9.35814	9.37118	9.42697	8.92991	9.38752	8.97249	9.52043	9.51241
84914	AT5G60340.1	| maoC-like dehydratase domain-containing protein | chr5:24273879-24275891 REVERSE	9.30142	8.79376	8.79582	9.15376	8.3941	9.35002	8.17713	8.70857
84915	AT1G54560.1	XIE, ATXIE | XIE; motor/ protein binding | chr1:20371649-20379745 REVERSE	7.38437	7.32684	6.91269	6.8725	7.12923	6.89629	7.68965	7.30602
84916	AT2G04280.1	| unknown protein | chr2:1480277-1481983 REVERSE	5.54508	5.66323	5.80693	5.9565	5.73318	5.76141	5.48904	5.48568
84917			8.29453	8.07132	8.12774	7.88893	8.36245	8.07506	8.25414	8.30295
84918			5.65345	5.4488	5.71396	5.78113	5.4595	5.496	5.77219	5.89961
84919	AT3G22330.1	PMH2 | PMH2 (putative mitochondrial RNA helicase 2); ATP binding / ATP-dependent helicase/ helicase/ nucleic acid binding | chr3:7892641-7895145 F	6.18382	6.26701	6.16456	6.4814	5.60132	6.69508	5.75127	5.88694
84920			6.92493	6.82482	6.94835	6.77724	6.9621	6.75538	6.86854	7.0457
84922	AT1G54270.1	EIF4A-2 | EIF4A-2; ATP-dependent helicase/ translation initiation factor | chr1:20260495-20262018 FORWARD	9.61622	8.65941	9.00377	9.17787	7.88037	9.31701	7.25554	8.28222
84923	AT3G55280.1	RPL23AB | RPL23AB (RIBOSOMAL PROTEIN L23AB); RNA binding / nucleotide binding / structural constituent of ribosome | chr3:20500667-20501519 FORWAR	9.56188	9.31792	9.29135	9.42067	9.40891	9.43294	9.24654	9.36339
84924	AT4G24620.1	PGI1, PGI | PGI1 (PHOSPHOGLUCOSE ISOMERASE 1); glucose-6-phosphate isomerase | chr4:12708972-12712610 REVERSE	5.68089	6.04112	5.1435	6.23062	5.54652	5.6109	5.47015	6.17685
84925	AT3G10610.1	| 40S ribosomal protein S17 (RPS17C) | chr3:3319459-3319881 FORWARD	9.8354	9.09385	9.68541	9.6343	8.52925	10.0311	7.89966	9.28229
84926	AT3G46630.1	| FUNCTIONS IN: molecular_function unknown; INVOLVED IN: biological_process unknown; LOCATED IN: chloroplast; EXPRESSED IN: 23 plant structures;	8.54914	8.58586	8.76973	9.24764	8.46682	9.032	8.49517	8.25966
84927			5.77743	5.90905	5.94692	5.67585	5.81439	5.64015	5.92958	5.97311
84928	AT1G14400.2	UBC1, ATUBC1 | UBC1 (UBIQUITIN CARRIER PROTEIN 1); ubiquitin-protein ligase | chr1:4927294-4928136 REVERSE	9.90938	9.65441	9.67807	9.64693	9.86529	9.75077	9.83254	10.1279
84929			6.14652	5.71164	5.75839	6.03357	6.22069	5.98709	5.93482	5.94321
84930	AT3G11250.1	| 60S acidic ribosomal protein P0 (RPP0C) | chr3:3521453-3522826 FORWARD	5.78451	5.76077	5.77837	5.84856	5.65007	5.99015	5.52167	6.1483
84931	AT1G51160.1	| synbindin, putative | chr1:18950057-18951560 FORWARD	8.5196	8.47034	8.33815	8.57904	8.63748	8.66091	8.55363	8.65362
84932	AT1G18950.1	| aminoacyl-tRNA synthetase family | chr1:6546539-6551549 FORWARD	6.27443	6.28206	6.25331	6.39716	6.28563	6.3343	6.3173	6.27522
84933			7.90046	8.06478	8.01398	7.63907	7.97239	7.62965	8.17067	8.27031
84934	AT5G59160.2	TOPP2, PPO | TOPP2; protein serine/threonine phosphatase | chr5:23879567-23881102 FORWARD	10.1526	9.94645	9.80021	10.2248	9.75677	10.0967	9.43144	10.34
84935			9.46437	9.656	9.62641	9.36061	9.64001	9.52905	9.72265	9.79239
84936	AT5G56030.1	HSP81-2, ERD8, HSP90.2 | HSP81-2 (HEAT SHOCK PROTEIN 81-2); ATP binding | chr5:22686923-22689433 FORWARD	11.6921	10.9485	10.4449	11.5792	11.0673	11.4758	10.1011	10.2908
84938	AT2G25490.1	EBF1, FBL6 | EBF1 (EIN3-BINDING F BOX PROTEIN 1); protein binding / ubiquitin-protein ligase | chr2:10848018-10850275 REVERSE	7.86249	7.82631	7.6392	8.36899	8.19204	7.95102	7.58048	7.93428
84939	AT4G20360.1	ATRAB8D, ATRABE1B | ATRABE1B (ARABIDOPSIS RAB GTPASE HOMOLOG E1B); GTP binding / GTPase/ translation elongation factor | chr4:10990036-10991466 FO	6.4677	6.82891	8.01137	6.3889	6.80511	6.44373	6.73187	5.87628
84940	AT3G02520.1	GRF7, GF14 NU | GRF7 (GENERAL REGULATORY FACTOR 7); protein binding / protein phosphorylated amino acid binding | chr3:526800-527915 REVERSE	12.2316	12.5902	11.9071	12.3765	12.8428	12.1294	12.5773	11.7675
84941	AT5G17630.1	| glucose-6-phosphate/phosphate translocator, putative | chr5:5809475-5810728 FORWARD	7.19194	7.36776	7.61263	6.86681	7.4688	6.94568	7.56178	7.80172
84942	AT1G78720.1	| protein transport protein sec61, putative | chr1:29605629-29607510 FORWARD	9.84135	10.0079	9.67493	10.4961	9.86758	10.5044	8.87358	10.3818
84943	AT3G07810.1	| heterogeneous nuclear ribonucleoprotein, putative / hnRNP, putative | chr3:2492875-2495052 FORWARD	6.54332	6.51314	6.37353	6.51186	6.68247	6.40336	6.47045	7.36779
84944	AT4G22140.1	| DNA binding / protein binding / zinc ion binding | chr4:11728556-11730230 REVERSE	8.82917	8.89275	8.93249	8.63115	9.11615	8.74212	8.83474	9.30786
84945			6.63569	6.56088	6.59989	6.34471	6.78316	6.24393	6.94264	6.4228
84946	AT5G19510.1	| elongation factor 1B alpha-subunit 2 (eEF1Balpha2) | chr5:6581854-6583137 REVERSE	9.57477	9.16183	9.27726	9.29561	8.71411	9.35626	8.45957	8.90674
84948	AT1G48630.1	RACK1B_AT | RACK1B_AT (RECEPTOR FOR ACTIVATED C KINASE 1 B); nucleotide binding | chr1:17981977-17983268 REVERSE	7.76341	7.73141	7.7806	7.76695	7.37626	7.73523	7.62795	7.43752
84949	AT1G01090.1	PDH-E1 ALPHA | PDH-E1 ALPHA (PYRUVATE DEHYDROGENASE E1 ALPHA); pyruvate dehydrogenase (acetyl-transferring) | chr1:47705-49166 REVERSE	10.668	10.8072	10.9616	10.98	11.4706	11.1402	10.7892	11.2138
84950	AT3G28730.1	ATHMG, SSRP1, NFD | ATHMG (ARABIDOPSIS THALIANA HIGH MOBILITY GROUP); transcription factor | chr3:10784954-10788498 FORWARD	10.6979	9.58725	9.57135	10.157	9.33683	10.4323	9.22191	9.5061
84951	AT4G09510.1	CINV2 | beta-fructofuranosidase, putative / invertase, putative / saccharase, putative / beta-fructosidase, putative | chr4:6021312-6023310 REVERS	6.52845	6.27158	6.27319	6.33838	6.52499	6.40745	6.34537	6.74687
84952	AT5G17920.1	ATCIMS, ATMETS, ATMS1 | ATMS1; 5-methyltetrahydropteroyltriglutamate-homocysteine S-methyltransferase/ copper ion binding / methionine synthase |	8.40167	8.75773	8.64539	9.12753	8.75534	8.68878	7.19082	9.25795
84954			9.3194	9.50403	9.43898	8.98529	9.40247	8.98357	9.56272	9.59803
84955			8.54372	8.61587	8.54603	8.59622	8.66264	8.51729	8.8914	8.74281
84956	AT4G39280.1	| phenylalanyl-tRNA synthetase, putative / phenylalanine--tRNA ligase, putative | chr4:18281641-18284831 REVERSE	7.87904	7.89887	7.96335	8.32411	7.62203	8.38714	6.92355	7.80671
84957	AT1G47710.1	| serpin, putative / serine protease inhibitor, putative | chr1:17558271-17560061 FORWARD	9.28549	9.20381	9.23235	9.1337	9.29762	9.05561	9.45452	9.4545
84958	AT2G45030.1	| mitochondrial elongation factor, putative | chr2:18572411-18576756 FORWARD	10.4652	10.3205	10.3384	10.2862	10.643	10.2189	10.5975	10.6404
84959	AT3G09100.2	| mRNA capping enzyme family protein | chr3:2788435-2792913 REVERSE	8.33757	8.28553	8.03921	8.66987	8.16945	8.60232	8.04534	7.9877
84960	AT5G41970.1	| FUNCTIONS IN: molecular_function unknown; INVOLVED IN: biological_process unknown; LOCATED IN: mitochondrion; EXPRESSED IN: 24 plant structures	8.0175	8.06539	8.15301	7.73946	7.93589	7.64993	7.99782	8.07983
84961	AT3G56150.1	EIF3C, ATEIF3C-1, EIF3C-1, ATTIF3C1, TIF3C1 | EIF3C (EUKARYOTIC TRANSLATION INITIATION FACTOR 3C); translation initiation factor | chr3:20833790-2	9.04408	8.69548	8.61442	9.09707	8.50056	9.30536	7.76989	8.32536
84962	ATMG00810.1	ORF240B | hypothetical protein | chrM:227709-228431 REVERSE	5.77427	5.49149	5.85106	6.16203	5.91766	7.44327	6.38931	5.3916
84963	AT4G33490.1	| aspartic-type endopeptidase | chr4:16108928-16110670 REVERSE	6.60777	7.05176	6.3069	6.5285	6.29508	6.44087	6.49933	6.58562
84964			6.30913	6.54992	6.62925	6.28674	6.42912	6.22163	6.58848	6.81256
84965	AT2G32900.1	ATZW10 | ATZW10 | chr2:13953807-13957470 FORWARD	6.93632	6.70931	6.53754	6.92337	7.20785	6.97708	6.68393	6.84093
84967	AT1G77120.1	ADH1, ADH, ATADH, ATADH1 | ADH1 (ALCOHOL DEHYDROGENASE 1); alcohol dehydrogenase | chr1:28975509-28977216 FORWARD	8.07669	8.5553	7.13974	8.37289	8.49613	8.2387	6.85807	8.21378
84968	AT4G02800.1	| unknown protein | chr4:1250126-1251478 FORWARD	5.53173	5.51769	5.63268	5.46247	5.6491	5.59004	5.39775	5.44679
84969			9.42511	9.25575	9.3685	9.34257	9.59199	9.24114	9.6191	9.51001
84970	AT1G04270.1	RPS15 | RPS15 (CYTOSOLIC RIBOSOMAL PROTEIN S15); structural constituent of ribosome | chr1:1141852-1142960 REVERSE	11.7224	11.2203	11.5627	11.3148	10.5719	11.7952	9.76559	10.4028
84972	AT3G19460.1	| reticulon family protein (RTNLB11) | chr3:6747600-6748904 FORWARD	7.70556	7.56332	7.47796	7.90382	7.68413	8.46713	7.816	8.32605
84973	AT1G21880.2	LYM1 | LYM1 (LYSM DOMAIN GPI-ANCHORED PROTEIN 1 PRECURSOR) | chr1:7680689-7682526 FORWARD	7.6298	7.48576	7.55829	7.3353	7.34802	7.48842	7.20391	7.29362
84974	AT4G05320.2	UBQ10 | UBQ10 (POLYUBIQUITIN 10); protein binding | chr4:2718559-2719932 FORWARD	15.2296	15.7304	15.0091	15.5702	15.7845	15.2479	16.0605	15.8496
84975	AT5G35630.2	GS2, GLN2, ATGSL1 | GS2 (GLUTAMINE SYNTHETASE 2); glutamate-ammonia ligase | chr5:13831220-13833239 FORWARD	6.58084	6.88185	6.91949	8.45789	6.6296	6.69414	6.84015	6.69886
84977			7.36216	7.01466	7.07295	7.47865	7.15425	7.48923	6.95145	7.08243
84979	AT5G64130.1	| FUNCTIONS IN: molecular_function unknown; INVOLVED IN: biological_process unknown; LOCATED IN: plasma membrane; EXPRESSED IN: 24 plant structur	8.93949	9.01248	8.65289	9.23376	8.74493	9.09866	9.31409	8.52861
84980	AT2G30490.1	ATC4H, C4H, CYP73A5 | C4H (CINNAMATE-4-HYDROXYLASE); trans-cinnamate 4-monooxygenase | chr2:12993861-12995683 REVERSE	6.72735	7.39403	7.40697	8.63142	8.52169	7.84277	7.37573	6.96624
84981	AT3G10340.1	PAL4 | PAL4 (Phenylalanine ammonia-lyase 4); ammonia ligase/ ammonia-lyase/ catalytic | chr3:3204260-3207809 FORWARD	9.37121	10.0515	10.0545	10.4181	10.3258	9.6757	9.55337	9.39089
84982	AT2G20530.1	ATPHB6 | ATPHB6 (PROHIBITIN 6) | chr2:8842300-8843787 FORWARD	7.99523	7.79319	7.70611	8.13746	7.02066	8.55368	7.1792	7.13936
84983	AT2G35790.1	| unknown protein | chr2:15040735-15041976 FORWARD	8.96343	8.68607	8.76617	8.88812	8.43627	9.18066	8.1717	9.13576
84984	AT5G02530.1	| RNA and export factor-binding protein, putative | chr5:564332-565776 REVERSE	10.6526	10.1091	10.466	10.286	9.83963	10.3425	9.11825	10.1698
84985	AT3G15240.2	| unknown protein | chr3:5133681-5135797 FORWARD	6.8913	6.9886	7.08144	6.62169	6.88859	6.6298	7.14384	7.07989
84986	AT5G60670.1	| 60S ribosomal protein L12 (RPL12C) | chr5:24381066-24381566 REVERSE	9.34935	8.86381	9.20293	8.97721	8.21981	9.33697	7.74409	8.55504
84987	AT1G53750.1	RPT1A | RPT1A (REGULATORY PARTICLE TRIPLE-A 1A); ATPase | chr1:20065921-20068324 REVERSE	9.24489	8.86238	8.90952	9.62886	9.02307	9.62841	8.58093	8.97426
84988	AT5G05000.3	TOC34, ATTOC34, OEP34 | TOC34 (TRANSLOCON AT THE OUTER ENVELOPE MEMBRANE OF CHLOROPLASTS 34); GTP binding | chr5:1474262-1475772 REVERSE	8.67876	8.53564	9.07961	8.76642	7.95102	8.75693	7.60883	7.40669
84989	AT3G09840.1	CDC48, ATCDC48, CDC48A | CDC48 (CELL DIVISION CYCLE 48); ATPase/ identical protein binding | chr3:3019494-3022832 FORWARD	8.15218	8.03287	7.69095	9.10544	8.15434	8.70784	7.24287	8.01209
84990	AT3G56340.1	| 40S ribosomal protein S26 (RPS26C) | chr3:20892309-20893343 REVERSE	12.1999	11.8532	12.3244	11.9136	11.6171	12.2146	10.6494	11.0322
84991	AT3G11170.1	FAD7, FADD | FAD7 (FATTY ACID DESATURASE 7); omega-3 fatty acid desaturase | chr3:3499959-3502126 FORWARD	9.83371	9.33422	10.4156	9.56791	10.2943	8.89552	11.2371	9.8578
84992	AT5G53750.1	| FUNCTIONS IN: molecular_function unknown; INVOLVED IN: response to wounding; LOCATED IN: cellular_component unknown; EXPRESSED IN: male gametop	5.87036	5.91615	5.56317	5.94434	6.01436	5.8515	5.62709	5.69639
84993	AT5G15900.1	| unknown protein | chr5:5189524-5192070 REVERSE	5.68001	5.84682	7.26071	5.85154	6.45597	5.78181	5.90483	5.86054
84994	AT1G17370.1	UBP1B | UBP1B (oligouridylate binding protein 1B); mRNA 3'-UTR binding | chr1:5951842-5954825 REVERSE	9.53933	9.20855	9.22568	9.38667	8.84343	9.09578	8.96775	8.7924
84995	AT4G14420.1	| lesion inducing protein-related | chr4:8302171-8303738 REVERSE	8.92669	8.70003	8.37341	8.57103	8.57222	8.75188	7.91294	7.16723
84996	AT1G79530.1	GAPCP-1 | GAPCP-1 (GLYCERALDEHYDE-3-PHOSPHATE DEHYDROGENASE OF PLASTID 1); NAD or NADH binding / binding / catalytic/ glyceraldehyde-3-phosphate d	8.75317	8.53602	7.6105	9.69385	8.70442	9.08461	7.20411	9.31111
84997			8.2365	6.92105	7.53956	7.45493	7.55208	7.825	6.24243	6.28917
84999			7.27318	7.23722	7.40599	7.14449	7.22465	7.13149	7.76193	7.5842
85000			6.02677	7.02333	7.06582	5.8986	5.85049	5.9421	6.3165	5.48669
85001	AT2G43650.1	EMB2777 | EMB2777 (EMBRYO DEFECTIVE 2777) | chr2:18099430-18103147 FORWARD	7.04025	6.88875	6.81624	7.26003	6.62834	7.43934	6.45219	6.74533
85002	AT4G34670.1	| 40S ribosomal protein S3A (RPS3aB) | chr4:16548724-16550222 FORWARD	6.9573	6.59245	6.72369	7.05925	6.31457	7.07187	6.30144	6.3732
85004	no hit	no hit	8.68191	8.13666	7.99836	8.03058	8.05329	8.33521	8.09711	8.45273
85005	AT5G55220.1	| trigger factor type chaperone family protein | chr5:22397677-22400678 FORWARD	6.69743	6.55005	7.31352	6.52898	6.77852	6.5496	6.77708	6.46944
85006			9.00108	9.11095	9.20401	8.70843	9.16353	8.70417	9.34547	9.14348
85007	AT5G02560.1	HTA12 | HTA12; DNA binding | chr5:575437-576456 FORWARD	5.81976	5.51345	5.64962	5.86382	5.86594	6.14255	5.48954	5.54496
85008	AT4G08170.2	| inositol 1,3,4-trisphosphate 5/6-kinase family protein | chr4:5163707-5167000 REVERSE	6.24362	6.16662	6.24496	5.70902	6.04939	5.70075	6.49614	6.2364
85009	AT5G11460.1	| senescence-associated protein-related | chr5:3657064-3658388 REVERSE	8.22051	7.861	6.98426	7.84257	7.09445	7.83717	6.74131	6.53418
85010			6.51433	6.75463	6.5578	6.62199	7.13129	6.53508	7.80912	6.40342
85011	AT5G59240.1	| 40S ribosomal protein S8 (RPS8B) | chr5:23902626-23903670 REVERSE	8.03489	8.19156	8.15586	7.84125	8.0745	7.67694	8.39907	8.43103
85012	AT3G49190.1	| condensation domain-containing protein | chr3:18231988-18234376 REVERSE	5.9444	6.19575	5.99011	5.87256	5.89787	5.71627	6.44107	5.9306
85013	AT5G36230.1	| eIF4-gamma/eIF5/eIF2-epsilon domain-containing protein | chr5:14273519-14276773 FORWARD	10.9347	11.082	10.6904	10.9643	10.9019	11.0303	10.7638	10.9339
85015	AT1G29150.1	ATS9, RPN6 | ATS9 (ARABIDOPSIS NON-ATPASE SUBUNIT 9) | chr1:10181240-10182499 FORWARD	8.77607	9.22302	8.94649	9.88217	8.85863	9.65952	8.265	8.41829
85016	AT5G23860.1	TUB8 | TUB8; structural constituent of cytoskeleton | chr5:8042962-8044528 FORWARD	8.12639	7.98908	7.75842	8.10048	7.98566	8.22793	6.73754	6.98082
85017	AT5G38060.1	| unknown protein | chr5:15189490-15189964 FORWARD	6.50648	6.36861	6.49195	6.13626	6.40837	6.20892	6.71205	6.55199
85018	AT2G21910.1	CYP96A5 | CYP96A5; electron carrier/ heme binding / iron ion binding / monooxygenase/ oxygen binding | chr2:9341498-9343030 FORWARD	6.31606	6.3921	6.30043	5.98735	6.23931	5.98352	6.52249	6.43578
85020	AT2G22840.1	AtGRF1 | AtGRF1 (GROWTH-REGULATING FACTOR 1); transcription activator | chr2:9728841-9731141 FORWARD	5.71785	5.80388	5.93974	5.59872	5.78145	5.79219	5.88105	5.80916
85021	AT5G67070.1	RALFL34 | RALFL34 (ralf-like 34); signal transducer | chr5:26768120-26768509 FORWARD	8.33661	7.32798	8.11824	7.92871	8.84548	8.15284	7.03505	6.65847
85022			7.86938	7.82569	7.62115	7.78277	7.50723	7.69351	7.73729	7.40683
85023	AT5G08640.1	FLS | FLS (FLAVONOL SYNTHASE); flavonol synthase | chr5:2804009-2805175 FORWARD	10.4521	9.16033	11.2028	12.28	12.8495	11.2573	8.51952	10.8372
85024	AT2G46225.1	ABIL1 | ABIL1 (Abi-1-like 1) | chr2:18982113-18984074 FORWARD	5.81384	5.77885	5.69373	5.739	6.00948	5.68162	5.64622	5.72597
85025	AT5G15610.1	| proteasome family protein | chr5:5079579-5081929 FORWARD	8.78396	8.38977	8.507	8.8434	8.12077	9.04342	7.53578	8.26852
85026	AT3G46460.1	UBC13 | UBC13 (ubiquitin-conjugating enzyme 13); ubiquitin-protein ligase | chr3:17096120-17097315 REVERSE	10.6723	10.2098	10.321	10.2573	9.91832	10.2092	9.69763	10.8553
85027	AT5G58070.1	ATTIL, TIL | TIL (TEMPERATURE-INDUCED LIPOCALIN); binding / transporter | chr5:23500512-23501156 REVERSE	10.9047	11.9324	11.1449	10.3859	9.9622	10.4109	12.4897	8.00215
85028	AT5G56350.1	| pyruvate kinase, putative | chr5:22820254-22822529 REVERSE	6.92098	6.90192	6.31949	8.09174	6.57626	8.20584	6.05355	8.74214
85029			6.24144	6.43838	6.36123	6.37452	6.39023	6.21521	5.81006	5.94544
85030	AT1G67090.1	RBCS1A | RBCS1A (RIBULOSE BISPHOSPHATE CARBOXYLASE SMALL CHAIN 1A); copper ion binding / ribulose-bisphosphate carboxylase | chr1:25048465-2504924	8.08471	8.47045	9.73605	7.93431	7.85053	7.87374	9.43205	7.44352
85031	AT3G46460.1	UBC13 | UBC13 (ubiquitin-conjugating enzyme 13); ubiquitin-protein ligase | chr3:17096120-17097315 REVERSE	7.59424	7.76648	7.66885	7.97273	7.87114	7.94258	8.0122	7.92288
85032	AT4G38970.1	| fructose-bisphosphate aldolase, putative | chr4:18163714-18165659 REVERSE	6.86054	7.80051	9.69557	7.61696	6.82542	7.21437	7.81866	6.4354
85033	AT2G43360.1	BIO2, BIOB | BIO2 (BIOTIN AUXOTROPH 2); biotin synthase | chr2:18010918-18013129 REVERSE	7.43139	7.75709	7.72963	7.93117	7.61904	7.92151	7.64232	7.19233
85034	AT3G12580.1	HSP70 | HSP70 (heat shock protein 70); ATP binding | chr3:3991487-3993689 REVERSE	11.6205	11.301	11.5065	11.9759	11.5579	11.5062	10.7136	10.9743
85035	AT1G04690.1	KAB1, KV-BETA1 | KAB1 (POTASSIUM CHANNEL BETA SUBUNIT); oxidoreductase/ potassium channel | chr1:1313662-1315420 FORWARD	7.98852	8.03523	7.7238	8.46513	8.84746	8.17188	8.26052	8.34608
85036			7.65579	8.02447	8.85124	7.63705	7.89154	7.52475	8.43007	6.93592
85037	AT5G63190.1	| MA3 domain-containing protein | chr5:25346145-25348563 FORWARD	6.39495	6.37246	6.59408	6.39093	6.17768	6.36732	6.15954	6.35973
85038	AT2G19680.1	| mitochondrial ATP synthase g subunit family protein | chr2:8501865-8502622 FORWARD	8.3298	8.25555	8.38728	8.31315	8.18016	8.44761	8.3287	9.16196
85039	AT4G29410.1	| 60S ribosomal protein L28 (RPL28C) | chr4:14468439-14469964 REVERSE	9.99602	9.44661	9.81013	9.65996	8.97391	10.1125	7.96059	8.75946
85040	AT1G53210.1	| sodium/calcium exchanger family protein / calcium-binding EF hand family protein | chr1:19844790-19847533 FORWARD	9.34864	9.5544	9.71256	9.33454	9.59485	9.18825	9.54546	10.107
85041	AT1G75330.1	OTC | OTC (ORNITHINE CARBAMOYLTRANSFERASE); amino acid binding / carboxyl- or carbamoyltransferase/ ornithine carbamoyltransferase | chr1:28266457	8.65433	8.69167	8.99875	9.20544	8.51868	9.0814	8.09777	8.26813
85042	AT1G76550.1	| pyrophosphate--fructose-6-phosphate 1-phosphotransferase alpha subunit, putative / pyrophosphate-dependent 6-phosphofructose-1-kinase, putative	6.31849	6.24524	6.28908	6.88247	6.52729	7.04055	6.27788	6.31046
85043	AT1G09750.1	| chloroplast nucleoid DNA-binding protein-related | chr1:3157541-3158960 FORWARD	5.77155	5.50149	6.10357	6.1284	5.81559	6.23521	5.12092	5.33316
85044	AT1G47830.1	| clathrin coat assembly protein, putative | chr1:17613346-17614784 REVERSE	9.96584	9.77476	9.60745	9.83273	10.0496	9.87167	10.0556	10.1424
85045	AT2G47620.1	ATSWI3A, CHB1 | ATSWI3A (SWITCH/SUCROSE NONFERMENTING 3A); DNA binding | chr2:19532034-19534251 FORWARD	6.76495	6.63279	6.58225	6.69514	6.43992	6.80584	6.61023	6.38822
85046	AT1G10960.1	ATFD1 | ATFD1 (FERREDOXIN 1); 2 iron, 2 sulfur cluster binding / electron carrier/ iron-sulfur cluster binding | chr1:3664445-3664891 FORWARD	8.94261	9.47937	10.9485	8.69804	8.54843	8.72294	9.85286	6.73195
85047	AT5G50970.1	| WD-40 repeat family protein | chr5:20736377-20739132 FORWARD	5.7133	5.64909	5.88661	6.08944	5.41922	7.14117	5.78068	5.51971
85048	AT1G77510.1	ATPDIL1-2, PDI6, ATPDI6 | ATPDIL1-2 (PDI-LIKE 1-2); protein disulfide isomerase | chr1:29126742-29129433 FORWARD	9.40157	10.2673	8.62917	10.7871	9.10884	11.0434	8.44163	9.44704
85049			7.02464	7.23402	7.20605	6.96925	7.30097	6.91546	7.57152	7.39919
85050	AT5G03080.1	| phosphatidic acid phosphatase-related / PAP2-related | chr5:721976-722656 FORWARD	9.81091	9.82258	9.83419	9.52284	9.75434	9.54917	10.0314	10.0119
85051	AT5G18660.1	PCB2 | PCB2 (PALE-GREEN AND CHLOROPHYLL B REDUCED 2); 3,8-divinyl protochlorophyllide a 8-vinyl reductase | chr5:6220872-6222125 REVERSE	6.2219	6.17345	6.26267	6.11288	6.25246	5.96611	6.22164	6.32204
85052	AT4G08685.1	SAH7 | SAH7 | chr4:5550563-5551259 FORWARD	10.6672	10.5065	9.86439	10.2491	11.5561	9.99012	10.1522	9.57759
85053	AT3G02360.2	| 6-phosphogluconate dehydrogenase family protein | chr3:482498-483958 FORWARD	9.17232	9.02957	9.25621	9.65876	9.19384	9.31853	8.32711	8.28039
85054	AT2G16070.1	PDV2 | PDV2 (PLASTID DIVISION2) | chr2:6984072-6984746 REVERSE	7.50973	7.51912	7.5087	7.36243	7.47065	7.35506	7.50042	7.22321
85055			9.02157	9.1332	8.73467	8.70853	9.84489	8.60582	8.88219	7.93259
85056	AT1G02205.2	CER1 | CER1 (ECERIFERUM 1); octadecanal decarbonylase | chr1:418818-422154 FORWARD	7.42751	7.5766	8.69406	7.56332	7.26275	7.43703	8.07101	6.85986
85057			5.85432	5.9967	5.77832	6.11059	5.81821	6.053	6.069	5.93029
85058	AT4G13360.1	| catalytic | chr4:7775133-7777701 FORWARD	7.62575	7.81318	7.31051	7.89075	7.18787	7.67002	7.73149	8.29254
85059	AT2G18020.1	EMB2296 | EMB2296 (embryo defective 2296); structural constituent of ribosome | chr2:7837151-7838160 FORWARD	12.4649	12.4336	12.789	12.7972	11.727	12.825	10.8034	11.977
85060	AT2G01830.3	WOL, CRE1, WOL1, AHK4, ATCRE1 | WOL (WOODEN LEG); cytokinin receptor/ osmosensor/ phosphoprotein phosphatase/ protein histidine kinase | chr2:3633	9.46564	8.6819	7.73428	10.2047	8.50486	9.74559	7.09882	7.37222
85061			7.82989	8.04559	6.23363	7.63793	6.8456	6.88502	7.3626	10.0254
85062	AT3G52960.1	| peroxiredoxin type 2, putative | chr3:19639699-19640403 FORWARD	7.49389	7.70389	8.10071	7.55844	7.75115	7.49259	7.96862	7.96312
85063	AT2G30620.1	| histone H1.2 | chr2:13045360-13046267 FORWARD	9.44016	9.30714	9.47165	9.77714	9.60008	9.99385	8.96683	9.39856
85064	AT5G09810.1	ACT2, ACT7 | ACT7 (ACTIN 7); structural constituent of cytoskeleton | chr5:3052809-3054220 FORWARD	7.94069	7.8487	7.96819	7.69544	8.91778	7.29778	7.68773	7.95625
85065	AT4G01320.1	ATSTE24, STE24 | ATSTE24; endopeptidase/ metalloendopeptidase | chr4:545905-549002 FORWARD	6.75538	6.89083	6.6573	7.03694	6.3747	7.06208	6.48477	6.54688
85066	AT2G44060.1	| late embryogenesis abundant family protein / LEA family protein | chr2:18226922-18227988 FORWARD	8.2544	8.47294	8.00351	8.49518	8.41972	8.01066	8.08225	8.81829
85067	AT5G18820.1	EMB3007 | EMB3007 (embryo defective 3007); ATP binding / protein binding | chr5:6271549-6274153 FORWARD	6.40951	6.11958	6.51851	7.28075	6.50274	6.97116	5.62625	5.60924
85068	AT5G19990.1	RPT6A, ATSUG1 | RPT6A (REGULATORY PARTICLE TRIPLE-A ATPASE 6A); ATPase | chr5:6752144-6754918 FORWARD	7.17471	7.60464	7.55976	7.75312	7.25518	7.06103	7.43878	7.5584
85069	AT4G28250.1	ATEXPB3, EXPB3, ATHEXP BETA 1.6 | ATEXPB3 (ARABIDOPSIS THALIANA EXPANSIN B3) | chr4:14000446-14001945 REVERSE	8.92164	8.86597	8.89112	8.94737	8.97667	9.05392	7.01545	7.49983
85070			5.46119	5.90436	5.91633	5.57436	5.82304	5.64552	5.48032	5.38439
85071	AT4G25200.1	ATHSP23.6-MITO | ATHSP23.6-MITO (MITOCHONDRION-LOCALIZED SMALL HEAT SHOCK PROTEIN 23.6) | chr4:12917089-12917858 FORWARD	12.1983	10.3838	10.4133	11.394	10.0499	11.5413	10.1625	10.2489
85072	AT5G53620.2	| unknown protein | chr5:21781217-21785061 FORWARD	7.09467	6.89126	6.92294	7.34562	7.15071	7.31672	6.45184	6.57862
85073	AT5G19820.1	emb2734 | emb2734 (embryo defective 2734); binding / lyase | chr5:6695731-6701247 REVERSE	5.67606	6.18719	6.07024	6.15479	6.01	6.09189	5.54572	6.21568
85074	AT3G20230.1	| 50S ribosomal protein L18 family | chr3:7055639-7056679 REVERSE	7.40499	7.35339	7.70333	7.14361	7.41135	7.0232	7.75288	7.47164
85076	AT1G43890.2	ATRAB18, RAB18-1, RABC1 | ATRAB18 (ARABIDOPSIS RAB GTPASE HOMOLOG B18); GTP binding | chr1:16646934-16648395 FORWARD	7.97412	7.66526	7.63839	7.9843	7.96625	8.29696	7.78116	8.02375
85077	AT3G20630.1	UBP14, TTN6, ATUBP14 | UBP14 (UBIQUITIN-SPECIFIC PROTEASE 14); ubiquitin-specific protease | chr3:7203001-7208340 REVERSE	5.84774	5.79722	5.73711	5.9569	5.83674	6.37568	5.59519	5.68121
85078	AT2G40830.1	RHC1A | RHC1A; protein binding / zinc ion binding | chr2:17043642-17044628 FORWARD	8.05287	8.09915	8.05426	8.16518	8.27307	8.05524	7.74002	7.88047
85079			7.41762	7.40613	7.45261	7.34578	7.22952	7.23036	7.13413	7.26689
85080	AT2G36660.1	PAB7 | PAB7 (POLY(A) BINDING PROTEIN 7); RNA binding / translation initiation factor | chr2:15361476-15364398 REVERSE	5.97888	6.23665	6.33768	5.99554	6.09013	6.07302	6.41087	6.58592
85081			7.17963	6.83949	7.11002	6.94802	7.01852	7.02157	6.84143	7.16185
85082	AT1G69160.1	| unknown protein | chr1:26000315-26001280 FORWARD	5.72092	5.82631	6.35395	5.61174	5.14469	5.38962	5.91415	6.39144
85083	AT4G30800.1	| 40S ribosomal protein S11 (RPS11B) | chr4:15001216-15002392 FORWARD	10.3356	9.50014	10.0572	9.93713	8.97778	10.408	8.10632	8.84243
85084	AT2G01140.1	| fructose-bisphosphate aldolase, putative | chr2:95006-96491 REVERSE	10.1603	10.6317	9.53727	11.1385	11.64	10.1838	10.7645	12.1725
85085	AT2G44450.1	BGLU15 | BGLU15 (BETA GLUCOSIDASE 15); catalytic/ cation binding / hydrolase, hydrolyzing O-glycosyl compounds | chr2:18340966-18343744 FORWARD	6.85168	7.09686	5.95674	7.70453	5.99962	7.78257	6.06703	7.1448
85086			5.90989	6.24002	5.83058	6.31645	6.25336	5.72677	8.05512	6.63819
85087	AT4G32420.1	| peptidyl-prolyl cis-trans isomerase cyclophilin-type family protein | chr4:15647550-15652103 REVERSE	6.97676	6.83394	6.96593	7.13552	6.78365	7.22018	6.19472	6.41168
85088	AT2G17840.1	ERD7 | ERD7 (EARLY-RESPONSIVE TO DEHYDRATION 7) | chr2:7755923-7757798 REVERSE	6.90691	7.06102	7.04901	6.8674	6.97493	6.83257	7.31729	7.10282
85089	AT3G44380.1	| FUNCTIONS IN: molecular_function unknown; INVOLVED IN: biological_process unknown; LOCATED IN: cellular_component unknown; EXPRESSED IN: 19 pla	7.5727	7.37216	7.50583	6.85186	7.77783	6.83386	7.86835	7.39479
85090			5.98181	5.84637	6.2792	5.96654	6.03372	5.99411	6.15642	6.40018
85091	AT5G14520.1	| pescadillo-related | chr5:4680789-4684330 REVERSE	6.57674	6.55245	6.63799	6.84457	6.08234	7.01966	5.86009	6.25625
85093	AT4G04210.1	PUX4 | PUX4; protein binding | chr4:2030391-2031670 FORWARD	8.50743	8.44698	8.41717	8.55721	8.38625	8.57494	8.57938	8.58325
85094	AT4G37510.1	| ribonuclease III family protein | chr4:17626259-17628854 REVERSE	6.1961	6.12418	6.18721	6.08108	6.16994	5.99837	6.35833	6.33858
85095	AT2G19900.1	ATNADP-ME1 | ATNADP-ME1 (NADP-malic enzyme 1); malate dehydrogenase (oxaloacetate-decarboxylating) (NADP+)/ malic enzyme/ oxidoreductase, acting o	6.96549	7.24311	7.02198	7.88436	7.41741	7.41145	6.97147	7.81661
85096	AT4G29040.1	RPT2a | RPT2a (regulatory particle AAA-ATPase 2a); ATPase | chr4:14312369-14314386 FORWARD	9.8725	10.0015	9.47394	10.5372	9.92035	10.2803	9.56073	9.8455
85097	AT5G20290.1	| 40S ribosomal protein S8 (RPS8A) | chr5:6851695-6853012 REVERSE	8.62981	8.39372	8.41521	8.61664	7.96135	8.66073	7.72146	8.06193
85098	AT5G28040.1	| transcription regulator | chr5:10037654-10038937 REVERSE	9.29999	9.48372	9.41337	8.98281	9.30132	9.03858	9.58308	9.62912
85099			8.21387	8.32718	8.08282	8.9055	8.54143	8.63731	8.16633	9.42517
85100	AT1G72610.1	GLP1, ATGER1, GER1 | GER1 (GERMIN-LIKE PROTEIN 1); oxalate oxidase | chr1:27339302-27339928 REVERSE	9.15275	9.55157	10.2119	8.66145	9.23424	8.72739	8.58003	8.40018
85101	AT5G36290.1	| unknown protein | chr5:14302977-14304972 FORWARD	8.3025	8.42842	8.11513	8.50149	8.86417	8.84322	8.52117	8.6187
85102	AT4G03280.1	PETC, PGR1 | PETC (PHOTOSYNTHETIC ELECTRON TRANSFER C); electron transporter, transferring electrons from cytochrome b6/f complex of photosystem I	10.785	11.6452	13.0531	10.5413	10.9138	10.4681	13.5366	8.84207
85103	AT3G46940.1	| deoxyuridine 5'-triphosphate nucleotidohydrolase family | chr3:17288367-17288867 REVERSE	8.89739	8.55089	8.47075	8.68764	8.79573	8.99174	8.66041	8.39935
85104			8.48148	8.21642	7.50899	8.42976	8.97137	8.08068	8.59523	8.12776
85105	AT1G35160.1	GRF4, 14-3-3PHI, GF14 PHI | GF14 PHI (GF14 PROTEIN PHI CHAIN); protein binding / protein phosphorylated amino acid binding | chr1:12867264-1286851	5.70287	5.67769	5.85324	5.90916	5.91843	5.92412	5.93554	5.79754
85106	AT1G66170.1	MMD1 | MMD1 (MALE MEIOCYTE DEATH 1); DNA binding / protein binding / zinc ion binding | chr1:24638793-24641222 REVERSE	5.78371	5.65492	5.57067	5.42785	5.5063	5.66276	5.61119	5.67645
85107			10.3471	11.4442	9.99402	10.9478	10.791	10.6327	11.7017	9.80758
85108	AT2G22430.1	ATHB6 | ATHB6; DNA binding / protein binding / sequence-specific DNA binding / transcription activator/ transcription factor | chr2:9526470-952761	8.14978	8.03062	8.23875	7.80646	8.20776	7.80252	8.51487	8.37503
85109	AT1G27390.1	TOM20-2 | TOM20-2 (TRANSLOCASE OUTER MEMBRANE 20-2); P-P-bond-hydrolysis-driven protein transmembrane transporter/ metal ion binding | chr1:951346	9.71301	9.39613	9.39792	9.81242	8.85534	9.84549	8.69156	9.19498
85110	AT2G37500.1	| arginine biosynthesis protein ArgJ family | chr2:15739904-15742689 REVERSE	6.73816	6.55573	7.12594	7.13429	6.57837	7.11543	6.38061	6.32467
85111			6.90905	6.83242	6.54313	7.24262	6.83483	7.20609	6.57728	7.46025
85112			7.79051	7.53938	7.79294	7.37366	6.87882	7.47471	6.78456	6.32537
85113	AT3G05530.1	RPT5A, ATS6A.2 | RPT5A (REGULATORY PARTICLE TRIPLE-A ATPASE 5A); ATPase/ calmodulin binding | chr3:1603540-1605993 FORWARD	7.82139	8.04965	7.81696	8.46054	7.82369	8.33404	7.47903	7.85853
85114	AT1G60420.1	| DC1 domain-containing protein | chr1:22261978-22264243 FORWARD	7.66867	7.53479	8.01057	9.81653	9.58405	9.40338	9.46746	9.86006
85115	AT3G19760.1	| eukaryotic translation initiation factor 4A, putative / eIF-4A, putative / DEAD box RNA helicase, putative | chr3:6863790-6866242 FORWARD	7.69436	7.67341	7.53173	7.96521	7.48659	7.92058	7.24451	7.59413
85116	AT4G13940.1	HOG1, EMB1395, SAHH1, MEE58, ATSAHH1 | MEE58 (MATERNAL EFFECT EMBRYO ARREST 58); adenosylhomocysteinase/ copper ion binding | chr4:8054931-8056676	9.17531	9.21105	8.85992	9.31579	8.53532	8.75853	7.92048	9.48785
85117	AT1G11750.1	CLPP6, NCLPP1, NCLPP6 | CLPP6; serine-type endopeptidase | chr1:3967609-3969535 FORWARD	6.86753	6.90196	7.60831	7.26383	6.90794	7.1022	6.80782	6.54485
85118	AT5G64160.1	| unknown protein | chr5:25670941-25672318 FORWARD	7.28116	7.25378	7.15227	7.08789	7.06843	7.0717	7.42513	7.21314
85119	AT1G44970.1	| peroxidase, putative | chr1:17002237-17003563 FORWARD	10.2561	8.94586	7.82446	9.85764	7.52068	11.3275	7.91678	7.58796
85120	AT1G68560.1	ATXYL1, XYL1 | XYL1 (ALPHA-XYLOSIDASE 1); alpha-N-arabinofuranosidase/ hydrolase, hydrolyzing O-glycosyl compounds / xylan 1,4-beta-xylosidase | c	7.78967	8.08823	7.96049	8.24852	8.4288	7.84366	7.71135	7.7361
85121	AT3G26210.1	CYP71B23 | CYP71B23; electron carrier/ heme binding / iron ion binding / monooxygenase/ oxygen binding | chr3:9593329-9595202 REVERSE	10.8971	9.25163	10.6963	9.13572	9.57158	9.24521	9.64705	8.5144
85122	AT1G31330.1	PSAF | PSAF (photosystem I subunit F) | chr1:11215011-11215939 REVERSE	10.5462	11.5467	12.8841	10.8182	10.233	10.7218	11.773	8.29742
85123	AT5G09970.1	CYP78A7 | CYP78A7; electron carrier/ heme binding / iron ion binding / monooxygenase/ oxygen binding | chr5:3112241-3113987 FORWARD	6.46213	7.34479	5.92058	7.64008	5.42336	9.47268	5.36249	5.10487
85124	AT4G17530.1	RAB1C, ATRAB1C, ATRABD2C | ATRAB1C; GTP binding | chr4:9773721-9775424 REVERSE	7.28298	7.23505	6.9545	7.6614	7.41969	7.57443	7.5477	7.86029
85125	AT1G70370.1	| BURP domain-containing protein / polygalacturonase, putative | chr1:26513003-26514998 REVERSE	14.8183	13.7497	12.8093	15.3222	14.7986	14.5895	11.3264	12.2961
85126	AT1G13250.1	GATL3 | GATL3 (Galacturonosyltransferase-like 3); polygalacturonate 4-alpha-galacturonosyltransferase/ transferase, transferring glycosyl groups /	7.3436	7.48092	7.60235	7.22659	7.54636	7.26305	7.6553	7.64005
85127	AT5G10480.1	PAS2, PEP | PAS2 (PASTICCINO 2); enoyl-CoA hydratase/ protein tyrosine phosphatase | chr5:3298047-3300048 REVERSE	8.25669	8.29233	8.41701	8.07547	8.45517	8.0461	8.3208	8.25343
85128	AT5G14260.1	| SET domain-containing protein | chr5:4601139-4603873 FORWARD	6.60712	6.70726	7.12534	6.98741	6.62641	7.0257	6.68451	6.13873
85129	AT5G52840.1	| NADH-ubiquinone oxidoreductase-related | chr5:21413718-21414794 FORWARD	9.85526	9.81815	9.65057	10.3093	9.76504	10.0419	9.68628	10.8341
85130	AT1G51560.1	| FMN binding | chr1:19119900-19121859 REVERSE	6.99246	7.14765	7.50114	6.84039	7.06805	6.78132	7.40646	7.30724
85131	AT1G18540.1	| 60S ribosomal protein L6 (RPL6A) | chr1:6377448-6378548 REVERSE	7.87078	7.60987	7.77752	7.56963	7.3171	7.78982	7.28821	7.66777
85132	AT3G55410.1	| 2-oxoglutarate dehydrogenase E1 component, putative / oxoglutarate decarboxylase, putative / alpha-ketoglutaric dehydrogenase, putative | chr3:	5.84826	5.85787	5.34146	5.83513	5.84662	6.05217	5.47399	5.59719
85133	AT5G20200.1	| nucleoporin-related | chr5:6816776-6821620 FORWARD	6.88313	6.97814	6.91556	6.48648	7.02923	6.57453	7.08157	7.14361
85134	AT3G12390.1	| nascent polypeptide associated complex alpha chain protein, putative / alpha-NAC, putative | chr3:3942344-3943595 FORWARD	9.94399	9.87144	9.84327	9.68133	9.51219	9.72561	9.70456	9.91441
85135	AT4G05180.1	PSBQ, PSBQ-2, PSII-Q | PSBQ-2; calcium ion binding | chr4:2672093-2673170 REVERSE	11.2171	11.6789	13.5233	11.3992	10.7238	11.2447	12.1031	9.03987
85136	AT5G19990.1	RPT6A, ATSUG1 | RPT6A (REGULATORY PARTICLE TRIPLE-A ATPASE 6A); ATPase | chr5:6752144-6754918 FORWARD	8.22179	8.06587	7.8892	8.42756	8.04336	8.36847	7.92403	8.21115
85137			5.74741	5.89876	5.80787	5.6633	5.80474	5.67133	6.01993	5.86706
85138	AT2G28370.1	| FUNCTIONS IN: molecular_function unknown; INVOLVED IN: biological_process unknown; LOCATED IN: plasma membrane; EXPRESSED IN: 23 plant structur	8.43377	8.40716	7.72761	8.22406	8.66551	8.40752	9.1542	8.23189
85139	AT3G20000.1	TOM40 | TOM40; P-P-bond-hydrolysis-driven protein transmembrane transporter/ voltage-gated anion channel | chr3:6967685-6970247 FORWARD	6.632	6.69104	6.90002	6.65042	6.48747	6.93029	7.16097	5.95823
85140	AT2G27510.1	ATFD3 | ATFD3 (ferredoxin 3); 2 iron, 2 sulfur cluster binding / electron carrier/ iron-sulfur cluster binding | chr2:11758281-11758748 REVERSE	10.4874	9.96919	9.1885	12.1672	13.7689	11.0752	10.7744	11.9099
85141	AT1G27400.1	| 60S ribosomal protein L17 (RPL17A) | chr1:9515230-9516725 FORWARD	9.87432	9.49408	9.80107	9.94427	8.98155	10.2644	8.30297	9.68776
85142			5.53966	5.44944	5.50927	5.26895	5.2687	5.29055	5.41276	5.50739
85143	AT3G20820.1	| leucine-rich repeat family protein | chr3:7280930-7282027 FORWARD	8.90801	8.86336	8.42378	8.43792	10.7052	8.23734	8.78623	9.07597
85144	AT1G31660.1	| FUNCTIONS IN: molecular_function unknown; INVOLVED IN: biological_process unknown; LOCATED IN: cellular_component unknown; EXPRESSED IN: 21 pla	8.29652	8.2032	8.41979	8.56069	7.86828	8.66766	7.40275	7.78917
85145	AT1G42430.1	| unknown protein | chr1:15891512-15894322 FORWARD	7.57003	7.41123	7.40575	7.13616	7.57242	7.07593	7.73859	7.55021
85146	AT1G47250.1	PAF2 | PAF2; endopeptidase/ peptidase/ threonine-type endopeptidase | chr1:17319220-17320900 FORWARD	9.42808	9.45032	9.28222	9.57016	9.31572	9.37155	9.45245	9.20682
85147	AT1G25440.1	| zinc finger (B-box type) family protein | chr1:8933939-8935284 REVERSE	8.40985	8.42203	8.66759	8.31092	8.65357	8.20293	8.56339	8.44313
85148	AT3G48930.1	EMB1080 | EMB1080 (embryo defective 1080); structural constituent of ribosome | chr3:18141017-18142189 REVERSE	7.08092	6.98898	7.02286	6.69239	6.88914	6.85324	6.94328	6.65576
85149	AT5G19220.1	ADG2, APL1 | APL1 (ADP GLUCOSE PYROPHOSPHORYLASE LARGE SUBUNIT 1); glucose-1-phosphate adenylyltransferase | chr5:6463931-6466775 REVERSE	8.95578	8.84422	9.00322	8.73185	8.80331	8.64425	9.08705	8.78973
85150			5.71718	5.59407	5.58182	5.91093	5.59224	5.88101	5.33441	5.16591
85151	AT2G43020.1	ATPAO2 | ATPAO2 (Polyamine oxidase 2); amine oxidase/ electron carrier/ oxidoreductase | chr2:17891945-17894440 FORWARD	6.82182	7.20217	6.69606	6.82752	6.78605	6.60358	6.93942	7.43592
85152	AT4G33260.1	CDC20.2 | CDC20.2; signal transducer | chr4:16041233-16043180 REVERSE	5.96182	6.10878	6.08913	6.06107	6.01676	6.0658	6.16799	6.31138
85153	AT2G37770.2	| aldo/keto reductase family protein | chr2:15834888-15836659 FORWARD	9.86034	10.627	9.79796	12.1987	10.059	10.9976	12.4709	14.4861
85154	AT4G24190.1	SHD, HSP90.7 | SHD (SHEPHERD); ATP binding / unfolded protein binding | chr4:12551902-12555851 REVERSE	8.06897	8.01903	6.98976	8.35879	8.09668	8.94089	8.15571	7.91858
85155			11.0575	11.1968	11.3193	11.3027	11.2861	11.1287	11.2723	11.7026
85156	AT5G38470.1	| DNA repair protein RAD23, putative | chr5:15404720-15407500 FORWARD	6.77069	6.91296	6.80729	7.05013	6.92011	7.0392	6.65566	6.94193
85157			12.6058	12.8411	12.698	12.5161	13.0532	12.3431	13.1905	13.0691
85158			8.65387	8.46475	8.33706	9.27861	8.64995	9.70983	8.67753	8.94401
85159	AT5G19940.1	| plastid-lipid associated protein PAP-related / fibrillin-related | chr5:6739693-6740661 FORWARD	7.54393	7.69773	8.12548	7.43464	7.564	7.32513	8.11861	7.65525
85160			9.12999	9.15044	9.15343	8.90463	9.19526	8.90284	9.37347	9.43648
85161	AT3G62870.1	| 60S ribosomal protein L7A (RPL7aB) | chr3:23242862-23244273 REVERSE	9.4226	9.13221	9.49597	9.47218	8.07313	9.83243	7.4456	8.42994
85162	AT5G55940.1	emb2731 | emb2731 (embryo defective 2731) | chr5:22656256-22657894 REVERSE	9.95511	9.99215	9.94953	10.1944	9.93611	10.1744	9.72383	9.76815
85163	AT3G26720.2	| glycosyl hydrolase family 38 protein | chr3:9816707-9822958 FORWARD	7.44918	7.2702	6.64349	7.65856	7.1984	7.40501	6.39936	6.99695
85164	AT2G26540.1	HEMD | HEMD; uroporphyrinogen-III synthase | chr2:11287666-11290224 REVERSE	6.51842	6.8267	7.11757	6.66952	6.58337	6.57106	7.18903	6.82557
85166	AT5G62690.1	TUB2 | TUB2; GTP binding / GTPase/ structural molecule | chr5:25181560-25183501 FORWARD	9.32843	9.81679	9.2413	10.1907	10.4187	9.98524	8.25755	10.9083
85167	AT3G57670.1	NTT | NTT (NO TRANSMITTING TRACT); nucleic acid binding / transcription factor/ zinc ion binding | chr3:21370936-21373121 FORWARD	6.21996	5.51428	5.34619	5.47425	5.22094	5.40187	5.44206	5.23418
85168			5.63671	5.63216	5.6639	5.50022	5.78389	5.88679	5.64631	5.57663
85169	AT4G38600.1	KAK, UPL3 | KAK (KAKTUS); ubiquitin-protein ligase | chr4:18041503-18049292 REVERSE	5.96901	5.92929	6.01903	5.77544	5.89118	5.95327	6.18532	5.98092
85170	AT5G47770.1	FPS1 | FPS1 (FARNESYL DIPHOSPHATE SYNTHASE 1); dimethylallyltranstransferase/ geranyltranstransferase | chr5:19345297-19347415 FORWARD	8.49093	7.5608	7.87694	8.23097	8.46697	8.67526	7.28385	8.89896
85171	AT3G53900.2	| uracil phosphoribosyltransferase, putative / UMP pyrophosphorylase, putative / UPRTase, putative | chr3:19956914-19959006 REVERSE	7.43372	7.66737	7.71401	7.32667	7.62456	7.10545	7.8095	7.90997
85173	AT3G58690.1	| protein kinase family protein | chr3:21709369-21711246 FORWARD	7.60307	7.48537	7.49165	7.40612	7.40163	7.51968	7.64493	7.40998
85174	AT5G14060.1	CARAB-AK-LYS | CARAB-AK-LYS; amino acid binding / aspartate kinase | chr5:4536143-4538993 FORWARD	8.96213	8.75598	8.87645	8.81382	8.96863	8.80585	8.94652	8.86064
85175	AT3G57490.1	| 40S ribosomal protein S2 (RPS2D) | chr3:21279824-21280887 REVERSE	11.2716	11.0436	11.427	11.4299	11.1811	11.5177	10.7359	10.6278
85176	AT2G20860.1	LIP1 | LIP1 (LIPOIC ACID SYNTHASE 1); lipoic acid synthase | chr2:8979636-8980983 FORWARD	6.57898	6.65742	6.6638	6.77355	6.7276	6.71378	6.6755	7.66147
85177	AT5G23190.1	CYP86B1 | CYP86B1; electron carrier/ heme binding / iron ion binding / monooxygenase/ oxygen binding | chr5:7803478-7805659 REVERSE	6.89428	6.71066	6.45994	7.73326	9.53573	7.37251	7.0869	7.45186
85178			6.85816	6.88551	6.72259	6.95365	6.6486	6.71334	6.77161	7.50745
85179	AT1G51710.1	UBP6, ATUBP6 | UBP6 (UBIQUITIN-SPECIFIC PROTEASE 6); calmodulin binding / ubiquitin-specific protease | chr1:19175805-19179894 REVERSE	7.97596	7.94214	7.67789	7.93896	7.73581	7.90995	7.88285	7.88944
85180	AT2G36880.1	MAT3 | MAT3 (methionine adenosyltransferase 3); copper ion binding / methionine adenosyltransferase | chr2:15479721-15480893 REVERSE	9.56001	9.96436	10.2903	9.90595	9.10355	9.29796	8.44952	10.5862
85181	AT2G27040.1	AGO4, OCP11 | AGO4 (ARGONAUTE 4); nucleic acid binding | chr2:11536795-11541503 REVERSE	10.8133	9.99703	9.78911	10.5279	9.97767	10.9462	8.8912	9.37287
85182	AT4G37740.1	AtGRF2 | AtGRF2 (GROWTHREGULATING FACTOR 2); transcription activator | chr4:17725533-17727609 REVERSE	8.19133	8.33022	8.25981	8.00109	8.24483	8.06619	8.39177	8.40634
85183	AT2G40890.1	CYP98A3 | CYP98A3 (cytochrome P450, family 98, subfamily A, polypeptide 3); monooxygenase/ p-coumarate 3-hydroxylase | chr2:17058291-17060532 REVE	12.9764	11.3758	13.7559	10.8131	11.3699	11.32	11.6612	8.6204
85184			7.30855	7.46378	7.35991	7.12696	7.37598	7.28882	7.45818	7.48574
85185	AT1G78560.1	| bile acid:sodium symporter family protein | chr1:29546846-29548764 REVERSE	6.70157	6.33651	6.53007	6.43415	6.71311	6.44737	6.47473	7.95151
85186	AT1G78900.1	VHA-A | VHA-A (VACUOLAR ATP SYNTHASE SUBUNIT A); ATP binding / hydrogen ion transporting ATP synthase, rotational mechanism / hydrolase, acting on	6.43971	6.83739	6.62817	7.0948	6.88493	6.7033	6.60779	7.16263
85187	AT3G12500.1	ATHCHIB, PR3, PR-3, CHI-B, B-CHI | ATHCHIB (ARABIDOPSIS THALIANA BASIC CHITINASE); chitinase | chr3:3962501-3963945 REVERSE	6.15641	5.75155	6.57295	9.69125	6.5727	12.0149	6.06467	5.98957
85188	AT3G48670.1	| XH/XS domain-containing protein / XS zinc finger domain-containing protein | chr3:18031240-18033615 FORWARD	8.35204	7.81618	7.56772	8.33296	8.45085	8.57254	7.50824	7.44891
85190			6.55675	6.36957	6.40141	6.2543	6.45517	6.17711	6.56404	6.63211
85191	AT4G24190.1	SHD, HSP90.7 | SHD (SHEPHERD); ATP binding / unfolded protein binding | chr4:12551902-12555851 REVERSE	10.5554	10.9496	9.89055	11.276	10.5547	11.7387	10.1668	10.5236
85192	AT3G17570.1	| F-box family protein | chr3:6009413-6010558 FORWARD	6.40105	6.57125	6.60875	6.50779	6.35545	6.44193	6.58695	6.62205
85193	AT4G17390.1	| 60S ribosomal protein L15 (RPL15B) | chr4:9714407-9715545 REVERSE	12.3668	12.2217	12.7132	12.3358	11.185	12.5744	10.0331	10.8189
85194			11.3901	11.7985	12.0393	11.0719	13.0544	10.8484	12.3958	13.2433
85196	AT1G54270.1	EIF4A-2 | EIF4A-2; ATP-dependent helicase/ translation initiation factor | chr1:20260495-20262018 FORWARD	10.2129	9.3928	9.78659	9.96914	8.72788	9.98372	7.9373	9.14634
85197	AT3G13960.1	AtGRF5 | AtGRF5 (GROWTH-REGULATING FACTOR 5); transcription activator | chr3:4608526-4610160 FORWARD	7.90881	7.91681	7.77303	7.55279	7.68759	7.4557	7.89795	7.83661
85198			6.39497	6.12473	6.43347	5.9984	6.13258	5.8034	5.85713	6.03667
85199	AT3G06860.1	MFP2, ATMFP2 | MFP2 (MULTIFUNCTIONAL PROTEIN 2); 3-hydroxyacyl-CoA dehydrogenase/ enoyl-CoA hydratase | chr3:2161926-2166009 FORWARD	6.26482	6.50505	6.08078	6.77639	6.25951	6.72584	6.10662	6.63386
85200	AT5G18610.1	| protein kinase family protein | chr5:6192736-6195371 FORWARD	6.30608	6.2648	6.09194	6.35714	5.56455	6.55848	5.49859	5.64883
85201			10.0346	9.94695	10.033	9.66393	10.3304	9.81161	9.95392	10.0531
85202	AT2G36880.1	MAT3 | MAT3 (methionine adenosyltransferase 3); copper ion binding / methionine adenosyltransferase | chr2:15479721-15480893 REVERSE	6.7429	7.02257	7.22119	6.75579	7.0733	6.71396	7.25801	7.19349
85203	AT3G51510.1	| unknown protein | chr3:19109118-19109842 FORWARD	8.21508	8.5164	9.27635	8.14199	8.04147	7.95481	9.29593	7.93758
85204	AT1G63050.1	| membrane bound O-acyl transferase (MBOAT) family protein | chr1:23376061-23378178 REVERSE	8.10355	8.24389	8.28307	8.1632	8.16148	8.07542	8.15342	8.51964
85205	AT5G53870.1	| plastocyanin-like domain-containing protein | chr5:21870033-21871228 REVERSE	7.66011	7.63997	7.75854	7.16492	7.54811	7.09183	7.71634	7.43159
85206	AT3G52880.1	ATMDAR1 | monodehydroascorbate reductase, putative | chr3:19601477-19604366 REVERSE	9.08183	9.49422	9.29919	9.56383	8.99406	8.92754	9.51764	9.17538
85207	AT4G21150.1	HAP6 | HAP6 (HAPLESS 6); dolichyl-diphosphooligosaccharide-protein glycotransferase | chr4:11278646-11283599 FORWARD	8.1418	8.38082	8.07005	8.82595	8.04117	8.98848	7.05275	8.45963
85208			6.38472	6.36416	6.393	6.14341	6.41768	6.10926	6.56081	6.4486
85210	AT4G09320.1	NDPK1 | NDPK1; ATP binding / nucleoside diphosphate kinase | chr4:5923424-5924366 FORWARD	13.4757	13.1219	13.0913	13.1829	12.8757	13.1286	12.3208	12.3934
85211	AT5G17920.1	ATCIMS, ATMETS, ATMS1 | ATMS1; 5-methyltetrahydropteroyltriglutamate-homocysteine S-methyltransferase/ copper ion binding / methionine synthase |	7.13119	7.35277	7.09064	6.9878	7.12411	6.87682	7.29537	7.3005
85212	AT2G47470.3	ATPDIL2-1, UNE5, MEE30, PDI11, ATPDI11 | UNE5 (UNFERTILIZED EMBRYO SAC 5); protein disulfide isomerase | chr2:19481503-19483571 FORWARD	9.38377	9.26663	8.91674	9.28557	9.39426	9.20585	9.05559	9.37611
85213	AT2G01290.1	| ribose-5-phosphate isomerase | chr2:149192-149989 REVERSE	7.53055	7.25901	7.57421	7.24127	6.82178	7.34098	7.22383	7.38904
85214	AT1G04430.1	| dehydration-responsive protein-related | chr1:1198860-1201301 FORWARD	5.90466	6.25569	6.17685	5.94148	6.31003	5.97744	6.1187	6.18183
85215	AT1G09340.1	CRB, CSP41B | CRB (CHLOROPLAST RNA BINDING); binding / catalytic/ coenzyme binding | chr1:3015473-3018035 FORWARD	8.72918	9.33633	11.0954	9.08534	8.44969	8.88417	9.85314	7.89096
85216	AT5G61000.1	| replication protein, putative | chr5:24549682-24552641 REVERSE	6.38389	6.18081	6.06416	6.23864	6.23081	6.34976	6.32771	6.33956
85217			13.1712	11.9252	13.2717	11.8538	12.3764	11.2898	11.1663	10.7204
85218	AT5G51830.1	| pfkB-type carbohydrate kinase family protein | chr5:21069709-21071450 FORWARD	7.31338	7.9386	7.65574	8.80052	7.96355	8.23881	9.10561	9.53787
85219			6.63099	6.58302	7.51288	10.865	7.17862	12.9795	6.78668	7.49622
85220	AT5G26210.1	AL4 | AL4 (ALFIN-LIKE 4); DNA binding / methylated histone residue binding | chr5:9158566-9160221 REVERSE	10.4892	10.3788	10.454	10.1603	10.0369	10.3504	9.9439	10.2037
85221	AT1G67780.1	| FUNCTIONS IN: molecular_function unknown; INVOLVED IN: biological_process unknown; LOCATED IN: cellular_component unknown; EXPRESSED IN: shoot	5.50369	5.71798	5.55931	5.43302	5.61761	5.46103	5.56297	5.7318
85222	AT3G09200.1	| 60S acidic ribosomal protein P0 (RPP0B) | chr3:2823364-2825020 REVERSE	9.84041	9.49629	9.59426	9.92847	9.04671	10.2601	8.45846	10.0221
85223			6.36666	6.34333	6.52816	6.3556	6.43407	6.37806	6.59966	6.56445
85224			6.94011	7.35103	7.24706	6.88977	7.14726	6.9555	7.21812	7.30319
85225	AT3G12050.1	| Aha1 domain-containing protein | chr3:3839289-3841303 FORWARD	9.31139	8.60145	8.7312	9.41642	8.62511	9.45591	8.67632	8.48704
85227	AT4G35100.1	PIP3, PIP3A, PIP2;7, SIMIP | PIP3 (PLASMA MEMBRANE INTRINSIC PROTEIN 3); water channel | chr4:16708672-16709958 FORWARD	9.73914	9.52654	10.2384	10.5173	10.9571	10.2507	9.30566	9.47798
85228	AT5G48760.1	| 60S ribosomal protein L13A (RPL13aD) | chr5:19771315-19772686 REVERSE	10.6404	10.3669	10.7441	10.6936	9.61426	11.0247	8.83385	9.80392
85229	AT1G79940.2	ATERDJ2A | ATERDJ2A; heat shock protein binding / unfolded protein binding | chr1:30070023-30073237 FORWARD	7.25282	7.48645	7.2706	7.44311	7.41471	7.40603	7.28419	7.43611
85230	AT5G62500.1	ATEB1B, ATEB1, EB1B | ATEB1B (END BINDING PROTEIN 1B); microtubule binding | chr5:25092929-25095006 FORWARD	6.96	6.52691	6.4499	7.12001	6.82581	7.88226	6.1782	8.04616
85231			7.97004	8.04346	8.09556	7.50697	7.94245	7.81884	8.07872	8.00894
85232			6.36827	6.6552	6.61132	6.8184	6.82223	6.75488	6.17139	6.49452
85233	AT1G11910.1	| aspartyl protease family protein | chr1:4017119-4019874 REVERSE	6.13348	8.37754	5.61618	10.1897	6.14714	7.40923	9.07701	8.50321
85234	AT4G30920.1	| cytosol aminopeptidase family protein | chr4:15046589-15049304 REVERSE	7.87865	8.2042	7.98336	8.33211	7.83128	7.96865	8.11834	8.21789
85235	AT5G43330.1	| malate dehydrogenase, cytosolic, putative | chr5:17390552-17392449 FORWARD	10.3057	10.9095	10.6757	11.1255	10.5228	10.5086	10.7157	11.0713
85236	AT5G03690.2	| fructose-bisphosphate aldolase, putative | chr5:963389-964982 REVERSE	6.49716	6.88551	5.91049	6.28787	5.65008	6.26094	5.56866	7.61179
85237	AT3G57490.1	| 40S ribosomal protein S2 (RPS2D) | chr3:21279824-21280887 REVERSE	11.9285	11.7604	12.4142	12.1718	11.0625	12.2324	10.0218	11.0044
85238	AT1G33430.1	| galactosyltransferase family protein | chr1:12124438-12126052 REVERSE	7.68819	5.75773	5.37112	8.38378	4.93068	8.83507	5.50021	5.02067
85239	AT2G21160.1	| translocon-associated protein alpha (TRAP alpha) family protein | chr2:9068428-9070207 FORWARD	8.95666	9.15505	8.72972	9.20974	8.69916	9.38909	8.05488	9.50172
85240	AT1G75500.1	| nodulin MtN21 family protein | chr1:28338282-28340091 REVERSE	7.65852	7.76627	7.37884	7.23582	7.16895	7.13772	7.40655	7.2266
85241	AT3G06190.1	ATBPM2, BPM2 | BPM2 (BTB-POZ AND MATH DOMAIN 2); protein binding | chr3:1874577-1876575 REVERSE	9.11722	8.97942	9.0242	8.89962	9.24618	9.07858	9.21123	9.08996
85242			9.6608	9.85517	10.3048	9.63951	9.78476	9.4883	9.90679	9.73828
85243	AT2G46270.1	GBF3 | GBF3 (G-BOX BINDING FACTOR 3); sequence-specific DNA binding / transcription factor | chr2:19000859-19002901 FORWARD	6.0412	6.18745	6.22848	6.04884	6.06838	5.86433	6.15772	6.19177
85244	AT1G48830.1	| 40S ribosomal protein S7 (RPS7A) | chr1:18059854-18060935 REVERSE	13.75	13.2736	14.1138	13.4994	12.6811	13.8173	11.8324	12.5698
85245	AT5G07840.1	| ankyrin repeat family protein | chr5:2506764-2507291 REVERSE	8.74618	8.76227	8.85989	8.43456	8.83398	8.53175	8.90584	9.06744
85246	AT4G34670.1	| 40S ribosomal protein S3A (RPS3aB) | chr4:16548724-16550222 FORWARD	9.44997	9.04313	9.53079	9.46485	8.07285	9.80311	7.33785	8.61155
85247	AT3G54630.1	| FUNCTIONS IN: molecular_function unknown; INVOLVED IN: biological_process unknown; LOCATED IN: cellular_component unknown; EXPRESSED IN: 11 pla	6.63444	6.61591	6.61342	6.3217	6.5295	6.2854	6.64083	6.56269
85248	AT1G27680.1	APL2 | APL2 (ADPGLC-PPASE LARGE SUBUNIT); glucose-1-phosphate adenylyltransferase | chr1:9631630-9634450 FORWARD	8.06695	8.25642	8.27553	8.04076	7.84417	7.95166	8.02984	8.2441
85250	AT3G29200.1	CM1, ATCM1 | CM1 (CHORISMATE MUTASE 1); L-ascorbate peroxidase/ chorismate mutase | chr3:11164582-11166258 REVERSE	7.57286	7.20771	7.59938	7.44469	7.6452	7.65735	6.66365	6.43642
85251	AT5G11520.1	ASP3, YLS4 | ASP3 (ASPARTATE AMINOTRANSFERASE 3); L-aspartate:2-oxoglutarate aminotransferase | chr5:3685257-3687721 REVERSE	6.5772	7.01613	6.61666	7.41747	6.70236	6.67616	7.64833	7.62145
85252	AT1G73230.1	| nascent polypeptide-associated complex (NAC) domain-containing protein | chr1:27540506-27541364 REVERSE	9.49276	9.08988	9.32155	9.48996	8.7079	9.75142	8.1651	8.73498
85253	AT2G39020.1	| GCN5-related N-acetyltransferase (GNAT) family protein | chr2:16295392-16296102 FORWARD	7.31119	7.48254	7.40837	7.14542	7.16916	7.04961	7.50929	7.2995
85254	AT5G17310.2	| UTP--glucose-1-phosphate uridylyltransferase, putative / UDP-glucose pyrophosphorylase, putative / UGPase, putative | chr5:5696955-5700845 REVE	7.9585	8.80103	8.10552	9.01491	8.02134	8.25912	8.40684	10.1598
85255	AT3G16380.1	PAB6 | PAB6 (POLY(A) BINDING PROTEIN 6); RNA binding / translation initiation factor | chr3:5558676-5560993 REVERSE	5.58733	5.51934	5.62796	5.82108	5.32605	7.28742	5.74628	5.66503
85256			6.2838	6.16714	6.41774	6.08654	6.15702	7.64236	6.43409	6.8364
85257	AT2G30110.1	ATUBA1, MOS5 | ATUBA1; ubiquitin activating enzyme/ ubiquitin-protein ligase | chr2:12852632-12857369 REVERSE	8.65579	9.0157	8.37444	9.46113	8.67415	9.5274	8.40082	8.7349
85258	AT5G39740.1	OLI7, RPL5B | 60S ribosomal protein L5 (RPL5B) | chr5:15903365-15905185 FORWARD	10.5042	9.5825	10.3114	10.0723	9.25825	10.5507	7.92638	8.71266
85259	AT1G26910.1	| 60S ribosomal protein L10 (RPL10B) | chr1:9321709-9322813 FORWARD	11.3903	10.9695	11.0863	10.9548	10.4919	11.5098	10.6302	9.98889
85260	AT1G78040.1	| pollen Ole e 1 allergen and extensin family protein | chr1:29345993-29346840 FORWARD	11.0344	10.1117	9.4933	9.72769	11.9509	9.29546	11.7541	9.02024
85261			6.97148	6.01334	5.62931	7.20925	7.00112	6.98862	5.71304	5.36338
85262	AT1G61520.1	LHCA3 | LHCA3; chlorophyll binding | chr1:22700152-22701149 FORWARD	12.2585	13.7485	14.74	12.5552	11.886	12.2564	14.3872	10.2597
85263	AT5G43940.1	HOT5, ADH2, GSNOR | HOT5 (sensitive to hot temperatures 5); S-(hydroxymethyl)glutathione dehydrogenase/ S-nitrosoglutathione reductase | chr5:1768	7.85731	8.00218	8.02417	8.15122	7.89182	7.89799	7.32265	7.41725
85264	AT4G35785.1	| nucleic acid binding / nucleotide binding | chr4:16953211-16955127 REVERSE	6.92366	6.85212	6.98262	7.07683	6.90178	7.02366	6.81632	6.81968
85265	AT4G31750.1	WIN2 | WIN2 (HOPW1-1-INTERACTING 2); protein serine/threonine phosphatase | chr4:15364657-15367207 REVERSE	8.85344	9.05316	8.65534	9.71377	8.60513	9.86845	8.86719	9.97225
85266			8.49454	8.26448	8.36933	8.32346	8.45607	8.45957	8.49637	8.33501
85267			9.62938	9.0084	9.17713	9.56769	8.40452	9.97166	8.10005	8.44909
85268	AT3G58570.1	| DEAD box RNA helicase, putative | chr3:21657099-21660352 FORWARD	6.47299	6.30768	5.75201	6.94714	6.4994	7.1544	5.63887	6.44107
85269	AT2G39780.1	RNS2 | RNS2 (RIBONUCLEASE 2); RNA binding / endoribonuclease/ ribonuclease T2 | chr2:16591256-16593515 FORWARD	7.42088	7.67374	7.12912	8.19083	7.69311	7.5859	8.03843	7.71238
85271	AT5G63840.1	RSW3 | RSW3 (RADIAL SWELLING 3); glucosidase/ hydrolase, hydrolyzing O-glycosyl compounds | chr5:25545056-25548922 FORWARD	9.28887	9.23189	9.24471	9.07728	9.43636	9.16586	9.33625	9.50739
85272	AT1G04510.1	| transducin family protein / WD-40 repeat family protein | chr1:1226749-1230592 FORWARD	7.21452	7.17028	7.34544	7.60362	6.67434	8.13105	6.39952	6.57844
85273	AT3G04770.1	RPSAb | RPSAb (40S ribosomal protein SA B); structural constituent of ribosome | chr3:1309465-1310846 REVERSE	9.27704	9.38764	9.54648	9.36934	8.83986	9.40054	8.70297	8.96629
85274	AT5G17050.1	UGT78D2 | UGT78D2 (UDP-GLUCOSYL TRANSFERASE 78D2); UDP-glycosyltransferase/ anthocyanidin 3-O-glucosyltransferase/ quercetin 3-O-glucosyltransfera	7.14942	7.04571	7.30736	7.55486	7.07015	7.28624	7.01626	7.03832
85275	AT3G16240.1	DELTA-TIP, TIP2;1, DELTA-TIP1, AQP1, ATTIP2;1 | DELTA-TIP; ammonia transporter/ methylammonium transmembrane transporter/ water channel | chr3:550	8.44139	8.02157	7.8039	7.83803	9.69699	7.862	7.71133	7.38752
85276	AT5G20290.1	| 40S ribosomal protein S8 (RPS8A) | chr5:6851695-6853012 REVERSE	8.03001	7.43506	7.70808	7.67964	7.50349	7.97423	6.93019	7.26319
85277	AT1G13440.1	GAPC-2, GAPC2 | GAPC2 (GLYCERALDEHYDE-3-PHOSPHATE DEHYDROGENASE C2); NAD or NADH binding / binding / catalytic/ glyceraldehyde-3-phosphate dehydro	10.4873	11.0712	10.6572	11.3539	10.9913	11.0752	10.448	12.8077
85278	AT3G56740.1	| ubiquitin-associated (UBA)/TS-N domain-containing protein | chr3:21015631-21017883 FORWARD	7.42275	7.60389	7.50619	7.62663	7.36495	7.64164	7.29654	7.71658
85279	AT2G21410.1	VHA-A2 | VHA-A2 (VACUOLAR PROTON ATPASE A2); ATPase | chr2:9162703-9168141 FORWARD	8.99598	9.12655	8.818	9.44043	9.74766	8.98445	9.36145	10.2378
85280	AT4G28570.1	| alcohol oxidase-related | chr4:14119548-14121923 FORWARD	7.67315	7.62911	7.81905	7.54466	7.8027	7.63537	7.71078	7.84465
85281	AT2G37170.1	PIP2B, PIP2;2 | PIP2B (PLASMA MEMBRANE INTRINSIC PROTEIN 2); water channel | chr2:15613624-15614791 REVERSE	10.3245	10.4583	10.3931	10.1213	10.4194	10.1139	10.6228	10.6847
85282	AT3G01280.1	VDAC1, ATVDAC1 | VDAC1 (VOLTAGE DEPENDENT ANION CHANNEL 1); voltage-gated anion channel | chr3:85754-87612 FORWARD	8.80924	8.824	8.87436	9.17196	8.13911	9.39833	8.31397	8.56354
85285	AT1G48410.2	AGO1 | AGO1 (ARGONAUTE 1); endoribonuclease/ miRNA binding / protein binding / siRNA binding | chr1:17886285-17891892 REVERSE	9.83766	9.4168	8.81441	10.0829	9.70421	10.1173	8.19096	9.12978
85286	AT3G02820.1	| zinc knuckle (CCHC-type) family protein | chr3:611573-613294 FORWARD	8.20868	8.28916	8.36018	8.12359	8.20047	8.211	8.15126	8.38733
85289	AT4G23860.2	| PHD finger protein-related | chr4:12409336-12411336 FORWARD	7.68064	7.34521	7.33936	7.52734	7.26073	7.72688	7.09986	6.94644
85290	AT4G02940.1	| oxidoreductase, 2OG-Fe(II) oxygenase family protein | chr4:1306658-1310699 FORWARD	5.84651	6.62596	6.13368	6.45426	6.60059	5.90998	8.26749	7.54203
85291	AT5G06580.1	| FAD linked oxidase family protein | chr5:2011486-2016473 REVERSE	6.90143	7.04639	7.1082	6.62184	6.8633	6.41981	7.12911	7.2007
85292	AT1G09520.1	| protein binding / zinc ion binding | chr1:3071248-3072030 REVERSE	7.43675	7.41906	7.27939	7.12091	7.31368	7.02177	7.66423	7.4517
85293	AT3G07630.1	ADT2 | ADT2 (arogenate dehydratase 2); arogenate dehydratase/ prephenate dehydratase | chr3:2435457-2437530 FORWARD	6.56668	6.68892	6.41233	6.69124	6.61602	6.71563	6.62653	6.68527
85294	AT2G01470.1	STL2P, ATSEC12 | STL2P (SEC12P-LIKE 2 PROTEIN); nucleotide binding | chr2:212215-214435 REVERSE	7.66867	7.38451	7.27197	7.58695	7.39195	7.66775	7.10915	7.82476
85295	AT3G05840.2	ATSK12 | ATSK12; protein kinase/ protein serine/threonine kinase | chr3:1740793-1742927 FORWARD	10.6643	10.6059	10.0889	10.4815	11.1576	10.5407	10.9529	10.4962
85296			7.58162	7.69566	7.5887	7.33347	7.55752	7.60646	7.69143	7.83846
85297	AT2G42710.1	| ribosomal protein L1 family protein | chr2:17782352-17784830 FORWARD	6.7159	6.7853	6.86966	6.80963	6.57763	6.88046	6.57946	6.50019
85298	AT1G09100.1	RPT5B | RPT5B (26S proteasome AAA-ATPase subunit RPT5B); ATPase/ calmodulin binding | chr1:2936675-2939258 REVERSE	10.0573	10.3084	9.99908	10.7692	10.2067	10.5517	9.63829	9.87064
85299	AT1G23310.1	GGT1, AOAT1 | GGT1 (GLUTAMATE:GLYOXYLATE AMINOTRANSFERASE); L-alanine:2-oxoglutarate aminotransferase/ glycine:2-oxoglutarate aminotransferase | c	8.5136	9.89277	10.9924	9.47794	8.95185	9.0539	10.1524	7.57559
85300			9.85328	9.62773	9.25324	9.62044	9.75424	9.93198	11.025	9.51235
85301	AT5G20890.1	| chaperonin, putative | chr5:7087020-7089906 REVERSE	11.755	11.4123	11.439	11.5197	11.248	11.9454	10.3903	10.7791
85302	AT5G36230.1	| eIF4-gamma/eIF5/eIF2-epsilon domain-containing protein | chr5:14273519-14276773 FORWARD	8.80759	8.98769	8.74207	9.29667	8.86184	9.24166	8.15322	8.82611
85303			7.28061	7.3085	7.21784	7.43985	7.61768	7.58263	8.15914	7.23334
85304	AT1G34220.2	| unknown protein | chr1:12463102-12465911 REVERSE	6.28146	6.65665	6.47671	6.65468	6.59796	6.44276	6.32987	6.41633
85305	AT3G15880.1	WSIP2, TPR4 | protein binding | chr3:5364792-5371869 REVERSE	7.10214	7.02195	6.71573	7.31405	7.05216	7.20612	6.41866	6.75086
85306			8.14703	7.76869	7.70993	7.91767	7.76014	7.67578	7.76125	7.39796
85307	AT1G11650.2	ATRBP45B, RBP45B | RNA-binding protein 45 (RBP45), putative | chr1:3914895-3917941 FORWARD	7.84225	7.67579	7.83225	7.44193	7.66507	7.62561	7.51048	7.92083
85308	AT5G47120.1	ATBI-1, BI-1, ATBI1 | ATBI1 (BAX INHIBITOR 1) | chr5:19136071-19137585 FORWARD	10.6149	10.3596	10.2938	10.8731	11.1538	10.8888	10.4748	10.6564
85309	AT4G33650.1	ADL2, DRP3A | DRP3A (DYNAMIN-RELATED PROTEIN 3A); GTP binding / GTPase/ phosphoinositide binding | chr4:16161073-16166587 FORWARD	5.8799	5.59248	5.6463	5.94275	5.7848	5.93554	5.87317	5.7637
85310	AT5G13960.1	SUVH4, KYP, SDG33 | SUVH4 (SU(VAR)3-9 HOMOLOG 4); double-stranded methylated DNA binding / histone methyltransferase(H3-K9 specific) / methyl-CpG	5.90473	5.80391	5.8487	5.96971	5.93702	6.28172	5.94806	5.78889
85311	AT1G14900.1	HMGA | HMGA (HIGH MOBILITY GROUP A); DNA binding | chr1:5138665-5139353 REVERSE	8.43214	8.23772	8.34959	7.94592	8.24111	8.12295	8.44472	8.48129
85312	AT1G13280.1	AOC4 | AOC4 (ALLENE OXIDE CYCLASE 4); allene-oxide cyclase | chr1:4547624-4548552 FORWARD	8.1325	7.65152	7.20294	6.88543	8.48497	6.49773	7.65406	7.09514
85313			7.6563	6.74836	7.20162	7.52693	7.03186	7.72438	6.84949	6.67148
85314	AT1G62640.1	KAS III | KAS III (3-KETOACYL-ACYL CARRIER PROTEIN SYNTHASE III); 3-oxoacyl-[acyl-carrier-protein] synthase/ catalytic/ transferase, transferring	5.60597	5.67112	5.73389	6.00912	5.79525	5.92186	5.58008	5.96906
85315	AT1G14320.1	SAC52 | SAC52 (SUPPRESSOR OF ACAULIS 52); structural constituent of ribosome | chr1:4888270-4889408 FORWARD	10.2752	9.92118	10.2819	10.4004	9.53991	10.4499	8.41412	9.86474
85316	AT3G06040.2	| ribosomal protein L12 family protein | chr3:1824516-1825076 REVERSE	7.37648	7.4762	7.60596	7.50166	7.28278	7.55859	7.37595	7.40404
85317	AT3G23570.1	| dienelactone hydrolase family protein | chr3:8458052-8459608 REVERSE	8.82498	8.80811	8.32556	8.83229	8.9502	8.55357	8.27859	8.33081
85318			10.0936	9.05194	10.9836	9.57771	9.22099	10.038	8.64141	7.87237
85319	AT5G01260.2	| glycoside hydrolase starch-binding domain-containing protein | chr5:105367-107045 FORWARD	6.16972	6.28601	6.47151	6.64621	6.06474	7.57737	6.12027	5.6992
85321	AT4G14960.2	TUA6 | TUA6; structural constituent of cytoskeleton | chr4:8548769-8550319 REVERSE	9.38192	10.2874	9.37412	10.5757	10.1921	9.89886	8.47601	10.4195
85322	AT3G25570.1	| adenosylmethionine decarboxylase family protein | chr3:9287413-9288462 REVERSE	6.72084	7.84897	7.26893	7.36791	6.00585	6.562	8.60091	9.00427
85323	AT1G79920.1	| ATP binding | chr1:30058935-30062224 REVERSE	7.89005	7.78396	7.47341	8.11546	7.77776	8.0994	7.16579	7.73684
85324	AT4G08980.4	| F-box family protein (FBW2) | chr4:5758993-5760108 FORWARD	8.46095	8.73621	7.98976	8.625	8.25315	8.27559	9.04994	9.25626
85325	AT4G35750.1	| Rho-GTPase-activating protein-related | chr4:16940865-16941674 REVERSE	6.49148	6.04888	6.08868	6.9555	6.80847	6.90321	6.41492	6.74713
85326	AT3G14600.1	| 60S ribosomal protein L18A (RPL18aC) | chr3:4910773-4911933 FORWARD	11.669	10.8578	11.6168	11.298	10.5828	11.3973	9.71778	10.2364
85327	AT4G23630.1	BTI1 | BTI1 (VIRB2-INTERACTING PROTEIN 1) | chr4:12318070-12319574 FORWARD	9.92648	10.0957	9.30761	10.04	10.3465	10.077	9.46668	9.2958
85328	AT1G13180.1	DIS1, ARP3, ATARP3 | DIS1 (DISTORTED TRICHOMES 1); ATP binding / actin binding / protein binding / structural constituent of cytoskeleton | chr1:4	6.01722	5.97849	5.98208	6.15638	6.09095	6.30669	5.75293	6.37279
85329	AT4G15000.1	| 60S ribosomal protein L27 (RPL27C) | chr4:8571896-8572303 FORWARD	10.4296	9.41252	10.182	10.0258	9.17514	10.4266	8.55152	9.34291
85330	AT1G09640.1	| elongation factor 1B-gamma, putative / eEF-1B gamma, putative | chr1:3120162-3122152 FORWARD	8.38221	7.99112	8.41265	8.67274	7.79768	8.94028	7.07523	8.30427
85331	AT1G14610.1	TWN2, VALRS | TWN2 (TWIN 2); ATP binding / aminoacyl-tRNA ligase/ nucleotide binding / valine-tRNA ligase | chr1:5008502-5014486 REVERSE	6.15912	6.29971	6.38849	6.58713	6.29994	6.66722	6.0831	6.3915
85332	AT4G39860.1	| unknown protein | chr4:18499909-18501472 FORWARD	6.63037	6.40997	6.56853	6.65098	6.62073	6.77105	6.26125	6.12002
85333	AT3G01540.3	DRH1, ATDRH1 | DRH1 (DEAD BOX RNA HELICASE 1); ATP-dependent RNA helicase/ ATPase | chr3:213077-216142 REVERSE	6.59532	6.38403	6.40573	6.39488	6.43985	6.63658	5.49102	6.17484
85334	AT1G74920.1	ALDH10A8 | ALDH10A8; 3-chloroallyl aldehyde dehydrogenase/ oxidoreductase | chr1:28139175-28142573 REVERSE	7.32269	7.5308	7.43903	8.06486	7.25944	7.66342	6.95343	7.15164
85335			7.35743	7.81858	7.97956	7.22561	6.53841	7.0925	6.89812	9.11721
85336	AT4G12420.1	SKU5 | SKU5; copper ion binding / oxidoreductase | chr4:7349941-7352868 REVERSE	8.12799	8.22161	8.15131	8.0739	8.12181	8.18626	7.66469	7.86571
85337	AT3G58610.1	| ketol-acid reductoisomerase | chr3:21671561-21674639 FORWARD	6.37813	5.98117	6.50232	5.75421	5.85776	6.26373	6.06251	5.88201
85338	AT1G56080.1	| unknown protein | chr1:20974457-20976215 REVERSE	6.14167	5.86833	5.90379	5.80078	5.71086	6.03729	5.52626	6.75785
85339	AT5G09970.1	CYP78A7 | CYP78A7; electron carrier/ heme binding / iron ion binding / monooxygenase/ oxygen binding | chr5:3112241-3113987 FORWARD	6.47597	6.43801	6.74185	6.04265	6.61355	6.34964	6.86952	6.78308
85340	AT3G12080.1	emb2738 | emb2738 (embryo defective 2738); GTP binding | chr3:3847851-3851980 FORWARD	6.86777	7.0277	7.39235	6.74508	6.81519	6.77049	7.12056	6.90002
85341	AT4G04610.1	APR1, APR, PRH19, ATAPR1 | APR1 (APS REDUCTASE 1); adenylyl-sulfate reductase | chr4:2325069-2326718 FORWARD	8.76306	8.33251	9.18137	9.05364	6.76429	8.8861	9.14264	8.58756
85343	AT1G03310.2	ATISA2, ISA2, DBE1, BE2 | isoamylase, putative / starch debranching enzyme, putative | chr1:813975-816623 FORWARD	7.50384	7.42708	7.59988	7.45216	7.63686	7.32326	7.67163	7.57053
85345	AT3G54670.1	TTN8, SMC1, ATSMC1 | TTN8 (TITAN8); ATP binding / transporter | chr3:20235818-20243701 FORWARD	6.55876	6.25156	5.96714	6.2668	6.34282	6.47406	6.09711	6.15498
85346	ATMG00860.1	ORF158 | hypothetical protein | chrM:235916-236392 FORWARD	5.86937	5.79056	5.83164	5.78831	5.77722	5.73497	6.24612	5.99454
85347	AT3G11540.1	SPY | SPY (SPINDLY); protein N-acetylglucosaminyltransferase/ protein binding / transferase, transferring glycosyl groups | chr3:3632842-3637547 F	9.54823	9.55226	9.48963	9.2867	9.3093	9.13882	9.71798	9.71037
85348			6.87452	6.11783	6.23652	6.46079	6.89039	6.7448	6.27032	6.33576
85350	AT1G15690.1	AVP1, ATAVP3, AVP-3 | AVP1; ATPase/ hydrogen-translocating pyrophosphatase | chr1:5399115-5402185 FORWARD	8.71801	8.9627	8.87276	9.19032	8.73307	8.90526	8.22718	10.0352
85352	AT5G65900.1	| DEAD/DEAH box helicase, putative | chr5:26358328-26361244 FORWARD	9.10554	9.02569	9.16997	8.8298	8.87575	8.94181	9.08824	9.07664
85354			6.30979	6.42977	6.42566	6.19674	6.3941	6.1824	6.67059	6.34894
85356	ATCG00170.1	RPOC2 | RNA polymerase beta' subunit-2 | chrC:15938-20068 REVERSE	7.59586	7.03495	8.28425	7.18834	7.16962	7.18708	7.73578	6.7766
85357	AT5G07090.1	| 40S ribosomal protein S4 (RPS4B) | chr5:2202410-2203805 FORWARD	6.98525	6.35698	6.7132	6.42061	6.38231	6.95516	5.94466	6.00702
85358	AT1G60620.1	ATRPAC43 | ATRPAC43; DNA binding / DNA-directed RNA polymerase/ protein dimerization | chr1:22331225-22333370 FORWARD	5.76968	5.68467	5.63266	6.03421	5.41524	6.20249	5.4532	5.47386
85359	AT5G19690.1	STT3A | STT3A (STAUROSPORIN AND TEMPERATURE SENSITIVE 3-LIKE A); oligosaccharyl transferase | chr5:6652649-6658214 FORWARD	9.03121	9.29621	9.13278	9.05523	9.13868	8.97548	9.23717	9.47845
85360	AT4G01310.1	| ribosomal protein L5 family protein | chr4:544166-545480 REVERSE	9.84084	9.27733	10.9755	9.69822	9.62126	9.53404	8.89114	8.02872
85361	AT3G57610.1	ADSS | ADSS (ADENYLOSUCCINATE SYNTHASE); adenylosuccinate synthase | chr3:21334519-21336603 REVERSE	6.50694	6.5735	6.60079	6.50264	6.49522	6.33556	6.64506	6.57687
85362	AT4G34420.1	| unknown protein | chr4:16456597-16460526 FORWARD	7.28074	7.29876	7.23478	7.01124	7.23958	7.15708	7.48692	7.75828
85363	AT1G61180.1	| disease resistance protein (CC-NBS-LRR class), putative | chr1:22551486-22554330 FORWARD	5.92198	6.55065	6.74917	5.98012	6.04601	5.85145	6.51863	5.86004
85364	AT5G57410.1	| unknown protein | chr5:23265102-23267641 REVERSE	6.08333	6.16214	6.11412	5.90068	6.05226	5.78655	6.32684	6.33618
85365	AT1G17790.1	| DNA-binding bromodomain-containing protein | chr1:6125532-6127276 REVERSE	8.46872	8.31408	8.59996	8.23182	8.72477	8.47066	8.50136	8.65996
85366			6.34598	6.57818	6.48511	6.43724	6.40574	6.58291	6.32135	6.19033
85367			8.50679	8.52048	8.51381	8.64257	8.75652	8.64517	8.52629	8.72878
85368	AT2G46700.1	ATCRK3, CRK3 | calcium-dependent protein kinase, putative / CDPK, putative | chr2:19182968-19186430 REVERSE	7.73487	7.67672	7.62664	7.57216	8.01042	7.5803	7.9477	7.77958
85369	AT1G65900.1	| unknown protein | chr1:24516023-24518325 REVERSE	6.78339	6.77452	6.96465	6.56025	7.11883	6.47142	6.85638	6.90017
85370	AT3G27430.1	PBB1 | PBB1; endopeptidase/ peptidase/ threonine-type endopeptidase | chr3:10152910-10155036 FORWARD	7.83823	7.72125	7.66739	8.15987	7.86047	8.13192	7.50205	7.56067
85372			6.52255	6.13702	6.06599	6.88691	6.88578	7.33096	6.38351	6.33007
85373	AT1G19600.1	| pfkB-type carbohydrate kinase family protein | chr1:6779085-6780898 FORWARD	10.4265	10.0208	10.0995	10.3719	9.55505	10.4103	9.63697	10
85374	AT4G09040.1	| RNA recognition motif (RRM)-containing protein | chr4:5795075-5797315 REVERSE	7.27145	7.15192	8.46093	6.92664	7.21393	6.99209	6.84019	6.55796
85375	AT3G02750.2	| protein phosphatase 2C family protein / PP2C family protein | chr3:593601-595457 REVERSE	6.73434	6.75046	6.61829	6.81757	6.86951	6.6878	6.60816	7.17095
85377	AT1G08820.1	VAP27-2 | VAP27-2 (VAMP/SYNAPTOBREVIN-ASSOCIATED PROTEIN 27-2); structural molecule | chr1:2821810-2824412 REVERSE	6.49531	6.89349	6.21234	6.41078	6.90675	6.35891	6.80369	6.53235
85378			9.50136	9.66687	9.54493	9.19387	9.6094	9.26713	9.66419	9.66554
85379	AT3G21670.1	| nitrate transporter (NTP3) | chr3:7626942-7628954 REVERSE	8.8192	9.68265	9.61552	7.88566	9.36192	7.62151	11.6191	8.19924
85380	AT1G10640.1	| polygalacturonase | chr1:3515478-3517807 REVERSE	6.85972	6.62821	6.63538	6.91515	6.96415	7.08909	6.82551	6.58581
85383			5.67927	5.61489	5.68244	5.71926	5.59661	5.78324	5.491	5.55569
85384	AT5G08680.1	| ATP synthase beta chain, mitochondrial, putative | chr5:2821992-2824683 FORWARD	9.19925	9.38936	9.24188	10.043	9.29998	9.63266	8.80769	10.7446
85385	AT5G07290.1	AML4 | AML4 (ARABIDOPSIS MEI2-LIKE 4); RNA binding / nucleic acid binding / nucleotide binding | chr5:2294248-2298491 FORWARD	7.19326	7.44103	6.76914	8.0093	7.6433	7.25147	7.20512	9.3085
85387	AT5G67560.1	ATARLA1D | ATARLA1D (ADP-ribosylation factor-like A1D); GTP binding | chr5:26950579-26951913 FORWARD	9.08858	8.87846	8.71123	8.85007	8.98079	8.74493	8.23699	10.303
85388	AT2G22300.1	CAMTA3, SR1 | SR1 (SIGNAL RESPONSIVE 1); calmodulin binding / transcription regulator | chr2:9471599-9476472 FORWARD	5.71505	5.97371	5.9029	5.81323	5.77638	5.69887	6.12159	5.77754
85389	AT4G21710.1	NRPB2, EMB1989, RPB2 | NRPB2; DNA binding / DNA-directed RNA polymerase | chr4:11535684-11542200 REVERSE	5.99788	5.99621	6.05277	5.99227	6.09884	5.81167	6.02651	5.86378
85390	AT5G24400.1	emb2024 | emb2024 (embryo defective 2024); 6-phosphogluconolactonase/ catalytic | chr5:8330532-8331784 REVERSE	6.0646	5.96677	5.84774	6.11281	5.97495	6.2228	5.37365	5.25856
85392	AT1G51980.1	| mitochondrial processing peptidase alpha subunit, putative | chr1:19323692-19326771 REVERSE	7.14207	7.52316	7.49974	7.91266	7.39365	7.68597	7.18194	8.69615
85393			6.50078	6.39842	6.26626	6.7563	6.00701	6.64409	5.89364	6.29577
85394	AT5G65620.1	| peptidase M3 family protein / thimet oligopeptidase family protein | chr5:26221951-26225784 FORWARD	6.8486	6.87751	6.6782	7.02676	6.97133	7.13693	6.9273	7.3323
85395	AT3G04920.1	| 40S ribosomal protein S24 (RPS24A) | chr3:1360989-1362065 FORWARD	10.5935	9.94213	10.4201	10.4065	9.32009	10.9913	8.61092	9.49429
85396	AT1G76160.1	sks5 | sks5 (SKU5 Similar 5); copper ion binding / oxidoreductase | chr1:28578211-28581020 REVERSE	6.94038	6.74131	6.85186	8.16858	7.03026	7.81146	7.26566	6.92161
85397	AT4G00720.1	ATSK32 | ATSK32 (SHAGGY-LIKE PROTEIN KINASE 32); ATP binding / kinase/ protein kinase/ protein serine/threonine kinase/ protein tyrosine kinase |	8.48188	8.33233	8.3448	8.56731	8.35397	8.47813	8.20032	9.51349
85398	AT1G26850.3	| dehydration-responsive family protein | chr1:9301357-9303432 REVERSE	9.16018	9.16083	9.06194	9.61039	9.4825	9.44645	8.76941	9.53475
85399	AT3G03380.1	DegP7 | DegP7 (DegP protease 7); catalytic/ protein binding / serine-type endopeptidase/ serine-type peptidase | chr3:799720-808319 FORWARD	8.31758	8.43499	8.52906	8.21544	8.34436	8.1489	8.49303	8.55986
85400			8.08258	8.34124	8.16271	8.12282	8.5219	7.90461	8.21753	8.70356
85401	AT2G01690.1	| binding | chr2:309144-313499 REVERSE	6.93056	7.34023	7.12678	7.1191	7.375	7.0295	7.02911	7.32598
85402	AT5G62270.1	| FUNCTIONS IN: molecular_function unknown; INVOLVED IN: biological_process unknown; LOCATED IN: cellular_component unknown; BEST Arabidopsis tha	8.72568	8.31638	8.35772	8.43429	7.79468	8.75155	7.32174	7.39371
85403	AT5G44500.1	| small nuclear ribonucleoprotein associated protein B, putative / snRNP-B, putative / Sm protein B, putative | chr5:17927505-17928269 FORWARD	7.718	7.8072	7.64961	7.89609	7.77728	7.8258	6.8873	8.71468
85404			9.48712	9.30904	9.27893	9.4031	9.57047	9.3147	9.55528	9.57606
85406	AT2G04030.1	CR88, EMB1956, HSP90.5 | CR88; ATP binding | chr2:1281983-1285909 FORWARD	6.59067	6.33908	7.00658	6.26752	6.04674	6.47244	6.10983	6.04106
85407	AT2G44350.1	ATCS, CSY4 | ATCS; ATP binding / ATP citrate synthase/ citrate (SI)-synthase | chr2:18316673-18320524 FORWARD	7.51453	7.55755	7.29445	8.0523	7.92728	8.04314	7.50117	9.20821
85408	AT2G21430.1	| cysteine proteinase A494, putative / thiol protease, putative | chr2:9171964-9173301 REVERSE	8.30421	8.87601	8.29883	8.69698	8.25031	8.31065	9.10647	9.40489
85409	AT4G13720.1	| inosine triphosphate pyrophosphatase, putative / HAM1 family protein | chr4:7967166-7968894 REVERSE	7.94774	7.34461	7.39057	7.6609	7.23134	7.90587	7.2818	7.02346
85410	AT2G01690.1	| binding | chr2:309144-313499 REVERSE	5.99559	6.27409	6.0379	6.234	6.20612	6.09607	5.92714	6.30868
85411			7.59386	7.37028	7.5442	7.44932	7.17244	7.40235	7.06598	6.93461
85412			11.8681	12.1348	11.9155	11.7336	12.0659	11.4702	12.3978	12.2981
85413	AT5G55600.1	| agenet domain-containing protein / bromo-adjacent homology (BAH) domain-containing protein | chr5:22522232-22524796 REVERSE	9.20639	9.1534	8.79254	9.21644	8.92341	9.06533	8.98488	9.08799
85414	AT1G18800.1	NRP2 | NRP2 (NAP1-RELATED PROTEIN 2); DNA binding / chromatin binding / histone binding | chr1:6481466-6483463 REVERSE	6.2062	6.14071	6.05781	6.0655	5.89442	6.4746	5.45964	5.49641
85415	AT4G22010.1	sks4 | sks4 (SKU5 Similar 4); copper ion binding / oxidoreductase | chr4:11663429-11666463 FORWARD	6.10228	6.74255	6.61654	6.7819	7.02553	6.39569	5.60716	5.57778
85416	AT2G39990.1	EIF2 | EIF2; translation initiation factor | chr2:16698332-16699929 REVERSE	7.04816	6.93874	6.73061	7.02391	6.69116	7.15083	6.35269	6.9102
85417	AT2G19080.1	| metaxin-related | chr2:8262818-8264746 FORWARD	6.19003	6.27743	6.35094	6.31152	6.48666	6.4379	6.30784	6.33627
85418	AT5G64670.1	| ribosomal protein L15 family protein | chr5:25852535-25853880 REVERSE	8.45733	8.36385	8.38445	8.34711	8.577	8.37667	8.61615	8.51673
85419	AT4G33680.1	AGD2 | AGD2 (ABERRANT GROWTH AND DEATH 2); L,L-diaminopimelate aminotransferase/ transaminase | chr4:16171847-16174630 REVERSE	8.23193	8.27745	8.74815	9.10244	8.20293	8.85957	7.74398	8.09906
85421			5.98739	5.92019	6.02138	5.81176	5.94499	5.83068	6.13654	6.22459
85422	AT3G10572.1	| 3-phosphoinositide-dependent protein kinase-1, putative | chr3:3304346-3306306 FORWARD	8.67418	8.76875	8.83263	8.63874	8.86238	8.50268	9.03731	9.06067
85423	AT4G21090.1	ATMFDX2, MFDX2 | adrenodoxin-like ferredoxin 1 | chr4:11256663-11258269 REVERSE	7.1851	7.04739	7.08092	6.56488	6.82832	6.7273	6.99958	7.15094
85424			6.53343	6.71354	6.52401	6.52776	6.36198	6.3777	6.31798	6.58714
85425	AT4G39400.1	BRI1, CBB2, DWF2, BIN1, ATBRI1 | BRI1 (BRASSINOSTEROID INSENSITIVE 1); kinase/ protein binding / protein heterodimerization/ protein homodimerizat	6.51971	6.76833	6.76663	6.48532	6.4693	6.34242	6.87261	6.93386
85426			6.46987	6.56148	6.99004	6.36111	6.7446	6.24233	6.62365	6.92033
85427	AT5G06550.1	| FUNCTIONS IN: molecular_function unknown; INVOLVED IN: cell surface receptor linked signal transduction; EXPRESSED IN: 19 plant structures; EXP	7.2903	7.47046	7.66332	7.27141	7.37019	7.3681	7.34182	7.54329
85428	AT1G62750.1	ATSCO1, ATSCO1/CPEF-G, SCO1 | SCO1 (SNOWY COTYLEDON 1); ATP binding / translation elongation factor/ translation factor, nucleic acid binding | ch	6.23412	6.67142	7.77057	6.41767	6.17339	6.28738	6.48583	5.95017
85429	AT5G28530.1	FRS10 | FRS10 (FAR1-related sequence 10); zinc ion binding | chr5:10525078-10527300 REVERSE	9.7134	9.6022	9.68285	9.32092	10.0647	9.51842	9.71972	9.57966
85430	ATCG00740.1	RPOA | RNA polymerase alpha subunit | chrC:77901-78890 REVERSE	6.14011	6.43493	7.45473	5.83213	6.1092	5.79568	7.86319	5.34038
85431	AT1G21870.1	| glucose-6-phosphate/phosphate translocator-related | chr1:7678208-7679697 FORWARD	8.45402	7.60505	7.06944	8.13515	7.70375	7.86575	7.25203	7.74839
85432	AT3G23600.1	| dienelactone hydrolase family protein | chr3:8473833-8475655 FORWARD	10.7226	11.0399	10.9189	10.7976	11.0114	10.4272	12.7476	11.6249
85433	AT3G04920.1	| 40S ribosomal protein S24 (RPS24A) | chr3:1360989-1362065 FORWARD	11.933	11.0368	11.737	11.4013	10.7317	11.7624	10.4084	10.4979
85434	AT3G53000.1	AtPP2-A15 | AtPP2-A15 (Phloem protein 2-A15); carbohydrate binding | chr3:19654278-19655801 FORWARD	6.68557	6.68692	6.6436	6.68083	6.59333	7.08629	6.96245	7.0602
85435	AT3G01120.1	MTO1, CGS, ATCYS1, CGS1 | MTO1 (METHIONINE OVERACCUMULATION 1); cystathionine gamma-synthase | chr3:39234-41865 REVERSE	8.60345	8.46017	8.67417	8.94212	8.49347	8.62667	7.88541	8.59266
85437	AT3G12350.1	| F-box family protein | chr3:3931626-3933104 FORWARD	9.05179	9.18633	9.31296	8.69573	9.01043	8.56763	9.36595	9.37931
85438	AT5G19690.1	STT3A | STT3A (STAUROSPORIN AND TEMPERATURE SENSITIVE 3-LIKE A); oligosaccharyl transferase | chr5:6652649-6658214 FORWARD	8.61355	8.59813	8.66639	8.54825	8.84764	8.62961	8.5035	8.75294
85439	AT4G17730.1	SYP23, ATSYP23 | SYP23 (SYNTAXIN OF PLANTS 23); SNAP receptor | chr4:9865351-9866635 FORWARD	7.02061	6.96175	6.63933	7.02971	7.29913	6.86948	6.9771	8.6212
85441	AT5G37770.1	TCH2, CML24 | TCH2 (TOUCH 2); calcium ion binding | chr5:14999075-14999560 REVERSE	7.96632	8.05204	7.95074	7.71215	8.50761	7.68889	8.54744	7.52633
85442	AT2G42620.1	MAX2, ORE9, PP2 | MAX2 (MORE AXILLARY BRANCHES 2); ubiquitin-protein ligase | chr2:17756170-17758251 FORWARD	6.02634	5.93777	5.78346	5.86878	5.92456	6.00621	5.77741	5.68243
85443			9.40533	9.41996	9.69868	9.41046	9.61916	9.23633	9.79536	9.39148
85444			7.4313	7.41388	7.54181	7.21934	8.00914	7.33535	7.75299	7.88745
85445			10.2499	10.4381	10.4247	10.0637	10.3064	10.0244	10.5994	10.5894
85446	AT5G14210.1	| leucine-rich repeat transmembrane protein kinase, putative | chr5:4578503-4581374 REVERSE	6.77495	6.57904	6.91952	6.8944	7.66812	6.98689	6.64218	7.05466
85447	AT5G60690.1	REV, IFL, IFL1 | REV (REVOLUTA); DNA binding / lipid binding / transcription factor | chr5:24397734-24401933 FORWARD	5.66878	5.79814	5.94275	5.75318	5.88969	5.83072	5.87221	5.89305
85448	AT5G62310.1	IRE | IRE (INCOMPLETE ROOT HAIR ELONGATION); kinase/ protein serine/threonine kinase | chr5:25023405-25028414 FORWARD	6.15145	6.26995	6.2063	6.15025	6.36958	6.23659	6.35953	6.60876
85449	AT3G26618.1	ERF1-3 | ERF1-3 (eukaryotic release factor 1-3); translation release factor | chr3:9788854-9790161 FORWARD	7.93965	8.14789	8.01141	8.7434	7.99478	8.7072	8.07873	7.96848
85450	AT3G01120.1	MTO1, CGS, ATCYS1, CGS1 | MTO1 (METHIONINE OVERACCUMULATION 1); cystathionine gamma-synthase | chr3:39234-41865 REVERSE	6.1885	6.33626	6.39912	5.97926	6.14039	6.06684	6.42006	5.9658
85451	AT2G26250.1	FDH, KCS10 | KCS10 (3-KETOACYL-COA SYNTHASE 10); acyltransferase/ catalytic/ transferase, transferring acyl groups other than amino-acyl groups |	9.6697	9.66269	10.0455	10.1858	10.5363	9.76728	9.54874	9.57034
85452	AT5G13500.2	| unknown protein | chr5:4338676-4340827 FORWARD	7.20994	7.51362	6.93884	7.81449	7.39529	7.32484	6.94907	7.23492
85453	AT2G01250.1	| 60S ribosomal protein L7 (RPL7B) | chr2:132943-134264 REVERSE	10.6456	10.1252	10.7078	10.6399	9.79991	10.943	9.11039	10.0345
85454			8.10667	8.08944	7.99767	7.84826	8.05658	7.743	8.43252	8.18917
85455			9.64035	9.49909	8.82375	9.26292	10.0525	9.83257	9.60346	9.60578
85457	AT5G46110.3	APE2, TPT | APE2 (ACCLIMATION OF PHOTOSYNTHESIS TO ENVIRONMENT 2); antiporter/ triose-phosphate transmembrane transporter | chr5:18697606-18700212	9.56143	10.475	11.1781	10.3801	9.99336	9.58516	10.2379	9.33404
85459	AT5G35170.1	| adenylate kinase family protein | chr5:13419278-13423482 FORWARD	6.99795	7.25648	8.19199	7.39001	7.60871	7.17073	8.00275	7.00989
85460			6.40414	6.4655	6.53867	6.24621	6.45935	6.35995	6.73257	6.61545
85461	AT3G22110.1	PAC1 | PAC1; endopeptidase/ peptidase/ threonine-type endopeptidase | chr3:7792819-7793571 REVERSE	7.98383	8.06768	7.82971	8.15732	7.79586	7.98335	7.62885	7.89516
85462	AT5G06860.1	PGIP1, ATPGIP1 | PGIP1 (POLYGALACTURONASE INHIBITING PROTEIN 1); protein binding | chr5:2132373-2133434 FORWARD	7.67625	7.85119	7.55025	7.35569	7.42448	7.35781	7.6818	7.71393
85463	AT4G22930.1	PYR4, DHOASE | PYR4 (PYRIMIDIN 4); dihydroorotase/ hydrolase/ hydrolase, acting on carbon-nitrogen (but not peptide) bonds, in cyclic amides | chr	8.13672	7.91597	8.2517	8.16085	8.21906	8.24104	7.47215	7.78109
85464	AT5G11420.1	| FUNCTIONS IN: molecular_function unknown; INVOLVED IN: biological_process unknown; LOCATED IN: cell wall, plant-type cell wall; EXPRESSED IN: 2	7.83969	7.59146	7.46062	7.19727	10.5245	7.03865	6.88269	7.03985
85465	AT1G65930.1	| isocitrate dehydrogenase, putative / NADP+ isocitrate dehydrogenase, putative | chr1:24539088-24541861 FORWARD	10.6161	10.9291	9.93844	11.3449	11.1338	10.7842	11.0926	11.3963
85466	AT4G23890.1	| unknown protein | chr4:12420593-12421345 REVERSE	5.99556	6.06588	6.34609	5.75299	5.94484	5.58676	6.48573	6.08165
85467			6.31195	6.20353	6.36403	5.79855	6.271	5.9075	6.49959	6.47766
85468	AT5G14670.1	ATARFA1B | ATARFA1B (ADP-ribosylation factor A1B); GTP binding / phospholipase activator/ protein binding | chr5:4729319-4730495 FORWARD	7.56326	7.63751	7.62955	7.39472	7.47213	7.36869	7.84438	7.84113
85469	AT2G17930.1	| binding / inositol or phosphatidylinositol kinase/ phosphotransferase, alcohol group as acceptor | chr2:7784455-7802230 REVERSE	5.94184	5.81145	5.99721	5.89097	5.84054	5.78862	5.84782	6.15161
85471			5.7513	5.87483	5.78728	6.12858	5.94649	5.9943	5.88595	5.80025
85472	AT5G43950.1	| unknown protein | chr5:17686707-17688623 REVERSE	6.20083	6.26438	6.19042	6.0649	6.07996	6.19159	6.14706	6.13058
85474			8.38319	8.47207	8.4683	8.00776	8.41709	8.0022	8.63643	8.63623
85475	AT5G54130.2	| calcium-binding EF hand family protein | chr5:21962900-21965279 FORWARD	7.50716	7.70603	8.16316	6.88799	6.80974	6.88938	8.59323	7.84639
85476			6.017	6.20682	5.88729	6.22779	6.20428	6.21891	6.29631	6.02593
85477			5.4252	5.59556	5.45928	5.55396	5.73958	5.65818	5.37333	5.99465
85478	AT1G13580.2	LAG13 | LAG13 (LAG1 LONGEVITY ASSURANCE HOMOLOG 3) | chr1:4645006-4646765 REVERSE	5.51346	5.65881	5.49335	5.40348	5.77449	5.42325	5.86042	5.72851
85479			5.55296	5.48352	5.63104	5.62469	5.51651	5.61015	5.44435	6.10156
85480	AT5G04360.1	ATPU1, ATLDA, PU1 | ATLDA (LIMIT DEXTRINASE); alpha-amylase/ limit dextrinase/ pullulanase | chr5:1221566-1228399 FORWARD	6.68438	6.67254	6.72608	6.56612	6.63334	6.44055	6.98065	6.84686
85481	AT1G75500.1	| nodulin MtN21 family protein | chr1:28338282-28340091 REVERSE	9.40352	9.81395	9.9008	9.68802	9.29224	9.5831	9.43861	9.34269
85482	no hit	no hit	8.3345	8.09941	7.96092	8.49761	8.26641	8.49194	8.28161	8.40157
85483	AT3G55280.1	RPL23AB | RPL23AB (RIBOSOMAL PROTEIN L23AB); RNA binding / nucleotide binding / structural constituent of ribosome | chr3:20500667-20501519 FORWAR	11.1904	10.6828	10.9536	11.0407	10.0321	11.4282	9.27078	10.0278
85484			9.67154	9.57968	9.95911	9.03163	9.67803	9.16521	10.0604	10.0613
85485	AT3G05675.2	| protein binding | chr3:1658425-1659859 REVERSE	7.41455	7.07931	7.14528	7.0726	7.23213	6.95786	7.3938	7.21654
85486	AT5G53180.1	ATPTB2, PTB2 | PTB2 (POLYPYRIMIDINE TRACT-BINDING PROTEIN 2); RNA binding / nucleic acid binding / nucleotide binding | chr5:21568393-21571537 REV	8.00926	7.84511	7.79009	7.88889	7.8753	7.8829	7.9623	8.03208
85487	AT4G03010.1	| leucine-rich repeat family protein | chr4:1329952-1331139 FORWARD	7.42594	7.47385	7.46009	7.51367	8.77915	7.34484	7.80342	7.72883
85488	AT3G54650.1	FBL17 | FBL17; ubiquitin-protein ligase | chr3:20226004-20228882 REVERSE	7.52013	7.74937	7.7136	7.55464	7.83235	7.64454	7.68667	7.95264
85489	AT5G56940.1	| ribosomal protein S16 family protein | chr5:23030879-23032200 FORWARD	9.51283	9.21269	9.56112	9.61085	9.32928	9.76552	9.25288	9.27098
85490	AT3G05190.1	| aminotransferase class IV family protein | chr3:1471457-1475067 FORWARD	9.35735	9.55627	9.52735	9.18587	9.37873	9.1678	9.42515	9.54132
85492	AT5G23430.1	| transducin family protein / WD-40 repeat family protein | chr5:7894073-7899862 REVERSE	6.58254	6.52441	6.55016	6.38054	6.45243	6.26517	6.7821	6.6917
85493			6.78391	6.84906	6.77417	6.95668	6.93737	7.22917	7.45798	6.94632
85495			5.72654	5.9161	5.52924	6.01986	6.17851	5.86161	6.0515	5.96335
85496			7.57713	6.70624	7.20987	7.24097	7.48027	8.66423	7.82418	6.96139
85497	AT1G10170.1	ATNFXL1 | ATNFXL1 (ARABIDOPSIS THALIANA NF-X-LIKE 1); protein binding / transcription factor/ zinc ion binding | chr1:3333925-3337491 REVERSE	8.0157	7.93267	8.07828	7.96494	7.83646	8.07613	7.87301	7.87765
85498	AT4G35320.1	| unknown protein | chr4:16806139-16806582 REVERSE	9.31066	10.0104	10.4332	9.19956	11.8391	9.0024	9.90908	9.42957
85499	AT5G08740.1	NDC1 | NDC1 (NAD(P)H dehydrogenase C1); NADH dehydrogenase | chr5:2848752-2851323 REVERSE	6.17945	6.13436	6.45326	6.40855	7.03639	6.24594	6.53645	6.57482
85500	no hit	no hit	6.16225	6.40501	6.34817	6.10033	6.28076	5.99631	6.48892	6.38956
85501	AT5G15740.1	| unknown protein | chr5:5134788-5136956 REVERSE	7.33391	6.74199	6.46094	6.46299	6.86439	6.61457	6.32362	6.23336
85502	AT4G17420.2	| FUNCTIONS IN: molecular_function unknown; INVOLVED IN: biological_process unknown; LOCATED IN: cellular_component unknown; EXPRESSED IN: 23 pla	6.97183	7.15272	7.14575	6.82841	7.01712	6.89785	7.16244	7.22035
85503	AT5G06160.1	ATO | ATO (ATROPOS); nucleic acid binding / zinc ion binding | chr5:1862623-1866298 REVERSE	6.8201	6.64271	6.70903	6.90481	6.47581	7.16611	6.26573	6.4643
85505			7.99285	8.33288	8.3164	7.67961	8.01943	7.57942	8.42689	8.11309
85506			6.64414	6.49994	6.46015	6.34847	6.63028	6.41324	6.80433	6.70383
85507			9.26577	9.10212	9.02635	9.08096	9.39906	9.02019	9.24757	9.41145
85508	AT3G21620.1	| early-responsive to dehydration protein-related / ERD protein-related | chr3:7611044-7614041 REVERSE	5.66516	5.67647	5.86386	6.11777	5.74314	6.42415	5.47065	5.43402
85509			6.15307	6.11086	5.94664	6.1924	6.05247	6.15545	5.95821	6.27226
85510			6.41124	6.40561	6.45896	6.39658	6.45373	6.28046	6.70349	6.53836
85511	AT3G57880.1	| C2 domain-containing protein | chr3:21431198-21433519 REVERSE	7.45865	7.25718	7.20313	7.14595	7.3684	7.06141	7.4361	7.51479
85512	AT1G06330.1	| copper-binding family protein | chr1:1931671-1932266 REVERSE	5.43506	5.54002	6.46149	6.27717	6.07344	5.90511	6.41472	5.98212
85513			8.65989	8.67232	8.71628	8.64212	8.83017	8.5988	8.74638	8.83753
85514	AT5G26610.1	| D111/G-patch domain-containing protein | chr5:9375456-9376991 FORWARD	7.13085	7.25252	7.04655	7.00783	7.24405	7.07687	7.19904	7.08761
85516	AT1G05180.1	AXR1 | AXR1 (AUXIN RESISTANT 1); small protein activating enzyme | chr1:1498357-1501775 REVERSE	9.22483	9.16819	9.07401	9.14771	9.25173	9.15156	9.34401	9.2281
85518			7.3116	7.39722	7.26175	7.11858	7.35127	7.0327	7.51999	7.4527
85521	AT1G19600.1	| pfkB-type carbohydrate kinase family protein | chr1:6779085-6780898 FORWARD	9.37631	8.84076	8.95073	9.3259	8.07703	9.40997	8.24994	8.72784
85522	AT4G36760.1	ATAPP1, APP1 | ATAPP1; N-1-naphthylphthalamic acid binding / aminopeptidase | chr4:17326688-17329979 FORWARD	8.78631	9.05674	8.47565	9.56749	8.76223	9.41841	8.87535	9.19713
85523	AT1G07890.7	APX1, CS1 | APX1 (ascorbate peroxidase 1); L-ascorbate peroxidase | chr1:2438005-2439435 FORWARD	6.59353	6.43685	6.28415	6.48153	6.61526	6.59871	6.61476	6.54642
85524	AT2G38120.1	AUX1, WAV5, PIR1, MAP1 | AUX1 (AUXIN RESISTANT 1); amino acid transmembrane transporter/ auxin binding / auxin influx transmembrane transporter/ t	6.72743	6.99031	6.66198	7.07282	8.23166	6.55922	7.52756	6.89348
85525	AT4G21580.1	| oxidoreductase, zinc-binding dehydrogenase family protein | chr4:11475822-11477514 FORWARD	8.97794	8.93588	8.81434	9.22469	8.70088	9.18552	8.67108	8.67218
85526	AT5G02560.1	HTA12 | HTA12; DNA binding | chr5:575437-576456 FORWARD	11.1956	10.0939	10.7533	10.9024	10.0294	11.8615	7.84604	8.23205
85527	AT3G58630.1	| transcription factor | chr3:21683928-21685771 REVERSE	6.7812	6.60994	6.7216	6.7804	6.84872	6.77793	6.67869	6.91432
85528	AT2G31130.1	| unknown protein | chr2:13263829-13265534 REVERSE	5.47678	5.57132	5.51806	5.59345	5.28879	5.58056	5.65647	5.45768
85530	AT1G30470.1	| SIT4 phosphatase-associated family protein | chr1:10779423-10786415 FORWARD	5.84296	5.86512	6.07261	6.08508	6.19507	5.98159	5.97099	6.30978
85531	AT5G62290.1	| nucleotide-sensitive chloride conductance regulator (ICln) family protein | chr5:25019568-25020972 FORWARD	8.49835	7.83228	8.0771	8.0514	7.41676	8.31757	7.31228	7.21989
85532	AT5G23050.1	AAE17 | AAE17 (ACYL-ACTIVATING ENZYME 17); catalytic/ ligase | chr5:7731513-7735399 REVERSE	6.08616	6.04898	6.0709	5.87199	6.13787	5.89641	6.30323	6.23765
85534	AT1G11650.2	ATRBP45B, RBP45B | RNA-binding protein 45 (RBP45), putative | chr1:3914895-3917941 FORWARD	8.77648	8.46555	8.6556	8.61365	8.10508	8.63723	7.87382	8.35949
85535	AT5G61500.1	ATATG3, ATG3 | ATG3 | chr5:24734216-24736711 REVERSE	8.54632	8.56357	8.30612	8.85485	8.52333	8.73203	8.7774	8.06903
85536	AT2G26920.1	| ubiquitin-associated (UBA)/TS-N domain-containing protein | chr2:11489648-11491588 FORWARD	5.76399	5.87647	5.81	5.68397	5.94206	5.70412	5.76811	5.96058
85537	AT4G12570.1	UPL5 | UPL5 (UBIQUITIN PROTEIN LIGASE 5); acid-amino acid ligase/ binding / ubiquitin-protein ligase | chr4:7445585-7448819 FORWARD	7.19391	7.5226	7.13742	7.4689	7.24406	7.39188	7.38667	7.41206
85538	AT2G02540.1	ATHB21, ZFHD4 | ATHB21 (ARABIDOPSIS THALIANA HOMEOBOX PROTEIN 21); DNA binding / transcription activator/ transcription factor | chr2:684302-68523	7.27442	6.71156	6.85435	7.03698	6.65278	7.43993	6.68687	6.48031
85539	AT3G25620.1	| ABC transporter family protein | chr3:9317513-9319505 REVERSE	6.00726	6.25845	5.76846	5.34905	5.3023	5.53833	5.67662	5.28458
85540			6.73467	6.55712	6.47335	6.56138	6.52675	6.71217	6.4069	6.18685
85541	AT3G03100.1	| NADH:ubiquinone oxidoreductase family protein | chr3:705564-707578 REVERSE	9.80534	9.97228	9.59772	9.95634	9.97302	9.86163	10.4647	10.7048
85542	AT1G08070.1	| pentatricopeptide (PPR) repeat-containing protein | chr1:2514374-2516599 REVERSE	6.76586	6.98148	7.04376	6.59017	6.89855	6.7058	7.25144	6.78136
85543	AT4G35450.2	AKR2, AFT, AKR2A | AKR2 (ANKYRIN REPEAT-CONTAINING PROTEIN 2); protein binding | chr4:16839862-16841759 FORWARD	7.60457	7.5721	8.31528	7.57391	7.91094	7.41521	7.64612	6.9116
85544	AT3G12630.1	| zinc finger (AN1-like) family protein | chr3:4012707-4013189 FORWARD	7.13954	6.92102	6.75933	7.06825	7.55605	7.09349	7.31035	7.61136
85545			7.42977	6.9863	7.28639	6.91694	8.0122	6.90451	6.9873	7.1565
85547	AT5G19330.1	| armadillo/beta-catenin repeat family protein / BTB/POZ domain-containing protein | chr5:6508095-6512701 REVERSE	8.0485	8.15063	8.09648	8.50602	8.13938	8.88332	7.86121	7.58271
85548	AT2G01110.1	APG2, UNE3, PGA2, TATC | APG2 (ALBINO AND PALE GREEN 2); proton motive force dependent protein transmembrane transporter | chr2:83786-85088 REVERS	9.20671	9.68693	10.1636	9.59492	9.52711	9.22805	10.9439	9.30034
85549	AT5G62000.2	ARF2, ARF1-BP, HSS | ARF2 (AUXIN RESPONSE FACTOR 2); protein binding / transcription factor | chr5:24910859-24914680 FORWARD	6.68061	6.82361	6.7323	6.7634	6.86275	6.60397	6.61022	6.83322
85550			5.77726	5.92092	5.53999	6.1975	5.7122	6.06418	5.61658	5.57286
85551			7.27323	7.49508	7.51442	7.16673	7.23701	7.13389	7.76264	7.61661
85552	AT1G13710.1	CYP78A5 | CYP78A5; electron carrier/ heme binding / iron ion binding / monooxygenase/ oxygen binding | chr1:4702932-4704592 REVERSE	6.53821	6.54854	6.50545	7.62053	6.52958	8.79853	6.9046	6.52793
85553	AT3G20410.1	CPK9 | CPK9 (calmodulin-domain protein kinase 9); calmodulin-dependent protein kinase/ kinase | chr3:7116388-7118824 FORWARD	6.81353	7.12852	6.80655	7.07455	7.22947	6.96986	6.95105	6.49755
85554	no hit	no hit	6.21445	6.06393	6.01716	6.08678	6.01448	6.08433	6.43121	6.06107
85555			6.30613	6.19512	6.16366	6.13597	6.185	6.12912	6.12117	6.44251
85556	AT3G02510.1	| regulator of chromosome condensation (RCC1) family protein | chr3:522086-524536 REVERSE	6.4856	6.75397	6.41736	7.02328	6.57633	6.48087	6.09298	6.83893
85557			8.34544	8.14561	7.4486	8.1682	8.47581	7.85851	8.15997	8.76779
85558			7.99988	7.94012	8.06966	7.81312	7.85533	8.89246	8.30753	8.1341
85559	AT5G22360.1	ATVAMP714, VAMP714 | ATVAMP714 (VESICLE-ASSOCIATED MEMBRANE PROTEIN 714) | chr5:7404379-7405654 REVERSE	6.90012	7.0349	6.79954	6.92255	6.95813	6.93096	7.28465	7.17835
85560	AT2G05100.1	LHCB2.1, LHCB2 | LHCB2.1; chlorophyll binding | chr2:1823449-1824331 REVERSE	10.0288	10.9245	12.0431	10.395	8.90507	10.0592	10.2276	7.19767
85561	AT5G12300.1	| C2 domain-containing protein | chr5:3978508-3979632 REVERSE	6.17205	6.32802	6.2519	6.07349	6.23002	5.89837	6.38509	6.25723
85562	AT2G01060.1	| myb family transcription factor | chr2:73456-74902 REVERSE	7.34088	7.18078	7.1142	7.46561	7.24821	7.30242	7.27614	6.98702
85563			6.27686	6.30597	6.14459	6.19335	6.23695	6.04278	6.29979	6.15817
85564	AT1G06680.1	PSBP-1, OEE2, PSII-P, OE23 | PSBP-1 (PHOTOSYSTEM II SUBUNIT P-1); poly(U) binding | chr1:2047940-2049186 FORWARD	8.2617	8.44741	9.35706	8.16505	8.09971	8.06454	8.72206	8.24161
85565	AT5G48385.1	| FUNCTIONS IN: molecular_function unknown; INVOLVED IN: biological_process unknown; LOCATED IN: cellular_component unknown; CONTAINS InterPro DO	6.48297	6.41235	6.34347	6.39015	6.41668	6.30672	5.96221	6.08874
85566	AT1G44970.1	| peroxidase, putative | chr1:17002237-17003563 FORWARD	8.75853	7.48032	7.32263	8.67546	7.16246	9.96596	6.80818	6.61015
85567	AT4G16340.1	SPK1 | SPK1 (SPIKE1); GTP binding / GTPase binding / guanyl-nucleotide exchange factor | chr4:9228773-9241060 REVERSE	7.80734	7.52444	7.50092	7.77012	7.85407	7.96707	6.40197	6.58662
85569			7.52	7.64119	7.48075	7.39397	7.4921	7.3222	7.93648	7.49969
85571	AT1G01830.3	| armadillo/beta-catenin repeat family protein | chr1:298717-300441 REVERSE	5.62722	5.74824	5.77036	5.73178	5.63662	5.58457	5.63488	5.50462
85572	AT5G10450.1	GRF6, AFT1, 14-3-3lambda | GRF6 (G-box regulating factor 6); protein binding / protein phosphorylated amino acid binding | chr5:3284452-3286261 RE	7.68652	7.64334	7.29109	7.46504	7.51188	7.57249	6.84671	6.36227
85573			7.59068	7.7542	7.66494	8.06207	7.48351	7.96625	7.40906	8.29079
85574	AT4G25540.1	MSH3, ATMSH3 | MSH3 (Arabidopsis homolog of DNA mismatch repair protein MSH3); damaged DNA binding / mismatched DNA binding / protein binding | ch	9.10455	9.05554	9.25159	8.67956	9.08789	8.61562	9.32728	9.24506
85575			6.11569	6.18534	6.19089	6.11248	6.05291	6.10702	6.28761	6.30903
85576			7.48426	7.53489	7.33737	7.51422	7.96315	7.61528	7.19106	8.15319
85577	AT4G15415.2	ATB' GAMMA | ATB' GAMMA; poly(U) binding / protein phosphatase type 2A regulator | chr4:8817707-8819349 FORWARD	6.42717	6.23046	6.03325	6.15097	6.19189	6.22365	6.06307	6.5996
85578	AT5G65460.1	| kinesin motor protein-related | chr5:26161831-26169001 REVERSE	5.96735	5.90773	5.9963	5.7402	6.01879	5.71441	6.07447	6.19639
85579	AT3G23400.1	| plastid-lipid associated protein PAP / fibrillin family protein | chr3:8376636-8378225 REVERSE	7.11913	7.12081	6.92745	6.81462	7.35367	6.74133	7.63496	7.5423
85580			10.9987	10.9182	10.9522	10.681	11.1351	10.5457	11.2115	11.3608
85581	AT1G67280.1	| lactoylglutathione lyase, putative / glyoxalase I, putative | chr1:25188563-25190547 REVERSE	7.15777	6.60082	6.79126	6.79172	6.5976	6.46782	6.60345	6.45645
85582	AT3G20290.1	ATEHD1 | ATEHD1 (EPS15 HOMOLOGY DOMAIN 1); GTP binding / GTPase/ calcium ion binding | chr3:7075057-7078655 REVERSE	8.373	8.60007	8.565	8.79723	8.5987	8.84111	8.43364	8.52987
85584	AT1G09020.1	SNF4, ATSNF4 | SNF4 (HOMOLOG OF YEAST SUCROSE NONFERMENTING 4); protein kinase activator | chr1:2900149-2904212 REVERSE	8.00208	8.00598	8.14088	8.17445	8.27385	8.21219	8.01912	8.25242
85585	AT1G54140.1	TAFII21, TAF9 | TAFII21 (TATA BINDING PROTEIN ASSOCIATED FACTOR 21KDA SUBUNIT); DNA binding / transcription initiation factor | chr1:20214076-2021	7.54579	7.12398	6.95909	7.26061	7.04236	7.31113	6.84905	6.93539
85586			7.67765	7.76373	7.73428	7.37793	7.64554	7.7071	7.90666	7.82877
85587	AT4G25300.1	| oxidoreductase, 2OG-Fe(II) oxygenase family protein | chr4:12945263-12946642 FORWARD	5.8903	6.51857	5.77086	5.99054	6.38056	5.44579	7.8868	7.26597
85588	AT5G15270.2	| KH domain-containing protein | chr5:4958738-4960947 FORWARD	7.16086	7.35787	7.23144	7.03741	7.33477	6.96644	7.40924	7.37204
85589			8.0682	7.38879	7.61019	7.76869	7.18619	8.14026	7.07181	6.9213
85590	AT2G27600.1	SKD1, VPS4 | SKD1 (SUPPRESSOR OF K+ TRANSPORT GROWTH DEFECT1); ATP binding / nucleoside-triphosphatase/ nucleotide binding | chr2:11781226-1178373	5.97649	6.15	6.13046	5.91388	5.9932	5.90938	6.30541	6.19107
85591	AT1G55270.1	| kelch repeat-containing F-box family protein | chr1:20618333-20619925 REVERSE	5.71401	5.79337	5.76628	5.64311	5.6419	5.5531	5.86449	5.8096
85592	AT1G20696.2	HMGB3, NFD3, NFD03 | HMGB3 (HIGH MOBILITY GROUP B 3); DNA binding / chromatin binding / structural constituent of chromatin / transcription factor	7.55011	7.23729	7.59324	7.2983	6.96262	7.42004	7.52487	6.46102
85594	AT5G57030.1	LUT2 | LUT2 (LUTEIN DEFICIENT 2); lycopene epsilon cyclase | chr5:23077398-23079818 FORWARD	9.33995	8.99243	9.33352	9.41991	9.34695	9.17884	9.33232	9.32135
85595	AT3G19895.1	| unknown protein | chr3:6917530-6921211 REVERSE	6.38252	6.39258	6.32329	6.30872	6.46147	6.47458	6.43097	6.53167
85596	AT2G24490.1	RPA2, ATRPA2, ROR1 | RPA2 (REPLICON PROTEIN A2); protein binding | chr2:10398651-10400416 REVERSE	6.7896	6.27784	6.4289	6.3066	6.22837	6.63036	6.29303	6.31099
85597			6.34286	6.47083	6.42844	6.01319	6.40952	6.00824	6.74029	6.52825
85599	AT1G17210.1	| zinc ion binding | chr1:5880502-5884657 REVERSE	8.52548	8.48447	8.40722	8.39861	8.49541	8.48004	8.12	8.14618
85600	AT5G43310.1	| COP1-interacting protein-related | chr5:17379735-17385387 REVERSE	8.47263	8.3691	8.27966	8.3966	8.37907	8.35441	8.46046	8.38159
85601	AT4G00460.1	ATROPGEF3, ROPGEF3 | Rho guanyl-nucleotide exchange factor | chr4:211731-213094 REVERSE	5.69782	5.676	5.76504	5.50655	5.80407	5.92785	5.62266	5.79357
85602	AT1G03610.1	| unknown protein | chr1:901304-902672 FORWARD	6.15154	6.21392	6.37234	5.8293	6.21698	5.79235	6.44253	7.17026
85603	AT1G76490.1	HMG1, HMGR1 | HMG1 (HYDROXY METHYLGLUTARYL COA REDUCTASE 1); hydroxymethylglutaryl-CoA reductase | chr1:28695801-28698206 FORWARD	6.30615	6.2591	6.08203	6.37012	6.38963	6.17064	6.26267	6.7913
85604	AT3G57785.1	| unknown protein | chr3:21404835-21405179 REVERSE	6.45528	6.42247	6.38424	6.68434	6.83095	6.62563	6.65225	7.00321
85605			7.7321	7.89732	8.04208	7.31562	7.82151	7.528	7.94167	7.88433
85606			8.86322	8.9695	8.8008	8.32212	8.83465	8.21983	9.33153	9.02175
85607			5.7612	6.04288	5.95937	5.85353	5.84682	5.68873	5.90682	6.08662
85608	AT4G26900.1	AT-HF, HISN4 | AT-HF (HIS HF); imidazoleglycerol-phosphate synthase | chr4:13515514-13519608 FORWARD	6.49992	6.70772	6.69509	6.67678	6.61498	6.54102	6.68623	6.75665
85609	AT1G07670.1	ATECA4, ECA4 | calcium-transporting ATPase | chr1:2370305-2374196 REVERSE	9.57168	9.6047	9.67772	9.43435	9.66345	9.40123	9.74237	9.86489
85610	AT4G36250.1	ALDH3F1 | ALDH3F1 (Aldehyde Dehydrogenase 3F1); 3-chloroallyl aldehyde dehydrogenase/ aldehyde dehydrogenase (NAD) | chr4:17151029-17153381 FORWAR	6.07481	5.52961	5.36372	8.53096	7.81108	6.4814	6.41029	7.56498
85611	AT4G21070.1	ATBRCA1, BRCA1 | ATBRCA1; ubiquitin-protein ligase | chr4:11248174-11252633 FORWARD	5.74402	5.51429	5.72839	5.65574	5.72293	5.66131	5.7742	5.6676
85612			7.83838	7.92646	8.20156	7.53885	7.84136	7.9807	8.07777	8.1403
85613	AT5G19350.1	| RNA-binding protein 45 (RBP45), putative | chr5:6518978-6521295 FORWARD	8.10134	7.83144	8.06119	8.27078	7.64733	8.37392	7.4027	7.39895
85614	AT5G47390.1	| myb family transcription factor | chr5:19227001-19228546 FORWARD	8.4169	8.43073	8.54391	8.83628	8.79707	8.76435	8.73577	8.72667
85615	AT4G13940.1	HOG1, EMB1395, SAHH1, MEE58, ATSAHH1 | MEE58 (MATERNAL EFFECT EMBRYO ARREST 58); adenosylhomocysteinase/ copper ion binding | chr4:8054931-8056676	6.29051	6.32647	6.59177	6.31226	7.29148	6.50006	5.68697	6.10184
85616	AT4G19940.1	| F-box family protein | chr4:10806195-10807430 FORWARD	7.31574	6.99574	6.99537	7.12211	6.91084	7.13528	6.4558	7.08639
85617	AT3G59040.2	| pentatricopeptide (PPR) repeat-containing protein | chr3:21821495-21823919 REVERSE	6.54156	6.52465	7.47219	6.51895	6.35049	6.3793	6.55589	6.29965
85618	AT1G10410.1	| INVOLVED IN: N-terminal protein myristoylation; LOCATED IN: chloroplast; EXPRESSED IN: 24 plant structures; EXPRESSED DURING: 15 growth stages;	7.48177	7.85991	7.25319	8.13439	8.23412	7.40144	7.52186	8.02576
85619	AT5G24840.1	| tRNA (guanine-N7-)-methyltransferase | chr5:8533897-8534652 REVERSE	6.89062	7.09956	7.00581	6.87644	6.91114	6.86592	6.84756	7.03443
85620			6.2225	6.13267	6.18268	6.26255	6.2281	6.18221	6.37388	6.19538
85621			8.36424	8.39804	8.61675	8.24243	8.64422	8.08862	8.82359	8.34685
85622	AT1G06110.1	SKIP16 | SKIP16 (SKP1/ASK-interacting protein 16); protein binding | chr1:1853237-1854938 REVERSE	6.64886	6.64968	6.51485	6.91387	6.49063	6.61856	6.12463	6.92691
85623	AT1G23230.1	| unknown protein | chr1:8244481-8251741 FORWARD	6.04978	6.22168	6.15542	6.2238	6.26096	6.22803	5.99817	6.15706
85624	AT4G32940.1	GAMMA-VPE, GAMMAVPE | GAMMA-VPE (GAMMA VACUOLAR PROCESSING ENZYME); cysteine-type endopeptidase | chr4:15900557-15903161 REVERSE	5.86325	5.83545	5.67578	5.87936	5.9725	5.55439	6.12772	5.74729
85625	AT2G32600.1	| hydroxyproline-rich glycoprotein family protein | chr2:13833779-13835525 REVERSE	6.84155	6.76783	6.64412	6.9175	6.51052	7.10337	5.98951	6.25624
85626	AT3G17020.1	| universal stress protein (USP) family protein | chr3:5802728-5804063 REVERSE	11.513	11.7346	10.7737	10.9286	11.0764	10.5122	12.2633	11.8139
85627	AT4G02350.1	| exocyst complex subunit Sec15-like family protein | chr4:1038157-1040571 FORWARD	10.2119	10.0649	10.128	10.5763	10.1409	10.541	9.91623	10.0007
85628	AT1G79530.1	GAPCP-1 | GAPCP-1 (GLYCERALDEHYDE-3-PHOSPHATE DEHYDROGENASE OF PLASTID 1); NAD or NADH binding / binding / catalytic/ glyceraldehyde-3-phosphate d	10.1982	10.1244	9.20877	11.4196	10.5538	10.4629	8.76561	11.1355
85629	AT3G02720.1	| DJ-1 family protein / protease-related | chr3:586336-588088 FORWARD	7.81435	7.92373	7.87635	8.21828	7.5911	8.04126	7.60139	7.51132
85630	AT4G13370.1	| unknown protein | chr4:7777916-7780334 REVERSE	5.98674	5.63181	6.04362	6.03682	5.7581	6.38576	5.85655	5.51076
85631	AT1G04130.1	| tetratricopeptide repeat (TPR)-containing protein | chr1:1073465-1075374 FORWARD	6.69979	6.58864	6.98328	6.95299	6.49824	7.10306	6.40661	6.19832
85632	AT3G09220.1	LAC7 | LAC7 (laccase 7); laccase | chr3:2827434-2830477 REVERSE	8.00315	7.97235	7.83285	7.62029	7.93297	7.60415	8.34604	7.94095
85633	AT4G23160.1	| protein kinase family protein | chr4:12129485-12134086 FORWARD	6.49002	6.55462	6.2171	6.50938	6.20973	6.38365	6.66448	6.46373
85634			8.40284	7.79907	7.84606	7.95036	7.88653	7.96764	7.11365	8.24772
85635			7.16738	6.96831	7.05837	7.19416	7.3419	7.22538	7.64264	6.78137
85636	AT1G71800.1	| cleavage stimulation factor, putative | chr1:26999606-27001850 FORWARD	6.41685	6.62674	6.63886	6.34696	6.49801	6.1208	6.71443	6.6445
85638			6.13105	6.35459	6.33805	6.09508	6.75458	5.6693	5.64492	5.53522
85639	AT3G61600.1	ATPOB1 | ATPOB1; protein binding | chr3:22795704-22797953 FORWARD	5.64674	5.6576	5.42141	5.80873	5.67117	5.75874	5.87343	6.30531
85640			6.34554	6.05134	6.51022	6.4132	6.47788	6.49795	6.54619	6.44759
85641	AT3G12050.1	| Aha1 domain-containing protein | chr3:3839289-3841303 FORWARD	6.84864	6.44196	6.52056	7.08395	6.41991	7.10974	6.29229	6.24398
85642	AT4G25130.1	| peptide methionine sulfoxide reductase, putative | chr4:12898802-12899998 REVERSE	7.79554	8.2476	8.432	8.08025	8.23177	7.81804	8.33963	7.74301
85643			6.31561	6.46806	6.5088	6.02062	6.41319	6.29528	6.46864	6.20467
85644	AT4G38200.1	| guanine nucleotide exchange family protein | chr4:17915293-17922502 FORWARD	5.55248	5.73941	5.41206	5.7216	5.6139	5.68876	5.36971	6.13225
85645			7.39753	7.39255	7.32174	7.04918	7.42227	7.04593	7.43161	7.58225
85646	AT5G18190.1	| protein kinase family protein | chr5:6010215-6013724 REVERSE	6.41777	6.39102	6.37808	6.52129	6.45601	6.36648	6.43605	6.61047
85647	AT3G22660.1	| rRNA processing protein-related | chr3:8016237-8017118 REVERSE	6.12077	5.49553	5.63601	5.98426	5.38489	6.3427	5.12538	5.34688
85648			6.24335	6.24422	6.47805	6.30646	6.44649	6.25642	6.54475	6.32061
85650			7.07871	7.23959	7.02704	7.05599	7.26487	7.06265	7.04627	7.1149
85652	AT3G22200.1	POP2, GABA-T, HER1 | POP2 (POLLEN-PISTIL INCOMPATIBILITY 2); 4-aminobutyrate transaminase/ 4-aminobutyrate:pyruvate transaminase | chr3:7835286-78	7.3032	7.902	7.38639	8.02925	7.47824	7.61143	7.64547	8.76859
85653	AT5G08160.1	ATPK3 | ATPK3; ATP binding / kinase/ protein kinase/ protein serine/threonine kinase | chr5:2625903-2627942 REVERSE	8.25537	8.2957	7.89332	8.23797	8.51897	8.01868	7.78336	9.61091
85654			8.93484	8.73361	8.95323	8.69116	9.20852	8.90389	9.10214	9.07447
85655	AT5G01590.1	| unknown protein | chr5:224249-226620 FORWARD	6.48973	6.39951	7.0458	6.76663	6.64173	6.60158	6.34353	6.07442
85656			5.77527	5.77692	5.68191	5.78219	5.91399	6.36564	5.60585	5.73273
85657	AT1G52780.1	| unknown protein | chr1:19658846-19662025 FORWARD	6.66352	7.0206	6.62896	6.65223	6.58912	6.56483	6.46502	6.39442
85659			10.0566	9.82818	9.84117	9.78387	9.97281	9.79852	10.0132	9.96509
85660	AT2G18980.1	| peroxidase, putative | chr2:8233419-8235294 REVERSE	8.77116	8.90478	9.05012	8.32805	8.73219	8.22493	9.11657	8.96808
85661			6.90853	6.86055	6.79227	6.78275	6.84068	6.92679	7.10826	6.81458
85662	AT3G55070.1	| FUNCTIONS IN: molecular_function unknown; INVOLVED IN: biological_process unknown; LOCATED IN: chloroplast; EXPRESSED IN: 24 plant structures;	6.16272	6.0642	6.18334	6.02465	6.0471	5.87531	6.15839	6.12606
85663	AT5G60580.1	| zinc finger (C3HC4-type RING finger) family protein | chr5:24354298-24356706 FORWARD	7.71026	7.884	7.39917	8.17134	7.69358	8.00055	8.6393	7.79011
85664	AT5G03140.1	| lectin protein kinase family protein | chr5:737750-739885 REVERSE	8.10579	8.19363	8.28218	7.816	8.09296	7.80591	8.27125	8.22804
85665			6.54112	6.63856	6.38171	6.46733	6.45234	6.31745	6.71005	6.71349
85667	AT5G63520.1	| FUNCTIONS IN: molecular_function unknown; INVOLVED IN: biological_process unknown; LOCATED IN: cellular_component unknown; EXPRESSED IN: 23 pla	6.87682	6.69558	6.64072	7.02659	6.50484	6.96108	6.43177	7.11017
85668	AT3G23780.1	NRPD2A, DRD2, NRPD2, DMS2, NRPE2 | NRPD2A; DNA binding / DNA-directed RNA polymerase | chr3:8567971-8573819 REVERSE	8.35871	8.44029	8.2776	8.33219	8.80961	8.54427	7.81335	8.05091
85669	AT5G14230.1	| protein binding | chr5:4591883-4595775 FORWARD	9.49789	9.5501	9.56053	9.29638	9.49131	9.32291	9.71606	9.77562
85670			8.17171	8.16697	8.15719	7.78716	8.11145	7.69935	8.37096	8.42775
85671			7.3289	7.68734	7.30785	6.93481	11.1251	7.02008	10.4699	8.41928
85672	AT5G61970.1	| signal recognition particle-related / SRP-related | chr5:24888920-24893079 FORWARD	5.56959	5.74535	5.68672	5.72421	5.66184	5.87464	5.40078	5.8912
85673			11.2556	10.3859	10.194	11.0506	10.1359	11.0996	9.9236	10.7454
85675			6.03117	6.22346	6.01751	6.14681	6.06575	6.0286	6.21473	6.07773
85676	AT2G40860.1	| protein kinase family protein / protein phosphatase 2C ( PP2C) family protein | chr2:17053747-17057108 REVERSE	5.61985	5.76978	5.81671	5.81841	5.76517	5.65176	5.81287	6.34843
85677			12.0478	11.1604	11.6538	11.6442	10.9439	11.9459	9.78447	10.9286
85679			6.77861	6.72424	6.57028	6.69131	7.05167	6.74346	6.62603	6.53369
85680	AT1G70310.1	SPDS2 | SPDS2 (spermidine synthase 2); spermidine synthase | chr1:26485497-26487352 REVERSE	7.76769	7.51549	7.77615	7.53143	7.6055	7.60515	7.98917	7.64639
85682			8.43642	9.04706	8.85061	8.10506	8.73171	8.12093	10.1652	7.48327
85683	AT1G24270.1	| unknown protein | chr1:8608123-8608743 REVERSE	9.47091	9.35117	9.55446	8.89377	9.31268	8.98868	9.66495	9.53507
85684	AT1G28280.1	| VQ motif-containing protein | chr1:9886652-9887395 REVERSE	7.9456	8.08172	7.73224	7.47785	6.8482	7.34687	7.81673	7.73468
85685	AT3G44110.1	ATJ3, ATJ | ATJ3; protein binding | chr3:15869115-15871059 REVERSE	7.1775	6.68728	6.7698	6.80948	6.66465	7.04008	6.09348	6.71416
85686	AT4G32640.1	| protein binding / zinc ion binding | chr4:15742661-15750424 FORWARD	7.37602	7.67625	7.233	7.9735	7.96802	7.75598	7.35538	8.37552
85687			8.37522	8.24764	8.20746	8.75542	8.42884	8.44369	8.80177	8.00092
85688			7.22931	7.50152	7.56495	7.13558	7.36195	6.96713	7.81657	7.74931
85689	AT2G23740.1	| nucleic acid binding / transcription factor/ zinc ion binding | chr2:10098213-10103229 FORWARD	5.78056	5.86766	5.80163	6.02553	5.67271	6.08384	5.67219	5.82833
85690	AT4G08170.2	| inositol 1,3,4-trisphosphate 5/6-kinase family protein | chr4:5163707-5167000 REVERSE	7.23176	7.20742	7.27528	7.14994	7.05842	7.27521	7.35863	6.89207
85691	AT5G50850.1	MAB1 | MAB1 (MACCI-BOU); catalytic/ pyruvate dehydrogenase (acetyl-transferring) | chr5:20689671-20692976 FORWARD	7.8788	8.20865	7.95559	8.55442	7.93848	8.08241	7.88718	9.05953
85693	AT5G10800.1	| RNA recognition motif (RRM)-containing protein | chr5:3412898-3418382 REVERSE	7.30645	7.31313	7.44944	7.04748	7.28637	7.21775	7.38912	7.55099
85694			7.7616	7.84453	7.99063	7.34573	7.7714	7.36461	8.25422	8.1574
85695	AT3G19810.1	| unknown protein | chr3:6877756-6878812 REVERSE	6.36365	6.26572	6.82635	6.38667	6.14865	6.3397	6.06042	6.05408
85696	AT5G47900.4	| unknown protein | chr5:19392426-19394963 FORWARD	7.83949	7.93417	7.87577	7.64179	7.94068	7.60551	8.03774	8.08135
85697	AT4G24690.1	| ubiquitin-associated (UBA)/TS-N domain-containing protein / octicosapeptide/Phox/Bemp1 (PB1) domain-containing protein | chr4:12741191-12744202	5.96919	6.38334	5.99275	6.61841	6.23588	6.08308	6.38283	6.954
85698			7.82322	6.62004	8.22913	7.35745	7.81462	6.77913	7.51491	6.6133
85699			8.19839	7.93697	7.9113	8.03255	8.0546	8.02955	7.94012	7.76381
85700	AT5G58450.1	| binding | chr5:23626826-23632071 FORWARD	8.06902	7.65763	7.60831	7.62247	7.69622	8.17226	7.5233	7.42546
85701	AT5G48220.1	| indole-3-glycerol phosphate synthase, putative | chr5:19549930-19552046 FORWARD	5.64053	5.85613	6.30389	5.91811	6.29311	5.83562	6.08976	6.21486
85702			7.34163	7.20941	7.28411	7.09567	7.25117	7.00031	7.57322	7.31553
85703	AT1G09570.1	PHYA, FHY2, FRE1, HY8 | PHYA (PHYTOCHROME A); G-protein coupled photoreceptor/ protein histidine kinase/ red or far-red light photoreceptor/ signa	9.26281	9.06935	9.08465	9.16336	9.3349	9.08072	9.29812	9.39401
85704	AT5G02610.1	| 60S ribosomal protein L35 (RPL35D) | chr5:587611-588547 FORWARD	11.5375	10.9374	11.439	11.3117	10.5153	11.7384	9.55276	10.4535
85705	AT3G51240.1	F3H, TT6, F3'H | F3H (FLAVANONE 3-HYDROXYLASE); naringenin 3-dioxygenase | chr3:19025409-19026658 FORWARD	9.57989	9.60305	9.31356	11.2912	11.3289	10.504	8.2571	9.00634
85706			6.19834	6.14842	6.17933	6.03201	6.04006	5.95004	6.11322	6.04381
85707			5.59702	5.65612	5.72572	5.7352	5.77346	5.6586	5.66552	5.71617
85708			7.13	7.18044	7.3408	7.00314	7.12975	6.81674	7.34225	7.19548
85709			6.37511	6.86103	7.35929	6.55398	6.36104	6.41524	6.98986	6.05816
85710			8.79116	8.65622	8.7438	8.4962	8.73613	8.50823	8.96117	8.89621
85711	AT5G47310.1	| unknown protein | chr5:19201325-19202674 FORWARD	9.48323	9.40685	9.46855	9.19038	9.57376	9.10807	9.64808	9.57993
85712	AT1G50360.1	VIIIA, ATVIIIA | VIIIA; motor | chr1:18650688-18657106 FORWARD	5.8959	6.10505	6.27359	6.23044	6.9591	6.1852	5.79912	5.8784
85713	AT2G20450.1	| 60S ribosomal protein L14 (RPL14A) | chr2:8813923-8815071 FORWARD	9.66012	9.06369	9.47947	9.52007	8.84439	9.94704	8.17025	8.891
85715	AT5G33340.1	CDR1 | CDR1 (CONSTITUTIVE DISEASE RESISTANCE 1); aspartic-type endopeptidase | chr5:12594474-12595787 FORWARD	6.36065	6.45646	6.40859	6.74421	6.43525	8.63532	6.8165	6.1234
85716	AT3G49560.1	| mitochondrial import inner membrane translocase subunit Tim17/Tim22/Tim23 family protein | chr3:18370644-18371821 FORWARD	7.50612	7.50653	7.78507	7.25663	7.60486	7.35494	7.5344	7.63788
85717	AT4G16143.1	IMPA-2 | IMPA-2 (IMPORTIN ALPHA ISOFORM 2); binding / protein transporter | chr4:9134450-9137134 REVERSE	6.17131	6.43104	6.27731	6.30629	6.11648	6.25434	6.24136	6.13258
85718			9.13328	8.79464	9.31584	8.95406	9.15866	8.94801	8.99024	8.9832
85719	AT3G25120.1	| mitochondrial import inner membrane translocase subunit Tim17/Tim22/Tim23 family protein | chr3:9149785-9151068 REVERSE	7.88422	7.85655	8.00535	8.14773	7.76758	8.00536	7.98871	8.17478
85720	AT5G17920.1	ATCIMS, ATMETS, ATMS1 | ATMS1; 5-methyltetrahydropteroyltriglutamate-homocysteine S-methyltransferase/ copper ion binding / methionine synthase |	5.48027	5.4736	5.44261	5.26108	5.38762	5.37844	5.5894	5.58536
85721			9.98785	10.104	10.1076	9.83389	10.2032	9.79419	10.2606	10.508
85722	AT5G18860.1	| inosine-uridine preferring nucleoside hydrolase family protein | chr5:6291023-6295581 FORWARD	5.6689	5.68012	5.91205	5.57278	5.52753	5.63154	5.86138	5.48211
85723			5.99979	5.84581	5.90515	5.82881	5.83028	5.83821	5.98963	5.87917
85724	AT1G63120.1	ATRBL2 | ATRBL2 (Arabidopsis thaliana Rhomboid-like 2); serine-type endopeptidase | chr1:23409054-23410725 REVERSE	6.01088	6.07914	6.07675	6.69132	6.67235	6.35503	6.58897	6.31821
85725			6.41356	6.56447	6.55065	6.42012	6.47157	6.29427	6.61996	6.86129
85726	AT1G49380.1	| cytochrome c biogenesis protein family | chr1:18276794-18279204 FORWARD	5.65604	5.65902	6.05613	5.41387	5.6064	5.42239	6.0137	5.8126
85727	AT5G17550.1	PEX19-2, PEROXIN 19-2 | PEX19-2 | chr5:5786743-5788166 REVERSE	9.14563	9.0863	9.20074	9.53751	9.14228	9.40497	9.4587	9.63348
85728			5.72447	6.29379	5.87997	6.17532	6.03487	6.92996	5.67293	6.80661
85730			5.49437	5.617	5.40735	5.51517	5.58259	5.63104	5.45618	5.50361
85731	AT1G55890.1	| pentatricopeptide (PPR) repeat-containing protein | chr1:20901364-20902560 FORWARD	6.06172	5.86446	5.82633	5.95993	5.76017	5.97049	5.7954	5.68303
85732	AT5G17630.1	| glucose-6-phosphate/phosphate translocator, putative | chr5:5809475-5810728 FORWARD	5.72288	5.87732	5.78718	5.70185	5.76792	5.60336	5.94424	5.79282
85733	AT2G34470.1	UREG, PSKF109 | UREG (UREASE ACCESSORY PROTEIN G); ATP binding / metal ion binding / nickel ion binding / nucleotide binding | chr2:14530900-14532	6.63017	7.01313	7.08469	6.99928	6.25265	6.54044	7.22016	6.58315
85734			7.13853	6.66436	6.6487	6.93383	7.26737	6.90027	6.75326	6.89275
85735	AT1G64110.1	| AAA-type ATPase family protein | chr1:23796887-23801240 REVERSE	9.7959	9.02178	8.49703	8.68276	10.6641	8.3645	8.51117	10.3162
85737	AT3G16480.1	MPPalpha | MPPalpha (mitochondrial processing peptidase alpha subunit); catalytic/ metal ion binding / metalloendopeptidase/ zinc ion binding | ch	8.03967	8.01751	8.20245	8.03562	8.30908	8.12698	8.23952	8.50171
85739			6.36359	6.30729	6.57228	5.91479	6.36997	5.96402	6.65095	6.61294
85740			9.67997	9.76523	9.84669	9.40367	9.86907	9.44427	9.96206	9.93363
85741	AT3G21200.1	| unknown protein | chr3:7436091-7437845 FORWARD	6.92303	6.98865	7.82089	7.09548	7.38319	6.94629	7.19006	6.65876
85742	AT3G48270.1	CYP71A26 | CYP71A26; electron carrier/ heme binding / iron ion binding / monooxygenase/ oxygen binding | chr3:17876571-17878173 FORWARD	7.02512	6.52967	6.03337	6.80719	7.22327	5.70928	6.35484	7.27341
85743	AT3G60750.1	| transketolase, putative | chr3:22454004-22456824 FORWARD	8.09679	8.79739	10.2275	8.89676	8.13856	8.45343	8.83457	7.45319
85745	AT5G21150.1	| PAZ domain-containing protein / piwi domain-containing protein | chr5:7193472-7198113 FORWARD	6.31539	6.05501	6.11113	6.18863	6.16555	6.47263	6.00035	5.93142
85746	AT5G48300.1	ADG1, APS1 | ADG1 (ADP GLUCOSE PYROPHOSPHORYLASE 1); glucose-1-phosphate adenylyltransferase | chr5:19570326-19572557 FORWARD	8.74901	8.97726	9.58652	9.31329	9.20729	8.92059	8.81351	8.95185
85747			7.18522	6.65055	6.17251	6.74828	7.43267	6.63253	7.32701	7.48955
85748	AT4G26790.1	| GDSL-motif lipase/hydrolase family protein | chr4:13487859-13489149 FORWARD	6.37236	6.49714	6.45853	6.22623	6.47865	6.351	6.76278	6.40211
85750	AT1G54830.1	NF-YC3 | NF-YC3 (NUCLEAR FACTOR Y, SUBUNIT C3); DNA binding / transcription factor | chr1:20451672-20452325 FORWARD	9.91523	10.1402	10.1446	9.82859	10.2286	9.7463	10.4379	10.3
85751			5.75354	5.9255	5.79205	5.86986	5.81589	6.7449	5.81379	5.75145
[truncated: 3,755 more rows]

## Sheet: L-MB=5777
geneName	TAIR9 Best Hit	TAIR9 Annotation	C	F	L	MB	P	SB	S	St
83575	AT2G05810.1	| armadillo/beta-catenin repeat family protein | chr2:2215225-2216967 REVERSE	5.76752	6.03592	5.95883	5.52673	5.75796	5.60467	5.91569	5.8907
83576	AT3G51670.1	| SEC14 cytosolic factor family protein / phosphoglyceride transfer family protein | chr3:19168912-19170848 FORWARD	6.40679	6.30646	6.18019	6.29699	6.14374	6.28021	6.19054	6.39912
83577			5.6487	5.6702	5.57993	5.57097	5.78907	5.5149	5.4783	5.41529
83578	AT5G18520.1	| LOCATED IN: endomembrane system, integral to membrane; EXPRESSED IN: 24 plant structures; EXPRESSED DURING: 14 growth stages; CONTAINS InterPro	6.11899	6.21327	5.84634	6.31754	6.15918	6.18179	5.95778	7.81789
83579	AT2G26250.1	FDH, KCS10 | KCS10 (3-KETOACYL-COA SYNTHASE 10); acyltransferase/ catalytic/ transferase, transferring acyl groups other than amino-acyl groups |	9.33569	9.18596	9.23414	9.07928	9.3748	9.0562	9.39911	9.29438
83580	AT1G68000.1	ATPIS1, ATPIS | ATPIS1 (PHOSPHATIDYLINOSITOL SYNTHASE 1); CDP-diacylglycerol-inositol 3-phosphatidyltransferase | chr1:25491346-25492930 FORWARD	8.03507	7.89143	7.67382	8.20598	7.61728	8.48754	7.4153	7.43678
83581	AT3G09630.1	| 60S ribosomal protein L4/L1 (RPL4A) | chr3:2953813-2955444 FORWARD	5.79581	5.62504	5.86983	5.98744	5.66397	5.93188	5.52007	5.95286
83582			6.71151	6.80363	6.74175	6.35194	6.64233	6.42257	6.83158	6.70158
83583	AT4G04340.3	| early-responsive to dehydration protein-related / ERD protein-related | chr4:2123235-2126624 FORWARD	9.17229	9.20403	9.17421	9.08815	9.11474	9.52428	9.15657	9.17171
83584	AT5G19760.1	| dicarboxylate/tricarboxylate carrier (DTC) | chr5:6679591-6681845 REVERSE	11.304	11.6894	11.589	11.3108	12.2356	11.1586	11.8544	12.3051
83585	AT5G44530.1	| subtilase family protein | chr5:17937931-17941193 FORWARD	6.49794	6.52436	6.69267	7.14509	6.67449	8.75469	6.84471	6.55553
83586	AT2G33570.1	| unknown protein | chr2:14217361-14219043 FORWARD	8.09432	7.79691	7.92215	7.67821	9.20317	7.63205	7.97893	6.54484
83587	AT4G32260.1	| ATP synthase family | chr4:15573859-15574586 REVERSE	9.12176	9.81276	10.6188	9.3043	9.51018	8.99914	10.3587	8.59124
83588	AT4G33250.1	EIF3K, TIF3K1, ATTIF3K1 | EIF3K (EUKARYOTIC TRANSLATION INITIATION FACTOR 3K); translation initiation factor | chr4:16039066-16040617 REVERSE	6.27637	6.38677	6.32345	6.27579	6.04268	6.16382	6.01685	6.21824
83589	AT1G65270.3	| unknown protein | chr1:24241855-24244504 FORWARD	8.52295	8.3904	8.18081	8.62188	8.50787	8.66297	8.03656	8.17873
83590			6.68451	6.91675	6.95391	6.53065	7.01009	6.57054	7.14585	7.01496
83591	AT4G16100.1	| unknown protein | chr4:9105809-9107986 FORWARD	6.19051	6.08217	5.88054	6.39268	6.06285	6.16054	6.13179	5.88292
83592	AT1G68560.1	ATXYL1, XYL1 | XYL1 (ALPHA-XYLOSIDASE 1); alpha-N-arabinofuranosidase/ hydrolase, hydrolyzing O-glycosyl compounds / xylan 1,4-beta-xylosidase | c	11.1791	11.724	11.0663	11.0312	11.9236	10.6677	11.2259	9.82537
83593	AT3G14940.1	ATPPC3 | ATPPC3 (PHOSPHOENOLPYRUVATE CARBOXYLASE 3); phosphoenolpyruvate carboxylase | chr3:5025584-5029476 FORWARD	7.18949	7.37171	7.44162	8.07999	7.80874	7.56959	6.88849	7.95912
83594	AT4G17830.1	| peptidase M20/M25/M40 family protein | chr4:9915916-9918049 FORWARD	5.99285	6.09005	6.02839	5.88248	5.99404	5.94065	6.24834	6.00475
83595	AT5G46630.1	| clathrin adaptor complexes medium subunit family protein | chr5:18920580-18923252 FORWARD	7.88336	7.96214	8.04646	7.77736	7.91741	7.82495	8.11027	8.10281
83596	AT3G03860.1	ATAPRL5 | ATAPRL5 (APR-like 5) | chr3:992465-994315 FORWARD	5.90343	5.89335	5.7099	5.84382	5.98709	6.05841	5.84661	6.20631
83597	AT5G50250.1	| 31 kDa ribonucleoprotein, chloroplast, putative / RNA-binding protein RNP-T, putative / RNA-binding protein 1/2/3, putative / RNA-binding prote	10.7354	10.5603	12.5226	10.545	9.8015	10.6162	10.469	7.95741
83598	AT4G30020.1	| subtilase family protein | chr4:14678251-14681762 FORWARD	6.56831	6.71483	6.79953	8.97675	6.7741	11.5344	6.91758	6.58905
83599	AT5G09510.1	| 40S ribosomal protein S15 (RPS15D) | chr5:2955698-2956554 REVERSE	7.8201	7.23952	7.35711	7.57138	6.61048	7.94397	6.34367	6.51175
83600	AT1G28520.1	VOZ1, ATVOZ1 | VOZ1 (VASCULAR PLANT ONE ZINC FINGER PROTEIN); transcription activator | chr1:10029713-10031479 FORWARD	7.08114	7.12114	7.02707	7.61015	6.81399	7.17824	6.72414	7.47592
83601			9.78948	9.98653	9.96009	9.7746	10.8448	9.82872	10.2916	10.427
83602	AT5G19180.1	ECR1 | ECR1 (E1 C-terminal related 1); NEDD8 activating enzyme/ protein heterodimerization/ small protein activating enzyme | chr5:6453375-6455750	6.95643	6.87486	6.85809	7.19882	6.89524	7.62779	7.02976	6.68351
83603	AT5G23950.1	| C2 domain-containing protein | chr5:8082789-8083448 FORWARD	7.89006	8.12953	8.21715	7.72377	8.19395	7.81593	8.22544	8.29748
83604	AT1G67430.1	| 60S ribosomal protein L17 (RPL17B) | chr1:25262209-25263627 FORWARD	10.1861	9.28084	9.78436	9.9114	8.23167	10.5065	7.28766	8.08816
83605			6.71512	6.87021	6.49253	6.99036	6.63084	7.01329	6.7794	6.55878
83607			8.64067	8.53343	8.73769	8.19411	8.74339	8.16763	8.77505	8.5455
83608	AT1G62380.1	ACO2, ATACO2 | ACO2 (ACC OXIDASE 2); 1-aminocyclopropane-1-carboxylate oxidase | chr1:23082340-23084068 FORWARD	10.6443	11.2143	11.5676	10.8633	12.0305	10.7217	11.6359	11.2454
83609	AT5G45280.2	| pectinacetylesterase, putative | chr5:18346862-18349488 FORWARD	6.74753	7.17719	7.42314	7.15068	7.83202	6.8103	8.48228	7.41474
83610	AT1G65720.1	| unknown protein | chr1:24440471-24441013 REVERSE	9.0984	9.26315	8.84283	9.15562	9.5718	9.25379	8.93662	8.98301
83611	AT1G53240.1	| malate dehydrogenase (NAD), mitochondrial | chr1:19854966-19856802 REVERSE	6.62642	6.69914	7.03507	6.43425	6.7861	6.44137	7.14218	6.58713
83612	AT1G55490.1	CPN60B, LEN1 | CPN60B (CHAPERONIN 60 BETA); ATP binding / protein binding | chr1:20715717-20718673 REVERSE	6.31973	6.27624	6.79208	7.00583	5.97407	6.79753	5.76249	5.9321
83613	AT2G20900.2	DGK5, ATDGK5 | diacylglycerol kinase, putative | chr2:8989794-8992798 REVERSE	6.75639	6.9273	6.95713	6.55732	6.86057	6.54037	7.26297	7.01081
83614	AT2G09990.1	| 40S ribosomal protein S16 (RPS16A) | chr2:3781442-3781882 FORWARD	12.8156	12.3472	12.6772	12.3024	11.9218	12.5823	11.2192	11.7515
83615	AT4G24330.1	| unknown protein | chr4:12603848-12606229 REVERSE	8.8015	8.59999	8.46337	8.8804	8.55375	8.81279	8.14451	8.56756
83616	AT2G01140.1	| fructose-bisphosphate aldolase, putative | chr2:95006-96491 REVERSE	6.48718	6.97495	6.25353	7.56273	7.50693	6.62498	6.77036	8.17123
83617	AT5G63570.1	GSA1 | GSA1 (GLUTAMATE-1-SEMIALDEHYDE-2,1-AMINOMUTASE); glutamate-1-semialdehyde 2,1-aminomutase | chr5:25451957-25453620 FORWARD	8.08779	8.35605	9.99369	8.6589	8.07732	8.56114	7.65201	7.42704
83618	AT3G06030.1	ANP3, MAPKKK12 | ANP3 (ARABIDOPSIS NPK1-RELATED PROTEIN KINASE 3); ATP binding / kinase/ protein kinase/ protein serine/threonine kinase | chr3:18	7.33167	7.41025	7.20163	7.47925	7.28731	7.88608	7.37219	6.95648
83619	AT1G19580.1	GAMMA CA1 | GAMMA CA1 (GAMMA CARBONIC ANHYDRASE 1); carbonate dehydratase | chr1:6774937-6777092 FORWARD	9.29729	9.10897	9.33449	9.11021	8.75168	9.17676	8.96662	9.60686
83620			9.54736	9.8914	10.5363	9.93283	9.96355	9.83625	9.83696	8.51303
83621	AT5G50000.1	| protein kinase, putative | chr5:20342838-20345033 REVERSE	7.9627	7.80242	7.87513	8.48009	9.191	8.09563	8.52306	8.16286
83622	AT4G01850.1	SAM-2, MAT2 | SAM-2 (S-ADENOSYLMETHIONINE SYNTHETASE 2); copper ion binding / methionine adenosyltransferase | chr4:796298-797479 REVERSE	5.78683	5.78104	5.75321	5.56703	5.67312	5.63016	5.57964	5.47508
83623	AT3G09630.1	| 60S ribosomal protein L4/L1 (RPL4A) | chr3:2953813-2955444 FORWARD	7.23293	6.66814	6.96083	6.7938	6.27729	6.95617	5.8721	6.08257
83625			5.77756	5.71878	5.83534	5.95292	5.77248	6.11915	6.19069	6.00772
83626	AT1G74470.1	| geranylgeranyl reductase | chr1:27991248-27992845 FORWARD	9.34738	9.5585	11.2388	9.57262	9.17941	9.28191	9.70473	8.03622
83627	AT5G64380.1	| fructose-1,6-bisphosphatase family protein | chr5:25741342-25743024 FORWARD	8.96043	9.20815	9.99436	8.99419	9.63884	8.81519	9.71566	8.15017
83628			6.70817	6.74655	6.96164	6.65996	6.88399	6.61863	6.6598	6.68163
83629	AT5G17920.1	ATCIMS, ATMETS, ATMS1 | ATMS1; 5-methyltetrahydropteroyltriglutamate-homocysteine S-methyltransferase/ copper ion binding / methionine synthase |	10.9907	11.3215	11.0751	11.0797	10.5643	10.7376	9.45665	11.7643
83630	AT4G24330.1	| unknown protein | chr4:12603848-12606229 REVERSE	7.25469	7.3343	7.15128	7.09522	7.1864	6.99904	6.94227	7.52572
83631	AT1G21880.1	LYM1 | LYM1 (LYSM DOMAIN GPI-ANCHORED PROTEIN 1 PRECURSOR) | chr1:7680689-7682048 FORWARD	6.83534	7.03757	7.05948	6.39447	6.73147	6.55047	7.10509	6.87867
83632	AT2G19540.1	| transducin family protein / WD-40 repeat family protein | chr2:8461804-8464347 FORWARD	6.60864	6.66591	6.55538	6.47265	6.38507	6.59752	6.36985	6.59823
83633	AT3G17840.1	RLK902 | RLK902; ATP binding / kinase/ protein serine/threonine kinase | chr3:6106092-6108430 FORWARD	6.79272	6.66819	6.72851	6.86543	7.42155	7.02779	6.25714	6.39201
83634	AT2G02570.3	| nucleic acid binding | chr2:698361-700794 REVERSE	6.64959	6.5787	6.64931	6.47041	6.63519	6.61161	6.60693	6.82706
83635	AT3G05590.1	RPL18 | RPL18 (RIBOSOMAL PROTEIN L18); structural constituent of ribosome | chr3:1621511-1622775 FORWARD	11.7743	11.3015	11.5124	11.4417	10.9552	11.7371	9.86272	10.3292
83636	AT2G26990.1	FUS12, ATCSN2, COP12, CSN2 | FUS12 (FUSCA 12) | chr2:11519684-11522412 REVERSE	7.05399	7.26382	6.99246	7.38226	6.76332	7.59093	6.82205	6.95245
83637	AT5G13710.1	SMT1, CPH | SMT1 (STEROL METHYLTRANSFERASE 1); sterol 24-C-methyltransferase | chr5:4424048-4426866 REVERSE	6.66171	6.71725	6.23088	6.82076	6.65874	6.57897	6.04042	8.16764
83638			6.26969	6.26529	6.20491	6.09443	6.34342	6.1142	6.30829	6.61684
83639			8.02536	7.59382	7.36943	7.67686	6.64959	9.31855	6.92228	8.23181
83640	AT5G52650.1	| 40S ribosomal protein S10 (RPS10C) | chr5:21355781-21357003 REVERSE	11.1155	10.5149	11.0144	10.8688	9.73644	11.3959	8.91446	9.9456
83641			7.21231	7.26711	7.30933	6.82659	7.7557	6.86824	7.34804	7.45454
83642	AT2G23630.1	sks16 | sks16 (SKU5 Similar 16); copper ion binding / pectinesterase | chr2:10052581-10055311 REVERSE	6.96725	7.10159	7.03015	6.80115	6.96559	6.87138	7.4185	7.18345
83643	AT2G36530.1	LOS2 | LOS2; copper ion binding / phosphopyruvate hydratase | chr2:15321081-15323786 REVERSE	6.64092	6.43851	6.63225	6.26911	6.58828	6.27833	6.82024	6.81974
83645	AT4G29130.1	ATHXK1, GIN2, HXK1 | HXK1 (HEXOKINASE 1); ATP binding / fructokinase/ glucokinase/ hexokinase | chr4:14352338-14354865 REVERSE	7.62916	7.56788	7.57545	7.48388	7.59875	7.44365	7.7268	7.74315
83646	AT2G19480.1	NFA02, NFA2, NAP1;2 | NAP1;2 (NUCLEOSOME ASSEMBLY PROTEIN 1;2); DNA binding | chr2:8438601-8441040 FORWARD	5.95414	5.83695	5.98064	6.21011	6.09224	7.55332	6.0853	6.05214
83647	AT5G61170.1	| 40S ribosomal protein S19 (RPS19C) | chr5:24611158-24612202 FORWARD	8.80455	8.30292	8.46401	8.44045	7.64562	8.8672	7.08794	7.65477
83648			5.85139	6.16869	6.84442	6.21554	6.15785	5.82218	6.549	5.84368
83650	AT5G15950.1	| adenosylmethionine decarboxylase family protein | chr5:5206706-5207794 FORWARD	7.93457	8.34936	7.95504	8.01253	7.98324	7.82599	8.53105	8.07374
83651	AT4G26000.1	PEP | PEP (PEPPER); RNA binding / nucleic acid binding | chr4:13197280-13199539 FORWARD	8.08134	8.26793	8.17464	8.30378	8.03442	8.65867	7.95229	8.15138
83652	AT3G02830.1	ZFN1 | ZFN1 (ZINC FINGER PROTEIN 1); DNA binding / nuclease/ nucleic acid binding | chr3:614075-615916 FORWARD	6.64733	6.48189	6.63889	6.65388	6.81556	6.47529	6.46711	7.38654
83653	AT1G76160.1	sks5 | sks5 (SKU5 Similar 5); copper ion binding / oxidoreductase | chr1:28578211-28581020 REVERSE	7.81847	7.69488	7.69226	7.6289	8.15295	7.48356	7.92863	7.82887
83655			6.18055	6.19274	6.24391	6.14583	6.16668	6.41158	6.31594	6.09129
83656	AT3G59970.2	MTHFR1 | MTHFR1 (METHYLENETETRAHYDROFOLATE REDUCTASE 1); methylenetetrahydrofolate reductase (NADPH) | chr3:22151303-22153989 FORWARD	9.09362	8.8122	8.83366	8.93678	8.45992	8.72701	7.4846	8.80164
83657	AT1G70370.1	| BURP domain-containing protein / polygalacturonase, putative | chr1:26513003-26514998 REVERSE	9.21932	8.77218	8.41578	9.68588	9.08594	9.21486	8.4604	8.50466
83658	AT2G21250.1	| mannose 6-phosphate reductase (NADPH-dependent), putative | chr2:9103408-9105116 REVERSE	9.38201	9.79448	9.54549	9.90254	9.23857	9.6576	9.25241	9.43037
83660	AT2G34590.1	| transketolase family protein | chr2:14568956-14570844 REVERSE	7.55325	7.85364	8.04295	7.92812	8.06832	7.87165	7.59982	7.95937
83661	AT5G08030.1	| glycerophosphoryl diester phosphodiesterase family protein | chr5:2575152-2576770 REVERSE	6.8943	7.15685	6.80409	7.22887	6.45967	7.31887	7.13017	6.8374
83662	AT5G63840.1	RSW3 | RSW3 (RADIAL SWELLING 3); glucosidase/ hydrolase, hydrolyzing O-glycosyl compounds | chr5:25545056-25548922 FORWARD	7.90404	8.19197	7.39125	8.5105	7.72133	8.39822	6.95833	8.59181
83663	AT1G09620.1	| ATP binding / aminoacyl-tRNA ligase/ leucine-tRNA ligase/ nucleotide binding | chr1:3113077-3116455 REVERSE	7.01854	6.87569	6.9187	7.64597	6.97882	7.43659	6.11266	6.56965
83664	AT3G51640.1	| unknown protein | chr3:19154342-19157134 FORWARD	6.02716	5.65503	5.99881	5.7775	6.09432	5.67274	5.9703	5.96357
83665			6.93587	7.23787	7.38559	7.97951	7.0864	6.32292	6.4172	6.37554
83666	AT3G15140.1	| exonuclease family protein | chr3:5099712-5101717 REVERSE	7.58252	7.90664	7.43669	8.14062	7.69889	7.7767	7.36595	8.20406
83667			10.3839	10.6312	10.4896	10.1383	10.3487	9.99752	10.7459	10.8309
83668	AT1G61070.1	LCR66, PDF2.4 | LCR66 (LOW-MOLECULAR-WEIGHT CYSTEINE-RICH 66) | chr1:22492020-22492470 REVERSE	15.3996	13.7511	13.9739	15.1604	15.9856	14.5493	12.1508	15.9414
83669	AT1G56070.1	LOS1 | LOS1; copper ion binding / translation elongation factor/ translation factor, nucleic acid binding | chr1:20968245-20971077 REVERSE	9.9682	9.61746	9.28654	10.3785	9.19427	10.2968	8.27436	9.26687
83670	AT4G21960.1	PRXR1 | PRXR1; electron carrier/ heme binding / peroxidase | chr4:11646613-11648312 REVERSE	11.6348	12.4734	12.2334	11.745	10.9023	11.3518	9.48578	8.9845
83671	AT2G21660.1	ATGRP7, CCR2, GR-RBP7, GRP7 | CCR2 (COLD, CIRCADIAN RHYTHM, AND RNA BINDING 2); RNA binding / double-stranded DNA binding / single-stranded DNA bi	10.3097	9.49491	7.47532	9.91137	8.02446	10.1233	7.77892	8.9193
83672	AT2G27530.1	PGY1 | PGY1 (PIGGYBACK1); RNA binding / structural constituent of ribosome | chr2:11763443-11764570 REVERSE	8.27872	8.1353	8.33244	8.22431	8.47376	8.14584	8.43112	8.32541
83674	AT1G03130.1	PSAD-2 | PSAD-2 (photosystem I subunit D-2) | chr1:753528-754142 REVERSE	10.6185	11.3683	12.6083	10.67	10.2623	10.6402	12.3291	7.59678
83675	AT2G37180.1	RD28, PIP2;3, PIP2C | RD28 (RESPONSIVE TO DESICCATION 28); water channel | chr2:15617779-15618937 FORWARD	8.8951	9.04969	10.3617	9.91295	11.2907	9.34858	10.0877	8.72268
83676	AT5G06360.1	| ribosomal protein S8e family protein | chr5:1944835-1946512 FORWARD	10.9392	9.77233	10.1404	10.3091	9.43602	10.4535	8.60418	9.28754
83677	AT1G03370.1	| protein binding / zinc ion binding | chr1:827182-834996 FORWARD	10.5599	10.5957	10.6124	10.2915	10.6055	10.2156	10.8861	10.8598
83678	AT1G55890.1	| pentatricopeptide (PPR) repeat-containing protein | chr1:20901364-20902560 FORWARD	5.82896	5.52269	5.61656	5.77878	5.65161	5.89265	5.4433	5.55208
83680	AT5G50410.1	| unknown protein | chr5:20528446-20529816 REVERSE	6.71102	6.42506	6.64588	6.70414	6.37662	6.76336	6.25251	6.42626
83681			6.14647	6.3189	6.07931	6.33264	6.41039	6.50817	6.25008	6.6252
83682	AT4G31180.1	| aspartyl-tRNA synthetase, putative / aspartate--tRNA ligase, putative | chr4:15156696-15159362 FORWARD	6.67603	6.83857	6.62883	6.87919	6.46228	6.78214	5.85489	6.20285
83683	AT1G26100.1	| cytochrome B561 family protein | chr1:9022716-9024081 REVERSE	10.2062	10.1327	10.2425	9.97889	10.4169	9.92397	10.4341	10.3335
83685	AT5G13890.2	| unknown protein | chr5:4479940-4480872 REVERSE	8.69698	8.91358	8.93684	8.15975	8.70083	8.49514	8.8137	8.78909
83686	AT4G37310.1	CYP81H1 | CYP81H1; electron carrier/ heme binding / iron ion binding / monooxygenase/ oxygen binding | chr4:17556152-17558833 REVERSE	9.69199	7.80712	9.59711	7.79397	8.44715	7.99744	8.95262	6.83753
83687	AT2G47170.1	ARF1A1C | ARF1A1C; GTP binding / phospholipase activator/ protein binding | chr2:19367264-19368518 FORWARD	8.80526	8.86538	8.69641	8.87828	8.88259	8.8702	8.46164	8.95977
83688	AT3G01400.1	| armadillo/beta-catenin repeat family protein | chr3:151920-152987 FORWARD	7.1657	7.3375	7.07149	6.8617	6.97964	6.82156	7.17306	7.35414
83689			5.88769	5.89244	5.85562	5.59945	5.80176	5.61382	5.91427	6.05473
83690	AT2G16500.1	ADC1, ARGDC1, ARGDC, SPE1 | ADC1 (ARGININE DECARBOXYLASE 1); arginine decarboxylase | chr2:7150796-7152904 REVERSE	8.07016	7.97381	8.23543	8.19622	7.48056	7.68657	8.05948	9.53249
83691	AT5G63980.1	SAL1, ALX8, ATSAL1, HOS2, FRY1 | SAL1; 3'(2'),5'-bisphosphate nucleotidase/ inositol or phosphatidylinositol phosphatase | chr5:25609840-25611802	7.40599	7.35054	7.50197	7.7722	7.49936	7.81872	7.21555	7.36662
83692	AT5G13930.1	CHS, TT4, ATCHS | TT4 (TRANSPARENT TESTA 4); naringenin-chalcone synthase | chr5:4488762-4490035 FORWARD	11.8295	10.8443	12.3392	13.7508	14.8273	12.9711	11.0783	11.2774
83693	AT3G11270.1	MEE34 | MEE34 (maternal effect embryo arrest 34) | chr3:3528989-3531317 FORWARD	6.26523	6.26548	6.23136	6.65163	6.00677	6.63843	5.4983	5.93006
83694	AT2G13360.1	AGT, AGT1 | AGT (ALANINE:GLYOXYLATE AMINOTRANSFERASE); alanine-glyoxylate transaminase/ serine-glyoxylate transaminase/ serine-pyruvate transamina	10.1901	10.0873	10.5391	9.48898	11.1408	9.12832	10.7432	10.9421
83695	AT1G67090.1	RBCS1A | RBCS1A (RIBULOSE BISPHOSPHATE CARBOXYLASE SMALL CHAIN 1A); copper ion binding / ribulose-bisphosphate carboxylase | chr1:25048465-2504924	8.71799	10.1516	11.317	9.22637	8.52371	8.74585	10.2697	7.72007
83696	AT5G35750.1	AHK2 | AHK2 (ARABIDOPSIS HISTIDINE KINASE 2); cytokinin receptor/ osmosensor/ protein histidine kinase | chr5:13911743-13916337 REVERSE	9.28558	9.80723	11.2996	9.25956	9.666	9.23706	10.0121	9.42911
83697	AT4G38400.1	ATEXLA2, EXPL2, ATEXPL2, ATHEXP BETA 2.2 | ATEXLA2 (ARABIDOPSIS THALIANA EXPANSIN-LIKE A2) | chr4:17978675-17979665 REVERSE	8.39144	7.85476	6.87151	9.12915	7.62434	9.21734	6.86647	7.20034
83698	AT2G18020.1	EMB2296 | EMB2296 (embryo defective 2296); structural constituent of ribosome | chr2:7837151-7838160 FORWARD	11.157	10.4966	8.73571	9.50261	12.737	8.81408	9.01251	9.11174
83700	AT1G02560.1	CLPP5, NCLPP5, NCLPP1 | CLPP5 (NUCLEAR ENCODED CLP PROTEASE 5); serine-type endopeptidase | chr1:538000-539805 FORWARD	8.86752	9.12817	9.6593	9.17711	8.8558	8.95205	9.36967	8.89505
83701	AT5G19760.1	| dicarboxylate/tricarboxylate carrier (DTC) | chr5:6679591-6681845 REVERSE	11.0034	11.181	11.6065	11.5984	11.503	11.1126	11.4529	12.4787
83702	AT3G10520.1	AHB2, GLB2, ARATH GLB2, NSHB2 | AHB2 (ARABIDOPSIS HAEMOGLOBIN 2); oxygen transporter | chr3:3276516-3277765 REVERSE	7.88272	7.33554	7.82287	7.34802	8.34092	7.001	7.08755	7.11578
83703	AT5G09810.1	ACT2, ACT7 | ACT7 (ACTIN 7); structural constituent of cytoskeleton | chr5:3052809-3054220 FORWARD	9.18032	9.02523	9.3478	8.78189	9.3508	8.92314	9.51296	9.43523
83704	AT1G48100.1	| glycoside hydrolase family 28 protein / polygalacturonase (pectinase) family protein | chr1:17766921-17769625 FORWARD	10.1074	10.1476	10.3586	10.0086	10.5602	9.97079	10.3799	10.1782
83705	AT1G29260.1	PEX7, ATPEX7 | PEX7; peroxisome matrix targeting signal-2 binding / protein binding | chr1:10224923-10225876 FORWARD	7.55278	7.75501	7.53898	7.7543	7.4147	7.58775	7.60937	7.62928
83706	AT5G55560.1	| protein kinase family protein | chr5:22506477-22507757 REVERSE	5.82278	6.04151	5.85511	6.65323	5.71331	7.85743	7.09398	5.9731
83707	AT1G24510.1	| T-complex protein 1 epsilon subunit, putative / TCP-1-epsilon, putative / chaperonin, putative | chr1:8685504-8688101 REVERSE	7.13301	6.99395	6.91279	7.29618	6.65618	7.51538	5.99197	6.83058
83708			8.57861	8.89304	8.78929	8.41482	8.75933	8.42309	8.75989	8.91786
83709	AT5G62690.1	TUB2 | TUB2; GTP binding / GTPase/ structural molecule | chr5:25181560-25183501 FORWARD	9.84985	9.19151	9.81818	10.006	10.057	10.2977	7.42289	8.13113
83710	AT4G40030.2	| histone H3.2 | chr4:18555840-18556827 REVERSE	10.0892	9.61817	9.94394	10.3035	10.1065	10.7346	8.84342	9.11964
83711	AT1G61870.1	PPR336 | PPR336 (pentatricopeptide repeat 336) | chr1:22865326-22866552 REVERSE	7.36446	7.49251	7.59044	6.6484	7.29613	6.95478	7.61941	7.37136
83712	AT3G02470.3	SAMDC | SAMDC (S-ADENOSYLMETHIONINE DECARBOXYLASE); adenosylmethionine decarboxylase | chr3:510223-511323 FORWARD	11.3738	11.6729	11.7709	11.6099	11.102	11.0469	11.639	11.4075
83713	AT5G60390.1	| elongation factor 1-alpha / EF-1-alpha | chr5:24289226-24290675 FORWARD	14.7458	14.7487	14.5601	15.0326	14.246	15.137	13.5847	14.1471
83714	AT5G03300.1	ADK2 | ADK2 (ADENOSINE KINASE 2); adenosine kinase/ copper ion binding / kinase | chr5:796573-798997 FORWARD	11.0851	11.1942	10.9846	10.8729	10.6689	10.5744	9.98727	10.4268
83715	AT3G19950.1	| zinc finger (C3HC4-type RING finger) family protein | chr3:6942853-6943839 FORWARD	5.98906	6.05763	6.02285	6.03299	5.89679	6.09413	6.04849	6.30061
83716	AT5G45160.1	| root hair defective 3 GTP-binding (RHD3) family protein | chr5:18264991-18270035 FORWARD	5.80729	5.762	5.47769	5.72449	5.81549	5.7592	6.00363	7.15303
83718	AT3G05590.1	RPL18 | RPL18 (RIBOSOMAL PROTEIN L18); structural constituent of ribosome | chr3:1621511-1622775 FORWARD	9.29819	9.21817	9.2429	8.99619	9.39131	9.08302	9.34468	9.36318
83719			7.66519	7.72392	7.58158	7.60674	7.50247	7.52087	8.10531	8.62396
83720	AT1G53910.1	RAP2.12 | RAP2.12; DNA binding / transcription factor | chr1:20135242-20136581 FORWARD	9.04263	8.85839	7.91056	8.58181	8.66817	8.55203	8.96707	8.51454
83721	AT5G16880.1	| VHS domain-containing protein / GAT domain-containing protein | chr5:5549658-5551274 FORWARD	7.34753	7.6347	7.03482	7.74601	7.41447	7.53302	7.30512	7.38544
83722	AT4G31840.1	| plastocyanin-like domain-containing protein | chr4:15401798-15402426 FORWARD	6.40506	6.38309	6.63523	6.42727	6.40044	6.43976	6.60462	6.2492
83723	AT4G31940.1	CYP82C4 | CYP82C4; electron carrier/ heme binding / iron ion binding / monooxygenase/ oxygen binding | chr4:15452040-15453966 FORWARD	8.22768	8.42882	8.39229	7.96761	8.34692	8.10291	8.39193	8.32198
83724	AT2G39800.2	P5CS1, ATP5CS | P5CS1 (DELTA1-PYRROLINE-5-CARBOXYLATE SYNTHASE 1); delta1-pyrroline-5-carboxylate synthetase | chr2:16598516-16601976 REVERSE	7.52109	8.08667	8.48163	8.47644	7.9177	7.5193	7.711	8.30403
83725	AT5G26740.2	| unknown protein | chr5:9292436-9294407 FORWARD	7.22604	7.20486	7.22074	7.38751	7.42896	7.33689	7.10425	7.26703
83726			7.81863	8.14244	7.72392	8.18863	8.18213	7.86721	8.1289	8.14583
83727	AT5G28840.1	GME | GME (GDP-D-MANNOSE 3',5'-EPIMERASE); GDP-mannose 3,5-epimerase/ NAD or NADH binding / catalytic | chr5:10862472-10864024 REVERSE	10.306	11.284	10.8124	10.8659	10.8922	10.2719	11.3103	10.2252
83728	AT5G61410.1	RPE, EMB2728 | RPE; catalytic/ ribulose-phosphate 3-epimerase | chr5:24684085-24685836 REVERSE	9.37352	9.66007	9.86993	8.95364	9.39923	8.92395	10.151	9.2611
83729			7.51202	7.54717	8.57162	7.1776	7.59689	7.48264	7.62348	6.88161
83730	AT1G71180.1	| 6-phosphogluconate dehydrogenase NAD-binding domain-containing protein | chr1:26832335-26833291 FORWARD	5.75062	5.7717	5.88109	5.87274	5.71378	5.86218	5.74645	6.01245
83731	AT5G42020.1	BIP, BIP2 | BIP2; ATP binding | chr5:16807697-16810480 REVERSE	10.5469	11.1171	10.0227	11.2609	10.6087	11.7655	10.1054	11.9822
83732	AT3G14240.1	| subtilase family protein | chr3:4741637-4743964 REVERSE	8.06064	8.13547	8.25523	7.76563	8.34345	7.88743	8.15145	8.40305
83733			7.69096	7.71879	7.73238	7.72245	7.49526	7.85639	7.57583	7.76265
83734	AT3G27740.1	CARA | CARA (CARBAMOYL PHOSPHATE SYNTHETASE A); carbamoyl-phosphate synthase (glutamine-hydrolyzing)/ carbamoyl-phosphate synthase/ catalytic | ch	8.08338	7.85256	8.04676	8.00582	7.8227	8.08374	7.70402	7.65436
83735			10.8475	10.07	10.7677	9.94412	10.2079	10.081	9.8956	9.74719
83736	AT1G80450.1	| VQ motif-containing protein | chr1:30244155-30244688 REVERSE	6.08812	5.7596	6.08509	6.00953	6.06645	6.0334	5.96259	6.35929
83737	AT2G01250.1	| 60S ribosomal protein L7 (RPL7B) | chr2:132943-134264 REVERSE	6.99582	7.11947	6.88061	6.65489	6.92221	6.51524	7.09328	7.03522
83738	AT1G51980.1	| mitochondrial processing peptidase alpha subunit, putative | chr1:19323692-19326771 REVERSE	7.74275	8.16096	7.84369	8.29243	7.84887	8.08006	7.97204	9.25065
83739	AT2G47590.1	PHR2 | PHR2 (photolyase/blue-light receptor 2); DNA photolyase | chr2:19521888-19523732 FORWARD	9.67344	9.87411	9.94593	9.49825	9.8502	9.47539	10.1025	10.2016
83740			5.76166	5.80951	5.62995	5.73474	5.6958	5.92358	5.81233	5.69112
83741			6.33762	6.51689	6.49442	6.46419	6.40486	6.61198	6.43828	6.67422
83742			6.29615	5.97961	6.00487	5.97393	5.98956	5.97853	6.10285	6.62591
83743	AT5G08640.1	FLS | FLS (FLAVONOL SYNTHASE); flavonol synthase | chr5:2804009-2805175 FORWARD	7.43896	7.5462	7.50615	7.20462	7.64714	7.06901	7.78453	7.71972
83744	AT3G54340.1	AP3, ATAP3 | AP3 (APETALA 3); DNA binding / transcription factor | chr3:20119428-20121087 REVERSE	9.91896	9.1288	8.21622	12.0109	11.8867	11.3874	9.05839	13.0562
83745	AT1G57720.1	| elongation factor 1B-gamma, putative / eEF-1B gamma, putative | chr1:21377873-21380114 FORWARD	10.0501	9.60981	10.0151	10.0024	9.02696	10.0791	8.28903	8.62328
83746	AT5G43760.1	KCS20 | KCS20 (3-KETOACYL-COA SYNTHASE 20); fatty acid elongase | chr5:17585903-17588486 FORWARD	5.98073	5.88819	6.8109	6.494	5.50187	6.15862	6.6254	6.35477
83747	AT1G44575.1	NPQ4, PSBS | NPQ4 (NONPHOTOCHEMICAL QUENCHING); chlorophyll binding / xanthophyll binding | chr1:16871768-16873194 FORWARD	10.3855	11.1772	12.6814	10.5905	10.5873	10.5271	11.1479	7.70045
83748	AT4G06598.1	| FUNCTIONS IN: molecular_function unknown; INVOLVED IN: biological_process unknown; LOCATED IN: cellular_component unknown; BEST Arabidopsis tha	6.21886	6.17888	6.1005	6.1318	6.01015	5.90312	6.04055	7.34234
83749	AT1G12050.1	| fumarylacetoacetase, putative | chr1:4072904-4075856 FORWARD	6.92175	7.30304	7.15159	7.57106	7.18279	7.56029	7.15401	6.97488
83750	AT2G15430.1	RBP36A, RPB35.5A, NRPB3, NRPD3, NRPE3A | NRPB3; DNA binding / DNA-directed RNA polymerase/ protein dimerization | chr2:6733661-6735482 FORWARD	8.60501	8.343	8.38552	8.64692	7.85217	8.83921	7.57395	7.60242
83751	AT2G40060.1	| protein binding / structural molecule | chr2:16726564-16728001 FORWARD	9.30862	9.66924	9.13794	9.54747	9.84618	9.11158	9.93843	9.11098
83752			5.96364	6.06892	5.96196	6.15574	5.94207	6.89443	6.07304	6.06298
83753	AT5G15270.2	| KH domain-containing protein | chr5:4958738-4960947 FORWARD	7.43446	7.41256	7.46852	7.82463	7.3409	7.79784	6.5757	7.15372
83754	AT1G07790.1	HTB1 | HTB1; DNA binding | chr1:2413049-2413495 FORWARD	8.98662	9.06515	9.08262	8.62983	8.9639	8.51306	9.26901	9.21921
83755	AT5G52650.1	| 40S ribosomal protein S10 (RPS10C) | chr5:21355781-21357003 REVERSE	10.03	9.11444	9.1588	9.79952	9.11708	10.2523	8.63717	9.2394
83756	AT1G03920.1	| protein kinase, putative | chr1:1001473-1004240 FORWARD	6.78619	6.71853	6.51916	6.80046	7.3697	6.99186	6.89217	6.65374
83757	AT4G30000.1	| dihydropterin pyrophosphokinase, putative / dihydropteroate synthase, putative / DHPS, putative | chr4:14670524-14672397 REVERSE	5.51802	5.58186	5.77455	5.55251	5.70275	5.90049	5.32224	5.54458
83758	AT4G23010.2	ATUTR2, UTR2 | UDP-galactose transporter-related | chr4:12060318-12062486 REVERSE	6.21247	6.04524	6.20405	6.04034	6.15544	6.17737	6.18833	6.23537
83760	AT4G01100.1	ADNT1 | ADNT1 (ADENINE NUCLEOTIDE TRANSPORTER 1); ADP transmembrane transporter/ AMP transmembrane transporter/ ATP transmembrane transporter/ bin	7.43369	7.95194	8.09427	8.58578	6.69412	7.97904	7.70318	7.53105
83761	AT3G16640.1	TCTP | TCTP (TRANSLATIONALLY CONTROLLED TUMOR PROTEIN) | chr3:5669709-5670729 REVERSE	12.7716	12.0094	12.5056	11.8713	11.9407	11.7187	11.1927	11.5217
83762	AT1G29930.1	CAB1, AB140, CAB140, LHCB1.3 | CAB1 (CHLOROPHYLL A/B BINDING PROTEIN 1); chlorophyll binding | chr1:10478071-10478874 FORWARD	10.3171	11.3848	13.5385	10.9075	9.69316	11.026	10.8815	7.14863
83764			7.69497	7.70335	7.79142	7.65493	7.62704	7.6545	7.95286	7.70333
83765	AT1G58684.1	| 40S ribosomal protein S2, putative | chr1:21770021-21771217 REVERSE	6.70063	6.37933	6.59417	6.54499	6.45341	6.84876	6.4862	6.23212
83767	AT5G17560.1	| BolA-like family protein | chr5:5788474-5789671 FORWARD	8.40958	8.69608	9.24	8.92564	8.67834	8.76925	9.24881	8.61202
83768	AT5G56580.1	ATMKK6, ANQ1, MKK6 | MKK6 (MAP KINASE KINASE 6); MAP kinase kinase/ kinase | chr5:22904851-22906620 REVERSE	5.46967	5.13291	5.46309	5.49718	5.01714	5.96373	5.05427	4.63788
83769	AT5G49910.1	CPHSC70-2EAT SHOCK PROTEIN 70-2, HSC70-7 | CPHSC70-2EAT SHOCK PROTEIN 70-2 (CHLOROPLAST HEAT SHOCK PROTEIN 70-2); ATP binding / unfolded protein b	7.86364	7.6517	7.89919	7.74819	7.86702	7.59715	7.90397	7.81898
83770	AT5G20600.1	| FUNCTIONS IN: molecular_function unknown; INVOLVED IN: rRNA processing; LOCATED IN: preribosome, small subunit precursor; EXPRESSED IN: 22 plan	8.51438	7.61042	7.8403	7.8728	7.62361	8.37418	7.45837	7.5431
83771	AT1G16970.1	KU70, ATKU70 | KU70 (ARABIDOPSIS THALIANA KU70 HOMOLOG); double-stranded DNA binding / protein binding | chr1:5801159-5805724 REVERSE	7.355	7.46552	7.62943	7.04422	7.42762	6.94531	7.78251	7.44668
83772	AT5G13100.1	| unknown protein | chr5:4156789-4158235 FORWARD	6.4778	6.35593	6.49873	6.25138	6.35388	6.21072	6.57238	7.08025
83773	AT1G69530.2	ATEXPA1, EXP1, AT-EXP1, ATEXP1, ATHEXP ALPHA 1.2 | ATEXPA1 (ARABIDOPSIS THALIANA EXPANSIN A1) | chr1:26142034-26143051 FORWARD	10.9878	10.4666	10.5635	10.9803	11.0834	10.8811	10.3991	10.9442
83774	AT5G63680.1	| pyruvate kinase, putative | chr5:25490507-25492530 FORWARD	8.91751	8.97777	8.64066	9.69666	8.91149	9.29691	8.36597	9.27933
83775	AT1G06890.1	| transporter-related | chr1:2111728-2114038 REVERSE	7.30776	7.50084	7.33177	7.88534	7.59031	7.8622	7.0957	8.54324
83776			5.20638	5.16395	5.45791	5.43059	5.26751	5.60194	5.24787	5.27432
83777	AT5G06600.2	UBP12 | UBP12 (UBIQUITIN-SPECIFIC PROTEASE 12); double-stranded DNA binding / ubiquitin thiolesterase/ ubiquitin-specific protease | chr5:2019545-	6.486	6.42997	6.13789	6.96305	6.36231	6.82495	5.99511	6.55388
83778	AT4G35850.1	| pentatricopeptide (PPR) repeat-containing protein | chr4:16983638-16986681 FORWARD	5.69796	5.636	5.79493	6.16567	5.48843	6.19875	5.04832	5.61804
83779	AT2G05790.1	| glycosyl hydrolase family 17 protein | chr2:2199450-2201293 FORWARD	5.69711	5.65869	5.84899	5.55857	5.80658	5.70659	5.60571	5.46031
83780			6.06982	6.27405	5.85943	6.04387	6.30919	6.21592	6.50817	6.34805
83781	AT5G60390.2	| elongation factor 1-alpha / EF-1-alpha | chr5:24289226-24290577 FORWARD	8.63096	8.56731	8.64487	8.22446	8.40283	8.15181	8.80653	8.78218
83782	AT5G09620.1	| octicosapeptide/Phox/Bem1p (PB1) domain-containing protein | chr5:2983757-2985352 REVERSE	7.45523	7.54065	7.28214	7.16597	7.28843	7.11784	7.66	7.74778
83783	AT2G31490.1	| unknown protein | chr2:13412060-13413002 FORWARD	11.4324	11.5061	11.6518	11.2647	12.0133	11.1331	12.2341	12.4393
83784	AT2G30490.1	ATC4H, C4H, CYP73A5 | C4H (CINNAMATE-4-HYDROXYLASE); trans-cinnamate 4-monooxygenase | chr2:12993861-12995683 REVERSE	6.69989	7.17929	7.11961	7.16951	7.15977	6.95172	7.03165	7.11675
83785	AT1G10020.1	| unknown protein | chr1:3269939-3271732 REVERSE	6.85678	6.09268	6.40735	6.63251	6.91315	6.6796	6.21154	6.17744
83786	AT5G02540.1	| short-chain dehydrogenase/reductase (SDR) family protein | chr5:568609-570720 FORWARD	9.04637	8.72358	7.1821	8.78397	8.68634	9.32523	7.26223	9.21765
83787	AT2G32940.1	AGO6 | AGO6 (ARGONAUTE 6); nucleic acid binding | chr2:13972218-13976856 REVERSE	7.118	6.93395	7.00237	7.10234	6.87857	7.33675	6.37912	6.51443
83788	AT4G32710.1	| ATP binding / kinase/ protein kinase/ protein serine/threonine kinase/ protein tyrosine kinase | chr4:15781362-15783242 FORWARD	9.23502	7.55065	8.10565	10.5815	8.93658	11.716	6.80127	7.20099
83789	AT1G12470.1	| Pep3/Vps18/deep orange family protein | chr1:4251359-4257201 FORWARD	6.22254	6.17187	6.10674	6.26199	6.58869	6.21842	5.80966	6.59978
83790	AT5G50770.1	AtHSD6 | AtHSD6 (hydroxysteroid dehydrogenase 6); binding / catalytic/ oxidoreductase | chr5:20646790-20648696 REVERSE	7.62558	7.6943	7.7273	7.48083	7.65604	7.50988	8.00254	7.86527
83791	AT3G22110.1	PAC1 | PAC1; endopeptidase/ peptidase/ threonine-type endopeptidase | chr3:7792819-7793571 REVERSE	9.03526	9.0863	8.82174	9.71107	8.8938	9.40262	8.49772	8.50794
83792	AT5G56280.1	CSN6A | CSN6A | chr5:22783617-22785530 REVERSE	8.53415	8.70086	8.53163	8.56861	8.39098	8.57706	8.25598	8.62176
83793	AT1G15380.1	| lactoylglutathione lyase family protein / glyoxalase I family protein | chr1:5290955-5292287 FORWARD	7.26513	7.18006	7.67395	7.34899	7.82714	7.49943	6.47086	7.35952
83794	AT5G20720.1	CPN20, CPN10, CHCPN10, ATCPN21, CPN21 | CPN20 (CHAPERONIN 20); calmodulin binding | chr5:7015015-7016354 FORWARD	11.0307	10.8009	11.651	11.512	11.0579	11.3929	11.066	9.46032
83795	AT2G43190.3	| ribonuclease P family protein | chr2:17956220-17957833 FORWARD	5.77361	5.69038	5.84782	5.67026	5.48515	5.72281	5.84612	5.8082
83796	AT2G36220.1	| unknown protein | chr2:15192556-15193347 FORWARD	6.25101	6.68113	6.16266	6.83202	6.40333	6.21111	6.6718	6.60642
83797			9.90816	9.42833	9.35224	9.73667	9.15822	10.2068	9.02708	8.64506
83798			5.84172	5.81798	5.88792	6.03487	5.94163	6.16978	5.63602	5.68952
83799			8.07961	8.05646	9.63208	8.07009	8.08424	8.09107	8.17229	6.82567
83800			10.5215	10.4711	11.0116	10.8773	10.8457	10.8134	10.1862	9.73544
83801	AT5G47880.1	ERF1-1 | ERF1-1 (EUKARYOTIC RELEASE FACTOR 1-1); translation release factor | chr5:19386555-19387865 REVERSE	6.37646	6.36952	6.39424	7.02489	6.4172	6.90085	6.5047	6.57941
83802	AT3G26280.1	CYP71B4 | CYP71B4; electron carrier/ heme binding / iron ion binding / monooxygenase/ oxygen binding | chr3:9630358-9631970 REVERSE	7.56508	8.28626	7.44412	7.00157	6.53319	7.04982	6.21549	6.46315
83803	AT5G60210.1	| LOCATED IN: plasma membrane; EXPRESSED IN: 22 plant structures; EXPRESSED DURING: 12 growth stages; BEST Arabidopsis thaliana protein match is:	6.0252	5.92366	6.01694	5.82378	5.81126	5.77581	6.05057	6.2613
83804			6.97508	7.19269	7.31903	6.81776	7.21881	6.75315	7.31751	7.48501
83805			5.72882	5.66178	5.67936	5.58951	5.50384	5.53871	5.87995	5.73846
83806	AT4G11150.1	TUF, emb2448, TUFF, VHA-E1 | TUF (VACUOLAR ATP SYNTHASE SUBUNIT E1); proton-transporting ATPase, rotational mechanism | chr4:6800091-6801696 FORWA	10.8665	11.3754	11.111	11.3306	11.6904	10.7348	11.7152	11.676
83807	AT5G35080.1	| protein binding | chr5:13354552-13356725 REVERSE	6.2039	6.2897	6.34297	6.09621	6.27787	6.02787	6.51724	6.43727
83808	AT3G48160.1	DEL1, E2L3, E2FE | DEL1 (DP-E2F-LIKE 1); DNA binding / transcription factor | chr3:17783641-17785688 FORWARD	8.35719	8.30449	8.28329	8.20161	8.30383	8.41231	8.5153	8.49214
83809	AT2G30280.1	| unknown protein | chr2:12909804-12911860 REVERSE	8.26175	8.11032	8.00919	8.15229	8.24145	8.16731	8.25104	8.25385
83810	AT2G26150.1	ATHSFA2, HSFA2 | ATHSFA2; DNA binding / transcription factor | chr2:11135856-11137217 FORWARD	7.54161	7.41137	7.48557	7.40903	7.48045	7.71788	7.64684	7.44576
83811	AT5G02240.1	| binding / catalytic/ coenzyme binding | chr5:451502-452984 FORWARD	10.2425	10.6795	9.40174	9.46601	9.37258	9.35958	9.53645	9.68001
83812	AT1G78060.1	| glycosyl hydrolase family 3 protein | chr1:29349796-29352868 REVERSE	7.30992	7.02397	6.91859	6.84743	6.77479	6.80591	5.8254	5.77498
83813	AT1G04840.1	| pentatricopeptide (PPR) repeat-containing protein | chr1:1362867-1364962 REVERSE	7.7347	7.86541	7.70577	7.39287	7.69912	7.3491	8.08526	7.85973
83814	AT2G17360.1	| 40S ribosomal protein S4 (RPS4A) | chr2:7546598-7548138 FORWARD	11.2725	10.8878	10.7784	11.0152	10.2709	11.2993	10.5767	10.3341
83817	AT1G30270.1	CIPK23, SnRK3.23, ATCIPK23, LKS1 | CIPK23 (CBL-INTERACTING PROTEIN KINASE 23); kinase/ protein binding / protein serine/threonine kinase | chr1:10	7.94959	7.80227	7.79063	7.82403	7.86863	7.68446	8.33405	8.23552
83818	AT5G54510.1	GH3.6, DFL1 | DFL1 (DWARF IN LIGHT 1); indole-3-acetic acid amido synthetase | chr5:22131321-22133564 REVERSE	7.42489	7.63294	7.50414	7.35846	7.72921	7.23514	7.91791	7.97093
83819	AT1G08840.1	emb2411 | emb2411 (embryo defective 2411); ATP binding / ATP-dependent DNA helicase/ DNA binding | chr1:2829579-2838369 REVERSE	7.24319	7.37825	7.32183	7.06294	7.44344	7.08694	7.47534	7.67424
83820	AT2G38670.1	PECT1 | PECT1 (PHOSPHORYLETHANOLAMINE CYTIDYLYLTRANSFERASE 1); ethanolamine-phosphate cytidylyltransferase | chr2:16168979-16171680 FORWARD	5.98914	5.97535	6.06229	6.05802	6.13104	5.76863	5.83882	6.4404
83821	AT5G03240.2	UBQ3 | UBQ3 (POLYUBIQUITIN 3); protein binding | chr5:771976-772896 REVERSE	14.6676	15.4052	15.1292	14.7096	15.1519	14.3803	15.6384	15.9649
83822	AT1G19310.1	| zinc finger (C3HC4-type RING finger) family protein | chr1:6676424-6677104 REVERSE	7.84761	8.06797	7.83615	7.86462	8.14279	7.62479	8.35076	8.34058
83823	AT3G54230.1	| nucleic acid binding / nucleotide binding / zinc ion binding | chr3:20073872-20080142 FORWARD	7.15225	7.24373	7.19264	7.09022	7.24213	7.06908	7.42488	7.42398
83825	AT2G18110.1	| elongation factor 1-beta, putative / EF-1-beta, putative | chr2:7872636-7873713 FORWARD	10.6895	10.4093	10.8634	10.8208	9.27915	11.0529	8.21761	9.37701
83827	AT1G43170.2	ARP1, RPL3A | ARP1 (ARABIDOPSIS RIBOSOMAL PROTEIN 1); structural constituent of ribosome | chr1:16266992-16268631 FORWARD	7.46367	7.19076	6.70776	7.30873	7.21734	7.17281	7.77614	8.63165
83828	AT5G40650.1	SDH2-2 | SDH2-2; electron carrier/ succinate dehydrogenase | chr5:16281462-16283296 FORWARD	9.16516	9.29423	9.37882	9.10014	9.46129	9.17249	9.33146	9.50877
83829			6.09919	6.11401	6.17091	6.29599	5.93961	6.28682	5.63251	5.78958
83830	AT5G07610.1	| F-box family protein | chr5:2406068-2407330 FORWARD	8.07865	7.95319	7.51234	8.45518	7.88133	8.29253	6.74105	10.1951
83831	AT3G08900.1	RGP3, RGP | RGP3 (REVERSIBLY GLYCOSYLATED POLYPEPTIDE 3); transferase, transferring hexosyl groups | chr3:2708347-2709714 REVERSE	5.56795	5.47786	5.72648	5.4497	5.47698	5.44475	5.7327	5.61386
83832	AT5G19980.1	| integral membrane family protein | chr5:6749907-6750932 REVERSE	9.72663	9.58996	9.74214	9.64593	9.69992	9.5999	9.39431	9.61505
83833			6.14691	6.21388	6.12402	6.16223	6.30519	5.9275	6.46216	6.2309
83834	AT3G27740.1	CARA | CARA (CARBAMOYL PHOSPHATE SYNTHETASE A); carbamoyl-phosphate synthase (glutamine-hydrolyzing)/ carbamoyl-phosphate synthase/ catalytic | ch	5.66362	5.89085	5.65605	5.7583	5.77747	5.53197	5.7868	5.8685
83835			5.99658	5.94579	5.75634	5.80908	6.03274	5.70161	5.90961	6.41664
83836	AT1G38131.1	| unknown protein | chr1:14293392-14296020 REVERSE	9.6744	9.796	9.5848	10.1767	9.58827	10.0268	9.61079	9.5636
83837	AT3G26340.1	| 20S proteasome beta subunit E, putative | chr3:9650600-9652572 REVERSE	6.14444	6.32737	6.37788	6.11232	6.21339	6.07537	6.22008	6.13888
83838			7.4007	7.43732	7.46933	7.87501	7.63885	7.88654	7.1083	7.8841
83839	AT1G14650.1	| SWAP (Suppressor-of-White-APricot)/surp domain-containing protein / ubiquitin family protein | chr1:5028077-5030520 FORWARD	7.33597	6.75543	6.78622	7.04427	7.07248	7.07084	6.97645	6.8483
83840	AT4G35630.1	PSAT | PSAT; O-phospho-L-serine:2-oxoglutarate aminotransferase | chr4:16904205-16905497 FORWARD	7.57704	7.61919	7.43598	7.59562	7.50296	7.53069	7.52129	8.08688
83841	AT5G55280.1	FTSZ1-1, ATFTSZ1-1, CPFTSZ | FTSZ1-1; protein binding / structural molecule | chr5:22420740-22422527 REVERSE	8.24017	8.08426	8.84934	8.43691	8.40969	8.29511	8.0436	7.88664
83842	AT3G13220.1	| ABC transporter family protein | chr3:4247968-4250703 REVERSE	5.97815	6.03591	6.17263	9.13299	6.34679	9.97361	6.20209	6.5958
83843			7.20293	7.27711	7.27418	7.14973	7.24141	7.12018	7.25762	6.84159
83844	AT5G52650.1	| 40S ribosomal protein S10 (RPS10C) | chr5:21355781-21357003 REVERSE	10.0126	9.95637	10.0297	9.64559	10.0741	9.6163	9.90023	9.79961
83845	AT3G09630.1	| 60S ribosomal protein L4/L1 (RPL4A) | chr3:2953813-2955444 FORWARD	10.8344	10.5428	10.8012	11.0011	9.95511	11.2542	8.95887	9.9534
83846	AT5G32450.1	| RNA recognition motif (RRM)-containing protein | chr5:12079707-12081317 FORWARD	8.80473	8.78694	8.74718	8.83093	9.35562	8.73553	8.80629	8.64909
83847	AT4G14880.1	OASA1, CYTACS1 | OASA1 (O-ACETYLSERINE (THIOL) LYASE (OAS-TL) ISOFORM A1); cysteine synthase | chr4:8518209-8520050 REVERSE	8.51586	9.92334	10.0661	9.43057	8.72381	8.86391	11.5208	8.90199
83848			7.02942	7.00017	6.82258	7.16179	6.45012	7.47694	6.51203	6.57554
83849	AT2G16250.1	| leucine-rich repeat transmembrane protein kinase, putative | chr2:7039682-7042933 REVERSE	7.29352	7.18704	7.38017	7.11962	7.52575	7.21634	7.35148	7.45873
83850	AT1G76600.1	| unknown protein | chr1:28746975-28747625 FORWARD	7.67796	8.07291	8.07399	7.69883	8.13359	7.48008	8.4773	8.24633
83852	AT2G45290.1	| transketolase, putative | chr2:18672737-18675589 FORWARD	8.24803	8.75549	9.58692	8.58734	8.152	8.19886	8.35784	8.0418
83853			5.3671	5.42547	5.47028	5.4284	5.4018	5.37966	5.56386	5.68331
83854			7.46933	6.9647	7.68365	6.96234	6.89814	6.56636	6.68343	6.7108
83855	AT3G60860.1	| guanine nucleotide exchange family protein | chr3:22484804-22491510 FORWARD	6.78315	6.76157	6.45531	6.70454	6.96984	6.67229	6.68184	6.70427
83856	AT3G20970.1	NFU4, ATNFU2 | NFU4; structural molecule | chr3:7348277-7350069 FORWARD	7.81734	7.79745	7.77174	7.98922	7.7669	7.96103	7.66181	8.2466
83857	AT1G65820.1	| microsomal glutathione s-transferase, putative | chr1:24485213-24486682 FORWARD	9.73561	10.4004	9.73109	9.77234	9.84524	9.29688	11.4173	10.054
83858	AT1G56070.1	LOS1 | LOS1; copper ion binding / translation elongation factor/ translation factor, nucleic acid binding | chr1:20968245-20971077 REVERSE	10.1045	9.86774	9.79438	10.3718	9.89711	10.2674	9.78179	10.0228
83859	AT3G44750.1	HD2A, ATHD2A, HDA3, HDT1 | HDA3 (HISTONE DEACETYLASE 3); histone deacetylase/ nucleic acid binding / zinc ion binding | chr3:16298045-16299585 FOR	9.21854	7.82209	8.40291	8.03347	7.37927	8.47989	7.17959	7.62039
83860			9.2224	9.542	8.96988	9.52037	9.50744	9.32645	10.1675	9.45196
83861	AT1G07670.1	ATECA4, ECA4 | calcium-transporting ATPase | chr1:2370305-2374196 REVERSE	8.55366	8.56625	8.54568	8.89644	8.46658	8.73232	8.22719	8.76095
83862	AT4G00810.1	| 60S acidic ribosomal protein P1 (RPP1B) | chr4:346179-346957 REVERSE	13.8084	13.3258	13.4502	13.2548	12.9702	13.3041	12.6899	14.8517
83863	AT4G34150.1	| C2 domain-containing protein | chr4:16355035-16356955 FORWARD	6.4328	6.55349	6.29301	6.55661	6.43073	6.54686	6.55985	6.45038
83864	AT1G53910.2	RAP2.12 | RAP2.12; DNA binding / transcription factor | chr1:20135242-20136581 FORWARD	8.31161	8.62753	8.15073	8.3143	8.5878	8.12139	8.74393	8.07194
83865	AT1G02130.1	ATRAB1B, ARA5, ARA-5, ATRABD2A, RABD2A | ARA-5 (ARABIDOPSIS RAS 5); GTP binding | chr1:400350-401788 REVERSE	5.89185	5.88067	5.89436	5.72404	5.82362	5.63175	5.9022	5.91731
83866	AT5G13630.1	GUN5, CCH, CHLH, CCH1 | GUN5 (GENOMES UNCOUPLED 5); magnesium chelatase | chr5:4387567-4392082 REVERSE	7.26747	8.05929	9.58541	7.91962	7.03594	7.86346	8.26584	6.22119
83867	AT4G38510.3	| vacuolar ATP synthase subunit B, putative / V-ATPase B subunit, putative / vacuolar proton pump B subunit, putative / V-ATPase 57 kDa subunit,	6.80626	6.51902	6.57237	6.6155	6.84776	6.77475	6.73019	6.85227
83868			10.0737	10.0639	10.0972	9.83094	10.1145	9.75242	10.3374	10.2442
83869	AT1G23190.1	| phosphoglucomutase, cytoplasmic, putative / glucose phosphomutase, putative | chr1:8219946-8224186 FORWARD	6.31153	7.14569	6.65373	7.60926	6.80598	7.10374	6.86549	8.00964
83870	AT5G32440.1	| LOCATED IN: chloroplast; EXPRESSED IN: 24 plant structures; EXPRESSED DURING: 15 growth stages; CONTAINS InterPro DOMAIN/s: Ubiquitin system co	9.87539	9.88602	9.67785	9.82847	9.99434	9.63905	10.0268	10.0675
83871	AT5G04610.1	| spermidine synthase-related / putrescine aminopropyltransferase-related | chr5:1325612-1326916 REVERSE	6.00511	6.14581	6.0624	5.94532	6.1529	6.10561	6.31204	6.21767
83872	AT2G26900.1	| bile acid:sodium symporter family protein | chr2:11475156-11477870 REVERSE	8.80568	8.60977	9.35987	8.95564	8.71787	8.96823	8.41682	8.20826
83873	AT5G20070.1	ATNUDT19, ATNUDX19 | ATNUDX19 (ARABIDOPSIS THALIANA NUDIX HYDROLASE HOMOLOG 19); hydrolase/ metal ion binding | chr5:6779893-6782308 FORWARD	9.56484	9.36551	9.33438	9.34576	9.542	9.34077	9.53151	9.49757
83874	AT5G39740.1	OLI7, RPL5B | 60S ribosomal protein L5 (RPL5B) | chr5:15903365-15905185 FORWARD	12.1785	12.2459	12.5193	12.4191	11.174	12.5172	10.1739	11.2572
83875	AT5G39990.1	| glycosyltransferase family 14 protein / core-2/I-branching enzyme family protein | chr5:16004494-16006428 FORWARD	8.96043	9.01793	9.62789	10.6458	9.60391	9.60056	9.53026	9.79826
83876	AT1G49300.1	ATRAB7, ATRABG3E, RABG3E | RABG3E (RAB GTPASE HOMOLOG G3E); GTP binding | chr1:18234842-18236968 FORWARD	9.81121	9.91822	9.69212	9.87234	9.98318	9.79118	10.1891	10.2024
83877	AT1G78920.1	AVP2, AVPL1 | AVP2 (ARABIDOPSIS VACUOLAR H+-PYROPHOSPHATASE 2); hydrogen-translocating pyrophosphatase | chr1:29672340-29676761 FORWARD	8.74245	8.99675	8.30752	9.02201	8.71412	9.04809	7.99821	8.70653
83878	AT5G02100.1	UNE18, ORP3A | UNE18 (UNFERTILIZED EMBRYO SAC 18); oxysterol binding / sterol binding | chr5:413639-416016 FORWARD	5.80006	5.89573	5.57792	5.93059	5.8258	5.93766	5.63293	6.6139
83879	AT2G34410.1	| O-acetyltransferase family protein | chr2:14518719-14522053 FORWARD	6.64024	7.50612	6.70331	7.29808	6.85154	7.19964	6.54884	7.0413
83880	AT5G60790.1	ATGCN1, GCN1 | ATGCN1; transporter | chr5:24453760-24455767 REVERSE	9.3596	9.52415	9.48504	9.57087	9.12123	9.03663	8.48846	8.84622
83881	AT5G21070.1	| unknown protein | chr5:7156356-7157490 FORWARD	10.1616	10.3161	10.4073	10.0472	10.3811	10.0097	10.5581	10.506
83882	AT5G38840.1	| forkhead-associated domain-containing protein / FHA domain-containing protein | chr5:15551329-15554846 FORWARD	6.85255	6.48159	6.58841	6.61106	6.81504	6.94365	6.65703	6.62842
83883	AT5G13440.1	| ubiquinol-cytochrome C reductase iron-sulfur subunit, mitochondrial, putative / Rieske iron-sulfur protein, putative | chr5:4308431-4310022 REV	7.46434	7.67814	7.40697	7.60834	7.38559	7.40527	7.95219	8.85638
83884	AT5G10450.1	GRF6, AFT1, 14-3-3lambda | GRF6 (G-box regulating factor 6); protein binding / protein phosphorylated amino acid binding | chr5:3284452-3286261 RE	7.47058	7.47063	7.31934	7.33863	7.31167	7.39387	7.03302	6.71354
83885	AT2G02990.1	RNS1, ATRNS1 | RNS1 (RIBONUCLEASE 1); endoribonuclease/ ribonuclease | chr2:873714-874667 FORWARD	7.77254	8.68102	8.66275	8.86059	8.55111	8.72798	10.5415	9.64827
83887	AT2G37270.1	ATRPS5B | ATRPS5B (RIBOSOMAL PROTEIN 5B); structural constituent of ribosome | chr2:15647883-15649042 REVERSE	11.0252	10.6305	11.0857	11.0668	9.86706	11.3703	9.05862	9.91505
83888	AT5G26210.1	AL4 | AL4 (ALFIN-LIKE 4); DNA binding / methylated histone residue binding | chr5:9158566-9160221 REVERSE	7.74583	7.47772	7.80366	7.60337	6.98106	7.69329	7.26877	7.18429
83890	AT1G60000.1	| 29 kDa ribonucleoprotein, chloroplast, putative / RNA-binding protein cp29, putative | chr1:22093678-22094540 REVERSE	9.39666	9.51355	10.5808	9.04645	8.88761	8.98174	10.1507	8.65836
83891	AT3G11810.1	| unknown protein | chr3:3727819-3728865 FORWARD	10.61	10.6912	10.7379	10.3338	10.9631	10.3378	10.8354	10.5743
83892	AT4G37070.3	PLP1, PLA IVA | patatin, putative | chr4:17465167-17467058 REVERSE	6.99418	7.50216	7.9359	6.75462	6.95374	6.64655	7.39142	7.3676
83893	AT4G37760.1	SQE3 | SQE3 (squalene epoxidase 3); squalene monooxygenase | chr4:17744085-17746426 FORWARD	7.83683	7.72719	7.69298	8.00104	8.15921	7.5595	7.79652	9.1677
83894	AT2G24270.2	ALDH11A3 | ALDH11A3; 3-chloroallyl aldehyde dehydrogenase/ glyceraldehyde-3-phosphate dehydrogenase (NADP+) | chr2:10327325-10329601 REVERSE	8.46912	9.13879	9.90697	8.5361	8.24868	9.11355	9.07623	7.62539
83896	AT1G24120.1	ARL1 | ARL1 (ARG1-LIKE 1); heat shock protein binding / unfolded protein binding | chr1:8529283-8531946 REVERSE	6.09181	5.95936	5.66744	6.34309	6.30892	6.08902	5.45762	6.56573
83897	AT3G26210.1	CYP71B23 | CYP71B23; electron carrier/ heme binding / iron ion binding / monooxygenase/ oxygen binding | chr3:9593329-9595202 REVERSE	7.11485	7.49333	7.222	6.16797	6.77764	5.97926	6.22807	6.25753
83898	AT5G48485.1	DIR1 | DIR1 (DEFECTIVE IN INDUCED RESISTANCE 1); lipid binding / lipid transporter | chr5:19646317-19646625 REVERSE	12.5669	12.1874	12.9101	12.9301	13.7449	12.7244	12.4147	10.5406
83899	AT2G01420.1	PIN4, ATPIN4 | PIN4 (PIN-FORMED 4); auxin:hydrogen symporter/ transporter | chr2:180478-183199 REVERSE	7.1976	7.11635	6.84509	6.86105	7.2003	6.75781	7.33754	7.5547
83901	AT5G08280.1	HEMC | HEMC (HYDROXYMETHYLBILANE SYNTHASE); hydroxymethylbilane synthase | chr5:2663763-2665596 REVERSE	8.07368	8.57245	9.89264	8.29321	7.87918	8.33099	7.9181	6.75096
83902	AT3G15460.1	| brix domain-containing protein | chr3:5214279-5216188 REVERSE	8.2017	7.84166	8.01787	8.26636	7.16468	8.49279	7.17138	6.99521
83903	AT3G46740.1	TOC75-III | TOC75-III (TRANSLOCON AT THE OUTER ENVELOPE MEMBRANE OF CHLOROPLASTS 75-III); P-P-bond-hydrolysis-driven protein transmembrane transpo	7.48772	7.50783	7.68916	7.38295	7.61468	7.7017	7.51844	7.52986
83904	AT1G51200.1	| zinc finger (AN1-like) family protein | chr1:18985690-18986211 FORWARD	8.09989	8.52841	7.9023	8.34061	8.153	8.05013	8.07288	7.73836
83905	AT3G51260.1	PAD1 | PAD1 (20s proteasome alpha subunit pad1); endopeptidase/ peptidase/ threonine-type endopeptidase | chr3:19031086-19032746 FORWARD	8.79149	8.64214	8.54672	9.42588	8.87187	9.17863	8.12326	8.22865
83906	AT3G09180.1	| unknown protein | chr3:2819278-2821096 FORWARD	6.27058	6.31093	6.23269	6.27423	6.09579	6.42583	6.01355	6.18265
83908	AT3G58580.1	| hydrolase | chr3:21660866-21663697 REVERSE	6.51275	6.56025	6.52614	6.23564	6.38829	6.29769	6.59192	6.47263
83909	AT4G26965.1	| NADH:ubiquinone oxidoreductase family protein | chr4:13539717-13542041 FORWARD	7.56483	7.52915	7.43818	7.3908	7.48544	7.41808	7.3597	7.83264
83911	AT4G18330.2	| eukaryotic translation initiation factor 2 subunit 3, putative / eIF2S3, putative / eIF-2-gamma, putative | chr4:10126747-10128587 FORWARD	7.25841	7.31499	7.13507	7.52261	6.93763	8.03698	6.55432	7.25168
83912	AT5G56030.1	HSP81-2, ERD8, HSP90.2 | HSP81-2 (HEAT SHOCK PROTEIN 81-2); ATP binding | chr5:22686923-22689433 FORWARD	12.3131	11.584	11.7016	12.1964	11.5755	12.2462	10.759	10.8379
83913	AT1G75388.1	CPuORF5 | CPuORF5 (Conserved peptide upstream open reading frame 5) | chr1:28291955-28292080 FORWARD	7.79386	8.14586	8.11365	8.1215	7.88304	7.95365	8.09515	7.75358
83914	AT5G26830.1	| threonyl-tRNA synthetase / threonine--tRNA ligase (THRRS) | chr5:9437351-9441568 FORWARD	7.62869	7.42874	7.67879	7.64393	7.62724	7.73799	7.56222	7.53778
83916	AT5G58420.1	| 40S ribosomal protein S4 (RPS4D) | chr5:23619599-23620896 FORWARD	10.3063	9.63622	10.549	10.1286	8.94623	10.317	8.00322	8.64499
83917	AT4G31970.1	CYP82C2 | CYP82C2; electron carrier/ heme binding / iron ion binding / monooxygenase/ oxygen binding | chr4:15462408-15464358 FORWARD	8.63381	8.60901	8.49044	8.2952	8.37507	8.25256	8.76344	8.65512
83918	AT2G38940.1	ATPT2, PHT1;4 | ATPT2 (ARABIDOPSIS THALIANA PHOSPHATE TRANSPORTER 2); carbohydrate transmembrane transporter/ inorganic phosphate transmembrane tr	8.60501	8.77201	8.54895	8.70755	8.55261	8.51414	8.91216	8.99472
83919	AT1G09810.1	ECT11 | ECT11 (evolutionarily conserved C-terminal region 11) | chr1:3181138-3183354 REVERSE	7.93106	7.16692	7.74978	7.64143	6.8132	7.85889	6.56954	6.22429
83920	AT1G30760.1	| FAD-binding domain-containing protein | chr1:10918321-10920441 FORWARD	5.7342	5.84439	5.77157	5.60498	5.75938	5.42557	5.93379	5.80859
83921	AT1G21720.1	PBC1 | PBC1 (PROTEASOME BETA SUBUNIT C1); peptidase/ threonine-type endopeptidase | chr1:7626394-7628070 FORWARD	10.5457	10.3984	10.2884	10.8484	10.6465	10.8634	9.98632	10.4904
83922	AT2G32540.1	ATCSLB04, CSLB04, ATCSLB4 | ATCSLB04; cellulose synthase/ transferase/ transferase, transferring glycosyl groups | chr2:13814686-13818289 FORWARD	6.99167	6.92413	6.84915	6.56905	6.85569	6.60279	7.37328	6.9461
83923	AT1G48600.2	| phosphoethanolamine N-methyltransferase 2, putative (NMT2) | chr1:17966074-17969077 FORWARD	8.6437	8.90972	8.69051	8.88736	8.60506	8.79293	8.52583	8.934
83924	AT3G49800.1	| BSD domain-containing protein | chr3:18471957-18473676 REVERSE	6.94137	6.99725	6.98181	7.25241	7.15077	7.14659	6.98183	6.73664
83925	AT4G20820.1	| FAD-binding domain-containing protein | chr4:11150160-11151758 FORWARD	6.30395	6.32765	6.5836	6.32972	7.08271	6.31688	6.80391	6.74968
83927			6.93192	6.93648	7.16835	6.87889	7.29398	7.27318	7.5766	7.12505
83928	AT1G04980.1	ATPDIL2-2, ATPDI10, PDI10 | ATPDIL2-2 (PDI-LIKE 2-2); protein disulfide isomerase | chr1:1413869-1416120 REVERSE	9.41012	9.44683	9.45912	9.1462	9.47941	9.05951	9.6674	9.68171
83929	AT3G25150.1	| nuclear transport factor 2 (NTF2) family protein / RNA recognition motif (RRM)-containing protein | chr3:9157161-9159362 REVERSE	6.97193	7.04234	6.95111	7.25564	6.96294	7.26476	6.73328	7.19014
83930			7.68918	7.88424	7.30756	7.79011	7.5508	7.28959	8.319	8.6269
83931	AT3G12120.1	FAD2 | FAD2 (FATTY ACID DESATURASE 2); delta12-fatty acid dehydrogenase/ omega-6 fatty acid desaturase | chr3:3860592-3861743 REVERSE	9.24341	9.30695	9.10419	9.11456	9.06685	8.84899	9.24009	10.4108
83932	AT3G03440.1	| armadillo/beta-catenin repeat family protein | chr3:815709-818568 FORWARD	7.59471	7.58343	7.56485	7.54489	7.52979	7.43722	7.76752	8.75501
83933	AT1G75710.1	| zinc finger (C2H2 type) family protein | chr1:28428806-28431128 FORWARD	6.87174	5.88545	5.89695	6.92998	7.53843	7.19086	5.31874	5.868
83934	AT5G05010.1	| clathrin adaptor complexes medium subunit-related | chr5:1477137-1479872 FORWARD	6.41368	6.78109	6.47029	7.23991	6.72225	7.35658	5.99516	6.98193
83935	AT2G27040.1	AGO4, OCP11 | AGO4 (ARGONAUTE 4); nucleic acid binding | chr2:11536795-11541503 REVERSE	5.97407	5.87583	5.75298	6.33415	5.91556	6.3383	5.21075	5.57534
83936	AT4G02790.1	| GTP-binding family protein | chr4:1247416-1249351 FORWARD	8.67085	8.87966	9.79086	8.53397	8.72089	8.56999	9.08709	8.06099
83937	AT2G23940.1	| unknown protein | chr2:10184199-10185097 FORWARD	5.63786	5.5145	5.7002	5.58862	5.61048	5.70223	5.92402	5.72921
83938	AT1G06650.1	| 2-oxoglutarate-dependent dioxygenase, putative | chr1:2035909-2037047 FORWARD	10.5644	9.9775	9.34382	8.71929	8.91358	8.57528	10.8447	9.51695
83939	AT2G36530.1	LOS2 | LOS2; copper ion binding / phosphopyruvate hydratase | chr2:15321081-15323786 REVERSE	8.22669	8.82529	8.45644	9.44477	8.32518	8.88966	7.82216	9.36241
83940	AT1G07510.1	ftsh10 | ftsh10 (FtsH protease 10); ATP binding / ATPase/ metalloendopeptidase/ nucleoside-triphosphatase/ nucleotide binding / zinc ion binding |	5.77966	5.85345	6.04078	5.45235	5.81206	5.50943	6.04943	6.05096
83941	AT5G13870.1	EXGT-A4 | EXGT-A4 (ENDOXYLOGLUCAN TRANSFERASE A4); hydrolase, acting on glycosyl bonds / hydrolase, hydrolyzing O-glycosyl compounds / xyloglucan:	7.27788	7.22168	7.23846	6.99067	7.23166	6.98591	7.32583	7.49288
83942	AT4G33120.1	| coclaurine N-methyltransferase, putative | chr4:15975577-15978055 REVERSE	9.68445	8.69238	9.28314	8.44875	8.03321	8.56859	7.75619	7.61588
83944	AT2G43110.1	| unknown protein | chr2:17922067-17924291 FORWARD	5.54509	5.40296	5.47686	5.54181	5.3225	5.62597	5.26755	5.17182
83945	AT1G75500.1	| nodulin MtN21 family protein | chr1:28338282-28340091 REVERSE	8.21692	8.38374	8.39098	8.16429	8.21013	8.11997	8.52019	8.45416
83946	AT2G26250.1	FDH, KCS10 | KCS10 (3-KETOACYL-COA SYNTHASE 10); acyltransferase/ catalytic/ transferase, transferring acyl groups other than amino-acyl groups |	8.55711	8.677	9.10028	8.61951	9.24236	8.29509	8.99758	8.52125
83947	AT3G54650.1	FBL17 | FBL17; ubiquitin-protein ligase | chr3:20226004-20228882 REVERSE	6.31461	6.04278	6.24235	6.38083	6.45716	6.7473	5.61634	5.68944
83948	AT1G16700.1	| NADH-ubiquinone oxidoreductase 23 kDa subunit, mitochondrial, putative | chr1:5710012-5711694 FORWARD	9.52944	9.69654	9.4861	9.68115	9.64694	9.76204	9.88682	10.473
83949	AT5G18520.1	| LOCATED IN: endomembrane system, integral to membrane; EXPRESSED IN: 24 plant structures; EXPRESSED DURING: 14 growth stages; CONTAINS InterPro	9.85894	9.95893	9.72978	9.92255	9.95981	10.3177	9.57122	10.1512
83950			6.18828	5.94086	5.84405	6.28483	6.15461	6.35619	5.76314	6.41317
83951			11.0226	11.3092	11.2879	10.7538	11.3464	10.8482	11.2524	11.3951
83952	AT5G39850.1	| 40S ribosomal protein S9 (RPS9C) | chr5:15950053-15951171 FORWARD	7.4773	7.1384	7.30474	7.30012	6.60506	7.60436	6.23206	6.50916
83953	AT3G26650.1	GAPA, GAPA-1 | GAPA (GLYCERALDEHYDE 3-PHOSPHATE DEHYDROGENASE A SUBUNIT); glyceraldehyde-3-phosphate dehydrogenase/ protein binding | chr3:9795226	8.89344	8.95048	8.87306	8.2957	8.70657	8.20477	9.20985	9.07417
83954	AT1G04820.1	TUA4 | TUA4; structural constituent of cytoskeleton | chr1:1356421-1358266 REVERSE	9.97969	8.89763	9.55698	10.1047	7.89921	10.6224	6.63064	7.40197
83955	AT1G14480.1	| protein binding | chr1:4956404-4957888 FORWARD	6.7845	7.12222	7.12313	6.65935	6.95064	6.48742	6.99033	7.2727
83956	AT3G11130.1	| clathrin heavy chain, putative | chr3:3482575-3491667 REVERSE	6.30615	6.29228	6.28495	6.11315	6.47785	6.26256	6.44056	6.60794
83957	AT3G27280.2	ATPHB4 | ATPHB4 (PROHIBITIN 4) | chr3:10076904-10078051 FORWARD	5.54618	5.84303	5.60902	5.43703	5.5901	5.44968	5.71158	5.81104
83958	AT1G48410.1	AGO1 | AGO1 (ARGONAUTE 1); endoribonuclease/ miRNA binding / protein binding / siRNA binding | chr1:17886285-17891892 REVERSE	7.25276	6.9928	6.65236	7.75635	7.14126	7.66112	5.95731	6.7865
83960	AT5G59910.1	HTB4 | HTB4; DNA binding | chr5:24127206-24127658 FORWARD	13.0807	12.6854	13.2337	13.243	13.0848	13.7919	12.2817	11.6066
83961			7.13894	7.28211	7.23554	6.79816	7.08212	6.81527	7.12608	7.08067
83962			8.40231	7.92198	7.69607	7.94566	8.49582	7.94222	8.15622	8.33295
83963	AT2G34250.1	| protein transport protein sec61, putative | chr2:14462635-14464572 FORWARD	9.27501	9.61765	9.22376	10.0817	9.3627	10.0456	8.6137	9.60218
83964	AT5G02560.1	HTA12 | HTA12; DNA binding | chr5:575437-576456 FORWARD	12.607	12.4644	12.6432	12.7691	12.7744	13.1312	11.6388	11.6661
83965	AT5G67240.1	SDN3 | SDN3 (SMALL RNA DEGRADING NUCLEASE 3); exonuclease/ nucleic acid binding | chr5:26824454-26828098 REVERSE	9.64419	9.61936	9.65466	9.61626	9.80951	9.58737	9.74555	9.78402
83966			7.38629	7.0467	6.60788	7.046	8.51108	6.72153	7.26004	7.91586
83967	AT5G16920.1	| FUNCTIONS IN: molecular_function unknown; LOCATED IN: endomembrane system; EXPRESSED IN: leaf whorl, sepal, flower, seed; EXPRESSED DURING: pet	6.89963	6.90327	7.13127	8.50611	6.9982	9.90721	7.3315	6.89488
83968	AT5G04430.2	BTR1, BTR1L | BTR1L (BINDING TO TOMV RNA 1L (LONG FORM)); nucleic acid binding | chr5:1250602-1253523 REVERSE	9.26974	8.97596	9.10464	9.36988	8.7909	9.4388	9.09617	9.17882
83969	AT1G03280.1	| transcription initiation factor IIE (TFIIE) alpha subunit family protein / general transcription factor TFIIE family protein | chr1:803635-8067	5.73049	5.71354	5.73444	5.69088	5.70974	5.71011	5.62149	5.70319
83970	AT1G15340.1	MBD10 | MBD10; DNA binding / methyl-CpG binding | chr1:5275895-5277474 REVERSE	8.61654	8.05861	8.416	8.41925	8.29781	8.42246	7.88174	7.47331
83971	AT1G80490.1	TPR1 | TPR1 (TOPLESS-RELATED 1) | chr1:30261094-30266446 REVERSE	7.766	7.76491	7.56086	8.06643	7.20558	7.99289	6.9805	7.57157
83972	AT1G20200.1	EMB2719, HAP15 | EMB2719 (EMBRYO DEFECTIVE 2719); enzyme regulator | chr1:7001409-7004154 REVERSE	7.19313	7.22609	7.20488	7.41819	7.09639	7.35936	6.73527	6.83734
83973	AT2G39260.1	| RNA binding / binding / protein binding | chr2:16392288-16399588 REVERSE	5.89034	5.92526	6.05443	5.80078	6.0631	5.82653	5.90701	6.00861
83974	AT3G04790.1	| ribose 5-phosphate isomerase-related | chr3:1313365-1314195 FORWARD	7.32761	7.95463	9.02842	7.84894	7.95517	7.5077	8.26191	7.52738
83975			5.57765	5.53037	5.68817	5.51543	6.23584	5.64228	6.03431	5.7064
83976	AT5G59210.1	| myosin heavy chain-related | chr5:23890802-23893619 REVERSE	5.56754	5.3916	5.5901	5.50928	5.62981	5.60919	5.62791	5.74936
83977	AT5G05970.1	NEDD1 | NEDD1 (NEURAL PRECURSOR CELL EXPRESSED, DEVELOPMENTALLY DOWN-REGULATED GENE 1); nucleotide binding | chr5:1795464-1799313 FORWARD	6.56145	6.40753	6.78351	6.4522	6.58355	6.39504	6.83839	6.61908
83978	AT5G20290.1	| 40S ribosomal protein S8 (RPS8A) | chr5:6851695-6853012 REVERSE	11.3983	10.6193	11.4766	11.0722	9.87003	11.4112	8.79973	9.84413
83979	AT5G08530.1	CI51 | CI51 (51 kDa subunit of complex I); 4 iron, 4 sulfur cluster binding / FMN binding / NAD or NADH binding / NADH dehydrogenase (ubiquinone)/	8.25371	8.29334	8.29474	8.39917	8.17328	8.12352	8.44499	8.83845
83980	AT3G16310.1	| mitotic phosphoprotein N' end (MPPN) family protein | chr3:5526593-5528106 REVERSE	6.85306	6.46252	6.36071	6.839	6.17337	7.28981	6.12024	6.209
83981	AT1G20650.1	| ATP binding / protein kinase/ protein serine/threonine kinase | chr1:7158422-7160022 REVERSE	6.07686	6.21505	5.76289	5.95437	6.59057	5.7111	6.18795	6.33507
83983	AT1G80560.1	| 3-isopropylmalate dehydrogenase, chloroplast, putative | chr1:30287833-30290126 FORWARD	7.16304	6.97996	7.58766	7.40691	6.83524	7.36424	6.49164	7.00361
83984	AT1G72370.1	P40, AP40, RP40, RPSAA | P40; structural constituent of ribosome | chr1:27243148-27244842 REVERSE	9.3696	9.27406	9.99595	9.60867	8.38796	9.5473	7.65093	8.35637
83985	AT1G74110.1	CYP78A10 | CYP78A10; electron carrier/ heme binding / iron ion binding / monooxygenase/ oxygen binding | chr1:27866667-27868368 REVERSE	10.0959	10.2435	10.2085	9.97031	10.2029	10.1573	10.4377	10.4568
83986	AT1G72370.1	P40, AP40, RP40, RPSAA | P40; structural constituent of ribosome | chr1:27243148-27244842 REVERSE	7.02169	6.76096	6.98963	7.2869	6.6768	7.54081	5.99975	6.78033
83987	AT4G02440.1	EID1 | EID1 (EMPFINDLICHER IM DUNKELROTEN LICHT 1); ubiquitin-protein ligase | chr4:1072555-1073565 FORWARD	7.91576	7.73529	8.32758	7.33015	7.96145	7.4288	7.95714	7.54674
83988	AT3G58040.1	SINAT2 | SINAT2 (SEVEN IN ABSENTIA OF ARABIDOPSIS 2); protein binding / ubiquitin-protein ligase/ zinc ion binding | chr3:21489612-21491085 FORWAR	5.83507	5.71591	5.70578	5.92767	5.8893	5.81076	6.0866	5.9754
83989	AT1G07790.1	HTB1 | HTB1; DNA binding | chr1:2413049-2413495 FORWARD	12.3151	11.6728	12.4457	12.3557	12.3431	12.7887	11.2208	10.5818
83990	AT4G11660.1	AT-HSFB2B, HSFB2B | AT-HSFB2B; transcription factor/ transcription repressor | chr4:7043006-7044227 FORWARD	6.93011	7.06038	7.01439	6.83547	6.81441	6.56716	7.27746	7.35108
83991	AT5G19770.1	TUA3 | TUA3; structural constituent of cytoskeleton | chr5:6682761-6684474 REVERSE	9.76432	10.1005	9.97042	10.3073	11.0036	10.1401	9.03453	11.1831
83992	AT5G04800.3	| 40S ribosomal protein S17 (RPS17D) | chr5:1389217-1389642 FORWARD	7.60615	7.41912	7.61598	7.35631	6.90319	7.59657	6.66081	6.94759
83993			8.49481	8.6366	8.62316	8.90684	8.14672	8.78645	7.99545	9.11072
83994	AT1G66670.1	CLPP3, NCLPP3 | CLPP3; serine-type endopeptidase | chr1:24863995-24865646 REVERSE	9.70464	9.90085	9.90057	9.50207	9.77439	9.43604	10.089	10.041
83995			8.42942	8.35194	7.67631	8.52167	8.74495	8.20776	8.10046	9.09929
83996	AT3G29270.1	| ubiquitin-protein ligase | chr3:11235326-11236117 FORWARD	7.46274	7.45675	7.4222	7.49909	7.40508	7.5151	7.21109	8.71281
83997	AT3G27190.1	| uracil phosphoribosyltransferase, putative / UMP pyrophosphorylase, putative / UPRTase, putative | chr3:10039504-10042917 REVERSE	8.02085	8.18854	7.97662	7.79329	7.84886	7.74185	8.00426	7.90237
83998			6.15426	8.46322	6.37024	5.72707	6.51011	5.76562	6.29168	5.79633
83999	AT5G54160.1	ATOMT1, OMT1 | ATOMT1 (O-METHYLTRANSFERASE 1); caffeate O-methyltransferase/ myricetin 3'-O-methyltransferase/ quercetin 3-O-methyltransferase | c	10.7928	9.88694	10.8382	9.19927	9.23232	9.35786	9.01623	7.55368
84000	AT4G04610.1	APR1, APR, PRH19, ATAPR1 | APR1 (APS REDUCTASE 1); adenylyl-sulfate reductase | chr4:2325069-2326718 FORWARD	5.82779	5.63268	6.32732	5.88795	5.08311	5.84116	6.48369	6.01899
84001	AT4G23100.1	RML1, PAD2, GSH1, CAD2, ATECS1, GSHA | GSH1 (GLUTAMATE-CYSTEINE LIGASE); glutamate-cysteine ligase | chr4:12103458-12106751 REVERSE	6.72337	6.75822	6.66612	7.15059	6.55627	6.88725	6.63745	6.27011
84002	AT1G19710.1	| glycosyl transferase family 1 protein | chr1:6814920-6816716 FORWARD	9.44818	9.47493	9.65152	9.31759	9.79712	9.56111	9.48743	9.85787
84003	AT3G01280.1	VDAC1, ATVDAC1 | VDAC1 (VOLTAGE DEPENDENT ANION CHANNEL 1); voltage-gated anion channel | chr3:85754-87612 FORWARD	9.6874	9.35695	9.59519	9.77367	9.4012	9.92778	9.11368	10.1991
84004	AT4G34670.1	| 40S ribosomal protein S3A (RPS3aB) | chr4:16548724-16550222 FORWARD	11.0023	10.3429	10.9297	10.7009	9.61002	11.2044	8.59715	10.0685
84005	AT5G02960.1	| 40S ribosomal protein S23 (RPS23B) | chr5:693280-694396 REVERSE	9.55712	9.67642	9.72817	9.3614	9.60462	9.41513	9.6583	9.87579
84006	AT5G02490.1	| heat shock cognate 70 kDa protein 2 (HSC70-2) (HSP70-2) | chr5:550296-552565 REVERSE	8.25878	8.37531	8.38829	7.95784	8.50175	8.03088	8.5805	8.4104
84007	AT1G04430.1	| dehydration-responsive protein-related | chr1:1198860-1201301 FORWARD	6.85556	6.96377	7.15518	7.67165	7.64512	7.37431	6.71834	7.72313
84008			8.08802	7.99781	7.83649	7.72095	7.75233	7.76858	7.47018	8.64497
84009	AT1G56110.1	NOP56 | NOP56 (Arabidopsis homolog of nucleolar protein Nop56) | chr1:20984544-20986893 REVERSE	7.58349	7.16594	7.1383	7.69767	6.24743	7.95729	5.89799	5.96927
84010	AT5G50920.1	CLPC, ATHSP93-V, HSP93-V, DCA1, CLPC1 | CLPC1; ATP binding / ATP-dependent peptidase/ ATPase | chr5:20715710-20719800 REVERSE	8.28674	8.95891	9.41326	8.81898	8.7859	8.54043	9.1534	7.91437
84011	AT3G23600.1	| dienelactone hydrolase family protein | chr3:8473833-8475655 FORWARD	10.1515	8.26112	10.1437	9.43485	8.49129	9.01824	7.43713	8.35208
84012	AT1G15690.1	AVP1, ATAVP3, AVP-3 | AVP1; ATPase/ hydrogen-translocating pyrophosphatase | chr1:5399115-5402185 FORWARD	11.1801	11.6492	11.26	11.3087	11.4494	11.1368	11.2644	12.988
84013	AT3G15000.1	| LOCATED IN: mitochondrion; EXPRESSED IN: 23 plant structures; EXPRESSED DURING: 13 growth stages; BEST Arabidopsis thaliana protein match is: p	9.1248	8.90862	9.06207	9.27448	7.82088	9.54686	7.30678	7.67745
84014	AT2G40490.1	HEME2 | HEME2; uroporphyrinogen decarboxylase | chr2:16912961-16914988 FORWARD	7.31045	7.57306	8.72856	7.46971	7.61805	7.23602	7.46375	7.22933
84015	AT4G27500.1	PPI1 | PPI1 (PROTON PUMP INTERACTOR 1); protein binding | chr4:13743614-13745900 FORWARD	7.1188	6.93262	6.92409	6.97396	7.33882	6.99424	7.30842	7.53151
84016	AT4G37310.1	CYP81H1 | CYP81H1; electron carrier/ heme binding / iron ion binding / monooxygenase/ oxygen binding | chr4:17556152-17558833 REVERSE	7.35586	7.43816	7.42628	7.03046	7.4479	7.11379	7.57122	7.58224
84017	AT2G21130.1	| peptidyl-prolyl cis-trans isomerase / cyclophilin (CYP2) / rotamase | chr2:9055619-9056143 REVERSE	11.416	10.7327	11.2305	11.4645	10.3703	11.6229	9.75903	10.7506
84018	AT5G56000.1	| heat shock protein 81-4 (HSP81-4) | chr5:22677602-22680067 REVERSE	9.57455	8.56113	8.29169	9.11646	8.59328	9.077	8.12161	8.1629
84019	AT4G27720.1	| LOCATED IN: plasma membrane; EXPRESSED IN: 21 plant structures; EXPRESSED DURING: 13 growth stages; CONTAINS InterPro DOMAIN/s: Protein of unkn	10.8789	11.0748	11.0699	10.6565	11.1267	10.6391	11.3718	11.4388
84020	AT3G04120.1	GAPC, GAPC-1, GAPC1 | GAPC1 (GLYCERALDEHYDE-3-PHOSPHATE DEHYDROGENASE C SUBUNIT 1); glyceraldehyde-3-phosphate dehydrogenase (phosphorylating)/ gl	12.987	13.8793	13.4921	13.6113	13.6146	13.3307	13.3321	14.2334
84021	AT3G19260.1	LAG1 HOMOLOG 2, LOH2 | LOH2 (LAG ONE HOMOLOGUE 2) | chr3:6669448-6671257 REVERSE	5.86794	5.92422	5.87417	6.25459	6.04206	6.55067	6.11137	6.34386
84022	AT2G27285.1	| unknown protein | chr2:11676079-11677897 REVERSE	6.17465	6.01194	6.04807	6.42341	6.1965	6.57348	6.30862	6.24175
84023	AT3G12490.2	ATCYSB | cysteine protease inhibitor, putative / cystatin, putative | chr3:3960523-3961876 REVERSE	9.85646	9.73036	9.53804	9.25172	9.36415	9.0617	9.78867	9.38912
84024	AT2G16760.1	| FUNCTIONS IN: molecular_function unknown; LOCATED IN: endoplasmic reticulum; EXPRESSED IN: 10 plant structures; EXPRESSED DURING: 6 growth stag	7.30093	7.57683	7.26405	7.58801	7.51954	8.57543	7.22431	7.03912
84026	AT1G09620.1	| ATP binding / aminoacyl-tRNA ligase/ leucine-tRNA ligase/ nucleotide binding | chr1:3113077-3116455 REVERSE	9.62109	9.21811	9.39824	9.63026	9.05234	9.82874	8.44734	8.62791
84028			8.9904	9.35967	9.18434	9.07898	9.52815	8.96141	9.06626	9.62862
84029	AT4G14420.1	| lesion inducing protein-related | chr4:8302171-8303738 REVERSE	8.58434	8.34814	8.29071	8.58881	8.76808	8.82847	8.14558	9.53081
84030	AT5G39850.1	| 40S ribosomal protein S9 (RPS9C) | chr5:15950053-15951171 FORWARD	10.9484	10.6908	11.1614	10.8462	9.75985	11.0522	9.47225	9.87968
84031	AT4G13750.1	| ATP binding | chr4:7975191-7987558 FORWARD	5.82145	5.85366	6.1388	5.87198	6.02503	6.13517	6.34998	5.98052
84032	AT1G03280.1	| transcription initiation factor IIE (TFIIE) alpha subunit family protein / general transcription factor TFIIE family protein | chr1:803635-8067	7.61326	7.67669	7.66549	7.37497	7.68178	7.34173	7.86063	8.00515
84033			9.68566	9.12912	10.0272	10.1085	10.7887	10.0352	8.66354	8.32095
84034	AT5G55190.1	RAN3, ATRAN3 | RAN3 (RAN GTPASE 3); GTP binding / GTPase/ protein binding | chr5:22392285-22393957 FORWARD	8.32123	8.36275	7.8678	8.60872	7.61591	8.82068	8.33234	7.73382
84035			8.60017	8.35677	8.86268	8.25071	8.50616	8.25318	7.71571	7.98557
84036	AT5G13490.1	AAC2 | AAC2 (ADP/ATP carrier 2); ATP:ADP antiporter/ binding | chr5:4336034-4337379 FORWARD	10.9848	11.239	11.2123	11.5491	10.4564	11.2562	10.1446	11.6902
84037	AT5G18520.1	| LOCATED IN: endomembrane system, integral to membrane; EXPRESSED IN: 24 plant structures; EXPRESSED DURING: 14 growth stages; CONTAINS InterPro	6.91229	7.09363	6.82916	6.84754	6.85923	7.09298	7.06442	7.14515
84038	AT2G43320.1	| unknown protein | chr2:17996874-17999158 REVERSE	6.42957	6.97036	6.85233	6.87	6.78204	6.50058	6.98399	6.42353
84039	AT1G09330.1	| unknown protein | chr1:3013003-3014903 REVERSE	7.94065	7.98387	7.73163	8.0476	8.19696	7.99674	7.74981	8.79561
84041			14.9646	15.2213	15.1434	14.5073	15.2761	14.5202	15.4354	15.1962
84042	AT1G60390.1	| BURP domain-containing protein / polygalacturonase, putative | chr1:22247611-22249556 REVERSE	10.7573	10.6545	10.5144	11.007	10.7896	10.6804	10.4954	10.6389
84044	AT2G26730.1	| leucine-rich repeat transmembrane protein kinase, putative | chr2:11388621-11391286 FORWARD	8.35982	8.00936	8.87066	8.7502	9.45165	8.77344	7.36537	7.15077
84045	AT3G09740.1	SYP71, ATSYP71 | SYP71 (SYNTAXIN OF PLANTS 71); protein transporter | chr3:2989615-2991354 FORWARD	6.98918	7.13194	6.82788	7.2492	7.36197	7.01917	6.70247	6.77412
84046	AT5G48480.1	| unknown protein | chr5:19644814-19645658 FORWARD	12.2673	10.4821	10.953	11.3385	9.46186	12.1229	8.26064	9.17996
84047	AT4G20890.1	TUB9 | TUB9; GTP binding / GTPase/ structural molecule | chr4:11182218-11183840 FORWARD	5.6886	5.4814	5.85452	5.8928	5.8674	6.07119	5.41194	5.34174
84048	AT2G35530.1	| bZIP transcription factor family protein | chr2:14923280-14926025 REVERSE	7.21388	7.27681	7.38599	7.04768	7.12873	7.07648	7.32511	7.36557
84049	AT3G15970.1	| Ran-binding protein 1 domain-containing protein / RanBP1 domain-containing protein | chr3:5408982-5410379 REVERSE	5.98574	5.71283	5.78763	6.17048	5.95603	6.25529	5.57064	5.80034
84050	AT3G14790.1	RHM3, ATRHM3 | RHM3 (RHAMNOSE BIOSYNTHESIS 3); UDP-L-rhamnose synthase/ catalytic | chr3:4964791-4966875 FORWARD	6.27692	6.41825	6.56965	6.73364	6.77362	6.64966	6.41011	6.9535
84051	AT5G62890.3	| permease, putative | chr5:25243723-25247075 FORWARD	8.32153	8.97264	8.62052	8.51495	8.72867	8.22086	8.77661	8.27913
84052	AT3G10520.1	AHB2, GLB2, ARATH GLB2, NSHB2 | AHB2 (ARABIDOPSIS HAEMOGLOBIN 2); oxygen transporter | chr3:3276516-3277765 REVERSE	9.35472	9.27401	9.26552	9.09485	9.53029	9.11162	9.55685	9.53121
84053	AT3G13990.2	| unknown protein | chr3:4625708-4630383 REVERSE	6.19517	6.3067	6.2561	6.5043	6.17373	7.0014	5.96675	6.18231
84054	AT3G11510.1	| 40S ribosomal protein S14 (RPS14B) | chr3:3623757-3624866 REVERSE	11.3073	10.5601	10.9791	10.9882	9.82701	11.5084	9.20927	9.77697
84055	AT5G02750.1	| zinc finger (C3HC4-type RING finger) family protein | chr5:620101-620952 FORWARD	7.99887	8.11795	8.06023	7.77519	8.09337	7.82667	8.42607	8.0363
84057	AT2G01970.1	| endomembrane protein 70, putative | chr2:452197-454819 REVERSE	9.73289	10.1246	9.3622	10.5501	9.80158	10.3306	8.68925	10.2316
84058			8.7552	8.94025	9.31579	8.80681	10.4478	8.65749	8.91207	8.89643
84059	AT5G10920.1	| argininosuccinate lyase, putative / arginosuccinase, putative | chr5:3441805-3443892 FORWARD	7.77118	7.94258	7.96335	7.74248	7.67179	7.71118	7.96476	7.86789
84060			9.30332	9.14254	9.21556	8.9017	9.08851	9.16095	9.16598	9.13718
84061	AT5G15270.2	| KH domain-containing protein | chr5:4958738-4960947 FORWARD	6.05382	6.09328	6.11626	6.17999	6.00799	6.32157	5.70233	5.88853
84062	AT5G28740.1	| transcription-coupled DNA repair protein-related | chr5:10780774-10783772 FORWARD	6.60896	6.34575	6.3959	6.83649	6.45716	7.14801	6.20893	6.2907
84063	AT5G40260.1	| nodulin MtN3 family protein | chr5:16089842-16091527 FORWARD	9.74114	10.2146	9.33622	10.6873	9.89116	10.1633	9.41253	9.80115
84064	AT1G15820.1	LHCB6, CP24 | LHCB6 (LIGHT HARVESTING COMPLEX PSII SUBUNIT 6); chlorophyll binding | chr1:5446685-5447676 REVERSE	6.82588	7.00739	7.37417	6.743	6.75892	6.45442	7.09639	7.06126
84065	AT2G42690.1	| lipase, putative | chr2:17776356-17777682 REVERSE	8.03695	8.40274	8.71849	7.62288	8.02052	7.52644	9.75959	6.56094
84067	AT5G55190.1	RAN3, ATRAN3 | RAN3 (RAN GTPASE 3); GTP binding / GTPase/ protein binding | chr5:22392285-22393957 FORWARD	8.36785	8.41305	7.74585	8.4478	7.56381	8.80383	7.58315	8.45477
84068	AT5G01980.1	| zinc finger (C3HC4-type RING finger) family protein | chr5:375542-377023 FORWARD	7.20318	7.35552	7.15606	7.46505	7.46578	7.36667	7.25478	7.22248
84069	AT3G12390.1	| nascent polypeptide associated complex alpha chain protein, putative / alpha-NAC, putative | chr3:3942344-3943595 FORWARD	9.37905	9.33591	10.0916	9.43297	8.8441	9.42205	8.98897	9.79238
84071	AT5G58420.1	| 40S ribosomal protein S4 (RPS4D) | chr5:23619599-23620896 FORWARD	10.2818	9.79264	10.2063	10.3398	9.09508	10.5286	8.55665	9.44882
84072			11.3427	11.596	12.0927	11.8671	11.7944	11.7141	10.8241	10.6811
84074			10.3116	9.50739	9.89644	10.0631	8.16939	10.5231	7.52827	8.11944
84076	AT2G33210.1	HSP60-2 | HSP60-2 (HEAT SHOCK PROTEIN 60-2); ATP binding | chr2:14075093-14078568 REVERSE	7.97735	7.60648	7.24912	7.91305	7.77035	7.91328	6.69395	6.79748
84077	AT3G08850.1	RAPTOR1B, ATRAPTOR1B, RAPTOR1 | RAPTOR1; nucleotide binding / protein binding | chr3:2686978-2694911 REVERSE	6.14498	6.02538	6.01993	6.09012	6.21865	5.8437	5.97645	6.15661
84078	AT1G72710.1	CKL2 | CKL2 (CASEIN KINASE 1-LIKE PROTEIN 2); ATP binding / kinase/ protein kinase/ protein serine/threonine kinase | chr1:27372553-27376178 FORWA	6.8451	6.65503	6.81111	6.87333	7.31339	6.92899	6.92555	6.92357
84079			7.80063	7.38719	7.44906	7.8551	6.79391	8.04314	6.59831	7.39295
84080	AT1G20330.1	SMT2, CVP1, FRL1 | SMT2 (STEROL METHYLTRANSFERASE 2); S-adenosylmethionine-dependent methyltransferase | chr1:7038968-7040053 REVERSE	8.51326	8.44329	8.50875	8.31584	8.63909	8.34709	8.66333	8.584
84081	AT5G58710.1	ROC7 | ROC7; peptidyl-prolyl cis-trans isomerase | chr5:23717840-23719495 FORWARD	11.5966	11.7573	10.8859	11.4572	11.2705	11.4416	11.1672	11.1915
84082	AT1G68540.1	| oxidoreductase family protein | chr1:25720066-25721282 FORWARD	6.53369	6.24809	6.79284	8.93363	6.90252	10.2087	6.77745	6.70722
84083	AT1G76540.1	CDKB2;1 | CDKB2;1 (cyclin-dependent kinase B2;1); cyclin-dependent protein kinase/ kinase/ protein binding | chr1:28720554-28722351 REVERSE	7.84386	6.97311	7.73836	7.77211	6.37374	8.51685	5.96932	6.68133
84084	AT5G63190.1	| MA3 domain-containing protein | chr5:25346145-25348563 FORWARD	6.3531	6.65028	6.50177	6.61047	6.58721	6.51291	6.43396	6.72848
84085	AT5G26710.1	| glutamate-tRNA ligase, putative / glutamyl-tRNA synthetase, putatuve / GluRS, putative | chr5:9305673-9308247 FORWARD	6.51577	6.5234	6.40665	6.68216	6.56778	6.62553	6.59268	6.53633
84087	AT5G13700.1	ATPAO1, APAO, PAO1 | ATPAO1 (ARABIDOPSIS THALIANA POLYAMINE OXIDASE 1); FAD binding / polyamine oxidase | chr5:4420222-4422974 REVERSE	10.219	9.97496	10.368	8.69346	10.0125	8.88093	7.89276	7.57368
84088	AT5G57290.1	| 60S acidic ribosomal protein P3 (RPP3B) | chr5:23207049-23207835 REVERSE	11.3036	10.8255	11.1098	11.2479	10.8145	11.4171	9.6259	11.1724
84089	AT5G09920.1	RPB15.9, ATRPB15.9, RPB15.9.9, NRPB4 | NRPB4; DNA-directed RNA polymerase | chr5:3096276-3097370 FORWARD	10.0098	9.50202	9.47986	9.82877	9.21599	9.90877	9.1581	9.33775
84090	AT4G21750.1	ATML1 | ATML1 (MERISTEM LAYER 1); DNA binding / sequence-specific DNA binding / transcription factor | chr4:11556965-11560243 FORWARD	7.23531	6.80126	6.56832	7.34687	7.74418	7.15643	6.33752	6.7264
84091			6.45468	7.02195	6.55215	6.55117	6.65639	6.64963	6.31074	6.33994
84092			7.48801	7.37525	7.40967	7.18858	7.3061	7.2637	7.62484	7.49437
84093	AT1G63770.3	| peptidase M1 family protein | chr1:23657791-23664243 REVERSE	7.38906	7.88972	7.41908	8.13479	7.53685	7.57225	7.09351	8.68429
84095	AT2G20990.1	SYTA, NTMC2TYPE1.1, ATSYTA, NTMC2T1.1, SYT1 | SYTA (SYNAPTOTAGMIN A) | chr2:9014827-9017829 FORWARD	7.61608	7.6009	7.74949	8.40128	7.94585	8.07764	7.65715	8.07172
84096	AT4G16490.1	| binding | chr4:9293891-9295530 REVERSE	7.02989	6.54111	6.34343	6.87509	7.36974	6.97231	6.34788	7.17218
84097	AT5G54160.1	ATOMT1, OMT1 | ATOMT1 (O-METHYLTRANSFERASE 1); caffeate O-methyltransferase/ myricetin 3'-O-methyltransferase/ quercetin 3-O-methyltransferase | c	8.97666	11.0515	9.42679	10.0014	8.59861	9.06378	9.07875	8.06415
84099			7.61761	7.72581	7.75352	7.46691	7.75349	7.36654	8.05403	8.04739
84100	AT3G23570.1	| dienelactone hydrolase family protein | chr3:8458052-8459608 REVERSE	13.2381	11.3072	13.5032	12.3905	11.7435	11.9797	9.76318	10.8813
84101	AT2G36880.1	MAT3 | MAT3 (methionine adenosyltransferase 3); copper ion binding / methionine adenosyltransferase | chr2:15479721-15480893 REVERSE	11.0736	11.9189	11.8302	11.6264	11.3949	10.7421	10.4154	12.5822
84102	AT1G07350.1	| transformer serine/arginine-rich ribonucleoprotein, putative | chr1:2257732-2260101 REVERSE	5.89992	5.79536	5.84876	5.85836	5.81192	5.65697	6.18785	5.83055
84103	AT5G09900.2	EMB2107, RPN5A, MSA | EMB2107 (EMBRYO DEFECTIVE 2107) | chr5:3089462-3092434 REVERSE	8.14941	8.13859	7.80543	8.55753	7.97468	8.52922	7.40529	7.65092
84104	AT1G18540.1	| 60S ribosomal protein L6 (RPL6A) | chr1:6377448-6378548 REVERSE	7.27566	7.35405	7.4595	7.30809	8.11813	7.35924	6.8024	7.45468
84105	AT3G18380.1	| sequence-specific DNA binding / transcription factor | chr3:6311002-6313181 REVERSE	5.80166	5.80264	5.79346	5.57901	5.79275	5.65428	5.65315	5.68773
84106	AT5G20160.1	| ribosomal protein L7Ae/L30e/S12e/Gadd45 family protein | chr5:6804075-6805102 REVERSE	9.87064	8.68541	8.92154	9.26964	8.10134	9.81398	7.76166	7.62426
84107	AT5G10360.1	EMB3010 | EMB3010 (embryo defective 3010); structural constituent of ribosome | chr5:3258734-3260142 REVERSE	13.3991	13.1311	13.4432	13.0885	12.328	13.33	11.795	12.2204
84108	AT5G26220.1	| ChaC-like family protein | chr5:9163178-9164613 REVERSE	10.0268	8.90196	9.86958	9.81809	8.13665	9.45846	8.51072	10.2574
84109	AT3G26040.1	| transferase family protein | chr3:9519741-9521069 FORWARD	7.73921	6.1784	7.15746	6.74102	5.54234	7.15562	6.96835	5.3574
84110	AT3G22440.1	| hydroxyproline-rich glycoprotein family protein | chr3:7959854-7961886 FORWARD	7.38299	7.22142	7.30545	7.49829	6.97041	7.28088	6.44449	6.72522
84111	AT1G14570.3	| UBX domain-containing protein | chr1:4983770-4987192 FORWARD	6.75487	6.72831	6.36171	6.83649	6.68947	6.90402	6.68776	6.19786
[truncated: 5,282 more rows]

## Sheet: L-MB-SB=5735
geneName	TAIR9 Best Hit	TAIR9 Annotation	C	F	L	MB	P	SB	S	St
[truncated: 5,735 more rows]

## Sheet: L-SB=5788
geneName	TAIR9 Best Hit	TAIR9 Annotation	C	F	L	MB	P	SB	S	St
[truncated: 5,788 more rows]

## Sheet: SB-MB=5804
geneName	TAIR9 Best Hit	TAIR9 Annotation	C	F	L	MB	P	SB	S	St
[truncated: 5,804 more rows]

[truncated: 8 more sheets: S-P=5761, C-St=5739, SP=5985, SP-C=5805, SP-C-St=5723, SP-St=5814, all present=5554, Sheet2]
