# Supplementary material for: Comparative transcriptomics among floral organs of the basal eudicot Eschscholzia californica as reference for floral evolutionary developmental studies
Source: Genome Biol. 2010 Oct 15;11(10):R101. doi: 10.1186/gb-2010-11-10-r101 (PMC3218657; doi:10.1186/gb-2010-11-10-r101)
Supplement: Additional file 3 — GO comparison between all genes on the chip and differentially expressed genes. Gene numbers comparing all genes on the chip, genes expressed across different tissues and those differentially expressed between any two tissues in each GO category. [file gb-2010-11-10-r101-S3.XLS]

## Sheet: Sheet1
	all genes on chip	%	all differentially expressed gene	%	all present	%
other binding	318	10.9316	76	8.52974	607	12.7924
other enzyme activity	399	13.7161	158	17.7329	625	13.1718
hydrolase activity	262	9.00653	77	8.64198	396	8.34563
transferase activity	190	6.53145	66	7.40741	397	8.3667
transporter activity	81	2.78446	36	4.0404	194	4.08851
kinase activity	81	2.78446	33	3.7037	191	4.02529
transcription factor activity	95	3.26573	26	2.91807	130	2.73973
DNA or RNA binding	159	5.4658	57	6.39731	288	6.06955
other molecular functions	79	2.71571	20	2.24467	183	3.85669
protein binding	183	6.29082	58	6.50954	415	8.74605
nucleotide binding	295	10.1409	66	7.40741	408	8.59852
structural molecule activity	97	3.33448	64	7.18294	161	3.39305
nucleic acid binding	95	3.26573	21	2.3569	183	3.85669
receptor binding or activity	9	0.309385	0	0	16	0.337197
unknown molecular functions	566	19.4569	133	14.927	551	11.6122
