# Supplementary material for: Comparative transcriptomics among floral organs of the basal eudicot Eschscholzia californica as reference for floral evolutionary developmental studies
Source: Genome Biol. 2010 Oct 15;11(10):R101. doi: 10.1186/gb-2010-11-10-r101 (PMC3218657; doi:10.1186/gb-2010-11-10-r101)
Supplement: Additional file 4 — Genes preferentially expressed in eight tissues and all the genes differentially expressed. This additional file contains lists of all the genes preferentially and differentially expressed between any two tissues and lists of genes preferentially expressed in each tissue over all the other tissues. Column sequence, abbreviation and the version of annotation are the same as those used in Table 1 and all the other supplemental tables in Additional file 2. All the expression values are log2 ratio. [file gb-2010-11-10-r101-S4.XLS]

## Sheet: all-1934
Poppy									Arabidposis
geneName	L	SB	MB	S	P	St	C	F	TAIR9 Best Hit	L	SB	MB	S	P	St	C	F	TAIR9 Annotation
83842	6.17263	9.97361	9.13299	6.20209	6.34679	6.5958	5.97815	6.03591	AT3G13220.1	1.83724	9.91011	7.5036	1.67965	1.69098	1.74399	1.65713	1.63263	| ABC transporter family protein | chr3:4247968-4250703 REVERSE
87743	5.97941	6.92736	6.47034	5.91916	6.54491	5.95652	5.94521	5.95637	AT5G51680.1	2.09707	1.79141	1.8086	4.94562	2.40362	5.44496	1.91031	1.94442	| hydroxyproline-rich glycoprotein family protein | chr5:20997591-20998755 FORWARD
84586	8.02656	7.68077	8.35065	9.41072	6.8691	8.10178	7.84125	8.96	AT1G52800.1	2.22325	1.96374	1.87583	2.30721	2.06343	2.15659	2.01952	2.20477	| oxidoreductase, 2OG-Fe(II) oxygenase family protein | chr1:19664044-19665362 FORWARD
84118	6.8829	7.89237	6.84195	6.80518	6.73689	6.90087	6.34574	6.71917	AT5G40940.1	2.25586	7.10583	3.42876	2.0822	2.07857	2.16817	2.06464	1.97899	FLA20 | FLA20 (PUTATIVE FASCICLIN-LIKE ARABINOGALACTAN PROTEIN 20) | chr5:16406656-16407930 REVERSE
83967	7.13127	9.90721	8.50611	7.3315	6.9982	6.89488	6.89963	6.90327	AT5G16920.1	2.28927	10.7237	9.60818	2.14387	2.16039	2.2598	2.10902	2.07692	| FUNCTIONS IN: molecular_function unknown; LOCATED IN: endomembrane system; EXPRESSED IN: leaf whorl, sepal, flower, seed; EXPRESSED DURING: pet
85431	7.06944	7.86575	8.13515	7.25203	7.70375	7.74839	8.45402	7.60505	AT1G21870.1	2.33508	2.22587	2.03959	2.79264	2.92114	2.09878	2.93476	2.41002	| glucose-6-phosphate/phosphate translocator-related | chr1:7678208-7679697 FORWARD
85187	6.57295	12.0149	9.69125	6.06467	6.5727	5.98957	6.15641	5.75155	AT3G12500.1	2.37007	2.7786	2.60571	7.29817	5.64306	5.64874	4.86568	4.41571	ATHCHIB, PR3, PR-3, CHI-B, B-CHI | ATHCHIB (ARABIDOPSIS THALIANA BASIC CHITINASE); chitinase | chr3:3962501-3963945 REVERSE
84109	7.15746	7.15562	6.74102	6.96835	5.54234	5.3574	7.73921	6.1784	AT3G26040.1	2.39611	2.1479	2.2172	3.07077	2.85161	3.25279	2.29677	2.1766	| transferase family protein | chr3:9519741-9521069 FORWARD
86163	6.07321	6.17961	6.4372	6.19635	6.46156	7.14392	6.38509	6.19433	AT5G60760.1	2.40899	6.48049	6.18256	2.44359	2.73092	5.18774	4.78028	3.56732	| 2-phosphoglycerate kinase-related | chr5:24438465-24442004 FORWARD
84114	6.84679	12.6101	10.6823	6.45723	6.85891	6.69771	6.37834	6.25055	AT3G52130.1	2.41887	12.675	8.0346	2.28789	2.29245	2.35624	2.26414	2.25221	| protease inhibitor/seed storage/lipid transfer protein (LTP) family protein | chr3:19332081-19332458 REVERSE
85200	6.09194	6.55848	6.35714	5.49859	5.56455	5.64883	6.30608	6.2648	AT5G18610.1	2.42425	2.20776	2.24146	2.26686	2.44816	2.36036	2.2481	2.16716	| protein kinase family protein | chr5:6192736-6195371 FORWARD
84993	7.26071	5.78181	5.85154	5.90483	6.45597	5.86054	5.68001	5.84682	AT5G15900.1	2.43535	1.76337	1.82801	1.97802	1.96575	1.99211	1.93343	1.90644	| unknown protein | chr5:5189524-5192070 REVERSE
88004	5.72265	7.51213	9.74289	5.95757	5.85701	6.13414	5.44689	5.80929	AT4G16260.1	2.45406	2.18233	2.15267	9.10972	6.87066	6.01777	2.52377	2.93585	| catalytic/ cation binding / hydrolase, hydrolyzing O-glycosyl compounds | chr4:9200180-9201441 REVERSE
87713	5.4094	6.73849	5.3728	5.7189	5.49966	4.84007	5.21907	5.38238	AT4G36000.1	2.48069	2.37468	2.1113	2.8047	2.62939	3.36618	2.19903	2.09993	| FUNCTIONS IN: molecular_function unknown; INVOLVED IN: response to other organism; LOCATED IN: cellular_component unknown; EXPRESSED IN: root;
84063	9.33622	10.1633	10.6873	9.41253	9.89116	9.80115	9.74114	10.2146	AT5G40260.1	2.49376	8.71618	9.35976	2.49594	2.42642	2.73022	6.15509	7.1686	| nodulin MtN3 family protein | chr5:16089842-16091527 FORWARD
84842	7.172	8.55933	8.71404	7.10704	8.07506	7.0378	7.42043	7.65277	AT1G71691.2	2.50213	2.86436	3.45305	2.67257	2.77183	2.63175	6.98595	6.32288	| GDSL-motif lipase/hydrolase family protein | chr1:26949395-26951480 REVERSE
87195	6.6464	6.1919	6.45714	6.71018	6.36106	6.54368	7.23872	9.58503	AT5G12380.1	2.53625	2.17007	2.16226	2.31295	2.30204	2.39158	4.34397	2.23605	| annexin, putative | chr5:4009223-4010687 FORWARD
88958	5.91614	6.6773	7.07815	6.25868	6.05796	6.19556	5.84833	5.83953	AT1G01280.1	2.57313	10.7537	8.92974	2.28976	2.43921	2.47998	2.2442	2.2719	CYP703A2, CYP703 | CYP703A2 (CYTOCHROME P450, FAMILY 703, SUBFAMILY A, POLYPEPTIDE 2); oxidoreductase, acting on paired donors, with incorporation
84186	7.47459	8.94358	9.69656	6.99687	7.7695	8.14922	7.97163	8.24021	AT2G47010.1	2.62521	7.39187	7.51134	2.22429	2.08734	2.24778	5.90026	6.08577	| unknown protein | chr2:19317505-19319252 FORWARD
84507	4.81461	6.37428	5.29703	4.88451	4.47597	4.33695	4.64396	4.5281	AT3G26140.1	2.63243	4.02941	5.9977	2.37503	2.42485	2.60023	8.94599	2.964	| glycosyl hydrolase family 5 protein / cellulase family protein | chr3:9559742-9563070 REVERSE
85715	6.40859	8.63532	6.74421	6.8165	6.43525	6.1234	6.36065	6.45646	AT5G33340.1	2.64861	2.17715	2.23944	2.36921	2.39574	2.52247	6.02161	4.00734	CDR1 | CDR1 (CONSTITUTIVE DISEASE RESISTANCE 1); aspartic-type endopeptidase | chr5:12594474-12595787 FORWARD
84829	6.05718	6.78746	6.24322	6.15177	6.06318	6.04111	5.59103	6.2489	AT4G16270.1	2.65137	10.6505	7.95272	2.46867	2.36757	2.49289	2.11726	2.35631	| peroxidase 40 (PER40) (P40) | chr4:9205038-9206483 FORWARD
85947	4.53583	4.27894	4.40969	4.40519	4.30211	5.58242	4.62545	4.46638	AT1G01460.1	2.65607	2.35781	2.31758	4.16391	4.6283	10.5442	4.71569	6.98713	ATPIPK11, PIPK11 | PIPK11; 1-phosphatidylinositol-4-phosphate 5-kinase/ phosphatidylinositol phosphate kinase | chr1:169115-171154 FORWARD
84127	7.05583	10.3393	9.91955	7.00675	6.93169	6.80662	6.64825	6.50236	AT5G52160.1	2.66991	10.2418	5.35381	2.65176	2.72016	2.61865	2.40584	2.42464	| protease inhibitor/seed storage/lipid transfer protein (LTP) family protein | chr5:21195140-21195430 FORWARD
87156	5.77036	11.7598	10.492	5.80888	5.94615	5.87776	5.60807	5.83782	AT5G52160.1	2.66991	10.2418	5.35381	2.65176	2.72016	2.61865	2.40584	2.42464	| protease inhibitor/seed storage/lipid transfer protein (LTP) family protein | chr5:21195140-21195430 FORWARD
86946	7.83715	9.45067	8.12688	7.96906	7.84227	7.9385	7.75304	7.8416	AT4G33870.1	2.68252	6.46977	2.75024	2.42005	2.42417	2.48161	2.35944	2.35748	| peroxidase, putative | chr4:16234670-16236492 REVERSE
86850	6.22289	7.46635	6.44229	6.10097	6.05952	6.07513	6.09126	6.04637	AT3G28470.1	2.68379	7.75859	2.92168	2.41111	2.47072	2.61987	2.36588	2.3303	ATMYB35, TDF1 | TDF1 (DEFECTIVE IN MERISTEM DEVELOPMENT AND FUNCTION 1); DNA binding / transcription factor | chr3:10674579-10675724 REVERSE
84162	7.16389	6.64379	7.25141	6.8196	8.00568	7.08014	7.13194	7.15421	AT5G49690.1	2.69262	2.34126	2.20714	2.91591	4.84866	2.63709	2.46793	2.77267	| UDP-glucoronosyl/UDP-glucosyl transferase family protein | chr5:20189968-20191350 REVERSE
87817	8.70482	7.2181	7.85367	6.9968	8.50808	7.19914	8.11482	7.40846	AT5G05260.1	2.75527	2.40568	2.4654	2.69327	2.59526	2.74292	2.52724	2.59767	CYP79A2 | CYP79A2 (CYTOCHROME P450 79A2); oxidoreductase, acting on paired donors, with incorporation or reduction of molecular oxygen, NADH or NA
88517	8.22556	7.25909	7.64495	7.10657	8.04833	7.44407	7.9007	7.36226	AT5G05260.1	2.75527	2.40568	2.4654	2.69327	2.59526	2.74292	2.52724	2.59767	CYP79A2 | CYP79A2 (CYTOCHROME P450 79A2); oxidoreductase, acting on paired donors, with incorporation or reduction of molecular oxygen, NADH or NA
89763	7.67132	7.63588	7.03062	8.29981	9.73536	6.98732	8.28794	7.91932	AT4G16730.1	2.78736	2.42378	2.50148	7.43545	5.29171	3.03956	2.5726	4.08847	| lyase/ magnesium ion binding | chr4:9403119-9406003 FORWARD
84647	7.88666	7.70551	7.84936	8.40204	9.16464	7.946	8.80257	7.86928	AT3G19310.1	2.81522	2.60874	2.45313	4.98469	6.00364	11.0137	4.85915	7.27594	| phospholipase C/ phosphoric diester hydrolase | chr3:6694260-6696193 FORWARD
85386	4.58567	4.85106	5.05625	4.95234	5.03871	7.08979	5.20694	4.9871	AT2G13620.1	2.82953	2.18092	2.21315	2.45002	2.46275	7.46011	2.40239	2.53968	ATCHX15, CHX15 | ATCHX15; monovalent cation:proton antiporter/ sodium:hydrogen antiporter | chr2:5678006-5680621 FORWARD
88736	11.692	11.14	11.5248	12.1385	11.2367	10.0589	11.9649	12.7056	AT5G59320.1	2.86248	8.26828	8.065	13.1044	12.6817	11.6975	14.1573	14.2088	LTP3 | LTP3 (LIPID TRANSFER PROTEIN 3); lipid binding | chr5:23929051-23929492 FORWARD
88784	7.26866	7.41448	7.42074	7.11472	7.66597	9.42684	7.20342	7.13525	AT5G66020.1	2.86283	2.7904	4.51737	2.94605	2.82662	6.18757	2.64611	2.7813	IBS2, ATSAC1B, ATSAC6, SACIB | ATSAC1B (SUPPRESSOR OF ACTIN 1B); phosphatidylinositol-4,5-bisphosphate 5-phosphatase | chr5:26401193-26404691 REVE
85692	4.47626	4.57838	4.18801	4.49042	4.37131	4.61845	4.36541	5.55125	AT2G25160.1	2.87772	2.59406	2.64819	2.7275	2.74968	2.81497	2.61205	2.67954	CYP82F1 | CYP82F1; electron carrier/ heme binding / iron ion binding / monooxygenase/ oxygen binding | chr2:10709236-10711211 REVERSE
88512	6.28325	6.28993	6.25638	6.50278	7.34338	10.8258	7.08167	6.91537	AT4G13450.2	2.87973	2.3798	2.32999	2.60623	2.95349	7.33038	2.62745	3.22053	| universal stress protein (USP) family protein | chr4:7815395-7815904 REVERSE
87297	5.69339	5.77619	5.62898	5.45801	7.15508	5.4551	5.74676	5.92127	AT1G60790.1	2.8854	2.2716	2.3815	2.62564	2.63588	2.80769	2.46436	2.45813	| unknown protein | chr1:22380193-22382216 REVERSE
84942	9.67493	10.5044	10.4961	8.87358	9.86758	10.3818	9.84135	10.0079	AT1G78720.1	2.91211	4.43907	3.1342	2.90817	2.61435	2.76933	2.28263	3.29707	| protein transport protein sec61, putative | chr1:29605629-29607510 FORWARD
83668	13.9739	14.5493	15.1604	12.1508	15.9856	15.9414	15.3996	13.7511	AT1G61070.1	2.92259	12.5211	11.3709	2.71087	2.73223	3.06387	2.62532	2.57297	LCR66, PDF2.4 | LCR66 (LOW-MOLECULAR-WEIGHT CYSTEINE-RICH 66) | chr1:22492020-22492470 REVERSE
88285	8.38593	7.99481	9.38724	8.44656	8.1472	9.17315	8.81316	10.3461	AT3G43190.1	2.94441	2.75421	2.86248	3.92599	3.85159	4.36644	3.47652	5.87531	SUS4, ATSUS4 | SUS4; UDP-glycosyltransferase/ sucrose synthase/ transferase, transferring glycosyl groups | chr3:15179204-15182577 REVERSE
88383	6.53345	6.00775	7.71123	6.07882	6.17539	7.20374	6.42634	8.59196	AT3G43190.1	2.94441	2.75421	2.86248	3.92599	3.85159	4.36644	3.47652	5.87531	SUS4, ATSUS4 | SUS4; UDP-glycosyltransferase/ sucrose synthase/ transferase, transferring glycosyl groups | chr3:15179204-15182577 REVERSE
89985	8.43721	8.91952	7.9563	7.64926	7.41844	10.4957	8.80651	9.15639	AT4G36740.1	2.95014	2.69999	2.92608	3.30328	5.01511	6.23345	3.63018	3.80749	HB-5, ATHB40 | ATHB40 (ARABIDOPSIS THALIANA HOMEOBOX PROTEIN 40); DNA binding / transcription factor | chr4:17314649-17316314 REVERSE
83744	8.21622	11.3874	12.0109	9.05839	11.8867	13.0562	9.91896	9.1288	AT3G54340.1	2.97799	11.0691	11.1119	8.78342	12.863	12.4064	7.80098	9.69463	AP3, ATAP3 | AP3 (APETALA 3); DNA binding / transcription factor | chr3:20119428-20121087 REVERSE
87005	4.58176	7.76266	8.30804	6.04248	10.1906	8.07562	5.30038	5.06373	AT3G54340.1	2.97799	11.0691	11.1119	8.78342	12.863	12.4064	7.80098	9.69463	AP3, ATAP3 | AP3 (APETALA 3); DNA binding / transcription factor | chr3:20119428-20121087 REVERSE
83763	5.18794	5.72054	6.08293	5.8549	7.65463	7.31174	6.14525	5.74246	AT1G69500.1	2.98192	11.9167	10.3839	4.0835	6.7804	4.52949	3.21208	2.92357	| electron carrier/ heme binding / iron ion binding / monooxygenase/ oxygen binding | chr1:26123960-26125909 FORWARD
84739	7.02882	12.7251	12.5488	7.21248	7.25981	7.61995	6.95981	7.05424	AT1G62940.1	3.0018	11.9845	9.14017	2.81531	2.78781	2.95793	2.64691	2.71846	ACOS5 | ACOS5 (ACYL-COA SYNTHETASE 5); 4-coumarate-CoA ligase/ long-chain-fatty-acid-CoA ligase/ medium-chain-fatty-acid-CoA ligase | chr1:2331055
88529	6.62331	7.48064	6.95157	6.51881	6.68792	6.33448	7.32919	6.5284	AT3G19050.1	3.04244	4.63799	3.52312	2.85309	2.72811	2.93931	2.89748	2.67674	POK2 | POK2 (PHRAGMOPLAST ORIENTING KINESIN 2); ATP binding / microtubule motor | chr3:6578047-6590106 FORWARD
87577	7.34522	6.88062	6.85611	7.30984	7.32442	8.7876	7.4643	7.2283	AT4G14050.1	3.04887	3.58089	3.06677	2.89081	2.89523	3.03799	3.26547	2.78382	| pentatricopeptide (PPR) repeat-containing protein | chr4:8103645-8105483 REVERSE
87888	5.16852	6.97131	5.55123	5.31671	5.22433	5.17496	4.95293	5.26587	AT4G34880.1	3.08743	2.75931	2.56928	2.76468	2.8025	2.87512	2.65853	2.6305	| amidase family protein | chr4:16615549-16617424 FORWARD
88849	6.67281	7.41308	7.79922	7.22061	6.77566	7.22498	7.18392	8.81946	AT4G26260.1	3.10263	8.72789	7.20074	7.88522	8.18104	12.972	8.79587	10.2537	MIOX4 | MIOX4; inositol oxygenase | chr4:13297939-13300146 FORWARD
84691	9.13681	12.4461	12.812	8.66731	8.58238	12.6384	12.0443	12.8879	AT2G44480.1	3.10833	2.65353	2.45279	2.93512	4.48398	8.00791	4.14874	2.86864	BGLU17 | BGLU17 (BETA GLUCOSIDASE 17); catalytic/ cation binding / hydrolase, hydrolyzing O-glycosyl compounds | chr2:18359780-18363001 FORWARD
84087	10.368	8.88093	8.69346	7.89276	10.0125	7.57368	10.219	9.97496	AT5G13700.1	3.12069	5.50823	4.84626	4.48066	4.38363	6.21547	3.8133	4.55126	ATPAO1, APAO, PAO1 | ATPAO1 (ARABIDOPSIS THALIANA POLYAMINE OXIDASE 1); FAD binding / polyamine oxidase | chr5:4420222-4422974 REVERSE
87926	11.4323	9.6978	9.54555	8.97175	11.2224	8.17204	11.3783	11.2401	AT5G13700.1	3.12069	5.50823	4.84626	4.48066	4.38363	6.21547	3.8133	4.55126	ATPAO1, APAO, PAO1 | ATPAO1 (ARABIDOPSIS THALIANA POLYAMINE OXIDASE 1); FAD binding / polyamine oxidase | chr5:4420222-4422974 REVERSE
89906	6.00181	9.3606	9.69139	5.98626	5.69999	5.7655	5.54802	5.73286	AT3G11980.1	3.14254	11.6087	10.7346	2.93256	2.95072	3.0225	2.68986	2.80794	MS2, FAR2 | MS2 (MALE STERILITY 2); fatty acyl-CoA reductase (alcohol-forming)/ oxidoreductase, acting on the CH-CH group of donors, NAD or NADP a
86334	6.22707	7.31272	6.31467	6.25328	5.75649	5.04883	5.91881	6.96162	AT5G41040.1	3.14281	3.7773	2.22048	2.52202	2.01803	1.99184	7.38559	4.32857	| transferase family protein | chr5:16431448-16433086 FORWARD
88232	5.80522	10.9654	8.36792	5.51747	5.61569	5.35444	5.21985	5.30809	AT5G20710.1	3.17884	5.94311	9.13963	2.98845	4.22694	3.43497	5.32473	7.30975	BGAL7 | BGAL7 (beta-galactosidase 7); beta-galactosidase | chr5:7010536-7013994 FORWARD
84657	8.20895	8.0646	8.22593	7.90395	9.0245	7.63357	8.20231	8.2097	AT5G23940.1	3.18901	10.9903	11.2385	3.97831	5.37051	5.10573	9.98228	9.74322	EMB3009 | EMB3009 (embryo defective 3009); transferase/ transferase, transferring acyl groups other than amino-acyl groups | chr5:8076616-8079677
86336	8.53414	8.27052	8.42881	7.7419	9.59148	6.74549	8.57922	8.17142	AT5G23940.1	3.18901	10.9903	11.2385	3.97831	5.37051	5.10573	9.98228	9.74322	EMB3009 | EMB3009 (embryo defective 3009); transferase/ transferase, transferring acyl groups other than amino-acyl groups | chr5:8076616-8079677
87915	5.46966	5.84845	6.28308	5.2551	6.08299	7.54928	5.62538	6.12036	AT3G51070.1	3.20445	2.66699	3.09851	3.32328	3.11418	5.71026	2.94713	2.93194	| dehydration-responsive protein-related | chr3:18969068-18972291 FORWARD
85992	5.34349	6.57364	5.92088	5.35461	5.45689	5.74935	5.42176	5.47026	AT1G08860.1	3.20505	5.06953	4.73286	4.6817	3.82101	4.67465	4.30709	3.64137	BON3 | BON3 (BONZAI 3); calcium-dependent phospholipid binding | chr1:2842153-2846138 FORWARD
89396	6.78029	8.71785	7.60217	6.98374	6.57927	6.66343	7.12385	7.07202	AT5G46050.1	3.22553	6.47708	3.63972	9.00625	7.21361	6.88425	5.44526	3.3066	ATPTR3, PTR3 | PTR3 (PEPTIDE TRANSPORTER 3); dipeptide transporter/ transporter/ tripeptide transporter | chr5:18675062-18679071 REVERSE
85119	7.82446	11.3275	9.85764	7.91678	7.52068	7.58796	10.2561	8.94586	AT1G44970.1	3.22673	12.8449	8.92884	7.19611	4.48557	6.76371	12.1758	5.45147	| peroxidase, putative | chr1:17002237-17003563 FORWARD
85566	7.32263	9.96596	8.67546	6.80818	7.16246	6.61015	8.75853	7.48032	AT1G44970.1	3.22673	12.8449	8.92884	7.19611	4.48557	6.76371	12.1758	5.45147	| peroxidase, putative | chr1:17002237-17003563 FORWARD
87393	5.13239	7.88018	5.86038	5.10927	4.98283	4.96825	5.64007	5.23948	AT1G44970.1	3.22673	12.8449	8.92884	7.19611	4.48557	6.76371	12.1758	5.45147	| peroxidase, putative | chr1:17002237-17003563 FORWARD
89152	7.82068	6.99264	7.44239	8.25384	7.90666	7.615	7.53084	8.3012	AT1G23010.1	3.25228	3.66656	5.29375	9.02097	11.5715	11.0172	8.67984	8.5357	LPR1 | LPR1 (Low Phosphate Root1); copper ion binding / oxidoreductase, acting on diphenols and related substances as donors, oxygen as acceptor |
88795	7.94543	6.65666	7.05359	8.40473	7.05711	7.11916	7.8205	8.24291	AT3G03080.1	3.25617	2.67699	2.86006	3.40651	3.03595	5.79066	2.89599	3.04936	| NADP-dependent oxidoreductase, putative | chr3:698530-700278 REVERSE
85123	5.92058	9.47268	7.64008	5.36249	5.42336	5.10487	6.46213	7.34479	AT5G09970.1	3.30055	8.26979	4.17213	3.0465	4.93377	3.51391	3.33082	2.58918	CYP78A7 | CYP78A7; electron carrier/ heme binding / iron ion binding / monooxygenase/ oxygen binding | chr5:3112241-3113987 FORWARD
83911	7.13507	8.03698	7.52261	6.55432	6.93763	7.25168	7.25841	7.31499	AT4G18330.2	3.32029	2.82538	2.79278	2.94904	3.23075	2.89183	2.9252	3.00847	| eukaryotic translation initiation factor 2 subunit 3, putative / eIF2S3, putative / eIF-2-gamma, putative | chr4:10126747-10128587 FORWARD
89586	5.96159	6.70225	5.92617	5.14427	5.41725	4.7779	5.93776	5.74432	AT4G37490.1	3.32063	8.61214	7.78981	3.03232	2.55554	2.96779	7.01023	6.26907	CYC1, CYCB1;1, CYCB1 | CYCB1;1 (CYCLIN B1;1); cyclin-dependent protein kinase regulator | chr4:17622129-17624208 REVERSE
85735	8.49703	8.3645	8.68276	8.51117	10.6641	10.3162	9.7959	9.02178	AT1G64110.1	3.36603	2.53331	2.82552	3.15068	2.82954	6.18911	2.70825	2.86576	| AAA-type ATPase family protein | chr1:23796887-23801240 REVERSE
87481	5.88077	6.58252	6.61484	6.22024	5.01453	5.81209	5.39938	6.27778	AT1G08630.2	3.37154	7.16094	7.46757	6.80586	5.34494	4.8754	6.52327	5.86631	THA1 | THA1 (Threonine Aldolase 1); aldehyde-lyase/ threonine aldolase | chr1:2743948-2745685 REVERSE
83706	5.85511	7.85743	6.65323	7.09398	5.71331	5.9731	5.82278	6.04151	AT5G55560.1	3.40762	4.71471	4.05851	6.58558	3.8872	3.6429	4.13579	4.63429	| protein kinase family protein | chr5:22506477-22507757 REVERSE
89621	7.82451	9.98691	8.63058	9.8533	7.90771	8.19805	7.89126	8.59135	AT5G55560.1	3.40762	4.71471	4.05851	6.58558	3.8872	3.6429	4.13579	4.63429	| protein kinase family protein | chr5:22506477-22507757 REVERSE
86612	8.50695	8.25508	8.40131	8.94789	9.76082	9.51897	8.67886	8.75239	AT3G58780.1	3.41225	5.81768	7.43735	4.78586	3.45775	3.90998	9.31959	9.688	SHP1, AGL1 | SHP1 (SHATTERPROOF 1); DNA binding / protein binding / transcription factor | chr3:21739150-21741766 FORWARD
89267	6.56215	7.42995	7.34934	6.48357	7.26266	7.92999	6.98371	6.96724	AT2G43040.1	3.44639	6.14451	5.71954	4.99384	5.47237	7.5599	5.86207	5.9248	NPG1 | NPG1 (no pollen germination 1); calmodulin binding | chr2:17896049-17898524 REVERSE
85177	6.45994	7.37251	7.73326	7.0869	9.53573	7.45186	6.89428	6.71066	AT5G23190.1	3.4582	6.76826	3.29973	2.69218	2.71705	2.8625	3.22061	3.75268	CYP86B1 | CYP86B1; electron carrier/ heme binding / iron ion binding / monooxygenase/ oxygen binding | chr5:7803478-7805659 REVERSE
87200	6.55089	6.80199	6.52164	6.84775	6.40321	6.60219	6.943	7.60832	AT5G25110.1	3.49675	3.33178	4.43753	7.34692	11.2129	9.92889	6.80433	5.93122	CIPK25, SnRK3.25 | CIPK25 (CBL-INTERACTING PROTEIN KINASE 25); ATP binding / kinase/ protein kinase/ protein serine/threonine kinase | chr5:865774
87607	5.7818	5.51076	5.08406	6.87597	5.48365	5.23012	5.59992	5.71398	AT1G17180.1	3.53167	2.93447	3.28364	7.54136	3.31261	3.55814	2.96902	3.21058	ATGSTU25 | ATGSTU25 (GLUTATHIONE S-TRANSFERASE TAU 25); glutathione transferase | chr1:5872208-5872958 FORWARD
86400	7.99763	7.33191	7.95945	7.92323	8.11636	7.85064	7.99145	8.37032	AT5G15140.1	3.57422	9.09724	4.68506	6.95303	7.27092	12.0603	7.55523	10.1483	| aldose 1-epimerase family protein | chr5:4908686-4910670 FORWARD
87489	7.92257	7.99025	8.01721	8.2247	8.36059	8.86627	7.83779	8.27347	AT5G15140.1	3.57422	9.09724	4.68506	6.95303	7.27092	12.0603	7.55523	10.1483	| aldose 1-epimerase family protein | chr5:4908686-4910670 FORWARD
83932	7.56485	7.43722	7.54489	7.76752	7.52979	8.75501	7.59471	7.58343	AT3G03440.1	3.59197	4.13756	3.87074	6.54263	6.1598	7.42088	3.62617	4.24212	| armadillo/beta-catenin repeat family protein | chr3:815709-818568 FORWARD
89129	9.82275	9.25754	8.96072	9.20565	8.63423	9.03973	9.37267	9.48448	AT2G18050.1	3.62681	3.0379	3.34035	6.70208	5.88819	5.19819	5.75361	6.22361	HIS1-3 | HIS1-3 (HISTONE H1-3); DNA binding / nucleosomal DNA binding | chr2:7846095-7846670 FORWARD
89282	5.25318	9.01452	7.05559	5.60978	5.29307	5.29452	5.32801	5.05159	AT2G31210.1	3.62888	6.72673	5.74937	3.50917	3.33021	3.67404	3.24524	3.08257	| basic helix-loop-helix (bHLH) family protein | chr2:13296655-13298139 FORWARD
87549	6.24405	6.93671	6.56528	5.809	5.87784	5.95361	6.59846	6.10641	AT2G33560.1	3.64075	6.73112	5.63862	3.25939	2.98714	3.4866	5.60215	4.79382	| spindle checkpoint protein-related | chr2:14213810-14215918 REVERSE
84742	6.46208	7.89972	7.6965	6.32856	7.71475	5.97146	7.00766	6.00084	AT5G22810.1	3.65238	3.18172	3.15385	3.55321	3.36441	3.4373	3.0361	3.33471	| GDSL-motif lipase, putative | chr5:7621568-7623367 FORWARD
89328	6.70283	6.4918	6.57236	6.87957	6.72725	7.72338	6.70757	6.82969	AT1G67330.1	3.65722	2.3771	2.51371	3.3391	2.33267	2.59298	3.93801	5.33962	| unknown protein | chr1:25214118-25214993 FORWARD
84248	6.68329	10.5702	11.0635	7.20996	6.63642	11.457	11.5958	11.5967	AT4G18960.1	3.65758	9.82527	10.0456	3.48733	3.47316	10.6247	9.14469	8.70476	AG | AG (AGAMOUS); DNA binding / transcription factor | chr4:10383917-10388272 FORWARD
89866	5.51716	5.92304	5.89571	5.63478	7.03916	5.70055	5.89212	5.58644	AT2G01210.1	3.67711	6.44879	5.63619	3.14564	3.04751	2.89111	4.99883	4.99848	| leucine-rich repeat transmembrane protein kinase, putative | chr2:119509-121734 REVERSE
87167	7.29648	11.1644	11.9929	9.23986	12.7778	11.8581	8.36658	8.11389	AT5G20240.1	3.68925	10.3526	10.5227	5.99994	12.4022	12.3145	3.51183	5.40794	PI | PI (PISTILLATA); DNA binding / transcription factor | chr5:6829203-6831208 FORWARD
83793	7.67395	7.49943	7.34899	6.47086	7.82714	7.35952	7.26513	7.18006	AT1G15380.1	3.69024	4.71534	4.2947	7.97908	8.29451	12.3658	6.14349	7.97462	| lactoylglutathione lyase family protein / glyoxalase I family protein | chr1:5290955-5292287 FORWARD
87077	5.69089	6.65641	6.28412	5.8219	5.37523	5.43433	5.65604	5.40138	AT1G26260.2	3.69737	6.49822	5.92088	3.73168	3.38135	3.6014	5.49901	5.21292	CIB5 | CIB5 (CRYPTOCHROME-INTERACTING BASIC-HELIX-LOOP-HELIX 5); DNA binding / transcription factor | chr1:9087214-9089035 FORWARD
85034	11.5065	11.5062	11.9759	10.7136	11.5579	10.9743	11.6205	11.301	AT3G12580.1	3.7029	6.60905	5.26236	9.53972	10.9451	9.91771	8.21567	2.89363	HSP70 | HSP70 (heat shock protein 70); ATP binding | chr3:3991487-3993689 REVERSE
88011	7.30159	7.6676	8.53237	7.73929	7.66007	7.52421	7.79872	7.66218	AT3G12580.1	3.7029	6.60905	5.26236	9.53972	10.9451	9.91771	8.21567	2.89363	HSP70 | HSP70 (heat shock protein 70); ATP binding | chr3:3991487-3993689 REVERSE
88954	7.48849	7.12131	6.99456	7.31289	6.92478	6.96989	7.8179	8.60073	AT4G01680.1	3.74237	3.58162	3.95385	3.64695	6.24154	4.76281	4.56833	6.71364	MYB55, AtMYB55 | MYB55 (myb domain protein 55); DNA binding / transcription factor | chr4:716222-717415 REVERSE
83892	7.9359	6.64655	6.75462	7.39142	6.95374	7.3676	6.99418	7.50216	AT4G37070.3	3.74666	3.00047	3.04495	3.38236	3.91454	4.0586	3.11721	3.08826	PLP1, PLA IVA | patatin, putative | chr4:17465167-17467058 REVERSE
83885	8.66275	8.72798	8.86059	10.5415	8.55111	9.64827	7.77254	8.68102	AT2G02990.1	3.75504	7.1512	8.92836	12.2747	9.62713	9.15413	6.5248	7.83182	RNS1, ATRNS1 | RNS1 (RIBONUCLEASE 1); endoribonuclease/ ribonuclease | chr2:873714-874667 FORWARD
84252	7.25654	10.8743	10.9181	6.96778	7.23265	10.8715	10.1293	6.58217	AT4G26220.1	3.75774	2.9857	3.2041	3.42856	3.23148	3.50744	3.66366	5.69536	| caffeoyl-CoA 3-O-methyltransferase, putative | chr4:13284179-13285146 FORWARD
89997	7.12191	6.03171	6.16149	7.25092	7.64793	6.41099	6.27135	6.64582	AT3G24450.1	3.75858	7.77258	7.16172	3.46361	5.37175	4.71004	6.89265	6.63063	| copper-binding family protein | chr3:8880286-8881611 REVERSE
86924	12.042	11.8768	12.2283	13.6641	13.3727	13.9362	11.9708	12.4667	AT2G19770.1	3.75937	3.28873	6.47775	5.06727	5.19909	11.0719	4.63391	8.53847	PRF5 | PRF5 (PROFILIN5); actin binding / actin monomer binding | chr2:8519885-8521119 REVERSE
84822	9.72528	10.8694	10.4708	8.97994	9.29452	9.3176	10.5184	10.0687	AT4G27890.1	3.78633	3.82099	3.36122	3.48838	3.56719	4.36753	3.05656	3.5926	| nuclear movement family protein | chr4:13886033-13887220 FORWARD
84423	7.88707	8.48712	8.45763	7.17929	7.3155	8.17769	8.68536	7.01223	AT1G15520.1	3.79762	2.99243	3.4733	8.9823	9.33958	5.01772	3.1267	3.38338	PDR12, ATPDR12 | PDR12 (PLEIOTROPIC DRUG RESISTANCE 12); ATPase, coupled to transmembrane movement of substances | chr1:5331993-5338175 REVERSE
87161	5.76678	6.7763	5.70044	6.14781	5.69613	5.14503	5.43807	5.40557	AT1G67370.1	3.83078	5.55339	3.48906	3.61508	3.61485	3.72839	3.49532	3.36378	ASY1, ATASY1 | ASY1 (ASYNAPTIC 1); DNA binding | chr1:25239347-25243713 REVERSE
89401	7.49492	7.58955	7.71797	6.85954	7.96543	6.59095	7.66175	7.47119	AT1G25510.1	3.8672	9.1006	8.93633	3.05113	3.13069	3.23334	7.44874	7.99147	| aspartyl protease family protein | chr1:8959372-8960823 REVERSE
85047	5.88661	7.14117	6.08944	5.78068	5.41922	5.51971	5.7133	5.64909	AT5G50970.1	3.86949	3.99076	4.17314	3.8275	4.44917	4.10207	4.26099	3.61668	| WD-40 repeat family protein | chr5:20736377-20739132 FORWARD
88711	5.37402	5.18418	5.72491	8.24666	5.7425	5.12578	5.32072	6.25374	AT5G01380.1	3.89161	2.81008	3.01303	4.56346	3.68761	3.8591	3.33825	3.97664	| transcription factor | chr5:155784-157451 REVERSE
87724	6.03013	6.54416	6.21167	5.47391	5.285	5.30112	6.11391	5.72225	AT4G38070.1	3.9177	3.60952	3.42211	3.61363	3.83109	4.02267	3.59476	3.65277	| bHLH family protein | chr4:17876535-17882569 FORWARD
85338	5.90379	6.03729	5.80078	5.52626	5.71086	6.75785	6.14167	5.86833	AT1G56080.1	3.9351	4.99447	4.9714	5.40887	5.67783	5.04182	5.22974	4.8968	| unknown protein | chr1:20974457-20976215 REVERSE
84024	7.26405	8.57543	7.58801	7.22431	7.51954	7.03912	7.30093	7.57683	AT2G16760.1	3.94998	8.68935	7.91952	4.41049	4.39252	5.42228	5.98099	4.76522	| FUNCTIONS IN: molecular_function unknown; LOCATED IN: endoplasmic reticulum; EXPRESSED IN: 10 plant structures; EXPRESSED DURING: 6 growth stag
86335	5.40227	6.70889	5.86999	4.9902	5.34801	5.39864	5.64148	5.54667	AT3G01410.1	3.98114	7.12724	6.18003	3.41612	3.03316	3.11165	6.27853	5.56728	| RNase H domain-containing protein | chr3:153650-155439 REVERSE
84682	5.37377	7.39923	5.95463	5.49994	5.66936	9.28703	5.17315	5.18181	AT3G19090.1	3.98421	3.68527	4.67176	3.90919	3.79025	4.60187	3.30112	3.56586	| RNA-binding protein, putative | chr3:6601466-6603709 FORWARD
85238	5.37112	8.83507	8.38378	5.50021	4.93068	5.02067	7.68819	5.75773	AT1G33430.1	3.98942	12.5472	11.8629	3.06961	3.22709	2.99994	2.76964	3.30644	| galactosyltransferase family protein | chr1:12124438-12126052 REVERSE
88560	6.76469	6.08611	7.06889	6.22777	5.96132	6.36124	6.88529	7.43438	AT3G59480.1	3.99646	7.15738	8.28509	3.40746	3.52344	3.68929	7.50165	6.454	| pfkB-type carbohydrate kinase family protein | chr3:21983103-21984440 FORWARD
84538	9.72483	9.00273	9.51886	11.3523	9.44117	9.57607	9.37222	9.98722	AT1G78340.1	4.00785	3.1647	3.3689	4.20374	3.72947	3.79968	3.37088	3.47287	ATGSTU22 | ATGSTU22 (GLUTATHIONE S-TRANSFERASE TAU 22); glutathione transferase | chr1:29473046-29473797 REVERSE
85085	5.95674	7.78257	7.70453	6.06703	5.99962	7.1448	6.85168	7.09686	AT2G44450.1	4.01982	6.07501	6.51534	3.80598	3.78547	4.54423	7.70794	8.70608	BGLU15 | BGLU15 (BETA GLUCOSIDASE 15); catalytic/ cation binding / hydrolase, hydrolyzing O-glycosyl compounds | chr2:18340966-18343744 FORWARD
87430	7.37667	6.76542	6.5923	6.6882	6.43103	5.61526	7.2853	6.74717	AT1G06620.1	4.0329	4.0495	4.14392	7.17976	4.29322	5.76548	5.41497	2.92325	| 2-oxoglutarate-dependent dioxygenase, putative | chr1:2025618-2027094 FORWARD
88956	8.1626	6.63647	6.96793	8.5634	7.15116	7.49803	6.92523	8.04527	AT1G06620.1	4.0329	4.0495	4.14392	7.17976	4.29322	5.76548	5.41497	2.92325	| 2-oxoglutarate-dependent dioxygenase, putative | chr1:2025618-2027094 FORWARD
86326	4.86171	5.94862	5.5626	5.31951	5.1077	5.46658	5.09353	5.01056	AT1G61950.1	4.05688	3.15583	3.32382	3.73232	3.67462	4.07404	3.55075	3.5378	CPK19 | CPK19; ATP binding / calcium ion binding / calmodulin-dependent protein kinase/ kinase/ protein kinase/ protein serine/threonine kinase |
85071	10.4133	11.5413	11.394	10.1625	10.0499	10.2489	12.1983	10.3838	AT4G25200.1	4.08063	3.63921	3.58423	4.23106	6.40706	5.03389	4.48626	3.65648	ATHSP23.6-MITO | ATHSP23.6-MITO (MITOCHONDRION-LOCALIZED SMALL HEAT SHOCK PROTEIN 23.6) | chr4:12917089-12917858 FORWARD
84914	8.79582	9.35002	9.15376	8.17713	8.3941	8.70857	9.30142	8.79376	AT5G60340.1	4.10127	4.15491	3.77078	3.75818	3.53674	3.51425	4.22456	3.5788	| maoC-like dehydratase domain-containing protein | chr5:24273879-24275891 REVERSE
85487	7.46009	7.34484	7.51367	7.80342	8.77915	7.72883	7.42594	7.47385	AT4G03010.1	4.10996	6.27496	5.93291	3.23347	3.02776	2.90001	4.77642	4.47146	| leucine-rich repeat family protein | chr4:1329952-1331139 FORWARD
84546	5.57752	5.92078	6.21239	5.58433	6.24602	7.1782	6.21712	6.27478	AT2G19590.1	4.11937	3.5342	3.58347	3.93037	3.63058	3.52334	4.05195	4.04495	ACO1 | ACO1 (ACC OXIDASE 1); 1-aminocyclopropane-1-carboxylate oxidase | chr2:8476239-8477354 REVERSE
89425	5.50997	4.82489	5.10184	5.55208	5.02831	5.03348	5.40022	5.95261	AT4G31970.1	4.12693	3.13533	3.17611	4.05875	4.03477	4.05623	3.67484	3.55159	CYP82C2 | CYP82C2; electron carrier/ heme binding / iron ion binding / monooxygenase/ oxygen binding | chr4:15462408-15464358 FORWARD
86694	4.9289	5.01989	4.97006	5.34298	5.76067	4.70792	4.99393	5.0888	AT1G78780.2	4.13537	3.93685	3.69858	8.95998	7.87793	10.2372	8.9126	6.93208	| pathogenesis-related family protein | chr1:29621447-29622431 REVERSE
88941	5.43639	5.61797	6.41113	8.25658	8.11166	8.52426	6.91678	7.69439	AT3G14280.1	4.13707	3.28039	3.03706	9.3496	9.67835	9.16225	4.95711	5.90116	| unknown protein | chr3:4761654-4762286 REVERSE
87386	8.00466	9.01109	8.88471	9.57401	8.03371	8.45643	8.01381	7.92767	AT1G05000.1	4.16549	3.10141	3.22196	7.8753	7.28926	5.60803	2.4876	2.95279	| tyrosine specific protein phosphatase family protein | chr1:1425660-1428393 FORWARD
89645	6.42514	6.37403	6.3097	6.96416	6.16015	5.95646	6.16161	7.01076	AT1G65730.1	4.19437	6.35454	6.9402	9.9944	9.06848	8.30368	7.33169	7.55494	YSL7 | YSL7 (YELLOW STRIPE LIKE 7); oligopeptide transporter | chr1:24442639-24446122 FORWARD
86539	7.49212	8.56528	7.72618	7.09113	7.34088	7.16797	7.69328	7.60491	AT1G62310.1	4.20475	4.81004	5.23223	5.65042	6.08566	5.87967	4.77866	4.00362	| transcription factor jumonji (jmjC) domain-containing protein | chr1:23036039-23039301 REVERSE
86750	7.45472	7.07557	7.23687	7.39439	8.57029	7.47551	7.4402	7.28213	AT5G04660.1	4.21087	4.61928	5.37645	3.51316	3.36834	3.47176	8.38288	8.09089	CYP77A4 | CYP77A4; electron carrier/ heme binding / iron ion binding / monooxygenase/ oxygen binding | chr5:1336049-1337587 FORWARD
83897	7.222	5.97926	6.16797	6.22807	6.77764	6.25753	7.11485	7.49333	AT3G26210.1	4.21845	3.48466	3.88383	10.676	7.28936	5.93277	3.36663	5.01206	CYP71B23 | CYP71B23; electron carrier/ heme binding / iron ion binding / monooxygenase/ oxygen binding | chr3:9593329-9595202 REVERSE
85121	10.6963	9.24521	9.13572	9.64705	9.57158	8.5144	10.8971	9.25163	AT3G26210.1	4.21845	3.48466	3.88383	10.676	7.28936	5.93277	3.36663	5.01206	CYP71B23 | CYP71B23; electron carrier/ heme binding / iron ion binding / monooxygenase/ oxygen binding | chr3:9593329-9595202 REVERSE
89523	7.289	7.69222	8.08923	8.19124	8.43918	8.82456	7.85259	8.11164	AT4G27260.1	4.24803	7.3509	7.66507	8.82955	8.67783	8.8348	7.25768	8.05582	GH3.5, WES1 | WES1; indole-3-acetic acid amido synthetase | chr4:13653704-13655892 FORWARD
86786	7.67964	6.4322	6.89052	8.30021	7.00323	7.31027	6.84929	7.64613	AT1G51340.2	4.25987	2.7212	3.41035	8.77114	7.90507	6.37195	4.21377	4.24459	| MATE efflux family protein | chr1:19032021-19034681 FORWARD
86534	6.02249	5.59972	5.66171	5.92038	5.64102	5.75524	5.88343	6.64265	AT2G23770.1	4.26885	2.6517	2.82934	3.40013	2.96107	3.4311	2.9119	2.96538	| protein kinase family protein / peptidoglycan-binding LysM domain-containing protein | chr2:10120242-10122080 REVERSE
85935	8.76373	7.23236	7.58932	8.09912	6.55806	6.28609	7.7022	7.9661	AT1G02850.2	4.28278	8.77021	9.00741	10.0269	5.69506	6.99689	7.36626	4.66746	BGLU11 | BGLU11 (BETA GLUCOSIDASE 11); hydrolase, hydrolyzing O-glycosyl compounds | chr1:630569-633085 FORWARD
89996	5.40147	5.46219	5.61986	5.51186	5.55278	6.55095	5.554	5.45934	AT3G42850.1	4.29327	5.33357	8.14564	4.22783	3.97688	4.61221	3.95457	3.94533	| galactokinase, putative | chr3:14940114-14945291 REVERSE
86177	9.49408	11.2481	11.3293	9.39783	9.25936	9.57493	9.17942	9.54135	AT3G06100.1	4.29775	10.2139	8.0702	3.86814	4.22583	3.85621	3.55823	3.70199	NLM6, NLM8, NIP7;1 | NIP7;1 (NOD26-LIKE INTRINSIC PROTEIN 7;1); water channel | chr3:1841388-1842934 REVERSE
87251	6.33389	9.21522	9.44094	10.4682	9.49099	6.93618	8.42548	8.2537	AT5G15800.1	4.30577	9.72079	9.58239	10.2172	9.5707	10.1416	10.2016	9.92346	SEP1, AGL2 | SEP1 (SEPALLATA1); DNA binding / transcription factor | chr5:5151594-5153767 REVERSE
84733	10.1092	11.7151	11.023	8.30858	11.4059	8.87878	10.2681	9.80432	AT4G02290.1	4.31016	11.2196	11.5938	3.40706	8.64555	10.8801	10.4811	9.69712	AtGH9B13 | AtGH9B13 (Arabidopsis thaliana glycosyl hydrolase 9B13); catalytic/ hydrolase, hydrolyzing O-glycosyl compounds | chr4:1002654-1005125
86583	6.38495	10.0751	10.3837	11.8759	10.729	6.96776	8.8581	8.91452	AT2G45650.1	4.32292	6.78125	7.25302	5.28264	6.32707	5.35795	6.01576	6.91306	AGL6 | AGL6 (AGAMOUS-LIKE 6); DNA binding / transcription factor | chr2:18804453-18806291 FORWARD
88502	6.2313	7.84672	7.14021	6.38843	6.22372	7.29096	6.68339	6.65911	AT3G15390.1	4.33255	5.3622	4.84562	4.68736	3.44724	3.33758	4.45483	4.70664	SDE5 | SDE5 (silencing defective 5) | chr3:5196689-5199531 REVERSE
84661	5.83488	7.02446	6.82664	5.34633	5.20433	5.48341	7.17669	6.54431	AT2G22420.1	4.34573	9.93045	9.5806	5.34378	5.3884	5.68038	7.74196	8.38048	| peroxidase 17 (PER17) (P17) | chr2:9513341-9514484 FORWARD
85552	6.50545	8.79853	7.62053	6.9046	6.52958	6.52793	6.53821	6.54854	AT1G13710.1	4.39927	9.98251	7.64786	3.93927	4.42827	3.75421	4.6454	7.25299	CYP78A5 | CYP78A5; electron carrier/ heme binding / iron ion binding / monooxygenase/ oxygen binding | chr1:4702932-4704592 REVERSE
86872	5.80589	6.2321	6.53405	5.92429	6.13056	6.08077	6.17547	7.04815	AT1G60030.1	4.42293	3.90815	4.28918	4.49719	4.97399	4.37433	4.73345	9.04139	ATNAT7, NAT7 | xanthine/uracil permease family protein | chr1:22113993-22116648 REVERSE
90048	6.91707	5.84256	5.80911	7.29106	5.03292	5.19476	5.71051	6.70025	AT4G31940.1	4.43707	3.20852	3.58465	4.07787	4.29948	4.53277	3.75275	3.6503	CYP82C4 | CYP82C4; electron carrier/ heme binding / iron ion binding / monooxygenase/ oxygen binding | chr4:15452040-15453966 FORWARD
89460	9.6495	8.64882	8.83652	8.99183	8.66263	6.82279	9.02215	9.67284	AT3G18070.1	4.43745	4.16126	3.72492	3.38495	3.40038	3.6891	3.45881	4.17055	BGLU43 | BGLU43 (BETA GLUCOSIDASE 43); catalytic/ cation binding / hydrolase, hydrolyzing O-glycosyl compounds | chr3:6187294-6189947 FORWARD
86965	6.90953	6.3264	6.47284	7.31765	6.45411	5.96221	6.87331	6.66336	AT5G54470.1	4.45453	5.0907	5.48195	6.96994	6.17319	6.46061	4.90151	5.10168	| zinc finger (B-box type) family protein | chr5:22114584-22115315 REVERSE
89643	7.52164	6.57265	6.43829	7.4924	7.20966	6.5236	6.72538	6.48531	AT3G58060.1	4.48543	3.84418	5.40963	8.33895	6.76286	5.8934	3.87909	4.45657	| cation efflux family protein / metal tolerance protein, putative (MTPc3) | chr3:21497778-21499676 REVERSE
88986	8.06456	6.94579	7.30058	8.55307	8.14254	5.84751	7.28672	8.09438	AT2G45510.1	4.49062	4.21606	3.59432	7.05137	3.56091	6.09252	3.66344	3.69434	CYP704A2 | CYP704A2; electron carrier/ heme binding / iron ion binding / monooxygenase/ oxygen binding | chr2:18753085-18754944 FORWARD
87246	7.80298	8.10238	7.80515	6.99395	7.34619	7.01106	7.8291	7.2371	AT2G42290.1	4.53253	6.00432	5.59674	3.1068	3.3765	3.04727	5.17565	5.3519	| leucine-rich repeat family protein | chr2:17616992-17619472 REVERSE
87232	8.61899	8.57897	8.30374	8.30338	8.72324	10.2067	8.68441	8.49028	AT2G46210.1	4.56934	5.73096	5.67452	7.34979	7.23652	12.5796	7.21145	9.67827	| delta-8 sphingolipid desaturase, putative | chr2:18977542-18978891 FORWARD
83768	5.46309	5.96373	5.49718	5.05427	5.01714	4.63788	5.46967	5.13291	AT5G56580.1	4.58903	7.64692	6.42472	2.67058	2.65808	3.0493	6.47221	6.3356	ATMKK6, ANQ1, MKK6 | MKK6 (MAP KINASE KINASE 6); MAP kinase kinase/ kinase | chr5:22904851-22906620 REVERSE
88489	10.8873	11.3579	10.8621	9.33021	10.012	10.3053	11.3269	10.4582	AT2G16360.1	4.6069	5.51238	5.81147	4.31024	4.30452	4.47587	4.19102	4.44966	| 40S ribosomal protein S25 (RPS25A) | chr2:7076713-7077366 REVERSE
89685	7.1281	8.20618	7.62664	6.38914	6.79825	6.65534	7.13379	6.70449	AT1G62670.1	4.61001	5.45008	5.44177	3.95987	4.36348	4.31762	4.29455	4.39551	| pentatricopeptide (PPR) repeat-containing protein | chr1:23204773-23206665 REVERSE
89868	6.19678	6.67975	6.05644	5.41502	5.53227	5.62974	6.39488	5.6345	AT2G44190.1	4.66404	7.06749	6.23224	3.874	4.34412	6.69414	6.35218	5.78766	EDE1 | EDE1 (ENDOSPERM DEFECTIVE 1); microtubule binding | chr2:18272346-18274332 FORWARD
85153	9.79796	10.9976	12.1987	12.4709	10.059	14.4861	9.86034	10.627	AT2G37770.2	4.66489	6.11567	7.70443	12.7037	7.38244	8.03911	5.79024	6.10012	| aldo/keto reductase family protein | chr2:15834888-15836659 FORWARD
87482	6.85768	7.52882	6.43021	5.67581	5.6203	5.94285	7.00022	5.71404	AT2G42200.1	4.71393	10.1149	10.1035	6.24912	7.38701	6.54786	10.0019	8.43463	SPL9 | SPL9 (SQUAMOSA PROMOTER BINDING PROTEIN-LIKE 9); transcription factor | chr2:17587601-17589451 FORWARD
88872	8.97404	9.91282	9.71847	8.96016	9.68535	8.64309	9.45021	9.13942	AT1G13790.1	4.72338	6.66095	6.394	2.94569	2.8514	3.81011	6.18661	5.37674	| XH/XS domain-containing protein / XS zinc finger domain-containing protein | chr1:4727438-4730229 FORWARD
85067	6.51851	6.97116	7.28075	5.62625	6.50274	5.60924	6.40951	6.11958	AT5G18820.1	4.73593	4.99846	4.91568	3.89222	3.51255	3.2485	5.16736	4.12328	EMB3007 | EMB3007 (embryo defective 3007); ATP binding / protein binding | chr5:6271549-6274153 FORWARD
86423	6.31633	6.60115	6.42894	5.6813	7.10631	5.32144	6.85095	6.17309	AT2G34650.1	4.74148	7.99238	7.41445	3.98418	7.24964	8.72621	7.65329	7.17228	PID, ABR | PID (PINOID); kinase/ protein kinase/ protein serine/threonine kinase | chr2:14589934-14591557 REVERSE
86413	7.39676	6.74707	7.3311	8.9772	7.16653	7.47999	6.99623	8.04005	AT4G15530.5	4.82184	2.83586	6.50029	12.7891	11.9082	12.2626	7.01863	9.07597	PPDK | PPDK (pyruvate orthophosphate dikinase); kinase/ pyruvate, phosphate dikinase | chr4:8864828-8870748 REVERSE
87098	7.56322	8.24193	7.87102	6.41526	7.65703	6.71605	7.00002	7.00831	AT1G36180.1	4.83133	6.20184	5.90443	4.28179	4.28785	4.14409	4.98156	4.14888	ACC2 | ACC2 (ACETYL-COA CARBOXYLASE 2); acetyl-CoA carboxylase | chr1:13546047-13558339 FORWARD
87806	9.29306	8.64499	8.78384	9.84932	9.64056	9.65088	9.55909	9.54926	AT5G01740.1	4.84277	5.14068	5.0289	7.73851	11.7957	7.89425	4.75701	4.10883	| FUNCTIONS IN: molecular_function unknown; INVOLVED IN: biological_process unknown; LOCATED IN: cellular_component unknown; EXPRESSED IN: 18 pla
88196	7.15425	7.22544	7.22901	7.08885	8.01478	6.90027	7.34388	7.12251	AT3G01750.1	4.84451	5.49541	5.96355	6.90733	10.1827	9.67128	7.61727	7.0354	| ankyrin repeat family protein | chr3:270615-272691 FORWARD
85885	5.52628	6.3917	5.93514	5.30585	5.58937	5.31465	6.01634	5.62879	AT4G24790.1	4.9094	7.01639	7.05435	3.75661	4.13338	3.1344	6.37546	5.27076	| ATP binding / DNA binding / DNA-directed DNA polymerase | chr4:12778222-12781345 FORWARD
84981	10.0545	9.6757	10.4181	9.55337	10.3258	9.39089	9.37121	10.0515	AT3G10340.1	4.92305	7.92948	8.01263	7.21366	10.9173	11.1966	5.4888	6.53526	PAL4 | PAL4 (Phenylalanine ammonia-lyase 4); ammonia ligase/ ammonia-lyase/ catalytic | chr3:3204260-3207809 FORWARD
89218	7.27057	7.71698	7.75555	7.79536	7.76043	9.30883	7.10789	7.40612	AT4G21490.1	4.92427	4.3912	4.98856	5.29266	4.68582	4.87527	4.72762	4.55248	NDB3 | NDB3; NADH dehydrogenase | chr4:11436495-11439326 REVERSE
88308	5.57492	6.28951	6.80763	5.34271	5.85441	5.60077	5.57505	5.77585	AT1G07380.1	4.93015	5.20925	5.43161	6.63502	6.2819	6.85227	4.74212	4.82224	| ceramidase family protein | chr1:2264829-2268306 REVERSE
84623	11.1432	11.1922	11.3973	11.7263	12.0043	13.0308	11.199	11.4525	AT5G14670.1	4.93803	4.35422	4.73155	4.67688	4.28847	7.41173	4.43889	5.55228	ATARFA1B | ATARFA1B (ADP-ribosylation factor A1B); GTP binding / phospholipase activator/ protein binding | chr5:4729319-4730495 FORWARD
86220	10.6113	10.5093	10.8499	11.7188	11.4098	12.5594	10.646	11.1024	AT5G14670.1	4.93803	4.35422	4.73155	4.67688	4.28847	7.41173	4.43889	5.55228	ATARFA1B | ATARFA1B (ADP-ribosylation factor A1B); GTP binding / phospholipase activator/ protein binding | chr5:4729319-4730495 FORWARD
86517	8.77699	9.29438	9.35634	8.89013	9.37373	10.2892	9.18804	9.54967	AT5G14670.1	4.93803	4.35422	4.73155	4.67688	4.28847	7.41173	4.43889	5.55228	ATARFA1B | ATARFA1B (ADP-ribosylation factor A1B); GTP binding / phospholipase activator/ protein binding | chr5:4729319-4730495 FORWARD
89911	11.9659	12.4318	12.5963	12.2725	12.7997	13.0071	12.7018	12.6198	AT5G14670.1	4.93803	4.35422	4.73155	4.67688	4.28847	7.41173	4.43889	5.55228	ATARFA1B | ATARFA1B (ADP-ribosylation factor A1B); GTP binding / phospholipase activator/ protein binding | chr5:4729319-4730495 FORWARD
86795	8.30006	7.69759	7.95641	6.85173	9.21594	7.19431	8.52822	8.00778	AT5G48500.1	4.95748	8.06111	7.98455	7.66399	8.61247	8.14138	7.82461	6.6941	| unknown protein | chr5:19653235-19654017 FORWARD
86512	6.26089	6.68066	6.37708	6.15696	5.62513	5.47169	6.19542	5.85984	AT1G63100.1	4.96552	8.96161	8.45159	3.85237	3.97133	3.9387	7.336	6.98492	| scarecrow transcription factor family protein | chr1:23399391-23401367 REVERSE
84967	7.13974	8.2387	8.37289	6.85807	8.49613	8.21378	8.07669	8.5553	AT1G77120.1	4.97423	7.64808	7.03268	11.2304	7.82329	7.49548	8.14812	7.32036	ADH1, ADH, ATADH, ATADH1 | ADH1 (ALCOHOL DEHYDROGENASE 1); alcohol dehydrogenase | chr1:28975509-28977216 FORWARD
88381	6.93245	9.71115	10.013	9.08174	7.55012	7.33141	10.1651	10.6218	AT1G77120.1	4.97423	7.64808	7.03268	11.2304	7.82329	7.49548	8.14812	7.32036	ADH1, ADH, ATADH, ATADH1 | ADH1 (ALCOHOL DEHYDROGENASE 1); alcohol dehydrogenase | chr1:28975509-28977216 FORWARD
85009	6.98426	7.83717	7.84257	6.74131	7.09445	6.53418	8.22051	7.861	AT5G11460.1	4.97439	5.349	5.36568	4.3109	5.22474	6.58414	5.69285	5.53079	| senescence-associated protein-related | chr5:3657064-3658388 REVERSE
87626	7.2194	7.85141	8.04817	6.90387	7.34403	7.30227	7.41117	7.37882	AT3G53230.1	4.97964	4.8182	4.68617	7.97309	6.87134	6.3674	5.15614	4.71336	| cell division cycle protein 48, putative / CDC48, putative | chr3:19723416-19726489 FORWARD
83852	9.58692	8.19886	8.58734	8.35784	8.152	8.0418	8.24803	8.75549	AT2G45290.1	5.04323	6.31412	6.1979	7.81344	9.26972	8.49287	7.23241	6.91339	| transketolase, putative | chr2:18672737-18675589 FORWARD
86365	7.7094	7.85229	8.1988	7.82454	8.21771	10.1096	8.09433	7.9881	AT1G49160.1	5.04906	5.3518	5.08749	5.04472	6.55569	8.00636	5.12703	5.07855	WNK7 | WNK7; kinase/ protein kinase | chr1:18179473-18181851 REVERSE
88373	8.14977	7.6554	7.75789	7.84212	7.73363	7.52578	8.53907	7.92929	AT3G61490.1	5.06525	8.50312	8.34911	3.89073	4.71597	4.82242	8.53944	7.87608	| glycoside hydrolase family 28 protein / polygalacturonase (pectinase) family protein | chr3:22758439-22760137 FORWARD
87573	4.69576	5.49757	5.26241	4.46708	4.44581	4.42927	4.65865	5.90078	AT1G75450.1	5.08384	7.70518	7.43525	8.75451	7.3732	9.86825	6.8542	6.58385	CKX5, ATCKX5, ATCKX6 | CKX5 (CYTOKININ OXIDASE 5); cytokinin dehydrogenase | chr1:28315248-28318064 REVERSE
86218	7.02249	9.60088	8.86667	7.42882	7.05716	7.97124	8.74475	7.36429	AT1G08650.1	5.10576	6.50131	5.79966	7.04047	7.24741	5.77557	5.59881	5.24831	PPCK1 | PPCK1 (PHOSPHOENOLPYRUVATE CARBOXYLASE KINASE); kinase/ protein serine/threonine kinase | chr1:2752206-2753232 FORWARD
88441	6.87889	7.8908	7.78754	6.99651	7.37704	6.41575	7.85981	7.13132	AT1G32930.1	5.14242	8.12536	7.72502	5.10291	5.27759	4.98305	8.09495	8.22026	| galactosyltransferase family protein | chr1:11931980-11934399 REVERSE
86359	6.50856	6.34633	5.93121	5.37888	5.67051	5.01806	5.89562	5.68966	AT5G43020.1	5.15364	8.65409	8.43188	3.70171	3.34199	3.10003	7.95597	6.45172	| leucine-rich repeat transmembrane protein kinase, putative | chr5:17255426-17257742 REVERSE
85712	6.27359	6.1852	6.23044	5.79912	6.9591	5.8784	5.8959	6.10505	AT1G50360.1	5.17871	4.90513	5.27203	6.30007	6.42042	6.23827	5.08527	4.85727	VIIIA, ATVIIIA | VIIIA; motor | chr1:18650688-18657106 FORWARD
86436	5.84301	6.42715	6.58162	5.28531	7.76141	5.88433	5.68647	5.71226	AT1G63300.1	5.18866	4.65959	5.06595	3.78934	4.33464	3.95137	5.24654	5.48988	| unknown protein | chr1:23482193-23486067 FORWARD
87650	9.64966	9.22102	9.41507	10.059	9.14135	9.1364	8.9174	9.34739	AT3G51860.1	5.1978	7.07032	8.78011	12.8871	10.4069	11.0619	9.37647	8.00177	CAX3, ATHCX1, CAX1-LIKE, ATCAX3 | CAX3 (CATION EXCHANGER 3); calcium:cation antiporter/ calcium:hydrogen antiporter/ cation:cation antiporter | ch
86602	8.64213	9.27543	8.64227	7.78434	7.68598	7.2269	9.16794	8.44911	AT3G03590.1	5.23459	6.90336	6.67154	5.77827	5.56825	5.57197	7.29164	7.4713	| SWIB complex BAF60b domain-containing protein | chr3:865341-866669 REVERSE
85255	5.62796	7.28742	5.82108	5.74628	5.32605	5.66503	5.58733	5.51934	AT3G16380.1	5.26317	8.16594	5.35823	5.12787	5.16393	9.15619	5.14993	6.56919	PAB6 | PAB6 (POLY(A) BINDING PROTEIN 6); RNA binding / translation initiation factor | chr3:5558676-5560993 REVERSE
87765	5.52494	5.57194	5.60833	6.56083	5.83783	5.25673	6.2939	7.18363	AT1G19640.1	5.26988	8.78257	9.80282	8.87901	6.79314	10.7463	5.62124	6.3472	JMT | JMT (JASMONIC ACID CARBOXYL METHYLTRANSFERASE); jasmonate O-methyltransferase | chr1:6789166-6791708 REVERSE
86504	6.25929	7.10199	6.92512	6.58243	6.42465	7.66559	6.26977	6.58086	AT3G46920.1	5.27136	6.98805	6.33786	6.85472	5.52076	5.14792	5.9052	5.4919	| protein kinase family protein | chr3:17280430-17284857 REVERSE
87644	6.11334	5.81672	6.30324	5.8264	5.48799	5.35949	5.4077	6.91681	AT3G21240.1	5.29829	6.33441	7.0418	6.8947	6.23	6.92704	7.54548	6.51492	4CL2, AT4CL2 | 4CL2 (4-COUMARATE:COA LIGASE 2); 4-coumarate-CoA ligase | chr3:7454497-7457314 REVERSE
89750	8.22263	8.82487	9.59042	8.4932	11.3863	10.2092	7.67725	7.93713	AT4G37990.1	5.31196	4.87415	5.06251	13.3991	9.38067	9.96584	6.05499	8.86169	ELI3-2, ELI3, ATCAD8, CAD-B2 | ELI3-2 (ELICITOR-ACTIVATED GENE 3-2); aryl-alcohol dehydrogenase/ mannitol dehydrogenase | chr4:17855964-17857388 F
83802	7.44412	7.04982	7.00157	6.21549	6.53319	6.46315	7.56508	8.28626	AT3G26280.1	5.32774	2.86845	3.00175	8.80474	4.11037	3.66402	3.13157	3.12498	CYP71B4 | CYP71B4; electron carrier/ heme binding / iron ion binding / monooxygenase/ oxygen binding | chr3:9630358-9631970 REVERSE
85403	7.64961	7.8258	7.89609	6.8873	7.77728	8.71468	7.718	7.8072	AT5G44500.1	5.33354	7.26193	6.2524	4.13293	4.43668	5.0218	6.74599	6.41969	| small nuclear ribonucleoprotein associated protein B, putative / snRNP-B, putative / Sm protein B, putative | chr5:17927505-17928269 FORWARD
86582	6.0305	6.39353	6.32839	5.67533	6.08049	6.73429	6.24012	6.13037	AT5G13960.1	5.34347	7.84215	7.37367	4.85254	3.32186	3.26041	7.13852	6.33631	SUVH4, KYP, SDG33 | SUVH4 (SU(VAR)3-9 HOMOLOG 4); double-stranded methylated DNA binding / histone methyltransferase(H3-K9 specific) / methyl-CpG
85218	7.65574	8.23881	8.80052	9.10561	7.96355	9.53787	7.31338	7.9386	AT5G51830.1	5.34541	8.06511	8.21636	7.7067	6.56432	6.02396	6.69042	6.42994	| pfkB-type carbohydrate kinase family protein | chr5:21069709-21071450 FORWARD
89169	4.86852	5.00378	4.87019	5.17241	6.21316	5.09524	5.06424	5.06168	AT1G76070.1	5.38079	3.0365	3.2002	7.14331	7.9789	6.08271	4.25154	4.93803	| unknown protein | chr1:28546617-28547435 FORWARD
84389	10.455	11.6262	11.5541	9.98062	10.4801	10.6102	10.5298	10.255	AT5G18290.1	5.4049	6.60124	4.76972	4.03386	3.49848	3.57047	6.21923	7.5991	SIP1;2, SIP1B | SIP1;2; water channel | chr5:6055198-6056407 REVERSE
84108	9.86958	9.45846	9.81809	8.51072	8.13665	10.2574	10.0268	8.90196	AT5G26220.1	5.40544	4.9377	3.98655	4.80479	3.78307	5.17442	6.49236	7.19013	| ChaC-like family protein | chr5:9163178-9164613 REVERSE
85082	6.35395	5.38962	5.61174	5.91415	5.14469	6.39144	5.72092	5.82631	AT1G69160.1	5.44395	4.53633	4.77216	6.21196	7.12082	6.36607	5.03645	4.85671	| unknown protein | chr1:26000315-26001280 FORWARD
86399	6.11733	6.60505	6.91194	7.5982	7.18607	7.27342	7.58797	7.22326	AT1G30270.1	5.44395	6.94975	6.85368	8.38802	8.33972	8.69648	7.38052	7.1509	CIPK23, SnRK3.23, ATCIPK23, LKS1 | CIPK23 (CBL-INTERACTING PROTEIN KINASE 23); kinase/ protein binding / protein serine/threonine kinase | chr1:10
87342	6.56035	7.40874	6.73039	6.38726	6.60995	6.76975	6.48652	6.68352	AT3G47910.1	5.45543	5.444	5.23935	5.52698	5.45562	5.33062	5.47816	4.40561	| ubiquitin thiolesterase/ zinc ion binding | chr3:17674737-17681444 REVERSE
89069	9.68986	7.32006	6.74847	7.65488	5.83649	5.80438	7.38133	7.68482	AT4G25990.1	5.45961	3.86246	4.76077	2.59179	2.52197	2.72175	2.48171	2.42371	CIL | CIL | chr4:13191937-13193543 REVERSE
88347	9.65505	9.3067	9.56084	8.84021	10.2201	8.49877	10.8996	9.73479	AT5G35670.1	5.54242	8.03185	8.68612	3.70785	6.51894	5.39191	8.89999	9.14989	iqd33 | iqd33 (IQ-domain 33); calmodulin binding | chr5:13856170-13857910 FORWARD
88449	9.22979	9.6041	10.0807	11.2069	9.60029	9.77432	9.71027	11.0143	AT2G39050.1	5.54429	5.85388	6.15025	9.68947	9.43874	9.48367	7.11163	7.34687	| hydroxyproline-rich glycoprotein family protein | chr2:16303427-16305336 FORWARD
87566	6.17593	5.79245	5.79141	6.17119	6.7898	6.10835	5.5162	6.15825	AT1G59740.1	5.55976	5.39628	8.59761	5.85869	3.62665	3.4749	3.66966	6.46369	| proton-dependent oligopeptide transport (POT) family protein | chr1:21968227-21972312 FORWARD
84696	10.6183	9.69527	10.2124	11.7964	11.2284	10.0248	9.95875	10.8779	AT4G33985.1	5.63553	4.39632	4.54004	6.54605	5.26935	5.15467	5.40045	4.86823	| unknown protein | chr4:16288301-16288857 REVERSE
87348	7.45633	10.2347	10.7973	9.46111	8.63027	9.97423	11.5946	10.1805	AT1G11700.1	5.67605	7.34589	7.45821	9.09927	8.65217	8.75452	7.55483	7.29757	| unknown protein | chr1:3945852-3946457 FORWARD
88750	6.38535	7.34553	7.07228	6.66163	6.33824	7.48859	6.78908	7.05036	AT3G05510.1	5.70856	6.75609	6.66271	6.45951	6.33481	5.85869	6.65844	6.35636	| phospholipid/glycerol acyltransferase family protein | chr3:1595576-1598074 FORWARD
89805	5.93588	6.47154	6.7827	5.3392	7.23447	7.81361	6.11544	6.36782	AT5G66310.1	5.80915	8.43405	8.61988	4.60624	7.13814	8.46392	8.74326	7.17075	| kinesin motor family protein | chr5:26485786-26490304 REVERSE
87225	7.05538	6.99034	8.09886	7.03098	7.52779	8.06288	6.61816	7.47797	AT2G24520.1	5.82877	5.67433	5.73621	6.08511	4.66374	4.87328	4.88044	4.58505	AHA5 | AHA5 (Arabidopsis H(+)-ATPase 5); ATPase | chr2:10415522-10419730 FORWARD
86426	9.38236	7.62807	7.5762	7.51581	7.69092	7.24618	9.5863	8.3615	AT5G25140.1	5.84298	3.27152	3.42533	6.43738	4.30084	4.96543	3.70763	4.21005	CYP71B13 | CYP71B13; electron carrier/ heme binding / iron ion binding / monooxygenase/ oxygen binding | chr5:8672989-8674557 FORWARD
83878	5.57792	5.93766	5.93059	5.63293	5.8258	6.6139	5.80006	5.89573	AT5G02100.1	5.84557	7.79215	7.19229	7.93118	6.57737	9.22248	6.89264	7.49174	UNE18, ORP3A | UNE18 (UNFERTILIZED EMBRYO SAC 18); oxysterol binding / sterol binding | chr5:413639-416016 FORWARD
84460	8.58819	9.42916	8.60217	8.08108	8.13711	7.9162	8.51287	8.26065	AT5G66230.1	5.84766	9.12706	8.38667	4.4064	4.20258	6.79119	7.70552	7.15255	| unknown protein | chr5:26462704-26463873 FORWARD
89214	7.1369	8.35294	7.56029	6.84651	7.05807	6.9416	7.52019	7.33615	AT2G05120.1	5.85745	7.253	6.805	5.87755	4.87649	4.77913	7.00653	5.73561	| LOCATED IN: chloroplast; EXPRESSED IN: 16 plant structures; EXPRESSED DURING: 9 growth stages; CONTAINS InterPro DOMAIN/s: Nup133, N-terminal (
86885	7.34569	8.95638	8.24345	7.52606	7.44065	7.59639	7.18626	7.22939	AT3G63110.1	5.90808	3.48299	3.63571	4.76404	4.15229	4.24131	3.60266	3.57011	ATIPT3, IPT3 | ATIPT3 (ARABIDOPSIS THALIANA ISOPENTENYLTRANSFERASE 3); ATP binding / tRNA isopentenyltransferase/ transferase, transferring alkyl
86784	7.19139	6.98062	6.82913	6.13859	6.31868	6.00968	7.53043	6.83423	AT2G03090.1	5.92562	9.35606	8.61409	4.39798	5.76084	5.71748	8.72018	8.20587	ATEXPA15, EXP15, ATEXP15, ATHEXP ALPHA 1.3 | ATEXPA15 (ARABIDOPSIS THALIANA EXPANSIN A15) | chr2:917361-918554 REVERSE
89708	7.51756	6.99643	6.8956	7.90887	7.45561	7.65921	7.47424	7.39316	AT2G45500.1	5.94313	6.07732	6.17876	7.64218	7.46499	7.23626	5.73583	6.22936	| ATP binding / nucleoside-triphosphatase/ nucleotide binding | chr2:18749973-18752636 REVERSE
85069	8.89112	9.05392	8.94737	7.01545	8.97667	7.49983	8.92164	8.86597	AT4G28250.1	5.94844	9.67443	9.58807	4.30233	5.75138	6.05299	9.81481	10.079	ATEXPB3, EXPB3, ATHEXP BETA 1.6 | ATEXPB3 (ARABIDOPSIS THALIANA EXPANSIN B3) | chr4:14000446-14001945 REVERSE
85828	8.54157	8.66167	8.61346	6.83068	8.4752	7.30627	8.28938	8.68336	AT4G28250.1	5.94844	9.67443	9.58807	4.30233	5.75138	6.05299	9.81481	10.079	ATEXPB3, EXPB3, ATHEXP BETA 1.6 | ATEXPB3 (ARABIDOPSIS THALIANA EXPANSIN B3) | chr4:14000446-14001945 REVERSE
88106	6.57165	6.28273	6.7554	7.29286	5.85809	6.38706	6.52606	9.00696	AT1G20030.2	5.96714	8.02157	7.22053	5.69148	4.7286	3.84434	6.53011	6.1661	| pathogenesis-related thaumatin family protein | chr1:6945725-6947017 FORWARD
83788	8.10565	11.716	10.5815	6.80127	8.93658	7.20099	9.23502	7.55065	AT4G32710.1	5.97583	7.90863	7.89091	2.96671	3.96982	4.09434	7.74685	7.70829	| ATP binding / kinase/ protein kinase/ protein serine/threonine kinase/ protein tyrosine kinase | chr4:15781362-15783242 FORWARD
89296	6.15019	6.68849	6.47275	5.58393	5.82869	6.14042	6.59978	6.12863	AT3G12340.1	5.97914	6.98805	6.80894	5.67171	4.98347	4.98763	6.42768	5.9663	| FK506 binding / peptidyl-prolyl cis-trans isomerase | chr3:3925720-3929346 REVERSE
87439	8.73018	9.32056	9.21786	8.35293	9.59454	7.96601	9.2291	8.70497	AT3G60390.1	5.99063	6.76365	6.37017	4.01765	4.16787	4.16543	6.32749	6.44197	HAT3 | HAT3 (HOMEOBOX-LEUCINE ZIPPER PROTEIN 3); transcription factor | chr3:22320788-22322370 REVERSE
87472	5.74758	7.29116	6.97309	5.5639	6.75831	5.56458	7.67715	6.72192	AT2G26440.1	5.9978	8.1958	9.14504	10.1444	4.1373	3.4867	9.43043	9.33773	| pectinesterase family protein | chr2:11247407-11249407 FORWARD
86282	8.10455	7.52472	7.50482	8.13951	7.94732	8.61549	7.85206	8.05972	AT4G05020.1	6.00836	8.84989	7.63416	10.8847	8.80749	8.39143	7.28625	7.70294	NDB2 | NDB2 (NAD(P)H dehydrogenase B2); FAD binding / disulfide oxidoreductase/ oxidoreductase | chr4:2572752-2576222 FORWARD
89115	6.41402	7.39476	7.34418	6.30763	6.21534	8.15986	7.55976	7.00571	AT3G20240.1	6.01642	7.4539	7.0245	5.6097	5.1746	4.75797	7.04148	5.99979	| mitochondrial substrate carrier family protein | chr3:7057192-7058716 FORWARD
88634	6.3235	6.19317	6.35108	7.53926	6.11166	6.44331	6.25068	6.72468	AT2G16990.1	6.05313	6.18723	7.25014	7.08709	9.41068	9.9179	7.34516	7.82869	| tetracycline transporter | chr2:7383194-7387783 FORWARD
86564	6.08702	6.35914	6.04799	5.1404	5.4196	5.49322	6.13728	5.70346	AT2G36200.1	6.07893	8.2421	7.66797	3.28842	3.24364	4.86722	7.23896	6.54692	| kinesin motor protein-related | chr2:15179739-15185189 REVERSE
85587	5.77086	5.44579	5.99054	7.8868	6.38056	7.26597	5.8903	6.51857	AT4G25300.1	6.10481	4.64589	5.29421	7.42191	6.32972	6.75941	5.22166	5.80381	| oxidoreductase, 2OG-Fe(II) oxygenase family protein | chr4:12945263-12946642 FORWARD
89745	6.84573	6.91665	6.85444	7.15835	6.86344	9.6087	7.02563	7.24614	AT4G23920.1	6.13632	6.47238	6.89599	6.61534	6.67693	6.70665	5.48944	5.26272	UGE2 | UGE2 (UDP-D-glucose/UDP-D-galactose 4-epimerase 2); UDP-glucose 4-epimerase/ protein dimerization | chr4:12431416-12433666 FORWARD
87434	6.08386	6.76271	6.38823	5.72535	6.07378	6.098	6.57651	5.92193	AT1G26840.1	6.14107	6.9943	6.17504	5.54095	5.60532	9.60849	6.10165	7.09962	ORC6, ATORC6 | ORC6 (ORIGIN RECOGNITION COMPLEX PROTEIN 6); DNA binding | chr1:9298822-9300603 FORWARD
89925	6.46661	7.15555	7.33847	6.09475	6.67408	7.892	6.76931	6.72499	AT5G03690.1	6.18066	5.78105	5.92443	6.53044	6.63899	11.0285	6.94381	7.9739	| fructose-bisphosphate aldolase, putative | chr5:963389-964982 REVERSE
84519	12.0516	12.6977	12.966	11.5108	12.5834	13.9137	12.1095	12.5899	AT5G03690.2	6.18066	5.78105	5.92443	6.53044	6.63899	11.0285	6.94381	7.9739	| fructose-bisphosphate aldolase, putative | chr5:963389-964982 REVERSE
85236	5.91049	6.26094	6.28787	5.56866	5.65008	7.61179	6.49716	6.88551	AT5G03690.2	6.18066	5.78105	5.92443	6.53044	6.63899	11.0285	6.94381	7.9739	| fructose-bisphosphate aldolase, putative | chr5:963389-964982 REVERSE
87294	8.04015	9.26873	10.0045	7.80985	9.82409	9.97742	8.71801	9.2145	AT5G03690.2	6.18066	5.78105	5.92443	6.53044	6.63899	11.0285	6.94381	7.9739	| fructose-bisphosphate aldolase, putative | chr5:963389-964982 REVERSE
85408	8.29883	8.31065	8.69698	9.10647	8.25031	9.40489	8.30421	8.87601	AT2G21430.1	6.20399	10.0071	7.19421	7.76626	8.6558	9.31563	8.61577	10.094	| cysteine proteinase A494, putative / thiol protease, putative | chr2:9171964-9173301 REVERSE
88218	7.15269	7.70411	7.69171	7.06085	8.31519	6.73055	8.02777	7.00045	AT5G28300.1	6.21684	7.20136	7.60602	5.90169	6.7935	5.93981	7.54547	8.40257	| trihelix DNA-binding protein, putative | chr5:10292789-10295101 REVERSE
87572	5.35579	5.46604	5.68533	5.50018	6.07031	6.40125	5.37271	5.63946	AT1G18580.1	6.23249	5.86681	5.81286	5.30487	5.89956	5.50816	6.3369	5.38609	GAUT11 | GAUT11 (Galacturonosyltransferase 11); polygalacturonate 4-alpha-galacturonosyltransferase | chr1:6396144-6398005 FORWARD
84815	7.78798	7.75719	7.74404	8.7479	7.98131	7.65526	7.90454	8.11688	AT5G07710.1	6.24543	6.28194	5.87389	6.7246	6.4224	6.20095	6.09012	6.40412	| exonuclease family protein | chr5:2453310-2455357 FORWARD
87574	6.7632	7.50422	7.24477	6.47365	7.06123	6.5899	7.17922	6.95965	AT2G27170.1	6.26359	7.2392	6.8951	6.71174	7.50093	6.76015	6.84588	4.76631	TTN7, SMC3 | TTN7 (TITAN7); ATP binding / protein binding | chr2:11609319-11617064 REVERSE
87079	9.07517	9.07919	8.38554	6.65061	6.71478	6.46882	7.95601	6.58882	AT4G24660.1	6.31287	6.56632	6.76187	4.94531	5.26413	5.17248	5.71951	5.21458	ATHB22, MEE68 | ATHB22 (HOMEOBOX PROTEIN 22); DNA binding / transcription factor | chr4:12724851-12725513 REVERSE
85230	6.4499	7.88226	7.12001	6.1782	6.82581	8.04616	6.96	6.52691	AT5G62500.1	6.32769	7.42117	7.16965	4.93352	5.40789	7.63068	7.06154	7.08331	ATEB1B, ATEB1, EB1B | ATEB1B (END BINDING PROTEIN 1B); microtubule binding | chr5:25092929-25095006 FORWARD
84385	7.59176	8.15268	8.32007	7.29098	8.07606	7.48501	8.14823	7.7836	AT4G22300.1	6.32847	6.78206	6.43493	4.83716	4.73302	4.77043	6.83276	6.28221	SOBER1 | SOBER1 (SUPPRESSOR OF AVRBST-ELICITED RESISTANCE 1); carboxylesterase | chr4:11787560-11791055 REVERSE
87062	8.23634	8.98564	8.6189	7.85461	7.86964	7.762	8.57371	8.18547	AT3G09890.1	6.34677	7.29537	6.63597	6.20337	5.21486	4.39849	7.00003	6.30311	| ankyrin repeat family protein | chr3:3032678-3034158 FORWARD
85829	6.30282	7.75268	7.27442	5.5438	6.73987	5.81606	7.11071	6.13893	AT4G36180.1	6.35719	10.0805	9.64438	4.14983	5.32933	5.91521	10.0373	8.6741	| leucine-rich repeat family protein | chr4:17120209-17123698 REVERSE
88852	8.80726	8.25763	8.0609	9.09851	8.52252	7.36363	7.97519	8.2742	AT3G09310.1	6.36454	6.31578	6.60944	5.86736	5.45721	5.30341	5.44581	6.53493	| unknown protein | chr3:2860622-2861297 REVERSE
89836	6.06535	6.83833	6.50677	5.70362	5.80404	5.42397	6.22246	6.20922	AT1G73240.1	6.3685	7.25575	6.73287	6.52189	6.05942	6.04486	7.06253	6.67482	| unknown protein | chr1:27542397-27544668 REVERSE
86180	7.82159	8.50062	8.01714	7.14315	7.43358	7.27664	8.11829	7.64161	AT5G13680.1	6.38991	7.85927	7.61857	7.08845	6.56196	6.10234	7.56828	5.7979	ELO2, ABO1 | ABO1 (ABA-OVERLY SENSITIVE 1); transcription elongation regulator | chr5:4410522-4415471 REVERSE
83886	4.56953	5.0698	4.98387	6.27218	5.98524	5.01379	5.20569	5.98623	AT1G17860.1	6.43176	5.73955	5.32174	8.71052	6.64433	5.21694	6.81236	6.63198	| trypsin and protease inhibitor family protein / Kunitz family protein | chr1:6149343-6149933 FORWARD
84551	6.34312	5.01279	5.48964	8.47968	6.06289	6.63355	6.60906	7.2339	AT1G17860.1	6.43176	5.73955	5.32174	8.71052	6.64433	5.21694	6.81236	6.63198	| trypsin and protease inhibitor family protein / Kunitz family protein | chr1:6149343-6149933 FORWARD
88937	6.49291	6.37453	6.44278	6.1078	5.90748	5.99768	6.90903	6.94999	AT4G35550.1	6.43642	7.79532	7.60777	6.67659	6.02199	5.04102	7.85814	7.24525	HB-4, WOX13, ATWOX13 | WOX13 (WUSCHEL-RELATED HOMEOBOX 13); DNA binding / transcription factor | chr4:16875814-16877167 REVERSE
84477	8.61629	8.04978	8.52781	7.66108	8.94186	7.81934	8.42163	7.02542	AT5G10170.1	6.47629	9.78679	7.09013	4.06862	3.1733	4.23405	5.34917	6.45979	ATMIPS3, MIPS3 | MIPS3 (MYO-INOSITOL-1-PHOSTPATE SYNTHASE 3); binding / catalytic/ inositol-3-phosphate synthase | chr5:3187538-3190161 REVERSE
83996	7.4222	7.5151	7.49909	7.21109	7.40508	8.71281	7.46274	7.45675	AT3G29270.1	6.48522	7.6517	7.66178	8.23648	8.59667	8.35173	7.81745	7.62075	| ubiquitin-protein ligase | chr3:11235326-11236117 FORWARD
89411	7.85443	8.73661	8.42381	7.26027	7.57077	7.37186	8.0203	7.6954	AT5G61330.1	6.48643	7.19945	6.86094	5.47404	5.19522	4.01896	6.91909	6.28753	| rRNA processing protein-related | chr5:24657287-24660103 REVERSE
90041	5.48959	5.94511	6.05399	5.61229	6.37551	6.23407	5.56907	5.3584	AT2G23910.1	6.49242	8.86101	8.67171	7.08912	7.11625	6.83431	8.98326	10.4348	| cinnamoyl-CoA reductase-related | chr2:10177902-10179789 FORWARD
85319	6.47151	7.57737	6.64621	6.12027	6.06474	5.6992	6.16972	6.28601	AT5G01260.2	6.49562	7.27715	7.41218	7.87663	6.77524	6.50441	6.44356	6.26489	| glycoside hydrolase starch-binding domain-containing protein | chr5:105367-107045 FORWARD
84373	6.13732	6.94399	6.58912	5.68461	5.76358	5.64727	6.48832	6.06204	AT5G64730.1	6.49728	6.9783	6.84694	6.81942	6.40948	6.27617	6.79376	6.75613	| transducin family protein / WD-40 repeat family protein | chr5:25873146-25875021 FORWARD
90001	7.36734	8.37969	8.00828	7.42967	7.72281	8.40532	8.23961	7.49087	AT4G09510.1	6.50191	8.48618	8.30757	4.89369	6.8039	6.46757	8.22695	7.22651	CINV2 | beta-fructofuranosidase, putative / invertase, putative / saccharase, putative / beta-fructosidase, putative | chr4:6021312-6023310 REVERS
84558	6.5294	7.50446	7.61987	7.05894	7.13341	7.365	7.02329	6.91507	AT1G61040.1	6.50335	7.67368	7.57086	7.20038	7.70481	7.26422	7.42687	6.96372	VIP5 | VIP5 (vernalization independence 5); DNA binding | chr1:22483817-22485748 FORWARD
87862	5.32823	5.34883	5.4115	6.35212	5.47189	5.42473	5.5475	5.4349	AT5G54660.1	6.5196	4.94515	5.63018	8.1519	7.13366	6.97501	4.99287	6.46437	| heat shock protein-related | chr5:22203950-22204986 FORWARD
87329	5.77352	6.341	5.72366	5.05407	5.305	5.11816	5.66297	5.29819	AT1G18370.1	6.52898	9.72925	9.03716	3.43809	3.96947	3.86224	8.53672	7.48011	HIK, ATNACK1, NACK1 | HIK (HINKEL); ATP binding / microtubule motor | chr1:6319732-6323820 REVERSE
85647	5.63601	6.3427	5.98426	5.12538	5.38489	5.34688	6.12077	5.49553	AT3G22660.1	6.53892	7.60597	7.20106	6.23555	5.43708	5.18886	7.61302	6.67162	| rRNA processing protein-related | chr3:8016237-8017118 REVERSE
88698	6.79623	8.36857	7.41888	5.57492	5.86622	5.96235	8.04036	6.48351	AT3G23890.1	6.54075	10.2226	9.48027	2.89684	2.47339	3.13721	9.06104	8.15792	TOPII, ATTOPII | TOPII (TOPOISOMERASE II); ATP binding / DNA binding / DNA topoisomerase (ATP-hydrolyzing)/ DNA topoisomerase/ DNA-dependent ATPas
86824	8.45578	7.16251	7.41322	6.99143	7.93152	7.3056	7.99449	7.91269	AT4G39950.1	6.54246	5.20084	5.64437	8.84695	2.9691	4.70921	6.64335	2.78989	CYP79B2 | CYP79B2; electron carrier/ heme binding / iron ion binding / monooxygenase/ oxygen binding | chr4:18525311-18527284 FORWARD
83716	5.47769	5.7592	5.72449	6.00363	5.81549	7.15303	5.80729	5.762	AT5G45160.1	6.54516	7.13025	7.01857	7.67306	8.31635	7.55089	6.90025	6.28912	| root hair defective 3 GTP-binding (RHD3) family protein | chr5:18264991-18270035 FORWARD
89739	7.17518	7.7703	7.55235	6.44172	7.45273	6.83221	7.86177	7.0614	AT1G66250.1	6.5465	9.46024	9.09003	6.54835	6.14626	5.93875	8.31789	7.61516	| glycosyl hydrolase family 17 protein | chr1:24693063-24695416 FORWARD
84722	6.60954	7.23816	6.92213	6.19341	6.54836	6.44483	7.0739	6.70857	AT1G75200.1	6.55182	7.59149	6.95281	6.64307	5.14063	4.14835	6.97431	6.22659	| flavodoxin family protein / radical SAM domain-containing protein | chr1:28220849-28223597 REVERSE
87940	5.88087	6.35905	6.45815	5.80273	6.17668	7.46209	6.2712	6.29096	AT4G15840.1	6.55591	6.91561	6.99197	7.5525	7.46159	7.06482	6.97486	6.13033	| protein binding | chr4:8996963-9000852 FORWARD
83753	7.46852	7.79784	7.82463	6.5757	7.3409	7.15372	7.43446	7.41256	AT5G15270.2	6.58407	7.22357	6.82223	6.15241	6.39522	5.96608	6.83242	5.8698	| KH domain-containing protein | chr5:4958738-4960947 FORWARD
89414	7.86801	8.28242	8.64878	8.53631	8.37748	9.23695	8.04213	8.2807	AT2G35690.1	6.60394	5.80526	6.25449	7.14417	7.9293	7.25497	5.58771	6.33925	ACX5 | ACX5 (ACYL-COA OXIDASE 5); FAD binding / acyl-CoA dehydrogenase/ acyl-CoA oxidase/ electron carrier/ oxidoreductase/ oxidoreductase, acting
86586	5.59353	6.3956	5.94126	5.43873	5.75086	5.27591	6.18455	5.64867	AT3G07870.1	6.61608	5.15429	6.26978	8.55372	7.49481	8.18095	5.96895	6.68556	| F-box family protein | chr3:2510871-2512124 FORWARD
84541	5.90448	9.78981	8.66381	6.13616	5.9851	5.91469	5.8719	5.63596	AT4G35420.1	6.64002	12.2939	10.0522	5.05508	5.6461	5.03447	6.17392	5.8422	| dihydroflavonol 4-reductase family / dihydrokaempferol 4-reductase family | chr4:16834091-16835611 REVERSE
83964	12.6432	13.1312	12.7691	11.6388	12.7744	11.6661	12.607	12.4644	AT5G02560.1	6.64659	7.68462	7.68575	8.11241	9.69073	8.87278	7.98073	8.06059	HTA12 | HTA12; DNA binding | chr5:575437-576456 FORWARD
85526	10.7533	11.8615	10.9024	7.84604	10.0294	8.23205	11.1956	10.0939	AT5G02560.1	6.64659	7.68462	7.68575	8.11241	9.69073	8.87278	7.98073	8.06059	HTA12 | HTA12; DNA binding | chr5:575437-576456 FORWARD
89816	6.64431	7.37728	7.10985	6.23642	6.9138	6.28746	6.84955	6.60809	AT5G02560.1	6.64659	7.68462	7.68575	8.11241	9.69073	8.87278	7.98073	8.06059	HTA12 | HTA12; DNA binding | chr5:575437-576456 FORWARD
84884	7.36569	7.7741	7.82512	6.3904	8.08547	6.67146	7.50473	7.44338	AT4G03190.1	6.64818	8.36783	8.7291	4.57712	8.6768	7.69015	8.89826	9.01139	GRH1, ATGRH1, AFB1 | GRH1 (GRR1-LIKE PROTEIN 1); auxin binding / protein binding / ubiquitin-protein ligase | chr4:1405108-1407057 REVERSE
85567	7.50092	7.96707	7.77012	6.40197	7.85407	6.58662	7.80734	7.52444	AT4G16340.1	6.65209	7.91462	7.82539	4.00637	5.97608	5.74983	7.45786	7.11527	SPK1 | SPK1 (SPIKE1); GTP binding / GTPase binding / guanyl-nucleotide exchange factor | chr4:9228773-9241060 REVERSE
86175	7.80659	8.19189	7.97813	6.76312	8.23393	6.93414	8.15184	7.64659	AT4G16340.1	6.65209	7.91462	7.82539	4.00637	5.97608	5.74983	7.45786	7.11527	SPK1 | SPK1 (SPIKE1); GTP binding / GTPase binding / guanyl-nucleotide exchange factor | chr4:9228773-9241060 REVERSE
84717	6.56769	8.47557	6.95745	7.88162	7.65278	6.94692	7.63743	7.15947	AT1G67750.1	6.66925	9.52359	9.80568	2.601	5.5511	5.32212	8.96895	11.0025	| pectate lyase family protein | chr1:25401660-25403165 FORWARD
89190	6.59062	7.07995	6.57771	6.15	5.97529	5.7277	6.64432	6.47369	AT1G63810.1	6.68472	7.50546	7.31397	6.2092	5.53228	5.30239	7.62752	5.76617	| FUNCTIONS IN: molecular_function unknown; INVOLVED IN: biological_process unknown; LOCATED IN: cellular_component unknown; EXPRESSED IN: 21 pla
86537	8.27679	8.79853	9.20455	8.16683	9.05124	9.16789	8.33916	8.7529	AT5G18280.1	6.68851	6.75514	6.59727	5.81032	5.94892	6.55233	6.83702	7.20001	ATAPY2, APY2 | ATAPY2 (ARABIDOPSIS THALIANA APYRASE 2); ATPase/ nucleotide diphosphatase | chr5:6050799-6054875 REVERSE
86001	6.29487	6.65055	6.83742	6.32182	6.94321	7.76566	6.42687	6.46541	AT5G51640.1	6.69314	6.55608	6.90084	9.69252	9.20005	8.66698	7.0746	7.47598	YLS7 | YLS7 | chr5:20975401-20977378 REVERSE
87728	9.07983	9.34595	9.46654	9.1094	9.7058	10.757	9.0634	8.99263	AT1G02000.1	6.69354	6.50056	6.71158	8.1417	8.35536	11.66	7.34356	8.85826	GAE2 | GAE2 (UDP-D-GLUCURONATE 4-EPIMERASE 2); UDP-glucuronate 4-epimerase/ catalytic | chr1:346052-347356 FORWARD
86789	6.81234	7.41391	7.39514	7.76848	7.69176	7.87585	7.46971	7.38697	AT3G60540.1	6.70504	6.79595	7.04889	8.81618	5.47415	7.19777	6.06442	6.87069	| sec61beta family protein | chr3:22375132-22375377 REVERSE
84083	7.73836	8.51685	7.77211	5.96932	6.37374	6.68133	7.84386	6.97311	AT1G76540.1	6.72061	9.34253	8.68219	4.18239	4.28085	3.99203	8.47166	7.77014	CDKB2;1 | CDKB2;1 (cyclin-dependent kinase B2;1); cyclin-dependent protein kinase/ kinase/ protein binding | chr1:28720554-28722351 REVERSE
89042	7.24275	8.08405	8.03994	6.73626	7.61278	6.83578	7.46874	7.30658	AT4G23980.1	6.74356	8.01399	8.16487	7.72281	7.6269	7.28575	7.88213	6.77866	ARF9 | ARF9 (AUXIN RESPONSE FACTOR 9); transcription factor | chr4:12451592-12454737 FORWARD
88673	7.7546	8.19216	8.22973	7.76248	8.54986	8.85119	7.98514	7.92515	AT1G14020.1	6.74378	7.36421	7.13895	6.12926	6.66871	7.05097	6.37981	6.76463	| unknown protein | chr1:4802930-4805111 FORWARD
87692	8.65779	9.21559	8.82609	8.20401	8.23851	8.11021	9.50746	8.56872	AT5G47750.1	6.77155	8.7599	8.56165	7.24417	7.47255	7.19981	8.42657	7.56055	D6PKL2, PK5 | D6PKL2 (D6 PROTEIN KINASE LIKE 2); kinase | chr5:19339947-19341864 REVERSE
88092	9.07921	9.33249	10.916	8.9246	8.53845	8.37208	9.02713	9.39072	AT4G12910.1	6.77509	6.08031	6.27398	8.73078	7.07917	5.57575	8.57132	11.0687	scpl20 | scpl20 (serine carboxypeptidase-like 20); serine-type carboxypeptidase | chr4:7550576-7553051 REVERSE
86464	6.83818	8.54529	8.89168	6.25054	7.23081	6.48725	8.22627	7.56821	AT2G01830.2	6.77512	7.48414	6.88559	4.08971	4.15654	4.46406	5.90294	5.42175	WOL, CRE1, WOL1, AHK4, ATCRE1 | WOL (WOODEN LEG); cytokinin receptor/ osmosensor/ phosphoprotein phosphatase/ protein histidine kinase | chr2:3633
84216	8.16211	10.3347	10.6423	7.49528	9.02715	7.65182	10.1573	9.29648	AT2G01830.3	6.77512	7.48414	6.88559	4.08971	4.15654	4.46406	5.90294	5.42175	WOL, CRE1, WOL1, AHK4, ATCRE1 | WOL (WOODEN LEG); cytokinin receptor/ osmosensor/ phosphoprotein phosphatase/ protein histidine kinase | chr2:3633
85060	7.73428	9.74559	10.2047	7.09882	8.50486	7.37222	9.46564	8.6819	AT2G01830.3	6.77512	7.48414	6.88559	4.08971	4.15654	4.46406	5.90294	5.42175	WOL, CRE1, WOL1, AHK4, ATCRE1 | WOL (WOODEN LEG); cytokinin receptor/ osmosensor/ phosphoprotein phosphatase/ protein histidine kinase | chr2:3633
87792	5.91269	8.62301	7.98753	5.70859	7.42894	6.74721	6.39566	5.4296	AT5G34930.1	6.77819	7.20922	6.96538	8.81213	8.859	8.18959	6.838	7.24866	| arogenate dehydrogenase | chr5:13233391-13235522 FORWARD
83919	7.74978	7.85889	7.64143	6.56954	6.8132	6.22429	7.93106	7.16692	AT1G09810.1	6.80164	7.56977	7.23989	6.19869	6.88525	6.27567	7.05394	6.31	ECT11 | ECT11 (evolutionarily conserved C-terminal region 11) | chr1:3181138-3183354 REVERSE
89596	5.45719	6.14766	5.72487	5.25297	5.2464	5.27246	5.00849	5.22962	AT1G09810.1	6.80164	7.56977	7.23989	6.19869	6.88525	6.27567	7.05394	6.31	ECT11 | ECT11 (evolutionarily conserved C-terminal region 11) | chr1:3181138-3183354 REVERSE
84996	7.6105	9.08461	9.69385	7.20411	8.70442	9.31111	8.75317	8.53602	AT1G79530.1	6.80298	9.79157	9.11906	7.44336	8.03495	7.76541	9.1927	7.90592	GAPCP-1 | GAPCP-1 (GLYCERALDEHYDE-3-PHOSPHATE DEHYDROGENASE OF PLASTID 1); NAD or NADH binding / binding / catalytic/ glyceraldehyde-3-phosphate d
85628	9.20877	10.4629	11.4196	8.76561	10.5538	11.1355	10.1982	10.1244	AT1G79530.1	6.80298	9.79157	9.11906	7.44336	8.03495	7.76541	9.1927	7.90592	GAPCP-1 | GAPCP-1 (GLYCERALDEHYDE-3-PHOSPHATE DEHYDROGENASE OF PLASTID 1); NAD or NADH binding / binding / catalytic/ glyceraldehyde-3-phosphate d
85886	8.95729	8.87541	8.96461	8.77102	9.09859	7.9611	8.55186	8.53846	AT4G09160.1	6.80924	7.27473	7.15413	3.76332	6.41587	6.21235	7.51944	6.90491	| SEC14 cytosolic factor family protein / phosphoglyceride transfer family protein | chr4:5839761-5842158 FORWARD
88776	7.87653	8.42304	8.50106	7.82829	8.75391	9.20199	8.60843	8.09652	AT1G63640.1	6.81118	8.61297	8.42597	6.31585	6.91947	9.73422	8.27919	7.89537	| kinesin motor protein-related | chr1:23589234-23595139 REVERSE
87840	6.61246	7.54498	6.53042	6.60328	6.181	6.33099	6.87746	6.5432	AT5G26860.1	6.82347	7.33944	7.09813	7.5536	6.48539	5.69161	7.17051	5.31916	LON_ARA_ARA, LON1 | LON1 (LON PROTEASE 1); ATP binding / ATP-dependent peptidase/ serine-type peptidase | chr5:9451048-9456631 FORWARD
89363	7.88959	6.332	6.47429	5.49176	6.17117	5.85458	6.28013	6.0509	AT5G54190.1	6.83232	4.44128	4.50058	4.56828	4.31424	4.64968	4.76367	7.31797	PORA | PORA; oxidoreductase/ protochlorophyllide reductase | chr5:21991183-21992773 REVERSE
87364	6.60415	6.72372	6.75321	6.67403	7.01217	7.7578	6.57077	6.86047	AT3G16785.1	6.83905	6.93991	6.84681	8.79999	8.31252	8.11674	7.27115	6.45026	PLDP1, PLDZ1, PLDZETA1, PLD ZETA 1 | PLDP1 (PHOSPHOLIPASE D P1); phospholipase D | chr3:5711329-5718696 FORWARD
85287	5.38078	5.95939	6.285	5.57748	5.43124	5.58006	5.2318	5.61846	AT3G54230.1	6.8574	7.57981	7.49985	7.60392	7.74759	7.56356	7.37949	6.63606	| nucleic acid binding / nucleotide binding / zinc ion binding | chr3:20073872-20080142 FORWARD
86621	9.13842	8.51345	9.16236	9.53522	9.28435	8.75646	8.82065	8.92959	AT5G61760.1	6.86293	8.0599	7.90723	8.46652	8.96465	8.44806	8.26407	8.41806	ATIPK2BETA, IPK2B, IPK2BETA | ATIPK2BETA; inositol or phosphatidylinositol kinase/ inositol trisphosphate 6-kinase | chr5:24813916-24814818 REVERS
85322	7.26893	6.562	7.36791	8.60091	6.00585	9.00427	6.72084	7.84897	AT3G25570.1	6.86681	5.1078	7.42629	9.32237	9.02055	8.77028	5.14445	6.76504	| adenosylmethionine decarboxylase family protein | chr3:9287413-9288462 REVERSE
88702	7.98637	8.22165	8.36554	7.7442	8.36835	9.81325	8.4409	8.32597	AT1G05520.1	6.89002	7.82994	7.50432	8.37822	7.86984	7.52156	7.73291	7.52701	| transport protein, putative | chr1:1631126-1635703 REVERSE
85265	8.65534	9.86845	9.71377	8.86719	8.60513	9.97225	8.85344	9.05316	AT4G31750.1	6.89593	7.1013	7.14884	8.51359	7.82219	7.73603	7.6524	7.73734	WIN2 | WIN2 (HOPW1-1-INTERACTING 2); protein serine/threonine phosphatase | chr4:15364657-15367207 REVERSE
83875	9.62789	9.60056	10.6458	9.53026	9.60391	9.79826	8.96043	9.01793	AT5G39990.1	6.89957	8.28224	8.01552	7.31867	6.71438	5.76109	7.7968	7.56355	| glycosyltransferase family 14 protein / core-2/I-branching enzyme family protein | chr5:16004494-16006428 FORWARD
85268	5.75201	7.1544	6.94714	5.63887	6.4994	6.44107	6.47299	6.30768	AT3G58570.1	6.90093	8.35792	8.11717	7.9549	7.7655	7.9179	8.04925	6.71474	| DEAD box RNA helicase, putative | chr3:21657099-21660352 FORWARD
84668	6.07617	7.00993	6.63614	6.04687	6.21417	6.20664	7.16815	6.419	AT5G66540.1	6.91805	7.65655	7.2153	6.38441	5.63099	6.62353	7.5899	6.82626	| FUNCTIONS IN: molecular_function unknown; INVOLVED IN: rRNA processing; LOCATED IN: cytosol, nucleolus, nucleus; EXPRESSED IN: 22 plant structu
83902	8.01787	8.49279	8.26636	7.17138	7.16468	6.99521	8.2017	7.84166	AT3G15460.1	6.92102	8.28516	7.92911	6.73824	6.40866	6.54543	7.86039	7.16273	| brix domain-containing protein | chr3:5214279-5216188 REVERSE
87237	5.89743	6.44814	6.63216	5.9442	5.72722	7.28614	6.12253	6.13685	AT1G27340.1	6.9246	6.81807	6.82075	6.55557	5.42776	6.41202	6.42033	6.39794	| F-box family protein | chr1:9495741-9497857 FORWARD
89255	7.81976	8.48307	8.74821	7.93948	7.5575	9.73881	8.35661	8.32233	AT1G27340.1	6.9246	6.81807	6.82075	6.55557	5.42776	6.41202	6.42033	6.39794	| F-box family protein | chr1:9495741-9497857 FORWARD
88088	7.6931	7.98445	7.67455	6.52325	6.50804	7.00744	7.74541	7.39018	AT4G02400.1	6.9301	8.42037	7.96787	6.53121	6.01685	5.61461	8.03138	7.36275	| FUNCTIONS IN: molecular_function unknown; INVOLVED IN: rRNA processing; LOCATED IN: small-subunit processome; EXPRESSED IN: 23 plant structures
86403	7.94387	7.0609	7.34807	8.07743	7.94886	7.50174	7.65087	7.68115	AT4G38960.1	6.93408	7.27074	7.02992	6.87745	8.46302	8.3648	6.76961	6.23268	| zinc finger (B-box type) family protein | chr4:18161576-18163045 FORWARD
89250	6.66422	5.82138	6.46474	8.23661	7.37979	6.26583	6.08688	6.34564	AT1G21050.1	6.94815	6.66782	6.38434	4.0382	4.16292	4.22135	6.79919	7.60117	| unknown protein | chr1:7366859-7367596 FORWARD
88166	7.87849	7.70179	7.83879	7.4828	8.49406	7.57424	7.75987	7.70802	AT4G24760.1	6.9624	7.09143	6.92005	4.92437	7.40012	8.48393	6.19495	5.73975	| unknown protein | chr4:12761482-12763564 REVERSE
84223	10.105	9.25248	9.39157	9.52481	10.3862	8.26463	9.9216	9.87263	AT3G13510.1	6.97064	9.99986	10.0684	4.65596	7.02525	7.48816	9.65817	8.98068	| unknown protein | chr3:4403776-4405741 FORWARD
83686	9.59711	7.99744	7.79397	8.95262	8.44715	6.83753	9.69199	7.80712	AT4G37310.1	6.97336	4.53523	5.68706	10.4685	7.76884	8.07267	6.15204	7.19497	CYP81H1 | CYP81H1; electron carrier/ heme binding / iron ion binding / monooxygenase/ oxygen binding | chr4:17556152-17558833 REVERSE
88100	7.56497	7.33157	7.0021	8.0422	7.48487	7.21917	7.72908	7.51192	AT5G53890.1	6.98107	7.8883	7.70444	7.71007	7.26221	5.96388	7.30921	7.20251	| leucine-rich repeat transmembrane protein kinase, putative | chr5:21877235-21880345 FORWARD
87159	7.75103	7.99948	8.33383	8.96442	8.73019	8.26568	8.31933	8.25859	AT3G46290.1	7.00379	6.09876	6.02546	6.68606	7.1889	6.58351	6.02882	5.08161	| protein kinase, putative | chr3:17013009-17015501 FORWARD
83786	7.1821	9.32523	8.78397	7.26223	8.68634	9.21765	9.04637	8.72358	AT5G02540.1	7.01086	10.1791	7.18066	3.09475	4.18044	3.59409	9.74978	10.0275	| short-chain dehydrogenase/reductase (SDR) family protein | chr5:568609-570720 FORWARD
83952	7.30474	7.60436	7.30012	6.23206	6.60506	6.50916	7.4773	7.1384	AT5G39850.1	7.01207	8.68975	8.64674	7.14841	6.68963	6.59869	9.4294	8.19593	| 40S ribosomal protein S9 (RPS9C) | chr5:15950053-15951171 FORWARD
84030	11.1614	11.0522	10.8462	9.47225	9.75985	9.87968	10.9484	10.6908	AT5G39850.1	7.01207	8.68975	8.64674	7.14841	6.68963	6.59869	9.4294	8.19593	| 40S ribosomal protein S9 (RPS9C) | chr5:15950053-15951171 FORWARD
84355	7.44306	7.97595	7.78148	6.1127	6.25206	6.58315	7.80005	7.15807	AT5G39850.1	7.01207	8.68975	8.64674	7.14841	6.68963	6.59869	9.4294	8.19593	| 40S ribosomal protein S9 (RPS9C) | chr5:15950053-15951171 FORWARD
85809	6.29772	7.09991	6.69363	6.07926	6.35346	6.08825	6.59634	6.2554	AT5G16260.1	7.01349	8.43917	8.20248	7.76211	7.63983	7.22731	8.13556	7.3894	| RNA recognition motif (RRM)-containing protein | chr5:5311363-5315496 FORWARD
84112	5.77857	5.74191	6.07135	6.08705	5.76056	6.84723	6.52285	5.92521	AT2G22240.1	7.03173	10.561	10.9873	7.16052	7.85066	7.77218	10.8161	10.9847	ATMIPS2, MIPS2 | MIPS2 (MYO-INOSITOL-1-PHOSTPATE SYNTHASE 2); binding / catalytic/ inositol-3-phosphate synthase | chr2:9451901-9453938 REVERSE
89759	8.28474	9.12791	8.81101	7.07582	7.28776	7.34427	8.4688	7.75307	AT5G48570.1	7.03492	7.56806	7.34569	7.12852	8.801	8.10156	7.09659	5.66315	ROF2, ATFKBP65 | peptidyl-prolyl cis-trans isomerase, putative / FK506-binding protein, putative | chr5:19690746-19693656 REVERSE
89419	6.73933	6.45585	6.85152	7.92126	6.65833	7.04998	6.66436	7.07632	AT3G59140.1	7.03651	7.97337	7.94027	11.4718	7.15186	6.28423	7.15717	5.71377	ATMRP14 | ATMRP14; ATPase, coupled to transmembrane movement of substances | chr3:21863519-21868701 REVERSE
85625	6.64412	7.10337	6.9175	5.98951	6.51052	6.25624	6.84155	6.76783	AT2G32600.1	7.04284	7.46421	7.04499	6.97121	6.90762	6.52703	7.53113	7.15173	| hydroxyproline-rich glycoprotein family protein | chr2:13833779-13835525 REVERSE
86951	7.05982	7.88606	7.46326	6.5763	7.17298	6.62487	7.57885	7.03098	AT5G23420.1	7.0818	8.49142	7.61171	3.51841	3.44788	3.62187	7.62976	6.9867	HMGB6 | HMGB6; transcription factor | chr5:7888712-7890111 REVERSE
84402	7.27578	7.09289	7.16817	7.8501	8.41416	6.98951	7.65904	7.46121	AT4G36780.1	7.10132	6.07266	6.23444	6.54765	8.1573	6.65308	7.07918	5.08428	| transcription regulator | chr4:17332989-17334212 REVERSE
83697	6.87151	9.21734	9.12915	6.86647	7.62434	7.20034	8.39144	7.85476	AT4G38400.1	7.14746	5.51704	5.7043	4.09478	7.87721	6.45376	5.99463	7.65678	ATEXLA2, EXPL2, ATEXPL2, ATHEXP BETA 2.2 | ATEXLA2 (ARABIDOPSIS THALIANA EXPANSIN-LIKE A2) | chr4:17978675-17979665 REVERSE
86883	7.33832	7.18141	7.24756	7.61725	7.62194	8.47913	7.46749	7.46769	AT1G47380.1	7.14973	6.7221	6.60511	5.16925	6.15993	8.77558	6.6115	6.85505	| protein phosphatase 2C-related / PP2C-related | chr1:17373004-17375305 REVERSE
87369	5.92867	7.75446	6.80518	6.24669	5.6764	6.02769	5.98044	5.82136	AT5G57630.1	7.15481	4.43206	4.71886	7.83698	6.36415	6.55551	4.57042	6.17941	CIPK21, SnRK3.4 | CIPK21 (CBL-interacting protein kinase 21); ATP binding / kinase/ protein kinase/ protein serine/threonine kinase | chr5:2334109
89386	8.31219	9.78419	9.45535	8.67179	9.03743	9.15739	9.00589	9.3511	AT1G04980.1	7.1554	8.45232	7.78973	8.01922	6.5572	6.15027	7.67481	7.30335	ATPDIL2-2, ATPDI10, PDI10 | ATPDIL2-2 (PDI-LIKE 2-2); protein disulfide isomerase | chr1:1413869-1416120 REVERSE
88291	6.62616	6.33809	6.4741	6.58819	7.40784	7.20543	6.51876	7.03363	AT5G44240.1	7.1579	7.51019	7.35037	8.9275	8.91643	8.40208	7.13621	7.58154	| haloacid dehalogenase-like hydrolase family protein | chr5:17817619-17823598 FORWARD
84478	8.61504	9.25242	8.78986	8.0125	8.20798	8.0056	8.73796	8.26888	AT5G51280.1	7.15899	7.84768	7.65932	7.67577	7.61772	7.2131	7.52645	7.40396	| DEAD-box protein abstrakt, putative | chr5:20841456-20843645 FORWARD
87625	8.41323	8.72455	8.41153	7.26485	8.2815	7.09067	8.4785	7.86825	AT5G57410.1	7.17237	8.96139	8.26752	5.05819	4.86677	5.56475	8.38547	7.46142	| unknown protein | chr5:23265102-23267641 REVERSE
88027	8.56241	9.10343	8.86716	8.0699	8.20594	8.60513	8.80821	8.69532	AT3G02490.1	7.17513	7.72288	7.33355	6.308	6.13936	5.68584	7.51162	7.43432	| pentatricopeptide (PPR) repeat-containing protein | chr3:513607-515604 FORWARD
85789	7.68172	8.75088	8.54015	7.1497	7.88717	7.46974	8.16662	7.74426	AT3G10030.1	7.17531	7.68281	7.57676	7.42508	7.5962	7.67347	7.7315	7.13843	| aspartate/glutamate/uridylate kinase family protein | chr3:3092277-3094831 REVERSE
84833	6.545	6.72914	7.04397	6.9881	7.62198	6.87523	6.82447	6.97603	AT1G72790.1	7.17765	5.22431	5.57121	5.85692	6.64979	5.21434	5.31244	5.86599	| hydroxyproline-rich glycoprotein family protein | chr1:27394848-27396533 FORWARD
84467	7.8308	8.1479	8.51228	7.59923	7.89658	7.50205	7.98013	8.21174	AT2G22250.2	7.18073	7.72728	7.68833	5.31545	6.40798	6.18289	7.55862	7.69514	ATAAT, AAT, MEE17 | aminotransferase class I and II family protein | chr2:9458011-9460297 REVERSE
87125	8.17111	10.409	10.867	9.72801	11.6256	10.775	10.7307	10.3919	AT1G24260.1	7.19448	10.6185	11.3329	9.50046	11.0752	9.84466	10.2632	10.7712	SEP3, AGL9 | SEP3 (SEPALLATA3); DNA binding / protein binding / transcription factor | chr1:8593790-8595862 REVERSE
89484	7.87918	9.84036	10.1598	8.58296	10.7382	9.49351	9.79239	9.51616	AT1G24260.1	7.19448	10.6185	11.3329	9.50046	11.0752	9.84466	10.2632	10.7712	SEP3, AGL9 | SEP3 (SEPALLATA3); DNA binding / protein binding / transcription factor | chr1:8593790-8595862 REVERSE
88146	7.05144	7.63103	7.35886	6.23999	6.54504	6.2813	7.37239	6.91815	AT1G77470.1	7.19805	8.47437	8.01024	6.92928	6.58112	6.17799	8.3246	7.33913	| replication factor C 36 kDA, putative | chr1:29112194-29114323 REVERSE
89721	8.45478	8.672	8.49651	7.85248	8.20878	9.84505	8.73143	8.37622	AT3G12600.1	7.23332	8.60969	8.45538	7.64201	7.31282	9.40619	8.24435	8.38949	atnudt16 | atnudt16 (Arabidopsis thaliana Nudix hydrolase homolog 16); hydrolase | chr3:4004809-4005995 FORWARD
89629	7.38044	8.4934	8.04221	7.63632	7.71594	7.64132	8.20706	7.59752	AT1G44910.1	7.2443	8.17168	8.07717	7.6039	7.54962	7.3718	7.27619	8.14679	| protein binding | chr1:16975930-16982818 FORWARD
85501	6.46094	6.61457	6.46299	6.32362	6.86439	6.23336	7.33391	6.74199	AT5G15740.1	7.25054	7.51371	7.80322	4.82002	7.79396	5.55801	7.42517	7.78457	| unknown protein | chr5:5134788-5136956 REVERSE
86961	7.5115	7.39505	7.4692	9.5377	7.93517	7.50355	7.41397	7.90261	AT2G27580.1	7.29504	7.26471	7.12478	8.60578	8.93234	8.46336	7.41439	7.19385	| zinc finger (AN1-like) family protein | chr2:11776640-11777131 REVERSE
85498	10.4332	9.0024	9.19956	9.90908	11.8391	9.42957	9.31066	10.0104	AT4G35320.1	7.29906	4.8332	5.71563	4.78186	6.35475	5.48717	5.93707	7.63777	| unknown protein | chr4:16806139-16806582 REVERSE
89278	5.42226	5.96251	5.72584	5.28556	5.18753	5.3746	6.21748	6.03044	AT3G54720.1	7.31217	8.474	7.76305	3.47566	4.12995	4.29512	7.76063	6.4121	AMP1, COP2, HPT, PT | AMP1 (ALTERED MERISTEM PROGRAM 1); carboxypeptidase/ dipeptidase | chr3:20254852-20257815 REVERSE
88946	10.7063	9.46496	10.5448	10.8444	11.9595	9.95679	11.1616	11.3703	AT1G11580.1	7.3142	5.73701	6.19135	6.1109	7.21492	7.02294	7.16319	8.46445	ATPMEPCRA, PMEPCRA | PMEPCRA (METHYLESTERASE PCR A); enzyme inhibitor/ pectinesterase | chr1:3888730-3890649 FORWARD
89226	7.55923	6.58501	7.10471	7.62772	8.54417	6.6977	7.93686	8.08522	AT1G11580.1	7.3142	5.73701	6.19135	6.1109	7.21492	7.02294	7.16319	8.46445	ATPMEPCRA, PMEPCRA | PMEPCRA (METHYLESTERASE PCR A); enzyme inhibitor/ pectinesterase | chr1:3888730-3890649 FORWARD
84096	6.34343	6.97231	6.87509	6.34788	7.36974	7.17218	7.02989	6.54111	AT4G16490.1	7.31468	7.10481	7.43271	7.38751	7.46527	6.6117	7.22597	5.55861	| binding | chr4:9293891-9295530 REVERSE
85089	7.50583	6.83386	6.85186	7.86835	7.77783	7.39479	7.5727	7.37216	AT3G44380.1	7.31856	7.57995	7.5131	6.39577	5.55435	5.12839	7.54193	7.76262	| FUNCTIONS IN: molecular_function unknown; INVOLVED IN: biological_process unknown; LOCATED IN: cellular_component unknown; EXPRESSED IN: 19 pla
85475	8.16316	6.88938	6.88799	8.59323	6.80974	7.84639	7.50716	7.70603	AT5G54130.2	7.33213	6.18998	7.35659	9.76992	10.2943	10.9612	6.4816	7.4575	| calcium-binding EF hand family protein | chr5:21962900-21965279 FORWARD
88759	7.40432	6.89681	6.78157	6.63307	6.66175	5.81546	6.6354	6.4825	AT4G33480.1	7.34	6.40314	6.38554	6.62902	6.31627	5.78674	6.76772	6.07696	| unknown protein | chr4:16105804-16108497 REVERSE
87505	6.95788	6.86032	7.27832	6.66457	7.75849	7.5597	6.79372	7.0009	AT3G52290.1	7.35067	6.59883	6.78313	5.04924	8.01967	5.96137	6.61373	6.77823	IQD3 | IQD3 (IQ-domain 3); calmodulin binding | chr3:19394441-19396196 FORWARD
89389	5.47726	5.87905	6.84042	5.43002	5.51735	5.30515	5.38461	5.44421	AT5G64420.1	7.36575	8.35999	8.07337	6.54866	6.33461	5.97976	8.0778	6.41556	| DNA polymerase V family | chr5:25756416-25761122 FORWARD
83770	7.8403	8.37418	7.8728	7.45837	7.62361	7.5431	8.51438	7.61042	AT5G20600.1	7.36645	8.56804	8.26366	6.90434	6.9948	6.68498	8.56657	7.86294	| FUNCTIONS IN: molecular_function unknown; INVOLVED IN: rRNA processing; LOCATED IN: preribosome, small subunit precursor; EXPRESSED IN: 22 plan
85860	10.1903	9.60983	9.8368	9.56333	10.0623	11.2427	10.3529	10.1546	AT2G40830.1	7.37159	7.69695	7.69842	8.85537	8.42398	7.83075	7.63469	7.46449	RHC1A | RHC1A; protein binding / zinc ion binding | chr2:17043642-17044628 FORWARD
86279	7.27852	7.84918	7.47839	6.81784	6.9036	6.60954	7.43631	7.28762	AT5G22330.1	7.37433	8.69377	8.17126	7.21953	7.46804	6.97258	8.56447	7.7933	ATTIP49A, RIN1 | RIN1 (RESISTANCE TO PSEUDOMONAS SYRINGAE PV MACULICOLA INTERACTOR 1); protein binding | chr5:7391026-7394071 REVERSE
84837	5.6175	6.49767	5.53856	5.49125	5.34253	5.52083	5.34473	5.40145	AT5G62140.1	7.37697	5.7819	6.57636	6.46734	5.68237	3.65242	6.28092	6.97866	| unknown protein | chr5:24954563-24955376 REVERSE
88718	8.674	8.50843	8.48289	8.56699	9.03827	10.5754	8.61866	8.61979	AT1G07420.1	7.38033	7.91526	7.75637	7.66449	8.4175	7.98948	7.72991	6.93575	ATSMO2, SMO2-1 | SMO2-1 (STEROL 4-ALPHA-METHYL-OXIDASE 2-1); 4-alpha-methyl-delta7-sterol-4alpha-methyl oxidase/ C-4 methylsterol oxidase | chr1:2
89461	9.46419	9.59006	9.81655	9.88051	9.72625	8.94879	10.1679	9.8583	AT1G67360.2	7.38041	9.49881	9.23622	11.1641	10.5036	10.0551	10.3042	9.44836	| rubber elongation factor (REF) family protein | chr1:25237072-25237913 REVERSE
85531	8.0771	8.31757	8.0514	7.31228	7.41676	7.21989	8.49835	7.83228	AT5G62290.1	7.38623	9.0974	8.65598	7.1737	6.60564	5.55301	8.90552	7.59592	| nucleotide-sensitive chloride conductance regulator (ICln) family protein | chr5:25019568-25020972 FORWARD
86302	6.16084	6.55308	6.19867	5.79864	6.33508	5.06173	6.23136	5.42493	AT4G31410.1	7.38983	7.33124	7.42039	8.28784	8.26041	7.83296	7.43376	7.29956	| unknown protein | chr4:15244259-15245474 FORWARD
88749	6.30548	6.16597	6.25085	6.15636	6.10892	7.68289	6.20497	6.24879	AT1G71440.1	7.39231	7.87983	7.67721	6.80213	7.02939	6.57025	7.49418	7.56034	PFI, TFC E | PFI (PFIFFERLING) | chr1:26921271-26924373 REVERSE
88868	8.45488	7.98522	8.07812	8.49071	8.45548	9.25141	8.32971	8.50664	AT3G09880.1	7.39842	7.42024	7.28789	6.67325	7.05047	7.10758	7.51535	6.63572	ATB' BETA | ATB' BETA; protein phosphatase type 2A regulator | chr3:3029902-3031931 FORWARD
86841	9.19623	8.04683	7.67125	7.60585	7.5811	7.29363	9.12417	8.55147	AT2G45560.1	7.40132	4.72556	5.86261	6.76673	11.9529	10.5313	5.83251	3.85394	CYP76C1 | CYP76C1; electron carrier/ heme binding / iron ion binding / monooxygenase | chr2:18776391-18778354 REVERSE
84128	6.69283	7.75657	7.9257	6.74486	5.99637	5.64761	7.41628	8.17856	AT4G17770.1	7.41407	8.56494	8.00686	6.5095	6.19455	6.27344	8.07189	7.5565	ATTPS5, TPS5 | ATTPS5; protein binding / transferase, transferring glycosyl groups / trehalose-phosphatase | chr4:9877055-9880084 FORWARD
86531	7.00787	8.68352	9.04914	7.01412	8.07952	7.40754	6.96299	6.63375	AT1G67720.1	7.42101	7.97607	8.00799	7.34522	6.44684	6.02203	8.27659	8.25005	| leucine-rich repeat family protein / protein kinase family protein | chr1:25386494-25390856 FORWARD
89100	5.99763	9.04619	9.44679	6.19175	8.57142	6.86063	5.93264	5.90298	AT1G67720.1	7.42101	7.97607	8.00799	7.34522	6.44684	6.02203	8.27659	8.25005	| leucine-rich repeat family protein / protein kinase family protein | chr1:25386494-25390856 FORWARD
84840	8.86932	9.38941	9.22643	8.87617	8.87552	8.31366	9.30782	9.04992	AT4G33410.1	7.43374	8.55859	8.37109	6.9215	7.58127	7.27908	8.31752	8.42211	| signal peptide peptidase family protein | chr4:16081640-16083119 FORWARD
84855	8.12686	7.98665	7.76887	9.04583	7.09314	8.503	8.16775	8.16563	AT2G19450.1	7.45077	7.64031	7.23675	8.14048	7.84439	9.96908	7.79683	7.17903	TAG1, AS11, ABX45, DGAT1, RDS1, ATDGAT | TAG1 (TRIACYLGLYCEROL BIOSYNTHESIS DEFECT 1); diacylglycerol O-acyltransferase | chr2:8426436-8429455 FOR
84542	8.35139	8.57984	8.76436	10.2142	8.62785	8.16412	8.94924	9.60797	AT1G60690.1	7.46722	6.51938	6.62336	5.88659	5.85033	5.26564	6.40557	6.73849	| aldo/keto reductase family protein | chr1:22349892-22351668 REVERSE
83585	6.69267	8.75469	7.14509	6.84471	6.67449	6.55553	6.49794	6.52436	AT5G44530.1	7.50407	5.4238	6.09272	6.05286	5.98571	5.50436	5.73395	8.1653	| subtilase family protein | chr5:17937931-17941193 FORWARD
88669	7.22522	7.84329	7.29721	6.56835	6.76204	7.056	7.44512	7.14639	AT4G30930.1	7.513	9.1998	8.79519	7.07459	6.40698	5.82768	9.0091	7.72269	NFD1 | NFD1 (NUCLEAR FUSION DEFECTIVE 1); RNA binding / structural constituent of ribosome | chr4:15050170-15051630 REVERSE
84715	8.28413	6.91311	7.88896	11.4191	7.14936	6.94879	7.51182	9.69031	AT2G29420.1	7.5163	7.37434	8.10983	11.2913	9.30589	11.2073	8.61698	8.39259	ATGSTU7, GST25 | ATGSTU7 (ARABIDOPSIS THALIANA GLUTATHIONE S-TRANSFERASE TAU 7); glutathione transferase | chr2:12618111-12618871 REVERSE
88715	5.57136	5.24847	5.0394	6.95157	5.57206	5.58519	5.55467	5.25706	AT2G33580.1	7.527	6.225	6.27643	8.78734	7.73811	6.09823	6.55992	6.33398	| protein kinase family protein / peptidoglycan-binding LysM domain-containing protein | chr2:14219848-14221842 REVERSE
86893	6.86042	7.5617	7.41359	6.53182	7.44987	7.38903	7.25742	7.2379	AT1G10290.1	7.54296	8.31538	8.12889	8.03904	7.60828	7.43825	8.0795	7.36313	ADL6, DRP2A | ADL6 (DYNAMIN-LIKE PROTEIN 6); GTPase | chr1:3370774-3377120 FORWARD
86851	10.2107	11.3651	10.9717	10.1158	10.7033	11.1843	10.4849	10.8971	AT5G07340.1	7.54309	8.62713	8.26345	7.8572	5.79466	4.71957	8.32081	8.19744	| calnexin, putative | chr5:2317300-2319458 FORWARD
85799	6.46662	7.10749	6.9169	6.07038	6.95229	7.79803	6.63695	6.57235	AT1G47270.1	7.54563	8.04257	8.11115	8.24052	7.80225	12.4616	8.06292	9.63955	AtTLP6 | AtTLP6 (TUBBY LIKE PROTEIN 6); phosphoric diester hydrolase/ transcription factor | chr1:17326828-17328564 FORWARD
84911	11.5339	11.9062	11.9126	12.8843	11.8077	11.8472	11.8874	11.7686	AT1G13950.1	7.54977	4.61149	5.35854	7.65238	4.9946	7.03152	5.40172	5.65149	EIF-5A, ELF5A-1, ATELF5A-1, EIF5A | ELF5A-1 (EUKARYOTIC ELONGATION FACTOR 5A-1); translation initiation factor | chr1:4773631-4774668 FORWARD
83633	6.72851	7.02779	6.86543	6.25714	7.42155	6.39201	6.79272	6.66819	AT3G17840.1	7.55005	10.1513	10.0277	2.64772	2.294	2.7201	9.3789	8.45008	RLK902 | RLK902; ATP binding / kinase/ protein serine/threonine kinase | chr3:6106092-6108430 FORWARD
87039	7.77517	6.39394	6.7668	7.65172	6.80374	8.30379	7.00749	7.09242	AT5G17400.1	7.55514	7.45895	7.53868	7.2032	7.38365	10.7924	7.23398	8.13147	ER-ANT1 | ER-ANT1 (ENDOPLASMIC RETICULUM-DENINE NUCLEOTIDE TRANSPORTER 1); ATP:ADP antiporter/ binding | chr5:5729015-5730104 REVERSE
85385	6.76914	7.25147	8.0093	7.20512	7.6433	9.3085	7.19326	7.44103	AT5G07290.1	7.55957	8.58519	8.47294	8.31361	9.07577	8.90276	7.99355	7.56578	AML4 | AML4 (ARABIDOPSIS MEI2-LIKE 4); RNA binding / nucleic acid binding / nucleotide binding | chr5:2294248-2298491 FORWARD
89279	5.85253	6.13452	5.72703	5.53049	6.8602	5.90122	5.61966	5.9178	AT1G68400.1	7.56794	8.97116	8.42167	3.47465	5.16506	4.02715	7.5497	7.21194	| leucine-rich repeat transmembrane protein kinase, putative | chr1:25646401-25648916 REVERSE
85517	5.09046	5.3224	5.3494	5.51818	5.42163	6.1182	5.36625	5.2328	AT4G15475.1	7.57425	7.60004	7.7244	7.96212	8.17404	7.99792	7.60357	7.72945	| F-box family protein (FBL4) | chr4:8845927-8848701 FORWARD
83774	8.64066	9.29691	9.69666	8.36597	8.91149	9.27933	8.91751	8.97777	AT5G63680.1	7.58036	8.17152	8.03632	9.16425	9.01577	8.47093	8.79431	8.10834	| pyruvate kinase, putative | chr5:25490507-25492530 FORWARD
85777	6.69309	7.57026	7.69921	6.75392	7.0439	7.01323	6.88408	7.14144	AT5G06460.1	7.60883	9.0024	8.61679	7.93447	7.3627	7.53321	8.93966	7.42361	ATUBA2, UBA 2 | ATUBA2; ubiquitin activating enzyme/ ubiquitin-protein ligase | chr5:1970239-1974382 FORWARD
88450	6.85581	6.22716	6.82562	8.39828	6.65752	8.27209	6.70992	6.85885	AT1G76130.1	7.62158	4.55914	5.46474	10.8055	8.80093	7.58137	4.98811	5.63746	ATAMY2, AMY2 | AMY2 (ALPHA-AMYLASE-LIKE 2); alpha-amylase/ calcium ion binding / catalytic/ cation binding | chr1:28561647-28563914 FORWARD
84737	12.1283	12.2558	12.1072	9.35573	12.8422	9.16586	11.6975	10.8943	AT5G07030.1	7.62193	10.7192	10.5133	2.6355	6.96937	6.02552	11.0385	10.55	| aspartic-type endopeptidase | chr5:2183600-2185717 REVERSE
87922	6.48796	6.63133	6.78138	6.39138	6.27011	7.29735	6.49919	6.85623	AT4G29490.1	7.62403	8.08184	7.67486	8.97668	9.32957	8.63695	8.07854	6.77931	| aminopeptidase/ manganese ion binding | chr4:14487943-14491321 FORWARD
84046	10.953	12.1229	11.3385	8.26064	9.46186	9.17996	12.2673	10.4821	AT5G48480.1	7.62809	12.2718	11.7786	8.33517	9.36568	9.22646	12.4483	11.1349	| unknown protein | chr5:19644814-19645658 FORWARD
85298	9.99908	10.5517	10.7692	9.63829	10.2067	9.87064	10.0573	10.3084	AT1G09100.1	7.63234	8.18641	8.03807	8.96415	9.00028	8.25125	8.36347	8.10198	RPT5B | RPT5B (26S proteasome AAA-ATPase subunit RPT5B); ATPase/ calmodulin binding | chr1:2936675-2939258 REVERSE
86835	4.94211	6.27612	5.9622	5.00501	4.67869	5.04508	4.96589	4.88657	AT3G18960.1	7.64258	8.71437	8.2361	3.56112	3.49652	3.7446	7.98987	8.17225	| transcriptional factor B3 family protein | chr3:6542618-6543568 FORWARD
84669	11.5224	11.8247	11.8513	9.52809	10.7862	12.0938	11.5289	11.2223	AT2G40010.1	7.66508	7.2062	7.16459	3.40981	3.53899	3.42813	6.35577	6.19973	| 60S acidic ribosomal protein P0 (RPP0A) | chr2:16708578-16710448 REVERSE
83933	5.89695	7.19086	6.92998	5.31874	7.53843	5.868	6.87174	5.88545	AT1G75710.1	7.6652	10.088	10.53	6.08263	9.65377	9.69252	10.5429	10.4816	| zinc finger (C2H2 type) family protein | chr1:28428806-28431128 FORWARD
87568	8.67097	9.22784	8.97547	7.16794	7.46534	7.49669	8.99825	8.50027	AT3G23620.1	7.67189	8.85829	8.37151	7.11322	6.75813	6.07479	9.13329	7.69131	| brix domain-containing protein | chr3:8480147-8481873 FORWARD
83935	5.75298	6.3383	6.33415	5.21075	5.91556	5.57534	5.97407	5.87583	AT2G27040.1	7.68075	10.3731	9.90735	4.346	6.15888	6.14372	10.1163	9.60143	AGO4, OCP11 | AGO4 (ARGONAUTE 4); nucleic acid binding | chr2:11536795-11541503 REVERSE
85181	9.78911	10.9462	10.5279	8.8912	9.97767	9.37287	10.8133	9.99703	AT2G27040.1	7.68075	10.3731	9.90735	4.346	6.15888	6.14372	10.1163	9.60143	AGO4, OCP11 | AGO4 (ARGONAUTE 4); nucleic acid binding | chr2:11536795-11541503 REVERSE
83947	6.24235	6.7473	6.38083	5.61634	6.45716	5.68944	6.31461	6.04278	AT3G54650.1	7.68274	8.26988	7.82924	6.07014	6.94439	5.61089	7.95402	6.97608	FBL17 | FBL17; ubiquitin-protein ligase | chr3:20226004-20228882 REVERSE
84620	10.0093	10.1674	10.1512	8.59044	8.98193	9.20281	10.0975	9.82908	AT5G61030.1	7.69052	9.62231	8.90963	7.98955	6.35169	4.9958	9.24142	7.66663	GR-RBP3 | GR-RBP3 (glycine-rich RNA-binding protein 3); ATP binding / RNA binding | chr5:24560870-24562152 FORWARD
87701	7.80271	6.80908	7.127	7.34527	7.59633	7.5279	6.85186	6.72085	AT3G24120.1	7.69136	8.17736	8.15376	8.06447	7.84121	7.74291	8.12428	7.60493	| myb family transcription factor | chr3:8705925-8708148 REVERSE
84227	9.15445	9.6749	9.8793	8.4375	9.77432	10.7899	9.06458	9.69529	AT1G26570.1	7.6959	7.97684	8.14324	4.86886	5.75842	6.09298	8.53369	8.36173	UGD1, ATUGD1 | UGD1 (UDP-GLUCOSE DEHYDROGENASE 1); NAD or NADH binding / UDP-glucose 6-dehydrogenase/ binding / catalytic/ coenzyme binding / oxid
88126	7.84838	7.43164	7.56183	8.06209	9.04838	8.55567	8.23923	8.23617	AT5G55960.1	7.6968	5.95652	6.4359	6.81915	8.07341	8.23219	6.82469	6.89158	| unknown protein | chr5:22662726-22664762 FORWARD
90072	8.71141	9.70205	9.86774	8.76761	9.13756	8.81031	9.32775	9.5075	AT5G64760.1	7.69785	8.55713	8.18113	7.88347	7.78383	7.14552	8.36001	8.1306	RPN5B | RPN5B (REGULATORY PARTICLE NON-ATPASE SUBUNIT 5B) | chr5:25894027-25896445 REVERSE
85028	6.31949	8.20584	8.09174	6.05355	6.57626	8.74214	6.92098	6.90192	AT5G56350.1	7.70868	8.19615	7.94241	10.4855	9.44511	9.13122	8.46863	7.73067	| pyruvate kinase, putative | chr5:22820254-22822529 REVERSE
89123	8.47812	9.14903	8.84359	8.14624	8.07128	8.1453	9.01447	8.41168	AT5G27990.1	7.71287	8.25567	8.10678	6.82147	6.78875	6.18604	8.52627	7.84589	| unknown protein | chr5:10017358-10018265 FORWARD
84583	7.29091	8.23423	7.69789	7.26883	7.09979	7.59078	7.63672	7.50195	AT3G27310.1	7.71378	8.60838	8.26847	8.14611	8.26302	7.9483	8.38328	8.4137	PUX1 | PUX1 (PLANT UBX DOMAIN-CONTAINING PROTEIN 1) | chr3:10087360-10089077 REVERSE
85684	7.73224	7.34687	7.47785	7.81673	6.8482	7.73468	7.9456	8.08172	AT1G28280.1	7.7149	7.60412	7.74074	8.783	8.55345	8.24416	7.65707	7.78988	| VQ motif-containing protein | chr1:9886652-9887395 REVERSE
83593	7.44162	7.56959	8.07999	6.88849	7.80874	7.95912	7.18949	7.37171	AT3G14940.1	7.72782	5.52658	6.71758	7.14475	6.6659	6.44792	5.35023	5.93911	ATPPC3 | ATPPC3 (PHOSPHOENOLPYRUVATE CARBOXYLASE 3); phosphoenolpyruvate carboxylase | chr3:5025584-5029476 FORWARD
84276	5.92595	6.23589	6.41889	5.92487	6.53677	5.51136	6.03614	6.00119	AT1G09630.1	7.72797	8.6869	8.12877	6.87898	6.40084	6.28181	8.51252	8.95009	ATRAB11C, ATRABA2A, ATRAB-A2A, RAB-A2A | ATRAB11C (ARABIDOPSIS RAB GTPASE 11C); GTP binding | chr1:3118350-3119571 REVERSE
86368	5.85661	6.31903	6.07703	5.28348	5.64685	5.68977	5.68464	5.87978	AT5G42920.1	7.7316	8.93335	8.62696	7.51971	7.42209	6.9043	8.50069	7.50751	| unknown protein | chr5:17206310-17209106 REVERSE
83696	11.2996	9.23706	9.25956	10.0121	9.666	9.42911	9.28558	9.80723	AT5G35750.1	7.7331	8.12495	8.17034	5.59973	6.89836	6.6903	7.67318	6.53116	AHK2 | AHK2 (ARABIDOPSIS HISTIDINE KINASE 2); cytokinin receptor/ osmosensor/ protein histidine kinase | chr5:13911743-13916337 REVERSE
84522	9.07871	12.0523	12.2125	8.98685	12.0297	9.6858	8.7423	9.04039	AT5G35750.1	7.7331	8.12495	8.17034	5.59973	6.89836	6.6903	7.67318	6.53116	AHK2 | AHK2 (ARABIDOPSIS HISTIDINE KINASE 2); cytokinin receptor/ osmosensor/ protein histidine kinase | chr5:13911743-13916337 REVERSE
85414	6.05781	6.4746	6.0655	5.45964	5.89442	5.49641	6.2062	6.14071	AT1G18800.1	7.74671	8.47815	8.00642	6.87502	7.43071	6.58979	8.42682	7.36175	NRP2 | NRP2 (NAP1-RELATED PROTEIN 2); DNA binding / chromatin binding / histone binding | chr1:6481466-6483463 REVERSE
89047	7.30444	7.37203	7.65965	7.13953	7.67574	8.71539	7.45632	7.3846	AT4G10030.1	7.75307	7.46533	7.68548	5.91574	7.14061	7.25463	7.23597	7.22498	| hydrolase, alpha/beta fold family protein | chr4:6270490-6273098 REVERSE
88964	9.89038	7.48641	7.32807	9.5463	5.74162	6.05817	5.87292	8.09171	AT5G36890.1	7.75747	8.21334	7.94273	7.23169	7.17803	7.21288	8.18818	7.56111	BGLU42 | BGLU42 (BETA GLUCOSIDASE 42); beta-glucosidase/ catalytic/ cation binding / hydrolase, hydrolyzing O-glycosyl compounds | chr5:14542164-1
88039	7.13482	7.89551	7.76053	6.68486	7.38887	6.96343	7.54158	7.12036	AT4G21710.1	7.76436	9.05703	8.96406	8.28803	8.29369	8.15964	8.86147	7.64882	NRPB2, EMB1989, RPB2 | NRPB2; DNA binding / DNA-directed RNA polymerase | chr4:11535684-11542200 REVERSE
84490	6.98523	7.9232	7.55708	6.31577	6.9674	6.5547	7.17515	7.16265	AT2G18510.1	7.76702	8.44137	7.85923	7.4454	7.22093	7.02272	8.46119	7.68436	emb2444 | emb2444 (embryo defective 2444); RNA binding / nucleic acid binding / nucleotide binding | chr2:8031554-8033517 REVERSE
85144	8.41979	8.66766	8.56069	7.40275	7.86828	7.78917	8.29652	8.2032	AT1G31660.1	7.76926	8.50147	8.13852	7.11748	6.28181	5.34084	8.59907	7.17228	| FUNCTIONS IN: molecular_function unknown; INVOLVED IN: biological_process unknown; LOCATED IN: cellular_component unknown; EXPRESSED IN: 21 pla
86071	6.01392	6.61532	7.09511	5.53791	6.77885	5.97099	6.18818	5.89908	AT5G16730.1	7.78195	7.23042	7.54843	7.09309	8.1588	7.98201	7.05697	8.09503	| LOCATED IN: chloroplast; EXPRESSED IN: 23 plant structures; EXPRESSED DURING: 13 growth stages; CONTAINS InterPro DOMAIN/s: Spectrin/alpha-acti
87630	5.4271	5.44008	5.61667	6.73851	5.16301	6.26998	5.28946	5.7244	AT4G16210.1	7.78324	8.85112	7.8451	9.45912	9.14821	8.73548	8.00584	7.63605	ECHIA, E-COAH-2 | ECHIA (ENOYL-COA HYDRATASE/ISOMERASE A); catalytic | chr4:9176864-9177978 REVERSE
89735	6.78311	7.41159	7.46621	5.85913	8.12086	6.12752	7.12199	6.60886	AT3G28450.1	7.78566	6.99192	6.77145	8.45584	7.98286	7.37779	6.72633	7.21228	| leucine-rich repeat transmembrane protein kinase, putative | chr3:10667359-10669176 FORWARD
87224	7.86162	7.80776	7.98867	7.75475	8.0487	9.32767	8.03014	8.03629	AT3G53570.2	7.78639	8.32127	8.424	8.26587	8.72889	8.8818	8.23915	8.19172	AFC1, AME2 | AFC1 (ARABIDOPSIS FUS3-COMPLEMENTING GENE 1); ATP binding / kinase/ protein kinase/ protein serine/threonine kinase/ protein tyrosine
88073	9.73651	10.1653	10.1422	8.40489	10.1031	7.36653	9.04118	9.23379	AT1G06550.1	7.78695	9.63164	9.85717	7.33596	8.56398	8.19512	9.67021	10.0826	| enoyl-CoA hydratase/isomerase family protein | chr1:2003834-2006564 REVERSE
85185	6.53007	6.44737	6.43415	6.47473	6.71311	7.95151	6.70157	6.33651	AT1G78560.1	7.79403	7.37976	7.22898	6.1669	6.6805	6.06198	7.36271	6.9614	| bile acid:sodium symporter family protein | chr1:29546846-29548764 REVERSE
84082	6.79284	10.2087	8.93363	6.77745	6.90252	6.70722	6.53369	6.24809	AT1G68540.1	7.79423	12.1274	10.4157	6.28615	6.10968	6.01387	7.75132	7.7708	| oxidoreductase family protein | chr1:25720066-25721282 FORWARD
84679	9.22808	10.5355	10.9883	11.0082	10.9703	11.2837	9.04804	8.78021	AT1G60420.1	7.81706	9.2399	9.03048	10.3598	10.1834	9.99277	9.31222	8.58238	| DC1 domain-containing protein | chr1:22261978-22264243 FORWARD
85114	8.01057	9.40338	9.81653	9.46746	9.58405	9.86006	7.66867	7.53479	AT1G60420.1	7.81706	9.2399	9.03048	10.3598	10.1834	9.99277	9.31222	8.58238	| DC1 domain-containing protein | chr1:22261978-22264243 FORWARD
86548	7.9486	9.36429	8.52229	7.61836	9.68967	7.12933	7.85701	8.80224	AT5G13400.1	7.82126	10.0072	10.3206	7.00937	8.96309	8.61044	8.90231	9.25168	| proton-dependent oligopeptide transport (POT) family protein | chr5:4296854-4299079 REVERSE
89065	6.49256	7.56955	7.38744	6.63549	7.09133	7.48952	7.24845	7.61163	AT3G05230.1	7.83136	8.65903	8.01754	8.12097	7.55842	7.52707	8.53597	9.25884	| signal peptidase subunit family protein | chr3:1492304-1493452 FORWARD
85109	9.39792	9.84549	9.81242	8.69156	8.85534	9.19498	9.71301	9.39613	AT1G27390.1	7.83482	8.88326	8.53794	7.90195	7.69688	7.16527	9.11034	7.69308	TOM20-2 | TOM20-2 (TRANSLOCASE OUTER MEMBRANE 20-2); P-P-bond-hydrolysis-driven protein transmembrane transporter/ metal ion binding | chr1:951346
86467	9.70387	9.33372	9.28167	9.18568	9.06091	8.66386	9.34778	8.99026	AT4G37210.2	7.83589	9.70751	9.21775	7.72741	7.83263	7.77858	9.15813	8.30287	| tetratricopeptide repeat (TPR)-containing protein | chr4:17512376-17514072 FORWARD
87182	7.26407	8.02496	8.22672	7.65299	7.71765	8.37868	7.76444	7.79589	AT1G02890.1	7.83758	8.20769	8.27014	8.93015	9.59581	9.49801	8.57525	7.08457	| AAA-type ATPase family protein | chr1:645372-651797 REVERSE
85521	8.95073	9.40997	9.3259	8.24994	8.07703	8.72784	9.37631	8.84076	AT1G19600.1	7.84502	7.81458	7.84552	6.60488	6.50149	6.22458	7.95396	7.28274	| pfkB-type carbohydrate kinase family protein | chr1:6779085-6780898 FORWARD
87699	5.91624	6.54959	6.47504	5.37182	5.75338	5.68561	6.07368	5.97472	AT1G60770.1	7.84757	8.97514	8.39855	6.35391	6.34561	5.79363	8.74225	7.70741	| pentatricopeptide (PPR) repeat-containing protein | chr1:22366959-22368648 REVERSE
89070	8.34805	8.87156	8.64506	7.73366	7.96458	7.73449	9.03493	8.37611	AT2G33845.1	7.8518	8.54369	8.0833	8.0677	7.62581	7.54918	8.44567	8.15281	| DNA-binding protein-related | chr2:14317781-14318712 FORWARD
88012	6.83659	6.93368	6.8744	5.72941	6.55697	5.99389	6.86859	6.52506	AT2G25970.1	7.87197	8.95777	8.76879	7.91246	8.42644	7.94623	8.70367	8.0178	| KH domain-containing protein | chr2:11071844-11075604 REVERSE
87282	7.64272	7.52413	7.52495	9.98103	7.91816	7.84437	8.09292	8.76454	AT5G60800.1	7.87711	8.09777	8.64499	9.52895	7.1286	6.81596	8.05533	6.95379	| heavy-metal-associated domain-containing protein | chr5:24461116-24462464 REVERSE
86380	7.61054	8.83931	8.82329	7.31052	7.73853	9.96087	8.37085	8.53784	AT2G35120.1	7.88732	9.92791	9.27324	6.85368	9.09876	9.38418	10.0896	9.83673	| glycine cleavage system H protein, mitochondrial, putative | chr2:14805913-14807274 REVERSE
87535	7.42979	8.08945	8.21942	7.89623	8.04526	9.29162	7.84413	7.85234	AT3G18750.1	7.89664	8.08133	8.17319	6.91051	6.6865	9.66133	7.92536	7.75835	WNK6, ZIK5, ATWNK6 | WNK6 (WITH NO K (=LYSINE) 6); kinase/ protein kinase | chr3:6454307-6456830 REVERSE
89884	8.8205	9.85643	10.0026	8.64402	9.58497	9.93739	9.3392	9.18503	AT5G48230.2	7.90252	10.2057	9.88779	7.05614	9.54088	8.07653	9.30646	8.40848	EMB1276, ACAT2 | ACAT2 (ACETOACETYL-COA THIOLASE 2); acetyl-CoA C-acetyltransferase/ catalytic | chr5:19552570-19555122 REVERSE
86555	6.2846	6.09815	6.31662	6.98299	6.14589	7.43039	6.37168	6.27368	AT1G05200.1	7.90712	6.45446	6.83381	6.55313	5.06076	4.35495	6.83934	5.9916	ATGLR3.4, GLR3.4, GLUR3 | ATGLR3.4; intracellular ligand-gated ion channel | chr1:1505642-1509002 FORWARD
85290	6.13368	5.90998	6.45426	8.26749	6.60059	7.54203	5.84651	6.62596	AT4G02940.1	7.90716	6.84989	7.95845	11.9585	11.2809	10.4936	7.31957	8.44936	| oxidoreductase, 2OG-Fe(II) oxygenase family protein | chr4:1306658-1310699 FORWARD
83980	6.36071	7.28981	6.839	6.12024	6.17337	6.209	6.85306	6.46252	AT3G16310.1	7.90718	8.97869	8.45625	6.78218	6.18913	6.48172	8.99263	8.01476	| mitotic phosphoprotein N' end (MPPN) family protein | chr3:5526593-5528106 REVERSE
84372	10.5653	9.55198	9.39167	10.438	8.7233	10.12	9.75802	10.3673	AT4G38810.2	7.90929	5.488	6.44556	9.94809	7.95656	8.2583	8.04683	7.22923	| calcium-binding EF hand family protein | chr4:18115607-18118860 REVERSE
84683	8.04349	8.85508	8.33135	7.27702	7.49824	7.41644	8.62818	7.66543	AT3G02640.1	7.91677	11.318	10.5941	4.40625	4.11711	4.3516	10.4215	10.0186	| unknown protein | chr3:565064-565621 REVERSE
89008	7.28583	7.57305	7.40565	6.54412	6.92792	6.57923	7.39375	7.34648	AT1G09760.1	7.92266	8.92584	8.56184	7.18958	7.0261	6.538	8.75662	7.93314	U2A' | U2A' (U2 small nuclear ribonucleoprotein A); protein binding | chr1:3159476-3161603 REVERSE
87754	7.54645	7.64704	8.19132	7.5096	8.52218	7.67957	7.53986	7.76106	AT1G09160.2	7.9342	7.72506	7.52657	5.02596	6.51978	6.37486	7.49855	7.27114	| protein phosphatase 2C-related / PP2C-related | chr1:2953199-2955059 REVERSE
84044	8.87066	8.77344	8.7502	7.36537	9.45165	7.15077	8.35982	8.00936	AT2G26730.1	7.93472	8.30391	8.35871	5.35008	7.85678	7.94388	8.48924	8.10373	| leucine-rich repeat transmembrane protein kinase, putative | chr2:11388621-11391286 FORWARD
89481	6.97782	7.82306	7.76421	8.02954	7.54741	9.16394	7.73804	7.8672	AT3G19640.1	7.94214	9.50354	9.37884	9.52099	9.46594	9.00239	9.34635	9.31383	| magnesium transporter CorA-like family protein (MRS2-3) | chr3:6820969-6823104 FORWARD
85686	7.233	7.75598	7.9735	7.35538	7.96802	8.37552	7.37602	7.67625	AT4G32640.1	7.94849	7.89545	7.90149	8.16474	8.05115	7.96385	7.90395	7.35487	| protein binding / zinc ion binding | chr4:15742661-15750424 FORWARD
84983	8.76617	9.18066	8.88812	8.1717	8.43627	9.13576	8.96343	8.68607	AT2G35790.1	7.95092	8.45833	7.97326	7.65659	6.76144	6.18342	8.46966	7.98229	| unknown protein | chr2:15040735-15041976 FORWARD
84674	9.21829	9.70542	9.38509	8.74709	9.49021	8.41368	9.40374	9.40636	AT5G58590.1	7.95379	9.30507	8.69262	8.39874	8.5215	8.71942	9.40657	8.64135	RANBP1 | RANBP1 (RAN BINDING PROTEIN 1); protein binding | chr5:23680319-23681714 REVERSE
86189	7.04983	7.82556	7.48952	6.84536	6.9343	6.78636	7.58316	7.19427	AT1G53880.1	7.9575	8.54704	8.3511	8.60374	7.80225	7.61045	8.72471	8.576	| GTP binding / translation initiation factor | chr1:20115069-20118269 FORWARD
88876	5.58957	6.42877	6.11078	5.69655	5.74299	7.41297	6.00933	5.88033	AT5G51840.1	7.96682	8.15611	7.65979	7.28252	7.4334	7.03986	7.62002	7.83247	| unknown protein | chr5:21072143-21074131 FORWARD
84801	9.83611	9.93954	10.1733	11.1725	10.1661	9.70397	10.7661	10.1529	AT1G69760.1	7.99484	6.80448	7.54498	7.69493	8.92239	9.33523	7.01176	8.79835	| unknown protein | chr1:26240094-26240627 REVERSE
86068	6.31255	6.31501	6.50684	6.4614	6.70833	7.45093	6.49927	6.69306	AT1G18150.2	7.99602	7.63145	7.8786	8.38797	8.41334	9.61249	7.56491	7.75834	ATMPK8 | ATMPK8; MAP kinase | chr1:6244641-6247582 REVERSE
86150	7.44792	7.23665	7.41846	7.77885	7.54916	8.56526	7.48826	7.58772	AT1G18150.2	7.99602	7.63145	7.8786	8.38797	8.41334	9.61249	7.56491	7.75834	ATMPK8 | ATMPK8; MAP kinase | chr1:6244641-6247582 REVERSE
85312	7.20294	6.49773	6.88543	7.65406	8.48497	7.09514	8.1325	7.65152	AT1G13280.1	7.99709	10.3659	10.6457	7.15929	10.0632	10.5136	10.8949	10.7215	AOC4 | AOC4 (ALLENE OXIDE CYCLASE 4); allene-oxide cyclase | chr1:4547624-4548552 FORWARD
84734	7.25298	8.56589	7.63588	6.24171	6.37433	6.00614	6.85151	6.73607	AT1G08470.1	7.99798	9.09744	9.01583	8.49138	8.40248	7.86945	8.24075	8.91569	| strictosidine synthase family protein | chr1:2682262-2683977 REVERSE
88778	10.2053	11.9783	11.016	9.00442	9.82526	8.51287	10.0787	10.0814	AT1G08470.1	7.99798	9.09744	9.01583	8.49138	8.40248	7.86945	8.24075	8.91569	| strictosidine synthase family protein | chr1:2682262-2683977 REVERSE
86989	7.75027	8.17541	7.95833	7.55826	8.80844	8.73246	7.61191	7.61679	AT3G61640.1	8.0068	7.93444	7.73396	6.53966	6.90736	6.71068	8.47263	8.8846	AGP20, AtAGP20 | AGP20 | chr3:22810283-22810629 REVERSE
84388	7.36422	8.04195	7.96275	6.67554	7.26168	7.3492	7.35047	7.37119	AT4G00660.2	8.00681	8.89192	8.6449	8.41696	8.43881	8.27253	8.63538	7.56968	| DEAD/DEAH box helicase, putative | chr4:274638-277438 FORWARD
88429	7.33462	7.78757	7.69586	6.54262	7.48907	7.05481	7.2692	7.3378	AT4G00660.2	8.00681	8.89192	8.6449	8.41696	8.43881	8.27253	8.63538	7.56968	| DEAD/DEAH box helicase, putative | chr4:274638-277438 FORWARD
86846	7.99535	8.28389	8.28775	7.23731	7.63392	8.10448	7.80312	7.79313	AT3G01090.2	8.01169	9.12229	9.05538	8.88324	9.30227	9.15856	9.10099	8.92487	AKIN10, KIN10 | AKIN10 (Arabidopsis SNF1 kinase homolog 10); protein binding / protein kinase | chr3:31437-34143 REVERSE
88419	8.11341	7.06056	6.98947	7.50943	7.2337	6.36866	7.21198	7.0893	AT4G21190.1	8.01243	6.72103	6.85931	6.04037	5.8396	5.49443	6.85639	6.61162	emb1417 | emb1417 (embryo defective 1417) | chr4:11292493-11293763 REVERSE
84017	11.2305	11.6229	11.4645	9.75903	10.3703	10.7506	11.416	10.7327	AT2G21130.1	8.01474	10.4126	10.1256	7.55623	8.21671	8.66726	9.13525	7.42101	| peptidyl-prolyl cis-trans isomerase / cyclophilin (CYP2) / rotamase | chr2:9055619-9056143 REVERSE
85087	6.96593	7.22018	7.13552	6.19472	6.78365	6.41168	6.97676	6.83394	AT4G32420.1	8.02076	8.70116	8.57413	7.25935	7.20552	6.9537	8.69339	6.8927	| peptidyl-prolyl cis-trans isomerase cyclophilin-type family protein | chr4:15647550-15652103 REVERSE
84746	7.23078	7.36176	7.68176	7.64387	7.70144	9.16316	7.56961	7.90184	AT3G47550.1	8.0275	8.2199	8.17899	9.50324	10.0972	9.52091	8.73126	8.36348	| zinc finger (C3HC4-type RING finger) family protein | chr3:17523841-17524942 FORWARD
86561	8.80504	9.64846	9.33486	8.22903	9.252	8.09887	9.581	8.66514	AT5G54640.1	8.03673	9.83664	9.46399	8.21811	8.887	8.71265	8.77406	9.29389	HTA1, RAT5 | RAT5 (RESISTANT TO AGROBACTERIUM TRANSFORMATION 5); DNA binding | chr5:22196540-22197279 FORWARD
86861	6.87817	6.55856	6.75074	5.80859	7.73066	6.8513	7.04993	6.73281	AT1G64390.1	8.06119	9.04505	9.06609	5.79554	10.8544	9.99863	10.3309	9.14497	AtGH9C2 | AtGH9C2 (Arabidopsis thaliana glycosyl hydrolase 9C2); carbohydrate binding / catalytic/ hydrolase, hydrolyzing O-glycosyl compounds | c
89448	6.20261	7.76877	6.47541	5.8923	5.97785	6.58791	5.88821	5.86958	AT2G34630.1	8.06406	8.19528	8.06161	9.37855	8.63286	7.83949	7.86563	7.60004	GPPS, GPS1 | geranyl diphosphate synthase, putative / GPPS, putative / dimethylallyltransferase, putative / prenyl transferase, putative | chr2:14
87756	6.61787	6.44318	6.48866	6.5476	6.26396	7.89351	7.06851	6.59812	AT5G52200.1	8.07101	7.90228	7.63982	8.69221	8.42787	8.24643	7.97322	8.12191	| unknown protein | chr5:21202818-21204719 REVERSE
84115	5.7304	6.03928	6.08664	6.54627	5.87136	7.32035	6.18453	5.75106	AT5G41080.1	8.07256	7.82292	7.26535	6.22572	8.49438	9.25232	7.03098	7.53964	| glycerophosphoryl diester phosphodiesterase family protein | chr5:16441858-16443835 FORWARD
86472	7.48979	7.75414	8.11821	7.18232	8.06342	9.50712	7.94611	7.70261	AT1G12580.1	8.07292	6.8325	6.79778	7.01566	6.74618	6.69653	6.86063	6.6062	PEPKR1 | PEPKR1 (Phosphoenolpyruvate carboxylase-related kinase 1); ATP binding / kinase/ protein kinase/ protein serine/threonine kinase | chr1:4
88226	6.6233	7.03575	7.15545	6.40463	6.82375	7.78294	6.8126	6.74771	AT1G04300.2	8.07528	8.41482	8.45791	8.94078	9.09898	9.7387	8.22814	8.2944	| FUNCTIONS IN: molecular_function unknown; INVOLVED IN: biological_process unknown; LOCATED IN: endomembrane system; EXPRESSED IN: 24 plant stru
84148	8.24025	9.50545	8.94563	8.14836	8.85231	9.23936	8.78141	8.62131	AT1G67930.1	8.08543	8.11947	7.98015	6.81844	7.09993	7.02026	7.96458	7.88417	| Golgi transport complex protein-related | chr1:25474218-25477332 REVERSE
87872	8.57892	8.46209	8.57488	8.54397	9.16129	11.0065	8.66347	8.24951	AT1G10740.1	8.0915	7.27268	7.44222	7.88748	9.02926	10.5787	7.49468	8.09979	| unknown protein | chr1:3568343-3570466 REVERSE
87567	6.4534	6.32649	6.36064	5.97567	6.27771	7.6093	6.76465	6.66058	AT5G67130.1	8.09692	9.2329	9.50608	6.66743	7.49025	7.2676	9.4075	9.03515	| phospholipase C/ phosphoric diester hydrolase | chr5:26791599-26793649 FORWARD
85924	6.58732	6.53692	7.0509	6.50361	7.60962	7.058	7.03085	6.49912	AT3G55120.1	8.09694	9.71385	10.3737	7.63551	7.63244	5.80956	9.98952	10.5374	TT5, A11, CFI | TT5 (TRANSPARENT TESTA 5); chalcone isomerase | chr3:20430248-20431415 REVERSE
86285	8.29724	9.34791	8.85963	7.18105	7.41659	7.63207	8.98446	8.30013	AT1G02870.1	8.10199	8.91694	8.31994	7.23383	6.63142	6.22497	9.13131	7.68318	| unknown protein | chr1:637401-638603 REVERSE
84789	11.8505	11.4094	13.2074	13.7722	15.6378	15.0415	13.9386	13.2367	AT5G64250.2	8.10473	8.34013	8.35325	10.7212	9.54029	9.3583	8.56678	7.9425	| 2-nitropropane dioxygenase family / NPD family | chr5:25697623-25698945 REVERSE
88094	6.58691	7.65401	7.58689	6.96409	7.83647	6.71744	7.10167	6.86249	AT4G39170.1	8.10545	9.51127	9.38477	7.95671	8.48015	8.44303	9.29297	8.86721	| SEC14 cytosolic factor, putative / phosphoglyceride transfer protein, putative | chr4:18240887-18243621 FORWARD
88081	10.4998	10.081	10.0059	10.5923	11.0869	11.2745	10.2506	10.4619	AT5G02740.1	8.11054	8.49038	7.87781	7.73957	7.55439	6.74691	8.49349	7.8537	| nucleotide binding | chr5:616517-618267 FORWARD
88799	8.20187	8.73146	8.29156	7.33153	7.8508	7.82929	8.73246	7.76851	AT2G44820.2	8.11256	8.60824	8.55929	8.34106	8.15345	7.90074	8.45935	8.15208	| unknown protein | chr2:18484690-18485517 FORWARD
87565	7.39143	8.1789	7.91488	7.56538	6.8923	7.49107	7.65256	7.69416	AT5G09770.1	8.11514	9.23599	8.91431	8.04176	7.76447	6.85613	9.29569	8.50901	| ribosomal protein L17 family protein | chr5:3035267-3036518 REVERSE
84224	8.8269	9.84771	9.63665	9.62397	9.51253	8.7547	9.4874	9.30453	AT3G48890.1	8.11756	9.0605	8.97333	9.73416	9.08557	8.54823	8.95864	8.73004	ATMP2, ATMAPR3, MSBP2, MAPR3 | ATMP2; heme binding | chr3:18129669-18131353 FORWARD
84651	9.03337	9.52416	9.21557	10.3671	8.33608	9.19299	8.41077	9.25752	AT3G53620.1	8.11772	7.93973	7.92572	7.50643	7.4622	8.07522	8.59098	8.73277	AtPPa4 | AtPPa4 (Arabidopsis thaliana pyrophosphorylase 4); inorganic diphosphatase | chr3:19881491-19883308 FORWARD
86673	10.1579	10.6594	10.2448	10.9074	9.36254	10.8783	9.53254	10.1601	AT3G53620.1	8.11772	7.93973	7.92572	7.50643	7.4622	8.07522	8.59098	8.73277	AtPPa4 | AtPPa4 (Arabidopsis thaliana pyrophosphorylase 4); inorganic diphosphatase | chr3:19881491-19883308 FORWARD
89041	8.66489	9.24042	9.11916	10.893	8.60816	8.85658	8.48426	10.2797	AT3G53620.1	8.11772	7.93973	7.92572	7.50643	7.4622	8.07522	8.59098	8.73277	AtPPa4 | AtPPa4 (Arabidopsis thaliana pyrophosphorylase 4); inorganic diphosphatase | chr3:19881491-19883308 FORWARD
84694	5.8506	6.20891	6.63312	6.1906	6.15121	6.19185	7.32418	6.22166	AT5G66920.1	8.12605	6.00258	6.26304	2.96004	4.13476	4.4806	7.29995	8.29679	sks17 | sks17 (SKU5 Similar 17); copper ion binding / oxidoreductase | chr5:26722963-26725370 FORWARD
83693	6.23136	6.63843	6.65163	5.4983	6.00677	5.93006	6.26523	6.26548	AT3G11270.1	8.13189	8.48035	8.20916	9.05092	8.79733	8.10173	8.29437	8.497	MEE34 | MEE34 (maternal effect embryo arrest 34) | chr3:3528989-3531317 FORWARD
87948	6.56373	7.05454	6.67522	5.96059	6.04661	5.73348	6.55994	6.16423	AT4G01560.1	8.13354	8.83051	8.49374	7.55177	7.12169	6.30483	9.03797	8.0061	MEE49 | MEE49 (maternal effect embryo arrest 49) | chr4:677266-679164 REVERSE
88495	7.58721	8.11679	7.78984	6.77654	7.01204	6.98612	7.69295	7.48366	AT4G01560.1	8.13354	8.83051	8.49374	7.55177	7.12169	6.30483	9.03797	8.0061	MEE49 | MEE49 (maternal effect embryo arrest 49) | chr4:677266-679164 REVERSE
84708	8.78963	8.26847	8.72624	9.04747	9.66487	9.37415	9.15754	9.02048	AT5G62200.1	8.15772	8.76397	8.56335	9.67142	9.1652	8.99417	8.39815	7.951	| embryo-specific protein-related | chr5:24984463-24985674 REVERSE
86118	7.59642	7.04278	7.37898	7.58951	7.64979	7.7144	7.29617	9.25801	AT5G62200.1	8.15772	8.76397	8.56335	9.67142	9.1652	8.99417	8.39815	7.951	| embryo-specific protein-related | chr5:24984463-24985674 REVERSE
89517	6.99696	7.94654	8.03612	6.93496	7.23031	7.14167	7.19951	7.08671	AT3G61140.1	8.17533	9.32977	8.69713	8.57012	8.3315	8.09796	9.31476	8.34592	FUS6, ATFUS6, CSN1, COP11, EMB78, ATSK31, SK31 | FUS6 (FUSCA 6) | chr3:22626335-22628895 FORWARD
87823	7.96118	8.60069	8.6938	7.69733	8.08419	7.97768	8.21765	8.26122	AT1G26460.1	8.1761	8.72921	8.4242	7.19035	7.06458	6.55776	8.63054	7.95575	| pentatricopeptide (PPR) repeat-containing protein | chr1:9151816-9154407 FORWARD
89472	8.38214	8.78158	8.785	7.76657	8.69147	8.67726	8.21557	8.44169	AT1G10430.1	8.17824	8.35799	8.34641	8.02189	7.81164	8.2495	8.19693	8.62942	PP2A-2 | PP2A-2; protein serine/threonine phosphatase | chr1:3428705-3430437 REVERSE
88762	7.03922	7.53576	7.26504	6.21457	6.48434	6.05657	7.05833	6.97681	AT2G43770.1	8.18128	8.75175	8.3998	7.65335	7.42054	6.96593	8.72168	8.08326	| transducin family protein / WD-40 repeat family protein | chr2:18134272-18135303 REVERSE
89919	7.62024	7.96835	7.67323	6.8311	7.15133	6.67774	7.61786	7.44818	AT2G43770.1	8.18128	8.75175	8.3998	7.65335	7.42054	6.96593	8.72168	8.08326	| transducin family protein / WD-40 repeat family protein | chr2:18134272-18135303 REVERSE
86094	6.84681	7.82213	9.94883	7.52075	7.30446	8.61097	6.98954	7.21909	AT1G54220.1	8.18172	6.13903	6.46202	7.18753	6.33471	6.20234	7.41037	7.88949	| dihydrolipoamide S-acetyltransferase, putative | chr1:20246460-20250208 REVERSE
87181	7.37949	6.27944	6.51048	7.27275	6.7112	6.05426	6.29128	6.49722	AT1G71480.1	8.18389	6.12115	7.12177	9.37055	8.44125	7.78348	6.88401	7.68563	| nuclear transport factor 2 (NTF2) family protein | chr1:26932079-26933086 FORWARD
86681	6.82038	6.9838	7.59837	6.47915	6.87198	7.2795	6.66796	6.92071	AT2G39750.1	8.19252	8.40129	8.46402	7.73201	8.82794	8.51483	8.74078	9.0288	| dehydration-responsive family protein | chr2:16578986-16582281 REVERSE
86242	8.43261	9.03306	8.68994	7.05023	7.25357	7.55551	8.89878	8.57875	AT5G15750.1	8.19673	9.57954	9.13154	8.49199	7.52589	6.75629	9.52258	8.22991	| RNA-binding S4 domain-containing protein | chr5:5141449-5142701 FORWARD
88978	7.63674	8.32529	8.08023	8.8456	7.69021	7.82024	7.51006	7.58614	AT2G26660.1	8.21036	8.32723	8.34279	9.69684	9.6746	9.59994	8.52821	8.97019	ATSPX2, SPX2 | SPX2 (SPX DOMAIN GENE 2) | chr2:11338932-11340703 FORWARD
84110	7.30545	7.28088	7.49829	6.44449	6.97041	6.72522	7.38299	7.22142	AT3G22440.1	8.2208	9.71117	9.5524	8.7915	9.53364	8.73383	9.7711	9.07137	| hydroxyproline-rich glycoprotein family protein | chr3:7959854-7961886 FORWARD
89167	6.99844	7.23404	7.29273	6.10779	6.74675	6.07074	7.44319	7.39775	AT3G22440.1	8.2208	9.71117	9.5524	8.7915	9.53364	8.73383	9.7711	9.07137	| hydroxyproline-rich glycoprotein family protein | chr3:7959854-7961886 FORWARD
84317	7.07819	8.13949	7.58684	6.60847	7.13918	6.2119	8.02006	6.83081	AT3G42170.1	8.22597	9.79074	9.38115	7.54113	7.88992	7.65226	8.81293	8.18358	| DNA binding | chr3:14321838-14323928 FORWARD
84272	10.084	9.779	10.9323	11.8849	9.44068	12.1514	10.1755	11.4948	AT5G37600.1	8.24495	10.3346	9.92838	13.5719	13.9331	12.8995	12.0177	10.6192	ATGSR1, GLN1;1, GSR 1 | ATGSR1; copper ion binding / glutamate-ammonia ligase | chr5:14933574-14935656 REVERSE
84534	8.5833	8.21289	9.32235	9.93566	8.00842	9.87564	8.57792	9.35648	AT5G37600.1	8.24495	10.3346	9.92838	13.5719	13.9331	12.8995	12.0177	10.6192	ATGSR1, GLN1;1, GSR 1 | ATGSR1; copper ion binding / glutamate-ammonia ligase | chr5:14933574-14935656 REVERSE
85048	8.62917	11.0434	10.7871	8.44163	9.10884	9.44704	9.40157	10.2673	AT1G77510.1	8.24746	9.37935	8.77731	10.4013	7.54813	7.40152	10.2013	10.144	ATPDIL1-2, PDI6, ATPDI6 | ATPDIL1-2 (PDI-LIKE 1-2); protein disulfide isomerase | chr1:29126742-29129433 FORWARD
89636	9.60607	9.37785	9.23905	9.01498	9.03342	8.39162	9.20651	9.11782	AT3G04590.2	8.24747	8.05727	7.89157	7.44454	7.41954	6.84734	7.67085	7.48421	| DNA-binding family protein | chr3:1239245-1241603 REVERSE
86975	7.61783	7.88977	9.08894	8.60483	7.76233	8.82305	7.95389	8.83653	AT1G49650.1	8.24933	7.41618	7.14729	5.16383	5.04059	4.46248	6.55702	6.63447	| cell death associated protein-related | chr1:18377363-18378487 REVERSE
85439	6.63933	6.86948	7.02971	6.9771	7.29913	8.6212	7.02061	6.96175	AT4G17730.1	8.25088	9.22262	9.13666	8.34419	8.77544	8.74091	9.31249	8.35482	SYP23, ATSYP23 | SYP23 (SYNTAXIN OF PLANTS 23); SNAP receptor | chr4:9865351-9866635 FORWARD
84428	8.24183	8.04213	7.80929	7.25904	6.89151	6.63693	8.25884	7.76571	AT2G37630.1	8.25289	10.5892	10.3876	7.70984	7.02532	6.94221	9.00444	9.34614	ATPHAN, AS1, ATMYB91, MYB91 | AS1 (ASYMMETRIC LEAVES 1); DNA binding / protein homodimerization/ transcription factor | chr2:15781798-15782901 REV
85324	7.98976	8.27559	8.625	9.04994	8.25315	9.25626	8.46095	8.73621	AT4G08980.4	8.25372	9.98174	9.89634	9.26644	9.06103	8.86973	10.0445	9.66823	| F-box family protein (FBW2) | chr4:5758993-5760108 FORWARD
88047	9.49738	8.48612	8.57221	12.4318	7.47112	7.26386	8.79949	10.9145	AT5G50740.2	8.25956	9.69292	9.07843	3.85342	4.65153	3.63859	7.76365	7.33537	| metal ion binding | chr5:20637148-20637847 REVERSE
84174	9.88941	9.57666	9.42239	9.0125	10.0295	8.19399	10.5419	9.80835	AT5G50740.3	8.25956	9.69292	9.07843	3.85342	4.65153	3.63859	7.76365	7.33537	| metal ion binding | chr5:20635983-20637970 REVERSE
87753	9.33071	10.9259	10.6529	8.44211	10.003	9.16599	9.67306	10.0567	AT1G76550.1	8.26011	10.4864	9.67208	7.77857	8.43828	9.25741	9.89599	9.95684	| pyrophosphate--fructose-6-phosphate 1-phosphotransferase alpha subunit, putative / pyrophosphate-dependent 6-phosphofructose-1-kinase, putative
88605	5.68855	7.32771	7.08705	5.92796	6.33899	5.70908	5.88981	5.96332	AT1G76550.1	8.26011	10.4864	9.67208	7.77857	8.43828	9.25741	9.89599	9.95684	| pyrophosphate--fructose-6-phosphate 1-phosphotransferase alpha subunit, putative / pyrophosphate-dependent 6-phosphofructose-1-kinase, putative
88765	8.37633	9.33053	9.09389	7.90561	8.65341	8.33932	8.02894	8.6957	AT1G76550.1	8.26011	10.4864	9.67208	7.77857	8.43828	9.25741	9.89599	9.95684	| pyrophosphate--fructose-6-phosphate 1-phosphotransferase alpha subunit, putative / pyrophosphate-dependent 6-phosphofructose-1-kinase, putative
87217	4.91261	5.70752	5.18887	5.04077	5.36496	7.92211	5.46252	5.29961	AT4G14240.1	8.27857	6.98084	7.31943	8.18617	8.29897	7.77181	6.37863	6.88365	| FUNCTIONS IN: molecular_function unknown; INVOLVED IN: biological_process unknown; LOCATED IN: cellular_component unknown; EXPRESSED IN: 23 pla
83821	15.1292	14.3803	14.7096	15.6384	15.1519	15.9649	14.6676	15.4052	AT5G03240.2	8.2826	7.64483	7.61274	8.98123	8.65073	8.84927	7.75398	7.02543	UBQ3 | UBQ3 (POLYUBIQUITIN 3); protein binding | chr5:771976-772896 REVERSE
84282	11.5344	12.0686	12.734	12.2102	12.2776	12.5516	11.7845	12.5404	AT5G03240.2	8.2826	7.64483	7.61274	8.98123	8.65073	8.84927	7.75398	7.02543	UBQ3 | UBQ3 (POLYUBIQUITIN 3); protein binding | chr5:771976-772896 REVERSE
86909	9.1476	9.70555	9.24566	8.19007	8.51295	8.50728	9.4949	8.92761	AT5G03240.2	8.2826	7.64483	7.61274	8.98123	8.65073	8.84927	7.75398	7.02543	UBQ3 | UBQ3 (POLYUBIQUITIN 3); protein binding | chr5:771976-772896 REVERSE
88581	5.66831	6.82964	6.55425	5.66	6.09236	6.57148	6.00671	6.23611	AT4G16660.1	8.29193	9.48058	9.11789	9.16643	7.07283	6.94531	8.95262	8.92152	| heat shock protein 70, putative / HSP70, putative | chr4:9377225-9381232 FORWARD
86019	9.34283	8.68721	8.97931	9.74335	9.28493	9.32975	9.27704	9.80633	AT5G08260.1	8.29638	9.4365	9.02209	7.87725	10.8273	8.52514	11.9736	10.6122	scpl35 | scpl35 (serine carboxypeptidase-like 35); serine-type carboxypeptidase | chr5:2657236-2661272 FORWARD
87830	5.958	5.93067	6.17027	5.95021	6.05109	5.94874	6.07969	7.36572	AT5G08260.1	8.29638	9.4365	9.02209	7.87725	10.8273	8.52514	11.9736	10.6122	scpl35 | scpl35 (serine carboxypeptidase-like 35); serine-type carboxypeptidase | chr5:2657236-2661272 FORWARD
87367	6.87036	7.62936	6.94738	6.63123	6.6207	6.96057	6.97904	6.8593	AT1G49400.1	8.3086	8.83473	8.47145	7.32338	7.23185	6.55455	8.927	8.48418	emb1129 | emb1129 (embryo defective 1129); structural constituent of ribosome | chr1:18283156-18283643 FORWARD
87907	8.37233	9.12261	8.9015	8.15457	8.07906	8.52081	8.68157	8.39132	AT4G14110.1	8.32001	9.11722	8.56805	8.67103	7.95404	8.0417	9.08985	8.55394	COP9, CSN8, FUS7, EMB143 | COP9 (CONSTITUTIVE PHOTOMORPHOGENIC 9); metalloendopeptidase/ protein binding | chr4:8133049-8134867 REVERSE
87423	6.48127	7.86638	7.60208	6.43818	6.94801	6.75041	7.19904	7.29791	AT2G40940.1	8.32389	7.8915	7.39203	7.51171	8.01259	8.76071	7.45064	8.06632	ERS1, ERS | ERS1 (ETHYLENE RESPONSE SENSOR 1); ethylene binding / protein histidine kinase/ receptor | chr2:17084635-17086819 REVERSE
90003	6.65088	6.95697	7.05359	6.12939	7.26574	8.4031	6.51054	7.02019	AT5G39320.1	8.32698	9.29565	8.85731	4.85805	7.05361	7.46524	9.37834	9.47517	| UDP-glucose 6-dehydrogenase, putative | chr5:15743254-15744696 FORWARD
88775	9.13236	9.50257	9.36381	9.56336	10.1266	8.7127	8.7898	8.12672	AT2G26580.1	8.33405	5.92166	6.6483	6.23306	8.57431	5.20852	5.89814	5.09321	YAB5 | YAB5 (YABBY5); transcription factor | chr2:11303923-11306739 REVERSE
86679	10.6507	11.236	11.7357	12.0801	11.3578	11.5231	11.1655	11.3483	AT5G24810.1	8.33984	8.94687	9.23312	10.8434	9.75468	9.67102	8.5827	9.14739	| ABC1 family protein | chr5:8516902-8522616 REVERSE
90052	7.96	8.57119	8.65364	6.97813	9.28906	7.53297	8.40842	8.09702	AT1G48480.1	8.35419	9.2957	9.40737	3.80826	9.9483	8.74771	9.3143	8.61819	RKL1 | RKL1; ATP binding / kinase/ protein serine/threonine kinase | chr1:17918475-17920743 FORWARD
85237	12.4142	12.2324	12.1718	10.0218	11.0625	11.0044	11.9285	11.7604	AT3G57490.1	8.3566	9.24827	8.94389	7.27859	6.17602	5.4301	9.40041	8.36297	| 40S ribosomal protein S2 (RPS2D) | chr3:21279824-21280887 REVERSE
88829	6.98721	6.06021	6.36234	9.0158	7.41921	6.96411	6.59342	7.06899	AT3G21560.1	8.35689	7.19732	6.75407	9.22029	5.7679	5.46862	7.189	7.7108	UGT84A2 | UGT84A2; UDP-glycosyltransferase/ sinapate 1-glucosyltransferase | chr3:7595884-7597374 FORWARD
89315	7.85928	8.83564	8.88825	7.78413	8.27936	7.83128	8.3851	8.42468	AT2G32730.1	8.37324	9.42706	9.09428	8.32729	8.50984	8.33528	8.98512	8.07339	| 26S proteasome regulatory subunit, putative | chr2:13880189-13885464 FORWARD
86682	9.13272	9.31097	9.23523	8.74074	9.80452	10.4254	9.29767	8.93515	AT1G75840.1	8.3736	9.01415	8.71773	7.43894	9.13056	8.63493	9.04596	8.41622	ARAC5, ATGP3, ROP4, ATROP4 | ARAC5 (RAC-LIKE GTP BINDING PROTEIN 5); GTP binding / GTPase | chr1:28475964-28477377 FORWARD
86749	9.25026	9.38448	9.35873	8.94408	9.67482	10.0353	9.36582	9.0836	AT1G75840.1	8.3736	9.01415	8.71773	7.43894	9.13056	8.63493	9.04596	8.41622	ARAC5, ATGP3, ROP4, ATROP4 | ARAC5 (RAC-LIKE GTP BINDING PROTEIN 5); GTP binding / GTPase | chr1:28475964-28477377 FORWARD
85056	8.69406	7.43703	7.56332	8.07101	7.26275	6.85986	7.42751	7.5766	AT1G02205.2	8.37434	11.1154	11.7131	10.3712	13.0126	12.0827	11.4407	11.6211	CER1 | CER1 (ECERIFERUM 1); octadecanal decarbonylase | chr1:418818-422154 FORWARD
85863	8.58752	8.38648	8.51583	8.50367	9.1844	8.13955	8.54971	8.52487	AT1G29690.1	8.38156	6.44969	6.4362	8.37504	7.73776	6.89129	6.41098	6.30584	CAD1 | CAD1 (constitutively activated cell death 1) | chr1:10379310-10381861 REVERSE
84471	9.70658	10.167	9.84466	8.98745	9.47788	8.29639	10.1251	9.7174	AT5G62000.2	8.38303	9.26047	8.96953	8.39921	7.51335	6.98339	9.65486	4.23139	ARF2, ARF1-BP, HSS | ARF2 (AUXIN RESPONSE FACTOR 2); protein binding / transcription factor | chr5:24910859-24914680 FORWARD
84291	7.96021	8.04925	8.26901	9.05443	8.41467	8.94659	8.15855	8.43295	AT5G13180.1	8.38321	6.56485	7.32485	9.78552	8.4398	8.62386	6.12409	7.46323	ANAC083 | ANAC083 (ARABIDOPSIS NAC DOMAIN CONTAINING PROTEIN 83); transcription factor | chr5:4196643-4197577 FORWARD
88847	6.27444	6.35414	6.57276	6.09851	6.57989	7.68483	6.52941	6.26122	AT4G22540.1	8.38465	6.71369	7.40129	7.27229	8.05345	8.5358	8.96262	8.14371	ORP2A | ORP2A (OSBP(OXYSTEROL BINDING PROTEIN)-RELATED PROTEIN 2A); oxysterol binding / phosphoinositide binding | chr4:11860969-11866108 REVERSE
85083	10.0572	10.408	9.93713	8.10632	8.97778	8.84243	10.3356	9.50014	AT4G30800.1	8.3853	10.275	9.71146	6.33887	6.02904	5.21748	9.8433	9.03727	| 40S ribosomal protein S11 (RPS11B) | chr4:15001216-15002392 FORWARD
89114	9.71501	9.7889	10.1205	10.8296	10.0659	9.49457	10.1519	10.2131	AT5G14680.1	8.38732	8.32552	8.33806	9.3647	8.87599	8.90041	8.68405	8.75725	| universal stress protein (USP) family protein | chr5:4731620-4733025 REVERSE
83812	6.91859	6.80591	6.84743	5.8254	6.77479	5.77498	7.30992	7.02397	AT1G78060.1	8.38997	9.40433	9.18197	6.74766	6.39258	5.66589	8.86961	8.77263	| glycosyl hydrolase family 3 protein | chr1:29349796-29352868 REVERSE
89885	9.25074	8.93471	8.67878	7.04315	8.84205	6.6455	9.85832	9.47517	AT1G78060.1	8.38997	9.40433	9.18197	6.74766	6.39258	5.66589	8.86961	8.77263	| glycosyl hydrolase family 3 protein | chr1:29349796-29352868 REVERSE
85163	6.64349	7.40501	7.65856	6.39936	7.1984	6.99695	7.44918	7.2702	AT3G26720.2	8.39031	8.85316	8.90621	7.86211	10.1151	8.57522	8.62383	8.4929	| glycosyl hydrolase family 38 protein | chr3:9816707-9822958 FORWARD
89209	8.82202	8.88175	8.54553	7.21487	7.85475	7.37348	9.64826	8.47616	AT3G13230.1	8.39139	9.42525	9.17716	8.06784	7.10649	6.66905	9.7744	8.65149	| RNA binding | chr3:4270423-4271070 FORWARD
89399	6.55221	6.98537	6.89209	6.79999	6.9602	8.08043	7.32944	6.95035	AT1G47740.1	8.3919	9.18771	8.98457	6.58856	9.38694	9.21796	8.0463	8.31511	| unknown protein | chr1:17567903-17569035 FORWARD
86179	5.98846	6.61926	6.78428	5.63595	6.3526	6.35345	6.11329	6.1067	AT3G62360.1	8.40362	9.4733	9.10205	8.01186	7.46063	7.20217	9.22683	8.98417	| carbohydrate binding | chr3:23073020-23080455 REVERSE
88685	7.45439	7.64649	7.86732	7.47353	8.78018	7.76449	7.50419	7.8198	AT3G57410.1	8.40452	7.41731	7.45565	8.88521	10.2238	9.49226	8.00219	6.85815	VLN3, ATVLN3 | VLN3 (VILLIN 3); actin binding | chr3:21243615-21249809 REVERSE
88871	6.69636	7.27135	7.19792	6.15907	6.9869	6.87628	6.78566	6.99261	AT4G27080.1	8.41148	8.60946	8.42677	7.50164	7.1118	6.92354	8.63568	8.70303	ATPDIL5-4, ATPDI7, PDI7 | thioredoxin family protein | chr4:13589156-13593335 FORWARD
84194	7.22644	8.47794	8.09391	6.03604	7.24416	6.34254	8.02279	7.18516	AT1G07370.1	8.41148	10.0236	9.158	4.08336	4.22327	4.93477	9.10984	8.81668	PCNA1 | PCNA1 (PROLIFERATING CELLULAR NUCLEAR ANTIGEN); DNA binding / DNA polymerase processivity factor/ protein binding | chr1:2263204-2264382 F
86058	7.55724	8.0989	7.81571	6.61832	7.34328	7.35677	7.80579	7.38573	AT1G64790.1	8.41563	8.40365	8.16697	6.73163	7.00132	6.60223	8.47204	7.10221	| binding | chr1:24065232-24081908 REVERSE
84988	9.07961	8.75693	8.76642	7.60883	7.95102	7.40669	8.67876	8.53564	AT5G05000.3	8.42077	9.12457	8.8391	6.46211	7.08723	6.87458	8.95941	8.94758	TOC34, ATTOC34, OEP34 | TOC34 (TRANSLOCON AT THE OUTER ENVELOPE MEMBRANE OF CHLOROPLASTS 34); GTP binding | chr5:1474262-1475772 REVERSE
85026	10.321	10.2092	10.2573	9.69763	9.91832	10.8553	10.6723	10.2098	AT3G46460.1	8.44022	8.13659	7.92751	8.85578	9.54143	8.64041	8.04529	8.78502	UBC13 | UBC13 (ubiquitin-conjugating enzyme 13); ubiquitin-protein ligase | chr3:17096120-17097315 REVERSE
89512	6.79347	7.26064	7.53998	6.67069	7.47683	9.15968	7.15584	7.34044	AT5G54310.1	8.44096	8.00657	7.91551	9.03825	8.90024	9.58642	8.11425	8.31479	AGD5 | AGD5 (ARF-GAP domain 5); ARF GTPase activator/ DNA binding / zinc ion binding | chr5:22057262-22061066 REVERSE
89827	9.35951	7.84617	7.9982	7.42448	8.31105	7.43631	9.19886	8.24776	AT1G15710.1	8.45362	8.27388	8.12028	6.8096	7.18033	7.04162	8.06441	8.33663	| prephenate dehydrogenase family protein | chr1:5404505-5405581 FORWARD
84724	8.955	9.45693	9.45944	7.98186	9.681	8.17851	8.98091	8.88251	AT1G06390.2	8.46093	8.72725	8.70083	7.61984	7.77271	7.62698	8.46982	8.19995	GSK1, ATGSK1, ATSK22, SK22, BIL2, ATSK2-3 | GSK1 (GSK3/SHAGGY-LIKE PROTEIN KINASE 1); glycogen synthase kinase 3/ kinase | chr1:1946860-1950417 FO
84870	7.42171	7.93801	8.02988	7.09591	7.83794	8.71051	7.39232	7.66789	AT3G05420.1	8.46231	8.79423	8.64703	7.5965	7.58899	7.58139	8.70726	8.622	ACBP4 | ACBP4 (ACYL-COA BINDING PROTEIN 4); acyl-CoA binding | chr3:1561880-1567047 FORWARD
88733	6.20412	6.75972	6.8906	5.84096	6.66255	6.53545	6.31202	6.31787	AT5G12370.2	8.47079	8.63429	8.73643	7.8614	8.41952	8.12422	8.57896	7.64345	SEC10 | SEC10 (EXOCYST COMPLEX COMPONENT SEC10) | chr5:4003002-4008445 REVERSE
89354	9.22505	9.24585	9.18873	9.46626	10.0773	9.02239	9.30485	9.3938	AT2G25800.1	8.47604	7.38363	7.55077	6.68539	7.81221	7.15539	7.59696	6.99232	| INVOLVED IN: biological_process unknown; EXPRESSED IN: 23 plant structures; EXPRESSED DURING: 13 growth stages; CONTAINS InterPro DOMAIN/s: Mun
84325	11.3925	9.96179	10.2351	13.0566	11.2604	10.3065	10.5662	11.3309	AT2G31380.1	8.47627	7.79954	8.02511	7.34374	8.77333	7.11588	7.1899	8.25483	STH | STH; protein domain specific binding / transcription factor/ zinc ion binding | chr2:13382150-13383302 FORWARD
86270	7.01456	6.27843	6.47167	7.46566	6.70769	6.74957	6.61303	6.93008	AT2G31380.1	8.47627	7.79954	8.02511	7.34374	8.77333	7.11588	7.1899	8.25483	STH | STH; protein domain specific binding / transcription factor/ zinc ion binding | chr2:13382150-13383302 FORWARD
88077	7.39277	7.88752	7.6964	5.76299	8.17859	6.10182	6.90373	6.71673	AT3G62110.1	8.48754	7.80736	8.19474	6.30264	6.00288	6.11866	8.18897	8.39971	| glycoside hydrolase family 28 protein / polygalacturonase (pectinase) family protein | chr3:22997313-22999503 REVERSE
89474	6.66662	7.77258	7.27558	5.74678	6.30368	5.76045	7.40706	6.48679	AT3G05060.1	8.48939	10.2351	9.71194	7.43836	6.76416	6.47748	10.2631	8.52558	| SAR DNA-binding protein, putative | chr3:1413174-1415564 REVERSE
83598	6.79953	11.5344	8.97675	6.91758	6.7741	6.58905	6.56831	6.71483	AT4G30020.1	8.49251	9.20444	9.21513	3.67096	5.47697	6.56546	9.30964	8.89534	| subtilase family protein | chr4:14678251-14681762 FORWARD
83775	7.33177	7.8622	7.88534	7.0957	7.59031	8.54324	7.30776	7.50084	AT1G06890.1	8.49414	9.63927	9.32656	8.98524	9.30843	10.6302	9.51114	9.19341	| transporter-related | chr1:2111728-2114038 REVERSE
89056	7.86057	8.43922	8.21446	6.96167	7.62066	7.01393	8.44086	7.9016	AT2G17410.1	8.49434	9.69675	9.48782	8.18924	8.3847	8.09839	9.33766	8.19717	| ARID/BRIGHT DNA-binding domain-containing protein | chr2:7559869-7563474 FORWARD
90044	7.64466	7.86924	8.78306	9.07539	8.14994	9.11449	7.78225	8.69114	AT3G58750.1	8.5093	8.61347	8.89421	10.4425	10.8234	10.1514	8.85502	9.01011	CSY2 | CSY2 (citrate synthase 2); citrate (SI)-synthase | chr3:21724564-21727458 REVERSE
87807	6.14163	5.87806	6.07315	5.85476	6.06035	8.44758	6.34122	6.12196	AT5G10750.1	8.52024	7.17188	7.1943	7.81267	8.3425	8.58572	7.50231	7.21435	| unknown protein | chr5:3399072-3399980 FORWARD
90082	6.81067	7.92311	6.83136	6.43856	6.29933	6.10224	6.71404	6.6019	AT5G10010.1	8.52048	8.72561	8.255	7.35735	7.05594	7.27581	8.38037	8.13697	| unknown protein | chr5:3128098-3131452 FORWARD
87951	9.95757	10.413	10.2198	8.40647	9.46463	8.49838	10.2405	9.25678	AT2G37500.1	8.53604	8.34876	8.06287	6.77832	7.2047	6.79008	8.36046	7.79363	| arginine biosynthesis protein ArgJ family | chr2:15739904-15742689 REVERSE
89021	7.17742	7.96386	7.65036	6.67822	7.16931	7.51123	8.0043	7.28131	AT2G31170.1	8.5391	6.49529	6.75334	4.86889	5.22507	4.60589	7.00698	6.88992	SYCO ARATH | SYCO ARATH; ATP binding / aminoacyl-tRNA ligase/ cysteine-tRNA ligase/ nucleotide binding | chr2:13282559-13285616 REVERSE
88330	8.45031	9.07372	9.00299	8.09498	8.62406	9.70043	8.57771	8.36578	AT5G52560.1	8.53999	8.74599	9.02777	8.59355	9.2009	9.18907	8.5586	8.62801	ATUSP | ATUSP (ARABIDOPSIS THALIANA UDP-SUGAR PYROPHOSPHORYLASE); UTP-monosaccharide-1-phosphate uridylyltransferase/ UTP:arabinose-1-phosphate ur
89974	7.85584	8.12201	8.55976	8.01508	7.83422	9.05566	8.01238	8.28953	AT4G20330.1	8.54656	8.8401	8.74308	10.1861	9.7271	9.77748	8.77512	9.0604	| transcription initiation factor-related | chr4:10982683-10984039 REVERSE
86836	8.25188	8.72483	8.79772	8.01675	8.84396	9.0396	8.58766	8.46905	AT3G57650.1	8.55229	9.82513	9.81183	9.06553	8.8907	8.74621	9.52727	9.48434	LPAT2 | LPAT2; 1-acylglycerol-3-phosphate O-acyltransferase | chr3:21349751-21352839 FORWARD
85259	11.0863	11.5098	10.9548	10.6302	10.4919	9.98889	11.3903	10.9695	AT1G26910.1	8.55263	8.90819	8.58235	7.00855	6.68336	6.80005	8.8624	8.61359	| 60S ribosomal protein L10 (RPL10B) | chr1:9321709-9322813 FORWARD
89773	8.98876	8.78409	8.39785	7.88049	7.74819	7.06814	8.56762	8.0047	AT3G15680.1	8.56503	9.46053	9.09707	3.09539	4.34751	4.31064	9.07897	8.32592	| zinc finger (Ran-binding) family protein | chr3:5315437-5316048 FORWARD
87954	7.76447	8.58218	8.69798	7.9513	8.55532	8.89447	8.12065	8.41778	AT1G79830.1	8.57265	8.95517	9.04882	8.79455	9.06381	9.60978	8.84063	8.16687	GC5 | GC5 (golgin candidate 5); protein binding | chr1:30028110-30033508 REVERSE
84484	7.81796	6.90009	7.00103	6.12028	6.35794	5.92251	7.04799	6.9901	AT1G72040.1	8.58095	9.43268	9.22491	7.52325	7.37784	7.04591	9.78102	7.79477	| deoxynucleoside kinase family | chr1:27112159-27114248 REVERSE
86530	8.55278	7.36045	7.68372	8.97332	7.94748	7.76738	7.30005	8.14725	AT1G58440.1	8.58434	8.3266	8.21267	6.56645	8.09655	8.14284	7.06065	7.50403	XF1, SQE1 | XF1; squalene monooxygenase | chr1:21714094-21717246 REVERSE
84198	6.72144	7.19785	7.36635	6.47397	6.97722	7.40618	6.75699	7.51728	AT5G15490.1	8.58972	8.79408	8.61503	7.89179	8.39686	8.52548	9.31501	9.48931	| UDP-glucose 6-dehydrogenase, putative | chr5:5027872-5029314 REVERSE
88202	5.60438	6.28894	6.18597	5.41349	6.33271	6.47316	6.15773	6.00984	AT5G15490.1	8.58972	8.79408	8.61503	7.89179	8.39686	8.52548	9.31501	9.48931	| UDP-glucose 6-dehydrogenase, putative | chr5:5027872-5029314 REVERSE
89361	9.59468	9.87396	10.2003	9.46523	10.1114	10.9182	10.1812	10.0366	AT2G38670.1	8.59436	9.7303	9.76215	8.995	8.40523	8.29377	9.67745	8.83164	PECT1 | PECT1 (PHOSPHORYLETHANOLAMINE CYTIDYLYLTRANSFERASE 1); ethanolamine-phosphate cytidylyltransferase | chr2:16168979-16171680 FORWARD
83580	7.67382	8.48754	8.20598	7.4153	7.61728	7.43678	8.03507	7.89143	AT1G68000.1	8.59476	8.53234	8.27571	8.79216	8.96372	8.42345	8.43604	8.85049	ATPIS1, ATPIS | ATPIS1 (PHOSPHATIDYLINOSITOL SYNTHASE 1); CDP-diacylglycerol-inositol 3-phosphatidyltransferase | chr1:25491346-25492930 FORWARD
87450	7.28042	7.85235	7.47161	6.49586	6.45438	6.5426	7.43887	7.42816	AT2G19540.1	8.59558	9.27069	9.06268	8.55041	8.37658	7.82896	9.2641	8.17184	| transducin family protein / WD-40 repeat family protein | chr2:8461804-8464347 FORWARD
84193	8.07393	8.97536	8.57136	7.71894	7.86973	7.80277	8.26469	7.92286	AT3G18860.1	8.60103	9.46757	9.4188	9.22329	9.45966	9.14381	9.33667	9.08473	| transducin family protein / WD-40 repeat family protein | chr3:6501774-6508352 FORWARD
85279	8.818	8.98445	9.44043	9.36145	9.74766	10.2378	8.99598	9.12655	AT2G21410.1	8.6056	8.95987	9.13674	9.32248	9.31376	9.06868	9.11766	8.89591	VHA-A2 | VHA-A2 (VACUOLAR PROTON ATPASE A2); ATPase | chr2:9162703-9168141 FORWARD
86707	8.55485	8.81959	9.53331	11.8636	9.15873	9.98186	9.11972	10.3773	AT1G54100.1	8.60692	10.0618	10.1921	12.46	12.5259	12.0041	10.1828	10.4477	ALDH7B4 | ALDH7B4 (Aldehyde Dehydrogenase 7B4); 3-chloroallyl aldehyde dehydrogenase/ oxidoreductase | chr1:20195435-20198853 REVERSE
87276	6.14835	6.54523	7.23114	8.52505	6.3413	7.40928	6.46091	7.51391	AT1G54100.1	8.60692	10.0618	10.1921	12.46	12.5259	12.0041	10.1828	10.4477	ALDH7B4 | ALDH7B4 (Aldehyde Dehydrogenase 7B4); 3-chloroallyl aldehyde dehydrogenase/ oxidoreductase | chr1:20195435-20198853 REVERSE
85547	8.09648	8.88332	8.50602	7.86121	8.13938	7.58271	8.0485	8.15063	AT5G19330.1	8.61035	9.18424	9.15896	8.5266	8.71792	8.1296	9.42493	8.02927	| armadillo/beta-catenin repeat family protein / BTB/POZ domain-containing protein | chr5:6508095-6512701 REVERSE
89475	10.415	10.9965	10.413	9.44691	11.1287	8.21536	10.7978	10.1172	AT5G65700.1	8.61944	9.90016	9.78682	6.40969	7.95309	8.36695	10.3084	9.24065	BAM1 | BAM1 (BARELY ANY MERISTEM 1); ATP binding / kinase/ protein serine/threonine kinase | chr5:26281826-26284945 FORWARD
85653	7.89332	8.01868	8.23797	7.78336	8.51897	9.61091	8.25537	8.2957	AT5G08160.1	8.63756	8.86998	8.64342	8.70543	8.11393	8.52261	9.27349	9.1573	ATPK3 | ATPK3; ATP binding / kinase/ protein kinase/ protein serine/threonine kinase | chr5:2625903-2627942 REVERSE
84777	9.5512	10.393	10.0627	8.82684	9.85869	9.66806	10.5986	10.0135	AT2G44065.1	8.63894	8.96573	8.66696	8.21226	7.95673	7.64075	8.98919	8.35231	| ribosomal protein L2 family protein | chr2:18228860-18230368 FORWARD
88981	8.60124	8.42274	8.54741	9.13815	8.71634	7.30683	8.87127	8.48552	AT1G60870.1	8.64872	8.79447	8.87463	8.86742	8.94539	8.33768	8.27079	8.03861	MEE9 | MEE9 (maternal effect embryo arrest 9) | chr1:22409712-22410227 FORWARD
88474	8.54505	9.76126	9.30351	8.44533	9.03261	9.73963	9.2766	9.00297	AT5G56360.1	8.65093	9.55518	9.04692	7.44929	8.19875	8.33691	9.50193	8.66951	| calmodulin-binding protein | chr5:22823586-22827950 REVERSE
84575	6.08955	7.8006	7.45869	7.69673	7.2769	7.69498	7.01152	7.18273	AT3G57550.1	8.65317	9.38238	8.81869	10.5818	10.6044	10.2288	9.64944	8.71555	AGK2, GK-2 | AGK2 (GUANYLATE KINASE); guanylate kinase | chr3:21307269-21309193 FORWARD
85602	6.37234	5.79235	5.8293	6.44253	6.21698	7.17026	6.15154	6.21392	AT1G03610.1	8.65338	6.87425	7.08971	8.55627	8.59605	9.65111	7.45556	7.35765	| unknown protein | chr1:901304-902672 FORWARD
85446	6.91952	6.98689	6.8944	6.64218	7.66812	7.05466	6.77495	6.57904	AT5G14210.1	8.65464	8.75445	8.77237	5.88826	6.63442	6.87942	8.53155	8.63576	| leucine-rich repeat transmembrane protein kinase, putative | chr5:4578503-4581374 REVERSE
83627	9.99436	8.81519	8.99419	9.71566	9.63884	8.15017	8.96043	9.20815	AT5G64380.1	8.65651	7.26938	7.20295	5.8658	5.6431	4.82043	6.85369	7.06816	| fructose-1,6-bisphosphatase family protein | chr5:25741342-25743024 FORWARD
84241	8.50971	8.79906	9.3607	9.97807	8.72093	8.93574	9.18636	9.43947	AT3G14067.1	8.66036	8.52407	8.65534	10.0176	10.4214	9.75788	8.73769	8.71555	| subtilase family protein | chr3:4658421-4660754 REVERSE
86252	6.74895	7.16855	7.23638	6.16859	6.37102	6.89634	6.82147	6.5168	AT5G60990.1	8.66736	9.26203	9.00492	7.78538	7.47001	7.16435	9.2769	8.12279	| DEAD/DEAH box helicase, putative (RH10) | chr5:24546601-24549148 REVERSE
85272	7.34544	8.13105	7.60362	6.39952	6.67434	6.57844	7.21452	7.17028	AT1G04510.1	8.67531	9.06608	8.73954	8.12537	7.74426	7.43611	9.04027	8.34192	| transducin family protein / WD-40 repeat family protein | chr1:1226749-1230592 FORWARD
86845	6.93054	7.84171	7.60379	6.49911	6.61489	7.62086	6.9586	7.03154	AT5G55610.2	8.67596	8.52715	8.39143	9.44028	8.43038	7.94692	8.29227	8.39596	| unknown protein | chr5:22525981-22527479 FORWARD
89294	5.96757	6.27029	6.47558	6.32017	6.39388	7.11238	6.504	6.13622	AT1G12360.1	8.68267	8.94786	8.96509	9.80561	9.50961	10.1126	8.8949	8.90067	KEU | KEU (keule); protein transporter | chr1:4201172-4206144 FORWARD
88557	7.21425	6.36017	6.18465	7.5335	6.08398	5.57247	6.25139	6.79131	AT1G52590.1	8.68305	6.21192	7.37168	9.91314	8.08036	8.1229	7.29189	7.19602	| FUNCTIONS IN: molecular_function unknown; INVOLVED IN: biological_process unknown; LOCATED IN: plastoglobule; EXPRESSED IN: 22 plant structures
87044	9.24193	9.71651	9.52288	9.47476	9.85521	8.4291	10.1809	9.80419	AT1G09010.1	8.68715	8.41641	8.58847	8.39684	8.60822	8.21151	8.59718	8.76236	| glycoside hydrolase family 2 protein | chr1:2895259-2899287 REVERSE
83778	5.79493	6.19875	6.16567	5.04832	5.48843	5.61804	5.69796	5.636	AT4G35850.1	8.68826	9.84059	9.25005	8.024	7.71906	6.66122	9.8563	8.55014	| pentatricopeptide (PPR) repeat-containing protein | chr4:16983638-16986681 FORWARD
84165	7.48004	8.03353	8.11263	6.54557	7.44581	8.01584	7.40839	7.44319	AT3G25800.1	8.69191	9.53905	9.27319	9.60219	9.5794	9.76249	9.55697	9.10753	PDF1, PR 65, PP2AA2 | PP2AA2 (PROTEIN PHOSPHATASE 2A SUBUNIT A2); protein phosphatase type 2A regulator | chr3:9422822-9425783 REVERSE
84859	6.35725	6.89201	6.82844	5.79583	6.31535	6.66589	6.03751	6.38572	AT3G25800.1	8.69191	9.53905	9.27319	9.60219	9.5794	9.76249	9.55697	9.10753	PDF1, PR 65, PP2AA2 | PP2AA2 (PROTEIN PHOSPHATASE 2A SUBUNIT A2); protein phosphatase type 2A regulator | chr3:9422822-9425783 REVERSE
84036	11.2123	11.2562	11.5491	10.1446	10.4564	11.6902	10.9848	11.239	AT5G13490.1	8.6964	9.83131	9.48944	10.8986	9.08203	9.75872	9.95729	8.98296	AAC2 | AAC2 (ADP/ATP carrier 2); ATP:ADP antiporter/ binding | chr5:4336034-4337379 FORWARD
87285	7.4389	7.28394	7.73162	7.57621	7.4427	8.45228	7.3165	7.60889	AT5G13490.1	8.6964	9.83131	9.48944	10.8986	9.08203	9.75872	9.95729	8.98296	AAC2 | AAC2 (ADP/ATP carrier 2); ATP:ADP antiporter/ binding | chr5:4336034-4337379 FORWARD
87496	7.16467	7.43203	7.6176	7.27433	8.05199	9.1435	7.13121	7.2625	AT3G02750.1	8.70146	8.02121	8.27241	8.5804	9.19737	8.66083	7.91749	6.85504	| protein phosphatase 2C family protein / PP2C family protein | chr3:593601-595457 REVERSE
84013	9.06207	9.54686	9.27448	7.30678	7.82088	7.67745	9.1248	8.90862	AT3G15000.1	8.70219	10.4007	9.90909	8.53353	7.7893	7.33049	9.94718	8.74817	| LOCATED IN: mitochondrion; EXPRESSED IN: 23 plant structures; EXPRESSED DURING: 13 growth stages; BEST Arabidopsis thaliana protein match is: p
85140	9.1885	11.0752	12.1672	10.7744	13.7689	11.9099	10.4874	9.96919	AT2G27510.1	8.71233	11.0811	10.7577	9.19367	9.6242	10.5971	10.6035	10.0404	ATFD3 | ATFD3 (ferredoxin 3); 2 iron, 2 sulfur cluster binding / electron carrier/ iron-sulfur cluster binding | chr2:11758281-11758748 REVERSE
86125	6.91977	7.43722	7.47686	6.4401	7.09024	6.84552	7.18469	7.16238	AT1G64550.1	8.71297	8.7699	8.48549	8.00589	7.9071	7.42479	8.752	8.29802	ATGCN3 | ATGCN3; transporter | chr1:23968850-23973369 FORWARD
85138	7.72761	8.40752	8.22406	9.1542	8.66551	8.23189	8.43377	8.40716	AT2G28370.1	8.71309	9.17779	9.02615	9.6619	9.59902	9.59459	8.72542	8.76425	| FUNCTIONS IN: molecular_function unknown; INVOLVED IN: biological_process unknown; LOCATED IN: plasma membrane; EXPRESSED IN: 23 plant structur
85058	7.31051	7.67002	7.89075	7.73149	7.18787	8.29254	7.62575	7.81318	AT4G13360.1	8.71372	8.5226	8.35418	9.43075	9.51392	9.19223	8.47931	8.31419	| catalytic | chr4:7775133-7777701 FORWARD
89909	5.06835	5.34718	5.56136	5.11991	5.15031	6.26922	5.40032	5.40721	AT2G37550.1	8.71942	8.82924	8.84246	7.97992	8.36576	8.66419	8.78543	9.05173	ASP1, AGD7 | AGD7; ARF GTPase activator/ DNA binding / zinc ion binding | chr2:15755544-15757456 REVERSE
84950	9.57135	10.4323	10.157	9.22191	9.33683	9.5061	10.6979	9.58725	AT3G28730.1	8.74062	10.2256	9.9658	8.75067	9.31883	9.22871	10.0223	9.45473	ATHMG, SSRP1, NFD | ATHMG (ARABIDOPSIS THALIANA HIGH MOBILITY GROUP); transcription factor | chr3:10784954-10788498 FORWARD
88916	6.45785	6.8484	6.78833	5.83522	6.13682	6.05917	6.57271	6.32675	AT4G20440.3	8.74156	9.94372	9.37894	7.44634	7.22665	6.78594	9.7513	9.44348	smB | smB (small nuclear ribonucleoprotein associated protein B) | chr4:11022843-11023616 REVERSE
88096	7.84604	8.16142	9.88646	7.76486	7.77841	8.23921	7.88148	7.94894	AT3G11450.1	8.74454	8.22247	8.17516	7.92842	7.89138	7.68532	8.41703	8.1392	| DNAJ heat shock N-terminal domain-containing protein / cell division protein-related | chr3:3605459-3607477 REVERSE
84803	7.5518	7.82788	7.70517	6.37999	6.84373	7.28433	7.74236	7.25421	AT5G15610.1	8.74731	9.36901	9.07169	7.92215	7.94024	7.62495	9.35654	8.60349	| proteasome family protein | chr5:5079579-5081929 FORWARD
85025	8.507	9.04342	8.8434	7.53578	8.12077	8.26852	8.78396	8.38977	AT5G15610.1	8.74731	9.36901	9.07169	7.92215	7.94024	7.62495	9.35654	8.60349	| proteasome family protein | chr5:5079579-5081929 FORWARD
89300	7.07292	6.75982	6.88919	7.59951	7.01715	7.75131	6.47605	7.11478	AT1G02130.1	8.75673	8.90213	8.63187	9.27028	9.11893	8.68987	8.64704	8.67158	ATRAB1B, ARA5, ARA-5, ATRABD2A, RABD2A | ARA-5 (ARABIDOPSIS RAS 5); GTP binding | chr1:400350-401788 REVERSE
88025	8.04104	8.15065	8.19801	8.43374	8.59311	7.21628	8.67525	8.079	AT4G30960.1	8.77019	9.28203	9.83192	11.8522	12.2611	12.7613	10.2409	10.6275	CIPK6, SIP3, SNRK3.14, ATCIPK6 | SIP3 (SOS3-INTERACTING PROTEIN 3); ATP binding / kinase/ protein kinase/ protein serine/threonine kinase | chr4:1
86273	9.21539	9.10985	9.80339	10.0297	9.35838	11.5287	8.95727	9.26315	AT5G19440.1	8.77042	10.3295	9.94282	11.5532	5.47698	6.51012	10.8064	10.0684	| cinnamyl-alcohol dehydrogenase, putative (CAD) | chr5:6556493-6558123 FORWARD
85415	6.61654	6.39569	6.7819	5.60716	7.02553	5.57778	6.10228	6.74255	AT4G22010.1	8.7747	9.29825	9.32652	3.77046	6.45035	6.79336	8.18279	8.55041	sks4 | sks4 (SKU5 Similar 4); copper ion binding / oxidoreductase | chr4:11663429-11666463 FORWARD
89291	8.77819	9.72942	9.60501	9.31793	8.28963	8.61372	9.74485	9.38785	AT4G22010.1	8.7747	9.29825	9.32652	3.77046	6.45035	6.79336	8.18279	8.55041	sks4 | sks4 (SKU5 Similar 4); copper ion binding / oxidoreductase | chr4:11663429-11666463 FORWARD
88827	7.90017	8.57325	8.3423	6.86897	7.71518	6.99813	8.40753	7.66375	AT3G60190.1	8.77922	9.56805	9.37966	9.57832	9.09263	8.88941	9.56623	8.6921	ADL4, ADLP2, EDR3, DRP1E, ADL1E | ADL1E (ARABIDOPSIS DYNAMIN-LIKE 1E); GTP binding / GTPase | chr3:22244367-22247651 REVERSE
84197	7.32556	7.68434	7.70682	6.63296	7.72425	7.63054	7.2562	7.26634	AT3G52940.1	8.79328	8.44843	8.33698	5.19027	6.1174	6.08914	8.04724	8.42683	FK, HYD2, ELL1 | FK (FACKEL); delta14-sterol reductase | chr3:19630369-19633112 REVERSE
86398	7.30289	7.41416	7.56851	6.98897	8.25785	7.3446	7.43947	7.60975	AT3G01810.1	8.79545	8.43127	8.4499	6.27913	6.03762	5.05762	8.30352	7.5353	| FUNCTIONS IN: molecular_function unknown; INVOLVED IN: biological_process unknown; LOCATED IN: plasma membrane; EXPRESSED IN: 21 plant structur
84255	9.53018	10.2761	10.0225	7.82818	9.13927	8.39253	9.77612	9.41632	AT2G19520.1	8.79704	10.672	10.1685	7.84672	7.80591	7.32403	10.2081	9.09628	FVE, ACG1, MSI4, NFC4, NFC04, ATMSI4 | FVE; metal ion binding | chr2:8456006-8459235 FORWARD
89761	5.50061	7.91243	6.16666	5.55462	5.47267	5.36154	5.28442	5.63677	AT3G57040.1	8.80747	6.85662	7.70121	5.5584	6.57384	7.75068	7.02258	7.67941	ARR9, ATRR4 | ARR9 (RESPONSE REGULATOR 9); transcription regulator/ two-component response regulator | chr3:21110059-21111228 FORWARD
87273	5.78291	6.43234	6.5016	5.85581	6.02552	6.8484	6.24352	6.16686	AT5G23250.1	8.81462	10.2126	9.52239	8.19947	8.68497	8.11694	10.104	9.53555	| succinyl-CoA ligase (GDP-forming) alpha-chain, mitochondrial, putative / succinyl-CoA synthetase, alpha chain, putative / SCS-alpha, putative |
84608	6.96205	7.30722	7.49651	6.29847	6.98549	6.43782	6.972	7.27893	AT4G00570.1	8.82036	8.89615	8.71991	8.81278	8.18127	8.09008	8.71199	9.23902	| malate oxidoreductase, putative | chr4:242817-246522 REVERSE
89751	7.0987	7.65767	7.6649	6.78131	7.74944	7.95704	7.29683	7.45492	AT3G07100.1	8.83762	9.16692	9.22601	10.0201	9.4231	9.25105	9.1618	7.78279	| protein transport protein Sec24, putative | chr3:2245689-2250077 REVERSE
85250	7.59938	7.65735	7.44469	6.66365	7.6452	6.43642	7.57286	7.20771	AT3G29200.1	8.84051	8.9363	9.15948	9.00782	8.76275	8.37882	8.12706	7.7594	CM1, ATCM1 | CM1 (CHORISMATE MUTASE 1); L-ascorbate peroxidase/ chorismate mutase | chr3:11164582-11166258 REVERSE
84642	7.83843	7.52914	7.80584	7.30948	6.7821	6.7531	7.58028	7.4077	AT1G30910.1	8.84179	7.51666	7.57124	8.48776	8.2846	8.26533	7.69405	7.87559	| molybdenum cofactor sulfurase family protein | chr1:11000912-11002801 FORWARD
88267	6.0157	5.63217	6.62067	8.51556	6.71628	5.60513	6.73941	7.42015	AT2G43820.1	8.86445	3.00106	5.48608	10.9219	6.13421	5.61895	3.27573	4.35457	GT, UGT74F2 | UGT74F2 (UDP-GLUCOSYLTRANSFERASE 74F2); UDP-glucose:4-aminobenzoate acylglucosyltransferase/ UDP-glucosyltransferase/ UDP-glycosyltr
85016	7.75842	8.22793	8.10048	6.73754	7.98566	6.98082	8.12639	7.98908	AT5G23860.1	8.87086	9.1661	9.21072	5.23815	8.39337	8.06858	9.2352	8.92545	TUB8 | TUB8; structural constituent of cytoskeleton | chr5:8042962-8044528 FORWARD
85207	8.07005	8.98848	8.82595	7.05275	8.04117	8.45963	8.1418	8.38082	AT4G21150.1	8.87893	10.0846	9.63465	8.61035	7.72329	7.73158	10.1375	9.05559	HAP6 | HAP6 (HAPLESS 6); dolichyl-diphosphooligosaccharide-protein glycotransferase | chr4:11278646-11283599 FORWARD
85816	7.90673	8.9459	9.11747	8.12028	8.44686	7.44337	8.40802	9.15269	AT1G07070.1	8.88071	9.18079	8.86746	5.8271	5.88436	5.62052	9.52089	9.24832	| 60S ribosomal protein L35a (RPL35aA) | chr1:2168652-2169703 FORWARD
84873	7.18181	8.26971	8.07096	6.95564	7.25473	7.33367	6.83952	7.30327	AT1G09430.1	8.881	8.77056	8.79824	10.3537	9.4327	9.28363	8.05891	8.35092	ACLA-3 | ACLA-3; ATP citrate synthase | chr1:3042135-3044978 FORWARD
88045	8.5603	8.5432	8.55052	9.06011	10.6318	7.87938	8.64068	8.67092	AT5G55910.1	8.88848	8.80104	8.87699	9.12694	10.5112	10.1264	8.57021	8.78602	D6PK | D6PK (D6 PROTEIN KINASE); kinase/ protein kinase | chr5:22640055-22641634 REVERSE
89502	7.57251	7.0008	6.94231	6.78549	6.47162	6.52484	7.0198	6.97	AT4G28210.1	8.89442	7.30449	7.17954	6.29057	5.47168	5.3627	7.40778	7.2653	emb1923 | emb1923 (embryo defective 1923) | chr4:13990634-13991931 FORWARD
84772	10.5358	10.8628	10.6844	9.21333	9.63107	9.61091	10.9456	10.3986	AT4G25630.1	8.89624	10.8965	10.0463	7.48275	6.44367	5.92091	10.5437	8.74926	FIB2, ATFIB2 | FIB2 (FIBRILLARIN 2); snoRNA binding | chr4:13074239-13076205 FORWARD
87898	8.82531	9.01127	9.21318	7.88215	8.26922	9.36995	8.96683	8.46881	AT1G20220.1	8.89883	9.65018	9.0775	7.30017	7.14089	8.48963	9.47768	8.43976	| nucleic acid binding | chr1:7005090-7007285 REVERSE
88169	8.70953	7.36162	7.77529	8.50607	7.17612	9.18892	7.83932	8.04723	AT3G07270.1	8.9014	7.72217	7.77698	7.63617	7.05271	7.67121	7.83876	8.21587	| GTP cyclohydrolase I | chr3:2315451-2317059 FORWARD
86646	8.54746	9.36457	8.9989	7.57826	7.75065	7.9466	8.95462	8.57656	AT3G01790.1	8.90381	9.90056	9.39403	8.16715	7.72595	6.64406	10.0218	8.38981	| ribosomal protein L13 family protein | chr3:283880-285583 REVERSE
86610	9.06788	10.0869	10.4936	9.62462	9.21903	8.90916	9.79846	9.35788	AT3G25230.1	8.90508	10.0915	9.54114	8.29236	8.83118	8.63421	9.80072	9.22137	ROF1, ATFKBP62, FKBP62 | ROF1 (ROTAMASE FKBP 1); FK506 binding / calmodulin binding / peptidyl-prolyl cis-trans isomerase | chr3:9188257-9191137 F
86827	6.15482	6.69617	6.87072	5.7234	6.11248	7.25203	6.31955	6.37693	AT4G24520.1	8.90898	9.08143	9.0904	8.88122	8.82606	8.44704	9.32082	8.15223	ATR1, AR1 | ATR1 (ARABIDOPSIS P450 REDUCTASE 1); NADPH-hemoprotein reductase | chr4:12663065-12667066 REVERSE
86970	7.25207	8.23316	8.33305	7.01	7.7342	8.97287	8.14969	7.77919	AT4G24520.1	8.90898	9.08143	9.0904	8.88122	8.82606	8.44704	9.32082	8.15223	ATR1, AR1 | ATR1 (ARABIDOPSIS P450 REDUCTASE 1); NADPH-hemoprotein reductase | chr4:12663065-12667066 REVERSE
84057	9.3622	10.3306	10.5501	8.68925	9.80158	10.2316	9.73289	10.1246	AT2G01970.1	8.91139	9.60965	9.25477	8.97519	8.65889	8.59152	9.71161	9.16366	| endomembrane protein 70, putative | chr2:452197-454819 REVERSE
87634	8.88656	9.223	9.17803	7.65206	8.38712	8.55027	9.1432	8.92808	AT5G19350.1	8.91987	9.35598	9.15836	9.15018	9.26728	8.69303	9.40514	9.14908	| RNA-binding protein 45 (RBP45), putative | chr5:6518978-6521295 FORWARD
89769	9.10058	9.58015	9.7214	8.26491	9.25474	8.68574	9.419	9.15923	AT1G20200.1	8.92068	9.85966	9.3259	9.79254	9.85786	9.34193	9.88722	9.12362	EMB2719, HAP15 | EMB2719 (EMBRYO DEFECTIVE 2719); enzyme regulator | chr1:7001409-7004154 REVERSE
88896	9.35596	8.11222	8.19093	9.04999	8.48246	8.67361	8.66315	8.18746	AT1G54320.1	8.92202	9.28099	9.24807	10.0864	9.74409	10.3446	9.10924	9.70446	| LEM3 (ligand-effect modulator 3) family protein / CDC50 family protein | chr1:20275732-20277793 REVERSE
87424	7.20047	7.04437	6.83073	5.95873	6.27359	6.00961	6.64209	6.78369	AT5G65780.1	8.92334	9.23398	9.0264	7.82623	8.14791	8.04681	9.02075	8.6407	ATBCAT-5 | ATBCAT-5; branched-chain-amino-acid transaminase/ catalytic | chr5:26316418-26318585 FORWARD
84039	7.73163	7.99674	8.0476	7.74981	8.19696	8.79561	7.94065	7.98387	AT1G09330.1	8.94722	9.26159	9.00904	8.94591	8.48751	8.87149	9.35542	9.49974	| unknown protein | chr1:3013003-3014903 REVERSE
84750	6.98254	6.50637	7.36805	8.11663	6.7504	7.55388	7.01586	8.10828	AT4G01610.1	8.94892	10.0026	10.1207	12.821	12.5414	12.1506	10.6436	10.2071	| cathepsin B-like cysteine protease, putative | chr4:694857-696937 FORWARD
87811	8.77862	8.10793	8.38431	8.00096	9.09733	7.15696	8.54385	8.3336	AT3G26744.2	8.95812	9.62509	9.43159	7.78238	7.92806	7.24763	9.26786	9.07569	ICE1, ATICE1, SCRM | ICE1 (INDUCER OF CBF EXPRESSION 1); DNA binding / transcription activator/ transcription factor | chr3:9832953-9834790 REVERS
83720	7.91056	8.55203	8.58181	8.96707	8.66817	8.51454	9.04263	8.85839	AT1G53910.1	8.96246	10.134	9.8364	10.1438	10.5935	10.0687	10.5942	9.62709	RAP2.12 | RAP2.12; DNA binding / transcription factor | chr1:20135242-20136581 FORWARD
84029	8.29071	8.82847	8.58881	8.14558	8.76808	9.53081	8.58434	8.34814	AT4G14420.1	8.97052	10.3303	10.0869	8.68397	7.86779	7.87375	10.5604	10.138	| lesion inducing protein-related | chr4:8302171-8303738 REVERSE
84995	8.37341	8.75188	8.57103	7.91294	8.57222	7.16723	8.92669	8.70003	AT4G14420.1	8.97052	10.3303	10.0869	8.68397	7.86779	7.87375	10.5604	10.138	| lesion inducing protein-related | chr4:8302171-8303738 REVERSE
87750	7.33455	8.87278	8.72673	7.71414	9.39209	7.66638	8.87236	8.11702	AT1G17200.1	8.97083	10.1722	10.2458	7.13996	10.2752	8.71646	10.4788	10.3711	| integral membrane family protein | chr1:5878493-5879871 FORWARD
83609	7.42314	6.8103	7.15068	8.48228	7.83202	7.41474	6.74753	7.17719	AT5G45280.2	8.97559	8.45538	9.08536	9.00267	8.85742	7.85483	7.88136	7.9618	| pectinacetylesterase, putative | chr5:18346862-18349488 FORWARD
87017	7.33486	8.05512	8.12677	7.62234	7.2905	6.9183	7.66426	7.52009	AT3G61860.1	8.97775	10.0543	9.78288	9.49812	9.17752	8.90192	9.90167	9.43767	ATRSP31, RSP31 | RSP31; RNA binding / nucleic acid binding / nucleotide binding | chr3:22900311-22902159 REVERSE
87614	7.20201	6.3033	6.59905	6.02207	6.37711	6.00223	6.31888	6.3385	AT2G22360.1	8.99707	6.828	7.2055	8.65567	8.20992	8.08659	7.06351	6.47464	| DNAJ heat shock family protein | chr2:9498162-9500459 FORWARD
84863	8.66967	7.1806	7.64789	8.87186	10.6595	9.87003	8.99309	8.33708	AT2G30520.1	9.00426	6.13654	6.75965	8.00473	10.9672	9.56186	7.15838	4.26544	RPT2 | RPT2 (ROOT PHOTOTROPISM 2); protein binding | chr2:13002920-13005573 REVERSE
89840	6.32164	7.23817	6.76857	5.95898	6.26639	6.20993	6.49773	6.36633	AT1G16870.1	9.00575	9.20981	8.87749	7.96899	7.45091	6.75081	9.40814	8.511	| mitochondrial 28S ribosomal protein S29-related | chr1:5770964-5773157 REVERSE
85397	8.3448	8.47813	8.56731	8.20032	8.35397	9.51349	8.48188	8.33233	AT4G00720.1	9.00703	8.56575	8.4419	8.47342	9.08628	10.2299	8.84343	8.37745	ATSK32 | ATSK32 (SHAGGY-LIKE PROTEIN KINASE 32); ATP binding / kinase/ protein kinase/ protein serine/threonine kinase/ protein tyrosine kinase |
86803	7.87851	8.56817	8.49131	8.97964	8.34578	9.58209	8.02616	7.80835	AT5G62575.2	9.01367	9.47746	9.42786	8.82347	9.35555	9.15397	9.26222	9.15915	| unknown protein | chr5:25117542-25118565 FORWARD
84134	7.84085	8.51731	8.39577	7.51936	7.72136	7.77104	8.26553	7.87023	AT1G20960.1	9.01766	9.95497	9.71763	8.9366	9.00583	8.83306	9.8076	8.43554	emb1507 | emb1507 (embryo defective 1507); ATP binding / ATP-dependent helicase/ helicase/ nucleic acid binding / nucleoside-triphosphatase/ nucle
85522	8.47565	9.41841	9.56749	8.87535	8.76223	9.19713	8.78631	9.05674	AT4G36760.1	9.02194	8.57415	8.85035	11.054	10.9882	10.4778	8.95849	8.96826	ATAPP1, APP1 | ATAPP1; N-1-naphthylphthalamic acid binding / aminopeptidase | chr4:17326688-17329979 FORWARD
88961	8.39795	8.7318	8.57788	7.74896	8.12054	8.24152	8.19832	8.2518	AT4G13780.1	9.02485	9.50769	9.38583	9.07051	9.29387	9.11562	9.48324	9.05356	| methionine--tRNA ligase, putative / methionyl-tRNA synthetase, putative / MetRS, putative | chr4:7993366-7998433 REVERSE
87330	10.2006	11.1398	10.781	9.41657	10.4753	9.57858	11.0599	10.4512	AT2G03510.1	9.02486	10.0856	9.62396	9.90693	8.76293	8.68273	10.1663	10.2996	| band 7 family protein | chr2:1066717-1068934 FORWARD
88197	9.8898	10.4398	10.5591	10.591	10.9284	10.6647	10.3742	10.2567	AT3G17780.1	9.03945	9.03456	8.56471	7.7184	7.48524	7.12224	8.86101	9.60847	| unknown protein | chr3:6087016-6088128 FORWARD
89155	6.22795	6.52943	6.65556	5.44711	5.89065	6.34349	6.36463	6.46653	AT1G15750.3	9.04261	9.68628	9.44961	10.0805	10.0375	9.71058	9.77778	8.81388	WSIP1, TPL | TPL (TOPLESS); protein binding / protein homodimerization/ transcription repressor | chr1:5415086-5420359 REVERSE
83877	8.30752	9.04809	9.02201	7.99821	8.71412	8.70653	8.74245	8.99675	AT1G78920.1	9.04646	9.46036	9.34943	9.28609	8.66656	8.62999	9.35732	9.40674	AVP2, AVPL1 | AVP2 (ARABIDOPSIS VACUOLAR H+-PYROPHOSPHATASE 2); hydrogen-translocating pyrophosphatase | chr1:29672340-29676761 FORWARD
87678	8.40487	7.38656	7.56645	7.73672	7.55152	7.44763	7.53774	7.57639	AT3G22310.1	9.05668	10.9012	10.5018	9.59052	9.02608	8.23641	10.6351	9.17492	PMH1, ATRH9 | PMH1 (PUTATIVE MITOCHONDRIAL RNA HELICASE 1); ATP-dependent helicase/ DNA binding / RNA binding | chr3:7887382-7889806 FORWARD
86892	6.43324	6.81967	6.9792	5.80511	6.36305	6.06088	6.32616	6.35905	AT3G03960.1	9.06142	10.5022	10.0984	7.8359	7.46985	7.1463	10.3763	9.32501	| chaperonin, putative | chr3:1024432-1027604 FORWARD
87003	9.58248	9.85756	9.60791	8.72719	9.07641	8.19911	9.17075	9.50805	AT2G43360.1	9.06444	9.98442	9.59977	4.74818	6.00669	6.8496	9.50751	9.3531	BIO2, BIOB | BIO2 (BIOTIN AUXOTROPH 2); biotin synthase | chr2:18010918-18013129 REVERSE
85524	6.66198	6.55922	7.07282	7.52756	8.23166	6.89348	6.72743	6.99031	AT2G38120.1	9.06587	8.64825	8.94982	8.94153	11.3688	10.7104	9.46689	8.53139	AUX1, WAV5, PIR1, MAP1 | AUX1 (AUXIN RESISTANT 1); amino acid transmembrane transporter/ auxin binding / auxin influx transmembrane transporter/ t
87399	6.83808	6.35847	7.08963	7.15744	8.97264	7.42367	6.66882	7.01774	AT2G38120.1	9.06587	8.64825	8.94982	8.94153	11.3688	10.7104	9.46689	8.53139	AUX1, WAV5, PIR1, MAP1 | AUX1 (AUXIN RESISTANT 1); amino acid transmembrane transporter/ auxin binding / auxin influx transmembrane transporter/ t
89111	7.75672	7.86006	7.71877	6.64611	6.85136	6.86299	7.48236	7.53961	AT4G14300.1	9.06802	8.74657	8.59768	7.48408	8.3919	8.37079	8.53249	8.4559	| heterogeneous nuclear ribonucleoprotein, putative / hnRNP, putative | chr4:8231179-8232785 FORWARD
83898	12.9101	12.7244	12.9301	12.4147	13.7449	10.5406	12.5669	12.1874	AT5G48485.1	9.07026	12.8771	12.9118	9.9543	10.3921	8.69301	12.0983	12.4091	DIR1 | DIR1 (DEFECTIVE IN INDUCED RESISTANCE 1); lipid binding / lipid transporter | chr5:19646317-19646625 REVERSE
87532	10.4635	10.9085	10.9951	9.89492	10.2786	11.0244	10.6887	11.0338	AT1G52600.1	9.07146	10.074	9.50896	9.96196	8.98934	9.40596	10.111	9.91723	| signal peptidase, putative | chr1:19590612-19592486 FORWARD
87982	6.96442	7.21617	7.04495	6.58008	7.60302	6.15607	6.31154	6.30097	AT2G01820.1	9.07356	9.67224	9.54781	8.41094	8.51166	8.29679	9.81739	9.72625	| leucine-rich repeat protein kinase, putative | chr2:357664-360681 REVERSE
83859	8.40291	8.47989	8.03347	7.17959	7.37927	7.62039	9.21854	7.82209	AT3G44750.1	9.07853	10.6539	9.79872	7.42421	6.15884	5.21906	10.5225	8.50686	HD2A, ATHD2A, HDA3, HDT1 | HDA3 (HISTONE DEACETYLASE 3); histone deacetylase/ nucleic acid binding / zinc ion binding | chr3:16298045-16299585 FOR
84909	8.48618	9.17751	8.79176	7.27547	7.53814	7.56102	9.21397	8.52941	AT3G44750.1	9.07853	10.6539	9.79872	7.42421	6.15884	5.21906	10.5225	8.50686	HD2A, ATHD2A, HDA3, HDT1 | HDA3 (HISTONE DEACETYLASE 3); histone deacetylase/ nucleic acid binding / zinc ion binding | chr3:16298045-16299585 FOR
84009	7.1383	7.95729	7.69767	5.89799	6.24743	5.96927	7.58349	7.16594	AT1G56110.1	9.09168	11.1091	10.597	8.21103	6.9326	6.05025	10.8726	9.44397	NOP56 | NOP56 (Arabidopsis homolog of nucleolar protein Nop56) | chr1:20984544-20986893 REVERSE
85183	13.7559	11.32	10.8131	11.6612	11.3699	8.6204	12.9764	11.3758	AT2G40890.1	9.09441	9.1395	8.73731	9.11911	6.61804	6.27578	8.18231	8.59633	CYP98A3 | CYP98A3 (cytochrome P450, family 98, subfamily A, polypeptide 3); monooxygenase/ p-coumarate 3-hydroxylase | chr2:17058291-17060532 REVE
83896	5.66744	6.08902	6.34309	5.45762	6.30892	6.56573	6.09181	5.95936	AT1G24120.1	9.10875	9.3449	9.02125	7.99928	8.83171	8.80792	8.91375	8.59351	ARL1 | ARL1 (ARG1-LIKE 1); heat shock protein binding / unfolded protein binding | chr1:8529283-8531946 REVERSE
84897	8.78559	9.37519	9.66217	8.17362	9.38465	9.84546	8.82325	9.29811	AT5G10840.1	9.12185	9.63252	9.36585	8.42389	7.7463	7.71441	9.7466	9.80808	| endomembrane protein 70, putative | chr5:3424910-3427797 REVERSE
84418	8.25899	8.70949	8.27805	7.43295	8.22447	7.41859	8.377	8.045	AT3G48750.1	9.12373	9.34033	9.10265	8.43861	8.47304	8.59902	9.47317	9.55162	CDKA;1, CDC2AAT, CDK2, CDC2, CDC2A, CDKA1 | CDC2 (CELL DIVISION CONTROL 2); cyclin-dependent protein kinase/ kinase/ protein binding / protein kin
86718	9.06804	8.09194	8.64495	9.44198	8.70549	9.69556	8.25633	8.82707	AT3G23920.1	9.13406	8.36763	8.79556	12.0034	11.2488	11.6907	8.69489	9.62402	BAM1, BMY7, TR-BAMY | BAM1 (BETA-AMYLASE 1); beta-amylase | chr3:8641722-8644199 FORWARD
89393	6.58493	6.91625	7.197	7.62508	7.47867	7.20509	6.63477	6.46358	AT5G43700.1	9.13963	8.18845	8.79915	5.52285	9.30554	10.3326	9.06011	9.51356	ATAUX2-11, IAA4 | ATAUX2-11 (AUXIN INDUCIBLE 2-11); DNA binding / transcription factor | chr5:17550465-17551206 FORWARD
86387	8.16703	8.58625	8.47718	7.65478	8.97841	7.77344	8.7138	8.28333	AT2G20190.1	9.15598	9.6049	9.6443	8.46188	9.20017	9.16357	9.75935	9.2316	ATCLASP, CLASP | CLASP (CLIP-ASSOCIATED PROTEIN); binding | chr2:8711862-8718813 REVERSE
84100	13.5032	11.9797	12.3905	9.76318	11.7435	10.8813	13.2381	11.3072	AT3G23570.1	9.15955	7.83228	7.27387	10.7936	6.13972	5.93048	5.64232	6.61979	| dienelactone hydrolase family protein | chr3:8458052-8459608 REVERSE
87795	7.13951	7.7874	7.9153	6.69591	7.08091	7.08515	7.37529	7.18529	AT5G64270.1	9.16143	9.97107	9.64637	9.56863	9.65719	9.39101	9.90556	8.54781	| splicing factor, putative | chr5:25706909-25710718 FORWARD
83621	7.87513	8.09563	8.48009	8.52306	9.191	8.16286	7.9627	7.80242	AT5G50000.1	9.16326	9.17934	9.4595	8.03697	9.71843	9.28152	9.65379	9.55878	| protein kinase, putative | chr5:20342838-20345033 REVERSE
89418	6.4007	6.86366	7.25686	6.29802	7.68331	7.52616	7.00607	6.88573	AT1G53310.2	9.16585	9.6485	9.69577	10.6333	9.8916	9.94014	10.422	9.40453	ATPPC1 | ATPPC1 (PHOSPHOENOLPYRUVATE CARBOXYLASE 1); catalytic/ phosphoenolpyruvate carboxylase | chr1:19884261-19888070 REVERSE
83586	7.92215	7.63205	7.67821	7.97893	9.20317	6.54484	8.09432	7.79691	AT2G33570.1	9.16818	8.78752	9.08224	4.73994	7.90234	5.73497	8.93578	8.9541	| unknown protein | chr2:14217361-14219043 FORWARD
84244	6.70423	7.08025	6.78035	5.93688	6.14774	6.03923	7.3077	6.45965	AT1G50920.1	9.17626	10.0984	9.7677	8.12123	7.8672	7.31128	10.1176	8.66777	| GTP-binding protein-related | chr1:18870555-18872570 FORWARD
88316	8.89722	9.46762	8.94059	7.60965	7.68378	7.69287	9.36964	8.67825	AT1G50920.1	9.17626	10.0984	9.7677	8.12123	7.8672	7.31128	10.1176	8.66777	| GTP-binding protein-related | chr1:18870555-18872570 FORWARD
87802	6.28478	6.37995	6.57928	5.48607	6.92677	5.821	5.68458	6.07011	AT1G74690.1	9.18651	10.1448	10.1447	6.66299	7.63088	7.71079	9.98272	9.24043	IQD31 | IQD31 (IQ-domain 31); calmodulin binding | chr1:28061498-28063924 REVERSE
86110	7.53121	7.12264	7.52022	8.97174	7.52544	7.20391	7.45412	7.66471	AT4G11600.1	9.19148	9.42898	9.88359	12.1077	11.3125	10.9031	9.94588	9.27885	ATGPX6, PHGPX, LSC803 | ATGPX6 (GLUTATHIONE PEROXIDASE 6); glutathione peroxidase | chr4:7010021-7011330 REVERSE
87135	8.60167	8.04986	8.78717	10.0428	8.65857	8.9537	8.26087	8.98579	AT4G11600.1	9.19148	9.42898	9.88359	12.1077	11.3125	10.9031	9.94588	9.27885	ATGPX6, PHGPX, LSC803 | ATGPX6 (GLUTATHIONE PEROXIDASE 6); glutathione peroxidase | chr4:7010021-7011330 REVERSE
86492	7.42482	7.60969	7.87824	7.81036	8.26283	8.55201	7.51718	7.38422	AT1G63000.1	9.1917	9.16837	8.99168	8.36301	9.3668	10.4457	9.34542	9.7419	NRS/ER, UER1 | NRS/ER (NUCLEOTIDE-RHAMNOSE SYNTHASE/EPIMERASE-REDUCTASE); UDP-4-keto-6-deoxy-glucose-3,5-epimerase/ UDP-4-keto-rhamnose-4-keto-red
83970	8.416	8.42246	8.41925	7.88174	8.29781	7.47331	8.61654	8.05861	AT1G15340.1	9.19255	10.9715	10.5859	9.59909	10.0292	9.48053	10.1475	9.24627	MBD10 | MBD10; DNA binding / methyl-CpG binding | chr1:5275895-5277474 REVERSE
88620	9.16549	9.35655	9.49738	9.37577	9.28361	8.48339	9.58946	9.37328	AT2G22430.1	9.19272	9.71311	9.67667	10.5602	10.9115	9.64832	9.66711	9.11124	ATHB6 | ATHB6; DNA binding / protein binding / sequence-specific DNA binding / transcription activator/ transcription factor | chr2:9526470-952761
84000	6.32732	5.84116	5.88795	6.48369	5.08311	6.01899	5.82779	5.63268	AT4G04610.1	9.19453	7.17619	7.08119	8.65433	6.99697	9.18691	8.25059	7.51709	APR1, APR, PRH19, ATAPR1 | APR1 (APS REDUCTASE 1); adenylyl-sulfate reductase | chr4:2325069-2326718 FORWARD
85341	9.18137	8.8861	9.05364	9.14264	6.76429	8.58756	8.76306	8.33251	AT4G04610.1	9.19453	7.17619	7.08119	8.65433	6.99697	9.18691	8.25059	7.51709	APR1, APR, PRH19, ATAPR1 | APR1 (APS REDUCTASE 1); adenylyl-sulfate reductase | chr4:2325069-2326718 FORWARD
89390	8.36757	7.69887	7.69867	8.61704	6.69395	7.8546	7.77308	7.66883	AT4G04610.1	9.19453	7.17619	7.08119	8.65433	6.99697	9.18691	8.25059	7.51709	APR1, APR, PRH19, ATAPR1 | APR1 (APS REDUCTASE 1); adenylyl-sulfate reductase | chr4:2325069-2326718 FORWARD
85091	6.63799	7.01966	6.84457	5.86009	6.08234	6.25625	6.57674	6.55245	AT5G14520.1	9.19656	10.6886	10.4241	8.31085	7.89352	7.49422	10.9001	9.1505	| pescadillo-related | chr5:4680789-4684330 REVERSE
87215	7.75555	8.38214	8.1534	8.73866	7.90183	7.66714	8.29372	8.34381	AT5G62740.1	9.19983	9.51637	9.85556	11.0736	9.5824	9.76541	12.3037	12.3544	| band 7 family protein | chr5:25201320-25202535 FORWARD
88422	8.21346	8.8464	8.93448	7.89406	8.12723	8.59369	8.06211	8.48483	AT3G54110.1	9.20012	9.84785	9.33363	9.71736	9.64274	9.75016	9.7547	9.71336	ATPUMP1, UCP, PUMP1, ATUCP1, UCP1 | PUMP1 (PLANT UNCOUPLING MITOCHONDRIAL PROTEIN 1); binding / oxidative phosphorylation uncoupler | chr3:2003889
88587	7.6419	8.32479	8.15913	7.51901	7.3404	7.16245	7.8702	8.32978	AT2G45640.1	9.20348	9.8715	9.54496	8.91009	8.83422	8.5492	9.84672	9.42593	SAP18, ATSAP18 | SAP18 (SIN3 ASSOCIATED POLYPEPTIDE P18); protein binding / transcription regulator | chr2:18799881-18801323 REVERSE
88855	6.09152	6.49688	6.46405	5.88578	6.363	7.14992	6.24006	6.54257	AT3G18060.1	9.21403	8.13529	8.40457	8.98444	9.05913	9.00576	8.59527	8.12406	| transducin family protein / WD-40 repeat family protein | chr3:6183880-6186788 FORWARD
89845	7.19038	7.19798	7.10179	6.87804	6.92925	7.93173	7.3642	7.00834	AT3G50000.1	9.21704	10.0474	9.7006	9.54829	9.5676	10.1196	10.0629	9.72872	CKA2, ATCKA2 | CKA2 (CASEIN KINASE II, ALPHA CHAIN 2); kinase | chr3:18534487-18536743 FORWARD
88562	10.8106	11.0259	10.9125	11.004	11.1849	9.99852	11.1439	10.8131	AT1G16920.1	9.21754	10.0073	9.67931	5.37083	6.43485	6.37537	9.90698	9.67369	RAB11, ATRABA1B | ATRABA1B (ARABIDOPSIS RAB GTPASE HOMOLOG A1B); GTP binding | chr1:5787489-5789147 REVERSE
84090	6.56832	7.15643	7.34687	6.33752	7.74418	6.7264	7.23531	6.80126	AT4G21750.1	9.21927	9.94735	10.005	6.47126	9.02411	8.3798	10.3814	8.89256	ATML1 | ATML1 (MERISTEM LAYER 1); DNA binding / sequence-specific DNA binding / transcription factor | chr4:11556965-11560243 FORWARD
84849	7.11504	7.60592	7.46988	6.49664	7.05001	6.77812	7.55024	7.1681	AT3G53500.2	9.22649	10.2732	9.99214	9.04547	9.11051	8.93128	10.0561	9.40562	RSZ32 | zinc knuckle (CCHC-type) family protein | chr3:19834557-19836507 REVERSE
87035	5.57252	5.49458	5.668	5.4722	7.89471	7.97892	5.1112	5.18333	AT3G58120.1	9.22998	6.91554	7.5929	3.26407	9.21698	8.38087	5.64094	7.243	ATBZIP61, BZIP61 | BZIP61; DNA binding / transcription activator/ transcription factor | chr3:21521289-21523078 REVERSE
86889	7.18124	7.27956	7.65271	7.83035	8.70004	8.56776	7.12655	7.82901	AT4G19120.1	9.23195	9.21253	9.87658	8.86771	10.6508	11.2571	8.94962	10.8685	ERD3 | ERD3 (early-responsive to dehydration 3) | chr4:10460665-10463034 REVERSE
88857	7.79005	8.19763	8.2927	8.71071	9.18748	8.85824	7.837	8.26569	AT4G19120.1	9.23195	9.21253	9.87658	8.86771	10.6508	11.2571	8.94962	10.8685	ERD3 | ERD3 (early-responsive to dehydration 3) | chr4:10460665-10463034 REVERSE
89620	9.0222	8.49404	9.86596	8.43202	11.3897	8.44426	10.051	8.78992	AT3G63170.1	9.24519	9.74941	9.58183	5.51086	5.65924	4.22223	8.07078	8.34857	| chalcone isomerase | chr3:23334675-23335993 FORWARD
88222	7.84398	8.68336	8.54339	7.5045	8.56494	8.95709	8.00088	8.2985	AT1G62020.1	9.25397	10.3376	10.0133	9.04729	8.8535	8.77248	10.2947	9.46863	| coatomer protein complex, subunit alpha, putative | chr1:22919814-22923728 FORWARD
86660	8.93584	9.4146	9.28511	8.28694	8.503	8.39708	9.21141	9.02526	AT4G12790.4	9.25699	9.15648	8.85209	8.60855	8.56026	8.21799	9.02392	8.82148	| ATP-binding family protein | chr4:7517280-7518892 REVERSE
89254	8.65421	9.18906	9.64409	8.27948	8.65786	8.58116	8.70583	9.00963	AT5G43010.1	9.26079	10.072	9.74202	9.61581	9.35777	8.83261	9.69966	9.23933	RPT4A | RPT4A; ATPase | chr5:17248563-17251014 REVERSE
83989	12.4457	12.7887	12.3557	11.2208	12.3431	10.5818	12.3151	11.6728	AT1G07790.1	9.26143	11.8344	11.2314	7.75388	8.17805	8.13406	10.4648	10.4977	HTB1 | HTB1; DNA binding | chr1:2413049-2413495 FORWARD
86469	8.67126	7.26115	7.53907	7.29371	7.29206	6.50418	7.29827	7.61971	AT4G39960.1	9.26165	8.23279	8.30428	7.90565	7.22472	6.52117	8.18396	8.05493	| DNAJ heat shock family protein | chr4:18534194-18536320 FORWARD
89752	7.66053	6.49255	6.82003	7.26769	6.75565	6.49278	6.91594	7.33765	AT3G17040.1	9.26851	7.89024	8.26991	6.72732	7.5489	7.02023	7.76447	8.93353	HCF107 | HCF107 (HIGH CHLOROPHYLL FLUORESCENT 107); binding | chr3:5809378-5812605 REVERSE
87201	5.06943	5.95552	6.35175	5.57752	5.99926	6.94817	5.67895	5.73361	AT5G07440.2	9.27792	9.03542	9.02735	11.2879	10.8362	11.7927	9.616	10.6314	GDH2 | GDH2 (GLUTAMATE DEHYDROGENASE 2); ATP binding / glutamate dehydrogenase [NAD(P)+]/ glutamate dehydrogenase/ oxidoreductase | chr5:2356153-2
84397	8.08196	9.75932	9.57929	7.53363	8.73172	9.45134	8.15246	8.35125	AT1G12000.1	9.28082	10.6243	9.98328	7.34203	9.11668	9.11775	9.9926	9.90705	| pyrophosphate--fructose-6-phosphate 1-phosphotransferase beta subunit, putative / pyrophosphate-dependent 6-phosphofructose-1-kinase, putative
89193	10.6091	11.8837	11.6412	10.1271	11.2808	12.045	10.5437	10.9741	AT1G12000.1	9.28082	10.6243	9.98328	7.34203	9.11668	9.11775	9.9926	9.90705	| pyrophosphate--fructose-6-phosphate 1-phosphotransferase beta subunit, putative / pyrophosphate-dependent 6-phosphofructose-1-kinase, putative
88476	7.03242	7.60588	7.22113	6.55905	6.73711	6.7454	7.1832	6.98689	AT3G02760.1	9.28925	10.1495	9.78788	7.77431	8.06449	7.61654	9.84632	9.07423	| ATP binding / aminoacyl-tRNA ligase/ histidine-tRNA ligase/ nucleotide binding | chr3:597588-600650 REVERSE
84164	8.72358	8.91004	8.72579	8.51367	8.89127	10.1087	8.65734	8.77368	AT5G42090.1	9.2901	9.43152	9.45233	10.3732	10.9873	10.5635	9.94941	9.86282	| LOCATED IN: endomembrane system, integral to membrane; EXPRESSED IN: 24 plant structures; EXPRESSED DURING: 14 growth stages; CONTAINS InterPro
89014	8.88784	7.9923	8.62294	7.80805	10.087	7.83277	8.97937	8.44252	AT1G47530.1	9.29562	8.91307	9.06883	8.34309	7.7499	8.6748	8.73343	9.03328	| ripening-responsive protein, putative | chr1:17451724-17454110 FORWARD
83983	7.58766	7.36424	7.40691	6.49164	6.83524	7.00361	7.16304	6.97996	AT1G80560.1	9.29836	8.89985	8.741	4.72557	6.05071	5.10052	9.1974	8.57319	| 3-isopropylmalate dehydrogenase, chloroplast, putative | chr1:30287833-30290126 FORWARD
86562	8.08757	9.64583	9.17367	8.07754	8.94223	9.31995	9.22991	8.73786	AT5G19690.1	9.30343	10.6263	10.1223	8.75683	8.14787	7.90635	10.287	9.72855	STT3A | STT3A (STAUROSPORIN AND TEMPERATURE SENSITIVE 3-LIKE A); oligosaccharyl transferase | chr5:6652649-6658214 FORWARD
86871	9.52067	12.0809	11.4897	8.89573	9.73468	9.37	9.90068	9.58001	AT5G26820.1	9.30529	8.2954	8.55097	8.30177	8.57073	8.38405	8.00547	8.93562	ATIREG3 | ATIREG3 (IRON-REGULATED PROTEIN 3) | chr5:9433858-9437005 FORWARD
89572	8.49681	9.1404	9.27004	9.00601	9.05332	9.69385	8.62946	8.56173	AT3G02870.1	9.31073	8.7819	8.46849	8.1431	7.51951	7.22816	9.00425	9.97182	VTC4 | VTC4; 3'(2'),5'-bisphosphate nucleotidase/ L-galactose-1-phosphate phosphatase/ inositol or phosphatidylinositol phosphatase/ inositol-1(or
87554	7.26009	6.83637	6.95471	7.81785	7.92764	7.33475	7.44729	7.54538	AT2G04410.1	9.31355	9.04208	9.14597	9.91087	10.0662	10.6286	9.42587	9.63364	| FUNCTIONS IN: molecular_function unknown; INVOLVED IN: biological_process unknown; LOCATED IN: plasma membrane; EXPRESSED IN: 24 plant structur
85770	9.28633	11.1382	10.4775	9.80538	9.5331	10.3553	10.3725	10.0883	AT1G54690.1	9.32994	11.1346	10.5015	7.31352	7.97084	7.57153	10.3697	10.1941	HTA3, H2AXB, G-H2AX, GAMMA-H2AX | GAMMA-H2AX (GAMMA HISTONE VARIANT H2AX); DNA binding | chr1:20414607-20415206 REVERSE
89802	6.66589	8.56308	7.09663	6.59828	6.66344	6.63597	6.68458	6.78611	AT4G01320.1	9.34048	10.1348	9.63895	9.39045	8.79041	8.70182	10.05	9.4803	ATSTE24, STE24 | ATSTE24; endopeptidase/ metalloendopeptidase | chr4:545905-549002 FORWARD
83616	6.25353	6.62498	7.56273	6.77036	7.50693	8.17123	6.48718	6.97495	AT2G01140.1	9.35719	11.0904	10.7118	10.0249	9.53397	9.60198	10.3213	10.0332	| fructose-bisphosphate aldolase, putative | chr2:95006-96491 REVERSE
85084	9.53727	10.1838	11.1385	10.7645	11.64	12.1725	10.1603	10.6317	AT2G01140.1	9.35719	11.0904	10.7118	10.0249	9.53397	9.60198	10.3213	10.0332	| fructose-bisphosphate aldolase, putative | chr2:95006-96491 REVERSE
86599	6.77429	7.13897	7.52083	5.7389	7.67998	6.43166	6.71209	6.85844	AT4G36360.1	9.35801	10.8444	11.0313	5.81804	8.59255	7.83659	10.3976	9.73588	BGAL3 | BGAL3 (beta-galactosidase 3); beta-galactosidase/ catalytic/ cation binding / sugar binding | chr4:17176840-17181143 REVERSE
86742	7.09809	7.55379	7.48593	6.15839	7.51442	6.40646	7.63275	7.10801	AT5G55230.1	9.36163	10.3403	10.1333	5.43369	7.10753	6.95543	9.99111	9.28362	ATMAP65-1, MAP65-1 | ATMAP65-1 (MICROTUBULE-ASSOCIATED PROTEINS 65-1); microtubule binding | chr5:22402716-22405182 FORWARD
89561	7.77874	8.30743	8.07209	6.13395	8.35698	7.17601	8.39702	7.55072	AT5G55230.1	9.36163	10.3403	10.1333	5.43369	7.10753	6.95543	9.99111	9.28362	ATMAP65-1, MAP65-1 | ATMAP65-1 (MICROTUBULE-ASSOCIATED PROTEINS 65-1); microtubule binding | chr5:22402716-22405182 FORWARD
89097	8.58713	8.87386	9.14058	9.3398	9.13843	9.98267	8.73501	8.96283	AT4G16760.1	9.36258	9.76594	9.88184	12.3373	10.9915	10.6702	10.1812	10.3576	ACX1, ATACX1 | ACX1 (ACYL-COA OXIDASE 1); acyl-CoA oxidase | chr4:9424930-9428689 REVERSE
85333	6.40573	6.63658	6.39488	5.49102	6.43985	6.17484	6.59532	6.38403	AT3G01540.3	9.36656	9.61992	9.72682	10.8161	10.9879	11.1904	9.92116	9.07892	DRH1, ATDRH1 | DRH1 (DEAD BOX RNA HELICASE 1); ATP-dependent RNA helicase/ ATPase | chr3:213077-216142 REVERSE
86389	8.58161	8.1935	8.30012	8.59636	8.82056	7.73534	8.23421	8.43203	AT3G55960.1	9.36747	8.00064	8.24786	9.66662	10.4161	9.45643	8.16265	8.44364	| NLI interacting factor (NIF) family protein | chr3:20760797-20762892 REVERSE
88280	7.36281	7.60783	7.81006	6.57264	7.04421	7.84156	7.44321	7.26454	AT3G19480.1	9.37699	5.99523	6.8182	6.64865	5.97134	4.96579	6.0543	7.7066	| D-3-phosphoglycerate dehydrogenase, putative / 3-PGDH, putative | chr3:6752590-6754650 FORWARD
84243	7.81904	7.82551	7.33466	6.92932	6.99493	6.68529	7.29347	7.34651	AT2G45440.1	9.38921	9.21561	9.18369	8.07564	7.65123	7.37352	9.27792	8.88619	DHDPS2 | DHDPS2 (DIHYDRODIPICOLINATE SYNTHASE); catalytic/ dihydrodipicolinate synthase/ lyase | chr2:18731294-18732867 FORWARD
86544	9.98391	9.15539	9.50353	9.61114	9.41381	8.30833	9.46597	10.7024	AT5G67360.1	9.40064	10.2966	10.0459	10.4746	11.5268	10.6955	10.5947	10.6499	ARA12 | ARA12; serine-type endopeptidase | chr5:26872192-26874465 REVERSE
85610	5.36372	6.4814	8.53096	6.41029	7.81108	7.56498	6.07481	5.52961	AT4G36250.1	9.40114	9.72354	9.98129	7.90273	10.3912	9.66703	10.6103	10.3304	ALDH3F1 | ALDH3F1 (Aldehyde Dehydrogenase 3F1); 3-chloroallyl aldehyde dehydrogenase/ aldehyde dehydrogenase (NAD) | chr4:17151029-17153381 FORWAR
86486	6.45072	6.61293	6.88053	6.79621	6.28549	6.76766	6.60356	10.0683	AT1G07080.1	9.40362	8.98782	9.12327	10.0383	9.95537	9.68058	9.39513	9.55197	| gamma interferon responsive lysosomal thiol reductase family protein / GILT family protein | chr1:2170069-2171861 FORWARD
86897	7.42026	6.52856	6.91461	7.65075	6.67381	7.82367	6.89919	7.36717	AT1G07080.1	9.40362	8.98782	9.12327	10.0383	9.95537	9.68058	9.39513	9.55197	| gamma interferon responsive lysosomal thiol reductase family protein / GILT family protein | chr1:2170069-2171861 FORWARD
84433	8.83757	9.17776	8.99445	7.92997	8.04512	7.91702	9.26068	8.66952	AT2G40430.1	9.41351	10.0824	9.89846	8.76389	8.3787	8.06468	9.96141	9.52801	| FUNCTIONS IN: molecular_function unknown; INVOLVED IN: biological_process unknown; LOCATED IN: cellular_component unknown; EXPRESSED IN: 22 pla
84240	6.48171	7.17503	7.0506	6.12294	6.67216	6.55435	7.12298	6.72518	AT3G06400.1	9.41629	10.6918	10.6604	10.0683	10.2292	10.3062	10.6124	10.0924	CHR11 | CHR11 (CHROMATIN-REMODELING PROTEIN 11); ATP binding / DNA binding / DNA-dependent ATPase/ helicase/ hydrolase, acting on acid anhydrides,
83662	7.39125	8.39822	8.5105	6.95833	7.72133	8.59181	7.90404	8.19197	AT5G63840.1	9.41747	10.542	10.1598	9.40729	9.53085	9.32486	10.4722	9.67273	RSW3 | RSW3 (RADIAL SWELLING 3); glucosidase/ hydrolase, hydrolyzing O-glycosyl compounds | chr5:25545056-25548922 FORWARD
88002	7.13214	8.15936	8.38144	6.97643	7.77197	7.19593	8.24664	7.54757	AT4G22670.1	9.41941	10.3164	9.91483	8.42914	8.51443	8.40331	10.1584	9.56489	AtHip1 | AtHip1 (Arabidopsis thaliana Hsp70-interacting protein 1); binding | chr4:11918236-11920671 FORWARD
89664	7.65522	8.27652	8.2108	6.88166	7.81905	7.82102	7.17948	7.55794	AT5G49460.1	9.42553	11.0567	10.5748	6.62362	10.106	9.58676	10.3521	10.5004	ACLB-2 | ACLB-2 (ATP CITRATE LYASE SUBUNIT B 2); ATP citrate synthase | chr5:20055048-20058195 FORWARD
85023	11.2028	11.2573	12.28	8.51952	12.8495	10.8372	10.4521	9.16033	AT5G08640.1	9.42625	12.1166	12.2704	6.71766	9.37686	8.71099	10.6199	10.0319	FLS | FLS (FLAVONOL SYNTHASE); flavonol synthase | chr5:2804009-2805175 FORWARD
87103	5.59316	6.08171	6.2065	5.55025	6.24879	7.11782	5.96321	5.96651	AT4G14160.3	9.42956	9.16437	9.1465	9.61997	9.76496	9.53438	9.41515	8.71931	| transport protein, putative | chr4:8167574-8172266 FORWARD
85705	9.31356	10.504	11.2912	8.2571	11.3289	9.00634	9.57989	9.60305	AT3G51240.1	9.43691	11.8799	12.1204	8.82377	9.07435	8.48618	10.8971	12.3032	F3H, TT6, F3'H | F3H (FLAVANONE 3-HYDROXYLASE); naringenin 3-dioxygenase | chr3:19025409-19026658 FORWARD
85096	9.47394	10.2803	10.5372	9.56073	9.92035	9.8455	9.8725	10.0015	AT4G29040.1	9.43972	10.2933	9.93784	11.1005	11.0644	10.3263	10.1554	9.71374	RPT2a | RPT2a (regulatory particle AAA-ATPase 2a); ATPase | chr4:14312369-14314386 FORWARD
85978	9.75363	10.6458	10.8419	9.68338	10.1143	10.188	10.2172	10.3295	AT4G29040.1	9.43972	10.2933	9.93784	11.1005	11.0644	10.3263	10.1554	9.71374	RPT2a | RPT2a (regulatory particle AAA-ATPase 2a); ATPase | chr4:14312369-14314386 FORWARD
83663	6.9187	7.43659	7.64597	6.11266	6.97882	6.56965	7.01854	6.87569	AT1G09620.1	9.44215	9.50544	9.27674	8.1925	8.36478	7.90151	9.56035	8.20837	| ATP binding / aminoacyl-tRNA ligase/ leucine-tRNA ligase/ nucleotide binding | chr1:3113077-3116455 REVERSE
84026	9.39824	9.82874	9.63026	8.44734	9.05234	8.62791	9.62109	9.21811	AT1G09620.1	9.44215	9.50544	9.27674	8.1925	8.36478	7.90151	9.56035	8.20837	| ATP binding / aminoacyl-tRNA ligase/ leucine-tRNA ligase/ nucleotide binding | chr1:3113077-3116455 REVERSE
83676	10.1404	10.4535	10.3091	8.60418	9.43602	9.28754	10.9392	9.77233	AT5G06360.1	9.45006	10.6657	10.3353	8.85488	8.33899	7.96387	10.8702	9.91868	| ribosomal protein S8e family protein | chr5:1944835-1946512 FORWARD
85933	6.25382	7.05549	6.86824	5.31479	6.22587	5.79111	6.43994	6.2216	AT2G21790.1	9.45184	10.3644	9.73085	6.3906	6.10319	5.85673	9.87896	9.21585	R1, RNR1, CLS8, ATRNR1 | RNR1 (RIBONUCLEOTIDE REDUCTASE 1); ATP binding / protein binding / ribonucleoside-diphosphate reductase | chr2:9293529-92
88912	8.15989	6.85519	7.09176	8.4343	8.69528	6.52884	6.49566	7.17257	AT3G50830.1	9.4591	7.91892	7.78024	9.71128	10.4834	10.1358	8.11043	9.05018	COR413-PM2, ATCOR413-PM2 | COR413-PM2 (COLD-REGULATED 413-PLASMA MEMBRANE 2) | chr3:18894109-18895355 REVERSE
89188	6.60796	7.21581	7.03742	6.04723	7.5154	6.19593	7.14179	6.63751	AT4G39400.1	9.46437	9.69338	9.90398	8.53716	10.2652	9.92807	10.3903	8.67542	BRI1, CBB2, DWF2, BIN1, ATBRI1 | BRI1 (BRASSINOSTEROID INSENSITIVE 1); kinase/ protein binding / protein heterodimerization/ protein homodimerizat
84663	7.03626	7.83342	7.94241	6.78376	7.11215	6.88304	7.36311	7.29908	AT1G53850.2	9.46854	10.3465	9.88455	9.89217	9.81687	9.19962	10.1013	9.78348	PAE1 | PAE1; endopeptidase/ peptidase/ threonine-type endopeptidase | chr1:20104131-20105792 REVERSE
85052	9.86439	9.99012	10.2491	10.1522	11.5561	9.57759	10.6672	10.5065	AT4G08685.1	9.47639	10.8115	11.0547	6.15264	9.99513	10.2094	11.7826	11.5377	SAH7 | SAH7 | chr4:5550563-5551259 FORWARD
84469	9.95196	9.89234	10.0386	9.91034	9.91962	10.8137	9.74764	9.99215	AT3G48680.1	9.47896	9.93128	9.75454	9.90039	10.04	9.70949	10.025	9.6752	GAMMA CAL2 | GAMMA CAL2 (GAMMA CARBONIC ANHYDRASE-LIKE 2); transferase | chr3:18035107-18036773 FORWARD
88553	11.0463	9.97881	10.6102	11.6811	11.209	13.7662	10.5515	11.5065	AT2G36320.1	9.48059	8.18465	8.62126	10.032	11.2952	11.9817	9.07149	9.61165	| zinc finger (AN1-like) family protein | chr2:15229388-15229873 FORWARD
84259	11.6592	12.1035	11.6184	9.57172	11.6814	9.51863	11.7168	10.9863	AT5G10400.1	9.48327	11.7194	10.8931	5.21672	6.1278	5.98776	10.6495	10.1853	| histone H3 | chr5:3270478-3270888 REVERSE
83578	5.84634	6.18179	6.31754	5.95778	6.15918	7.81789	6.11899	6.21327	AT5G18520.1	9.49657	9.29734	9.23484	9.10081	9.25326	9.03187	9.48232	9.59831	| LOCATED IN: endomembrane system, integral to membrane; EXPRESSED IN: 24 plant structures; EXPRESSED DURING: 14 growth stages; CONTAINS InterPro
84359	9.99165	9.52295	10.0898	11.3741	10.307	10.5823	10.073	10.7215	AT1G53280.1	9.50033	9.86311	9.76216	9.88376	8.82645	8.6521	10.0007	9.90448	| DJ-1 family protein | chr1:19864942-19867341 REVERSE
89563	8.69499	8.15108	8.54723	8.0766	9.80104	7.52675	8.4128	7.83185	AT5G57800.1	9.50206	10.5547	11.1461	10.2222	12.0923	10.4208	12.009	11.0663	FLP1, YRE, CER3, WAX2 | CER3 (ECERIFERUM 3); binding / catalytic/ iron ion binding / oxidoreductase | chr5:23420589-23423832 FORWARD
88221	9.28515	8.86618	8.88015	10.076	9.98279	6.99229	10.4695	8.7637	AT2G22170.1	9.5021	7.73516	8.09626	2.7121	3.91464	3.42689	8.4567	8.523	| lipid-associated family protein | chr2:9427010-9427742 REVERSE
87994	7.46239	7.21347	7.49406	7.65623	7.29496	7.88456	6.86513	6.98026	AT4G09670.1	9.50458	9.26722	9.14911	8.17853	9.04738	8.52028	9.13452	8.73041	| oxidoreductase family protein | chr4:6107382-6109049 REVERSE
85878	6.34755	5.91424	6.39052	6.30099	6.28427	6.41728	6.16725	7.00569	AT3G10740.1	9.52283	8.40148	9.07028	10.7299	13.5072	11.6443	9.3558	9.02137	ASD1, ARAF1, ARAF, ATASD1 | ASD1 (ALPHA-L-ARABINOFURANOSIDASE 1); alpha-N-arabinofuranosidase/ hydrolase, acting on glycosyl bonds / xylan 1,4-bet
86098	7.88997	7.59517	8.27157	8.26714	7.62303	7.9448	7.75323	8.86782	AT3G10740.1	9.52283	8.40148	9.07028	10.7299	13.5072	11.6443	9.3558	9.02137	ASD1, ARAF1, ARAF, ATASD1 | ASD1 (ALPHA-L-ARABINOFURANOSIDASE 1); alpha-N-arabinofuranosidase/ hydrolase, acting on glycosyl bonds / xylan 1,4-bet
86362	8.30483	8.09297	8.30348	8.55328	8.27156	9.37137	8.5808	8.40898	AT3G08930.1	9.52669	10.0076	9.76468	8.62893	9.64107	10.0273	9.97104	9.73652	| LOCATED IN: endomembrane system; EXPRESSED IN: 24 plant structures; EXPRESSED DURING: 15 growth stages; CONTAINS InterPro DOMAIN/s: LMBR1-like
85959	6.41456	6.26447	6.72437	6.58163	6.65849	7.38705	6.46181	6.89052	AT1G26110.1	9.53416	10.453	10.2554	10.0881	10.398	10.0696	10.4155	10.0379	| unknown protein | chr1:9024616-9027556 REVERSE
86498	6.89226	7.17349	7.49905	6.71945	6.94381	7.84252	6.89376	7.14108	AT5G57870.1	9.53426	10.2858	10.1059	9.95672	9.80288	10.469	10.5021	9.54844	| eukaryotic translation initiation factor 4F, putative / eIF-4F, putative | chr5:23439755-23443433 FORWARD
84868	9.45087	10.5028	10.5773	9.79099	9.89371	9.02217	8.99495	8.88044	AT1G55840.1	9.53432	10.0344	10.4033	10.3686	10.1898	10.0157	10.3171	9.99727	| SEC14 cytosolic factor (SEC14) / phosphoglyceride transfer protein | chr1:20873891-20876018 FORWARD
88244	6.07919	6.4832	6.39318	5.37621	6.43315	5.71645	6.48066	6.18662	AT1G55840.1	9.53432	10.0344	10.4033	10.3686	10.1898	10.0157	10.3171	9.99727	| SEC14 cytosolic factor (SEC14) / phosphoglyceride transfer protein | chr1:20873891-20876018 FORWARD
83869	6.65373	7.10374	7.60926	6.86549	6.80598	8.00964	6.31153	7.14569	AT1G23190.1	9.53991	9.47009	9.54922	11.1196	10.4446	10.315	9.72053	9.87414	| phosphoglucomutase, cytoplasmic, putative / glucose phosphomutase, putative | chr1:8219946-8224186 FORWARD
87180	9.05191	9.06932	9.55268	10.9846	9.67564	10.2174	9.24915	9.51066	AT2G06530.1	9.54087	8.42542	8.36773	10.3546	10.0694	9.71776	8.85792	8.92325	VPS2.1 | VPS2.1 | chr2:2588740-2590285 REVERSE
85617	7.47219	6.3793	6.51895	6.55589	6.35049	6.29965	6.54156	6.52465	AT3G59040.2	9.5603	8.23165	8.20868	6.75392	6.61493	6.1118	8.52161	8.29292	| pentatricopeptide (PPR) repeat-containing protein | chr3:21821495-21823919 REVERSE
85269	7.12912	7.5859	8.19083	8.03843	7.69311	7.71238	7.42088	7.67374	AT2G39780.1	9.56249	10.0716	10.0164	11.8363	11.5872	11.4981	9.96828	9.93161	RNS2 | RNS2 (RIBONUCLEASE 2); RNA binding / endoribonuclease/ ribonuclease T2 | chr2:16591256-16593515 FORWARD
89082	7.76515	7.60992	7.47254	8.9602	7.84692	7.44614	7.41621	8.13308	AT5G47120.1	9.56589	10.4199	10.2848	12.0088	11.4498	11.0936	10.5967	10.3089	ATBI-1, BI-1, ATBI1 | ATBI1 (BAX INHIBITOR 1) | chr5:19136071-19137585 FORWARD
84207	8.06679	8.25582	8.14873	7.51602	8.65229	7.77874	7.92233	7.99495	AT2G22125.1	9.56685	9.53337	9.80559	7.75419	9.48109	8.90103	9.62843	9.34219	| binding | chr2:9406793-9414223 FORWARD
84155	7.33253	8.30219	7.79869	6.84225	7.92276	7.63215	8.18587	7.5555	AT2G01720.1	9.5676	10.5837	10.1853	9.56747	8.91884	9.01573	10.6824	10.6481	| ribophorin I family protein | chr2:317193-320016 REVERSE
86931	8.86505	9.91403	9.45045	7.98716	9.03947	9.12909	9.24286	9.2725	AT2G01720.1	9.5676	10.5837	10.1853	9.56747	8.91884	9.01573	10.6824	10.6481	| ribophorin I family protein | chr2:317193-320016 REVERSE
89607	9.31684	9.53084	9.23988	7.57168	8.20634	8.50243	9.87406	8.60885	AT2G36930.1	9.57163	10.4243	10.2307	9.09067	8.44014	8.13219	10.9828	9.98306	| zinc finger (C2H2 type) family protein | chr2:15510002-15511347 REVERSE
88516	7.78158	8.24955	8.40934	8.65087	8.28058	8.99577	8.09885	8.76914	AT3G05500.1	9.58092	10.7401	10.4015	11.2991	10.1759	10.5592	9.96895	9.36383	| rubber elongation factor (REF) family protein | chr3:1593540-1594802 FORWARD
84461	7.86683	8.51304	8.43716	7.27561	7.82938	8.05005	8.28993	7.98963	AT4G11420.1	9.5878	10.0915	9.696	8.87256	8.73926	8.36496	10.0143	9.02406	EIF3A, ATEIF3A-1, EIF3A-1, ATTIF3A1, TIF3A1 | EIF3A (EUKARYOTIC TRANSLATION INITIATION FACTOR 3A); translation initiation factor | chr4:6947834-69
84736	10.3593	10.0061	10.3909	13.5462	10.7965	10.8984	10.3878	11.1069	AT2G31200.1	9.58833	9.85785	9.58023	10.9498	10.572	10.3579	9.56174	9.86105	ADF6, ATADF6 | ADF6 (ACTIN DEPOLYMERIZING FACTOR 6); actin binding | chr2:13294171-13294948 FORWARD
89944	9.53207	10.32	9.9831	8.62864	8.95762	8.77505	10.1784	9.46144	AT1G54250.1	9.58968	10.0897	9.86298	9.86408	9.668	9.07741	10.1382	9.80864	ATRPABC16.5, NRPB8A, NRPE8A | NRPB8A; DNA-directed RNA polymerase | chr1:20255210-20256335 FORWARD
84984	10.466	10.3425	10.286	9.11825	9.83963	10.1698	10.6526	10.1091	AT5G02530.1	9.59154	10.7854	10.2743	8.8787	8.93653	8.55963	10.6397	9.5137	| RNA and export factor-binding protein, putative | chr5:564332-565776 REVERSE
84103	7.80543	8.52922	8.55753	7.40529	7.97468	7.65092	8.14941	8.13859	AT5G09900.2	9.60624	10.2777	9.93201	9.83664	9.84892	9.23169	10.0971	9.74959	EMB2107, RPN5A, MSA | EMB2107 (EMBRYO DEFECTIVE 2107) | chr5:3089462-3092434 REVERSE
83938	9.34382	8.57528	8.71929	10.8447	8.91358	9.51695	10.5644	9.9775	AT1G06650.1	9.6114	7.13674	8.15073	10.4633	9.01604	8.60919	7.90287	8.36276	| 2-oxoglutarate-dependent dioxygenase, putative | chr1:2035909-2037047 FORWARD
89269	9.25262	10.202	9.67614	9.55749	9.6943	9.0574	10.3743	9.42055	AT3G59990.2	9.61145	9.80375	9.53473	9.44088	9.58568	9.22564	9.85528	9.32586	MAP2B | MAP2B (METHIONINE AMINOPEPTIDASE 2B); aminopeptidase/ metalloexopeptidase | chr3:22155921-22158551 REVERSE
89562	7.58098	7.9566	7.64151	6.81832	6.98427	7.19269	7.68314	7.51508	AT2G45710.1	9.61519	10.3709	9.93787	8.48002	8.08477	7.8189	10.2915	9.92461	| 40S ribosomal protein S27 (RPS27A) | chr2:18831243-18831999 FORWARD
86522	7.22977	7.73777	7.64472	6.68664	6.79115	7.27797	7.37043	6.94129	AT3G51010.1	9.62667	10.1013	9.78988	8.52416	7.86906	7.31852	9.89971	9.29133	| unknown protein | chr3:18946880-18948048 REVERSE
86239	6.26691	6.7327	6.89918	6.29356	7.71529	6.45528	6.38678	6.44716	AT3G23750.1	9.62719	9.15508	9.26048	7.84288	8.90596	9.40963	9.62847	9.5986	| leucine-rich repeat family protein / protein kinase family protein | chr3:8558332-8561263 FORWARD
87437	10.055	8.62949	8.53671	8.22057	9.68426	7.13387	8.93572	9.06054	AT3G23750.1	9.62719	9.15508	9.26048	7.84288	8.90596	9.40963	9.62847	9.5986	| leucine-rich repeat family protein / protein kinase family protein | chr3:8558332-8561263 FORWARD
88071	7.67394	7.80382	7.61043	7.17473	8.04459	6.49381	7.36307	7.2383	AT3G23750.1	9.62719	9.15508	9.26048	7.84288	8.90596	9.40963	9.62847	9.5986	| leucine-rich repeat family protein / protein kinase family protein | chr3:8558332-8561263 FORWARD
84956	7.96335	8.38714	8.32411	6.92355	7.62203	7.80671	7.87904	7.89887	AT4G39280.1	9.64252	9.69489	9.43415	9.10605	8.53526	8.5222	9.70909	9.6488	| phenylalanyl-tRNA synthetase, putative / phenylalanine--tRNA ligase, putative | chr4:18281641-18284831 REVERSE
87043	8.9284	9.14191	9.80677	10.6077	10.8612	9.59687	9.23203	9.30125	AT3G05490.1	9.65597	7.54233	8.07191	8.56734	10.8705	10.6691	8.55431	9.08399	RALFL22 | RALFL22 (ralf-like 22); signal transducer | chr3:1591381-1591740 FORWARD
86833	7.27312	7.68163	8.1094	7.65086	7.31633	8.75355	7.38298	7.58713	AT5G66760.1	9.65613	10.3946	10.2263	13.0822	13.1116	12.2981	10.554	10.423	SDH1-1 | SDH1-1; ATP binding / succinate dehydrogenase | chr5:26653776-26657224 FORWARD
89022	7.80787	8.13858	8.58484	8.2696	7.86189	9.18792	7.86718	8.08207	AT5G66760.1	9.65613	10.3946	10.2263	13.0822	13.1116	12.2981	10.554	10.423	SDH1-1 | SDH1-1; ATP binding / succinate dehydrogenase | chr5:26653776-26657224 FORWARD
86030	9.67521	8.60969	8.84245	11.093	8.70888	9.01844	8.55671	9.51116	AT5G43260.1	9.66077	7.51135	8.58416	11.6027	10.7049	10.6333	7.82901	8.74555	| chaperone protein dnaJ-related | chr5:17357693-17357986 REVERSE
86945	6.59635	6.61307	6.89825	7.83195	6.53707	6.46564	6.88317	7.37278	AT1G60710.1	9.6612	9.97752	9.93467	9.45536	10.2454	9.88931	9.88625	10.3126	ATB2 | ATB2; oxidoreductase | chr1:22355073-22356627 REVERSE
89465	7.9164	8.85066	8.66081	7.91719	8.55084	9.29911	8.21075	8.21925	AT2G44610.1	9.66808	9.58471	9.20858	9.07581	8.84065	8.69292	9.75711	9.43875	RAB6, ATRABH1B, ATRAB6A, RAB6A | RAB6A; GTP binding / protein binding | chr2:18411778-18413883 REVERSE
87685	6.88604	7.71156	8.13482	6.62279	7.17712	8.20795	6.89112	7.24402	AT5G37510.1	9.67115	10.0409	9.70174	10.7972	10.5851	10.0785	9.96226	9.29191	EMB1467 | EMB1467 (embryo defective 1467); NADH dehydrogenase (ubiquinone)/ NADH dehydrogenase/ electron carrier/ iron-sulfur cluster binding / ox
84654	5.91435	7.28822	7.44095	5.80918	6.40385	7.2057	6.13145	6.21308	AT4G11820.2	9.67189	11.1222	11.3508	7.18057	8.92808	9.61896	9.83396	10.039	MVA1 | MVA1; acetyl-CoA C-acetyltransferase/ hydroxymethylglutaryl-CoA synthase | chr4:7109124-7111901 REVERSE
90033	8.74538	9.61253	9.55166	8.19067	9.01664	8.61401	9.12909	9.29039	AT5G60640.1	9.67552	10.9866	11.1208	9.37677	9.08849	9.22085	10.5487	10.3405	ATPDIL1-4, PDI2, ATPDI2 | ATPDIL1-4 (PDI-LIKE 1-4); protein disulfide isomerase | chr5:24371141-24373993 REVERSE
89941	7.20874	7.70155	7.7622	6.58864	7.31025	7.89343	7.3452	7.5229	AT1G14670.1	9.67854	9.66568	9.57431	8.66057	9.08292	9.16287	10.1348	10.326	| endomembrane protein 70, putative | chr1:5037669-5040199 FORWARD
89614	8.71445	9.09976	9.39146	8.21991	8.97801	9.40184	8.66693	9.11775	AT4G27720.1	9.68113	8.40218	8.4383	5.75695	5.8659	4.50373	8.36725	9.87923	| LOCATED IN: plasma membrane; EXPRESSED IN: 21 plant structures; EXPRESSED DURING: 13 growth stages; CONTAINS InterPro DOMAIN/s: Protein of unkn
87786	7.13427	8.09303	7.75651	6.53136	7.11914	7.03551	7.39505	7.07208	AT1G72550.1	9.68655	10.3291	10.0633	8.69057	8.77326	8.60371	10.3373	9.85999	| tRNA synthetase beta subunit family protein | chr1:27319947-27323908 REVERSE
85228	10.7441	11.0247	10.6936	8.83385	9.61426	9.80392	10.6404	10.3669	AT5G48760.1	9.69137	11.0654	10.7198	7.94772	7.74563	7.21897	10.975	9.93884	| 60S ribosomal protein L13A (RPL13aD) | chr5:19771315-19772686 REVERSE
88256	11.318	11.3511	11.081	9.31707	9.96282	10.1327	11.0989	10.9403	AT5G48760.1	9.69137	11.0654	10.7198	7.94772	7.74563	7.21897	10.975	9.93884	| 60S ribosomal protein L13A (RPL13aD) | chr5:19771315-19772686 REVERSE
83682	6.62883	6.78214	6.87919	5.85489	6.46228	6.20285	6.67603	6.83857	AT4G31180.1	9.6931	10.5729	10.1636	10.0504	9.92238	9.31036	10.5852	9.95378	| aspartyl-tRNA synthetase, putative / aspartate--tRNA ligase, putative | chr4:15156696-15159362 FORWARD
87933	8.50797	8.18992	8.14466	7.98632	7.9898	7.23002	8.00754	7.83467	AT5G14460.1	9.69422	8.06294	8.35238	8.13158	7.51954	6.67089	8.29469	8.18849	| pseudouridine synthase/ transporter | chr5:4660239-4662543 REVERSE
89134	11.2644	11.4217	12.1976	10.2898	12.0816	12.497	11.103	12.1772	AT1G50010.1	9.69776	11.2709	10.9309	7.02541	8.29095	10.5572	10.9044	10.548	TUA2 | TUA2; structural constituent of cytoskeleton | chr1:18517737-18519729 FORWARD
84285	6.20956	6.73946	6.74797	6.33521	6.6457	7.26951	6.72414	6.41893	AT1G71860.1	9.69838	10.2392	9.88547	10.2558	10.4727	9.77443	10.1512	9.56761	PTP1, ATPTP1 | PTP1 (PROTEIN TYROSINE PHOSPHATASE 1); protein tyrosine phosphatase | chr1:27026866-27028675 FORWARD
86372	6.78793	7.2979	7.84518	6.9718	6.72713	7.82891	6.73852	6.93545	AT4G24690.1	9.71246	10.2327	10.334	11.516	11.06	10.8036	10.2986	10.1309	| ubiquitin-associated (UBA)/TS-N domain-containing protein / octicosapeptide/Phox/Bemp1 (PB1) domain-containing protein | chr4:12741191-12744202
86713	7.27016	8.0851	8.69272	7.88674	8.06149	8.41521	7.92712	8.48853	AT4G24690.1	9.71246	10.2327	10.334	11.516	11.06	10.8036	10.2986	10.1309	| ubiquitin-associated (UBA)/TS-N domain-containing protein / octicosapeptide/Phox/Bemp1 (PB1) domain-containing protein | chr4:12741191-12744202
83592	11.0663	10.6677	11.0312	11.2259	11.9236	9.82537	11.1791	11.724	AT1G68560.1	9.71914	10.7585	10.7255	8.90881	9.92649	8.99871	10.7822	9.40571	ATXYL1, XYL1 | XYL1 (ALPHA-XYLOSIDASE 1); alpha-N-arabinofuranosidase/ hydrolase, hydrolyzing O-glycosyl compounds / xylan 1,4-beta-xylosidase | c
89963	5.55088	5.35023	5.45891	5.16948	6.51813	5.53688	5.21766	5.12794	AT1G30440.1	9.73155	10.1836	10.2424	8.99991	10.3848	8.80485	9.69965	8.82915	| phototropic-responsive NPH3 family protein | chr1:10759475-10762199 FORWARD
87169	12.8437	11.6944	12.5112	13.5355	12.4456	10.7603	12.3758	12.8449	AT5G51100.1	9.73751	8.90133	8.52844	6.60126	6.62023	6.45758	9.14815	9.22935	FSD2 | FSD2 (FE SUPEROXIDE DISMUTASE 2); superoxide dismutase | chr5:20773357-20775635 REVERSE
83880	9.48504	9.03663	9.57087	8.48846	9.12123	8.84622	9.3596	9.52415	AT5G60790.1	9.73816	10.8668	10.7208	11.1046	10.0344	10.7007	11.0527	9.72267	ATGCN1, GCN1 | ATGCN1; transporter | chr5:24453760-24455767 REVERSE
87459	9.45385	9.32195	9.54507	9.64585	9.7624	10.583	9.49857	9.79842	AT4G15470.1	9.75494	10.1365	10.0145	10.8715	11.0275	11.2316	10.7099	10.8537	| EXPRESSED IN: 24 plant structures; EXPRESSED DURING: 15 growth stages; CONTAINS InterPro DOMAIN/s: Uncharacterised protein family UPF0005 (Inte
85387	8.71123	8.74493	8.85007	8.23699	8.98079	10.303	9.08858	8.87846	AT5G67560.1	9.75887	9.27375	9.16028	9.05361	9.46371	9.90613	9.15427	9.47095	ATARLA1D | ATARLA1D (ADP-ribosylation factor-like A1D); GTP binding | chr5:26950579-26951913 FORWARD
86344	8.83909	9.71176	9.27583	7.69434	8.25204	7.71231	9.23575	8.79801	AT1G20580.1	9.75966	10.9074	10.4048	8.85853	8.5198	8.31288	10.5617	9.87167	| small nuclear ribonucleoprotein, putative / snRNP, putative / Sm protein, putative | chr1:7128979-7130371 FORWARD
84563	7.3336	8.10019	7.91884	7.02994	7.37178	7.40734	7.30766	7.50844	AT1G18070.1	9.76892	9.78478	9.56119	9.36424	9.15111	9.32755	9.89455	9.39009	| EF-1-alpha-related GTP-binding protein, putative | chr1:6214236-6218211 REVERSE
84980	7.40697	7.84277	8.63142	7.37573	8.52169	6.96624	6.72735	7.39403	AT2G30490.1	9.77963	10.6072	10.641	10.2246	7.23539	7.66571	9.66706	10.5859	ATC4H, C4H, CYP73A5 | C4H (CINNAMATE-4-HYDROXYLASE); trans-cinnamate 4-monooxygenase | chr2:12993861-12995683 REVERSE
87413	7.62524	7.88506	7.80036	7.30898	8.6339	7.58518	7.92554	7.50386	AT2G38040.1	9.78189	9.22785	9.28236	7.7662	8.60789	8.51228	9.2139	8.2824	CAC3 | CAC3; acetyl-CoA carboxylase | chr2:15917612-15920749 FORWARD
87801	6.91354	7.09496	7.02244	6.24145	7.5425	6.96791	6.77632	6.69177	AT2G38040.1	9.78189	9.22785	9.28236	7.7662	8.60789	8.51228	9.2139	8.2824	CAC3 | CAC3; acetyl-CoA carboxylase | chr2:15917612-15920749 FORWARD
85170	7.87694	8.67526	8.23097	7.28385	8.46697	8.89896	8.49093	7.5608	AT5G47770.1	9.78437	10.1763	10.0745	7.85496	9.04576	9.03923	9.89467	9.86039	FPS1 | FPS1 (FARNESYL DIPHOSPHATE SYNTHASE 1); dimethylallyltranstransferase/ geranyltranstransferase | chr5:19345297-19347415 FORWARD
83857	9.73109	9.29688	9.77234	11.4173	9.84524	10.054	9.73561	10.4004	AT1G65820.1	9.7913	10.0182	9.78686	12.5411	11.7915	11.1039	10.3554	10.1952	| microsomal glutathione s-transferase, putative | chr1:24485213-24486682 FORWARD
87553	6.82698	6.16596	6.39284	6.53524	7.21632	5.74022	6.13861	6.38619	AT2G26250.1	9.7914	10.4909	10.7124	7.29608	9.50828	8.57866	10.3118	10.3829	FDH, KCS10 | KCS10 (3-KETOACYL-COA SYNTHASE 10); acyltransferase/ catalytic/ transferase, transferring acyl groups other than amino-acyl groups |
88681	8.87291	9.37077	9.10361	7.89063	8.40444	8.02848	9.32545	8.71538	AT1G51510.1	9.79734	10.6938	10.1286	9.35213	9.31615	9.37909	10.4217	9.44852	Y14 | Y14; RNA binding / protein binding | chr1:19103072-19104753 REVERSE
85813	9.21367	9.6501	9.7383	8.63749	8.87958	8.91753	9.34539	9.19259	AT1G64520.1	9.80289	10.1516	9.626	9.84812	9.76837	9.28789	9.89129	9.78582	RPN12a | RPN12a (Regulatory Particle non-ATPase 12a); peptidase | chr1:23956459-23958120 FORWARD
84393	6.75548	7.61799	7.25323	5.87588	6.38651	6.25733	6.70229	6.6101	AT1G14610.1	9.80435	10.542	10.3727	9.00363	9.08746	8.8233	10.4472	9.56072	TWN2, VALRS | TWN2 (TWIN 2); ATP binding / aminoacyl-tRNA ligase/ nucleotide binding / valine-tRNA ligase | chr1:5008502-5014486 REVERSE
87921	6.64893	7.49081	7.13842	5.76741	6.23829	6.32814	6.80315	6.73576	AT1G14610.1	9.80435	10.542	10.3727	9.00363	9.08746	8.8233	10.4472	9.56072	TWN2, VALRS | TWN2 (TWIN 2); ATP binding / aminoacyl-tRNA ligase/ nucleotide binding / valine-tRNA ligase | chr1:5008502-5014486 REVERSE
88644	6.42533	7.5328	7.19839	6.51851	6.61453	6.89289	6.77758	6.7264	AT4G02570.2	9.80574	10.4114	10.1837	10.7569	10.5561	11.232	10.6141	9.44807	ATCUL1, CUL1, AXR6 | ATCUL1 (ARABIDOPSIS THALIANA CULLIN 1); protein binding | chr4:1129315-1133435 FORWARD
84528	7.70398	8.31233	7.58568	7.20443	6.82585	7.29305	7.72014	7.37162	AT3G20060.1	9.81211	9.80131	9.20864	10.2768	10.059	9.66331	9.40701	9.62017	UBC19 | UBC19 (ubiquitin-conjugating enzyme19); ubiquitin-protein ligase | chr3:7002927-7004283 REVERSE
86187	9.12724	9.79661	9.56109	8.67467	9.12474	9.57991	9.43581	9.44755	AT1G32210.1	9.82004	10.9449	10.6497	9.74249	9.03784	9.13014	10.8689	10.8785	ATDAD1 | ATDAD1 (DEFENDER AGAINST APOPTOTIC DEATH 1) | chr1:11606047-11607652 REVERSE
83760	8.09427	7.97904	8.58578	7.70318	6.69412	7.53105	7.43369	7.95194	AT4G01100.1	9.8214	9.77101	9.66765	9.63426	9.4961	9.22147	9.85468	9.37011	ADNT1 | ADNT1 (ADENINE NUCLEOTIDE TRANSPORTER 1); ADP transmembrane transporter/ AMP transmembrane transporter/ ATP transmembrane transporter/ bin
84260	7.17223	7.89159	7.70653	6.95988	7.96063	7.34916	7.9221	7.83892	AT2G25490.1	9.82356	10.4397	10.2864	10.1534	10.8384	11.1375	10.8322	8.7638	EBF1, FBL6 | EBF1 (EIN3-BINDING F BOX PROTEIN 1); protein binding / ubiquitin-protein ligase | chr2:10848018-10850275 REVERSE
84462	9.51789	10.2804	10.5534	9.32457	9.85353	9.75927	9.76803	10.1672	AT5G58290.1	9.82557	10.8668	10.605	11.2949	11.1172	10.6811	10.8092	10.145	RPT3 | RPT3 (REGULATORY PARTICLE TRIPLE-A ATPASE 3); ATPase | chr5:23569155-23571116 FORWARD
83690	8.23543	7.68657	8.19622	8.05948	7.48056	9.53249	8.07016	7.97381	AT2G16500.1	9.82768	10.1073	10.5084	10.7925	10.6409	10.4718	8.57445	9.38896	ADC1, ARGDC1, ARGDC, SPE1 | ADC1 (ARGININE DECARBOXYLASE 1); arginine decarboxylase | chr2:7150796-7152904 REVERSE
87579	9.49692	8.94753	9.36964	9.37591	8.6235	10.9979	9.172	9.12239	AT2G16500.1	9.82768	10.1073	10.5084	10.7925	10.6409	10.4718	8.57445	9.38896	ADC1, ARGDC1, ARGDC, SPE1 | ADC1 (ARGININE DECARBOXYLASE 1); arginine decarboxylase | chr2:7150796-7152904 REVERSE
89281	8.822	9.93587	10.9805	7.9333	8.99678	9.21177	8.9955	9.06006	AT5G10160.1	9.83603	9.60596	9.19645	6.92108	7.67004	7.75577	9.3385	9.23359	| beta-hydroxyacyl-ACP dehydratase, putative | chr5:3185819-3187159 FORWARD
86333	9.23187	9.65966	9.8696	9.60687	10.3033	9.68297	9.64384	9.4604	AT3G47810.1	9.83973	9.99192	10.0207	11.5159	11.16	10.8477	10.01	10.1577	MAG1, VPS29, ATVPS29 | MAG1 (MAIGO 1); hydrolase/ protein serine/threonine phosphatase | chr3:17637256-17639017 REVERSE
85257	8.37444	9.5274	9.46113	8.40082	8.67415	8.7349	8.65579	9.0157	AT2G30110.1	9.84141	10.5582	10.2416	10.5824	10.5891	10.4224	10.3575	9.11348	ATUBA1, MOS5 | ATUBA1; ubiquitin activating enzyme/ ubiquitin-protein ligase | chr2:12852632-12857369 REVERSE
88703	6.65038	6.39057	6.08703	5.54	5.55498	5.46078	6.15368	5.92264	AT3G18420.1	9.84439	8.90795	8.73836	8.69222	7.58401	7.87358	9.23681	9.07555	| tetratricopeptide repeat (TPR)-containing protein | chr3:6324771-6325721 REVERSE
84688	8.26379	6.94539	7.0955	7.49646	8.55053	7.20147	7.02468	7.66332	AT5G58140.3	9.85101	7.96389	8.66441	9.17137	10.4876	9.71299	8.45425	8.40519	PHOT2, NPL1 | PHOT2 (PHOTOTROPIN 2); FMN binding / blue light photoreceptor/ kinase/ protein serine/threonine kinase | chr5:23524771-23529947 FORW
87104	6.91195	7.98294	7.41868	6.04253	6.38562	6.0702	7.15362	6.8993	AT3G13460.2	9.85632	10.4305	10.2361	9.60353	9.01619	8.59543	10.2422	9.11964	ECT2 | ECT2; protein binding | chr3:4385274-4388220 REVERSE
88327	9.15811	9.35807	9.51587	8.53739	9.11402	9.73314	9.34583	9.27567	AT4G34200.1	9.86327	10.7912	10.5478	9.28165	8.04087	7.8218	10.8697	8.97999	EDA9 | EDA9 (embryo sac development arrest 9); ATP binding | chr4:16374041-16376561 REVERSE
84697	9.3801	9.88698	9.96711	8.93724	9.38577	9.2781	9.47476	9.49209	AT4G24820.1	9.8661	10.5324	10.0636	10.3921	10.3296	9.83719	10.4004	10.0407	| 26S proteasome regulatory subunit, putative (RPN7) | chr4:12790471-12792599 REVERSE
89980	7.08205	8.80575	9.45702	7.19439	7.91842	10.0574	9.16043	8.49778	AT1G35720.1	9.874	8.27879	9.31187	9.57672	8.82174	9.72576	10.5898	10.9692	ANNAT1, OXY5, ATOXY5 | ANNAT1 (ANNEXIN ARABIDOPSIS 1); ATP binding / calcium ion binding / calcium-dependent phospholipid binding / copper ion bin
88056	6.55814	7.01698	6.97313	6.40075	7.50353	7.20078	6.09972	6.29766	AT5G47780.1	9.8779	10.3056	10.1479	8.74189	10.1196	9.54503	10.0598	9.99984	GAUT4 | GAUT4 (Galacturonosyltransferase 4); polygalacturonate 4-alpha-galacturonosyltransferase/ transferase, transferring glycosyl groups | chr5
86528	8.13326	6.74406	7.04041	7.26199	6.55551	6.73807	6.41178	7.08877	AT5G05740.1	9.87915	8.49791	8.83654	7.75278	7.04652	6.39183	8.51963	8.9281	ATEGY2, EGY2 | EGY2; metalloendopeptidase | chr5:1724023-1726859 REVERSE
86916	5.88257	6.64193	6.97268	6.27309	7.23245	7.21272	6.18428	6.61164	AT3G25140.1	9.90237	10.6012	10.4934	8.81718	9.7417	9.68508	10.7004	11.405	GAUT8, QUA1 | QUA1 (QUASIMODO 1); polygalacturonate 4-alpha-galacturonosyltransferase/ transferase, transferring glycosyl groups / transferase, tr
88445	8.43368	9.13822	9.01816	7.73143	7.98426	8.50316	8.71786	8.52374	AT1G10840.1	9.9056	10.0184	9.86551	8.92437	8.84328	8.57655	10.2934	9.92522	TIF3H1 | TIF3H1; translation initiation factor | chr1:3607885-3610299 REVERSE
85139	6.90002	6.93029	6.65042	7.16097	6.48747	5.95823	6.632	6.69104	AT3G20000.1	9.91166	10.6519	10.4829	9.06497	8.66128	8.1865	10.7611	9.67479	TOM40 | TOM40; P-P-bond-hydrolysis-driven protein transmembrane transporter/ voltage-gated anion channel | chr3:6967685-6970247 FORWARD
85021	8.11824	8.15284	7.92871	7.03505	8.84548	6.65847	8.33661	7.32798	AT5G67070.1	9.91749	11.4164	11.3295	4.6195	6.69249	6.1336	10.7545	10.9287	RALFL34 | RALFL34 (ralf-like 34); signal transducer | chr5:26768120-26768509 FORWARD
86301	12.3834	12.9247	13.0466	10.5414	12.0682	12.5699	12.3412	12.5901	AT5G67070.1	9.91749	11.4164	11.3295	4.6195	6.69249	6.1336	10.7545	10.9287	RALFL34 | RALFL34 (ralf-like 34); signal transducer | chr5:26768120-26768509 FORWARD
83746	6.8109	6.15862	6.494	6.6254	5.50187	6.35477	5.98073	5.88819	AT5G43760.1	9.92433	8.90081	9.29235	9.17219	10.9946	9.30832	9.49737	9.17743	KCS20 | KCS20 (3-KETOACYL-COA SYNTHASE 20); fatty acid elongase | chr5:17585903-17588486 FORWARD
85327	9.30761	10.077	10.04	9.46668	10.3465	9.2958	9.92648	10.0957	AT4G23630.1	9.92699	11.1543	11.127	11.1634	11.1019	11.1376	11.4692	11.2106	BTI1 | BTI1 (VIRB2-INTERACTING PROTEIN 1) | chr4:12318070-12319574 FORWARD
87839	7.35201	6.88897	8.22915	7.59962	7.28945	6.31213	6.3354	6.69063	AT1G02475.1	9.92705	7.64012	8.48127	10.7915	10.0785	9.34827	8.59487	9.19905	| FUNCTIONS IN: molecular_function unknown; INVOLVED IN: biological_process unknown; LOCATED IN: chloroplast; EXPRESSED IN: 22 plant structures;
87429	10.0784	10.2428	9.9736	8.09706	8.71633	8.40124	10.6629	9.64297	AT1G25260.1	9.92895	11.0641	10.7796	8.47355	8.012	7.46354	11.3546	10.0312	| acidic ribosomal protein P0-related | chr1:8854163-8855766 REVERSE
88188	10.1003	10.2261	9.90542	8.21759	8.68278	8.38205	10.6419	9.53701	AT1G25260.1	9.92895	11.0641	10.7796	8.47355	8.012	7.46354	11.3546	10.0312	| acidic ribosomal protein P0-related | chr1:8854163-8855766 REVERSE
84516	7.79708	7.15463	7.2781	7.21384	7.20486	9.08443	7.26907	7.02407	AT3G30775.1	9.93443	11.6736	11.3347	9.50245	12.5764	12.0999	11.7809	11.5365	ERD5, PRODH, AT-POX, ATPOX, ATPDH, PRO1 | ERD5 (EARLY RESPONSIVE TO DEHYDRATION 5); proline dehydrogenase | chr3:12448880-12451126 REVERSE
88286	8.02432	7.37087	7.44438	6.79683	7.3445	9.5368	7.12929	7.08722	AT3G30775.1	9.93443	11.6736	11.3347	9.50245	12.5764	12.0999	11.7809	11.5365	ERD5, PRODH, AT-POX, ATPOX, ATPDH, PRO1 | ERD5 (EARLY RESPONSIVE TO DEHYDRATION 5); proline dehydrogenase | chr3:12448880-12451126 REVERSE
85849	7.99722	7.6607	8.02361	8.80114	7.69084	7.99331	7.63347	8.35567	AT4G14040.1	9.93733	8.57265	8.7614	8.9832	8.93821	8.79206	8.66525	9.22435	EDA38, SBP2 | SBP2 (SELENIUM-BINDING PROTEIN 2); selenium binding | chr4:8100691-8102828 REVERSE
89150	7.79896	8.36949	8.31015	7.42051	7.49029	7.33587	7.85825	7.69285	AT2G05840.1	9.93861	10.4824	9.96015	10.427	10.3778	9.73504	10.25	10.1633	PAA2 | PAA2 (20S PROTEASOME SUBUNIT PAA2); endopeptidase/ peptidase/ threonine-type endopeptidase | chr2:2234226-2236053 FORWARD
87697	8.04769	7.57237	7.33925	6.88921	7.29546	6.35766	7.28345	7.22319	AT3G51140.1	9.94213	8.63831	8.35794	7.81665	6.49403	6.91259	8.59389	8.98991	| INVOLVED IN: biological_process unknown; LOCATED IN: chloroplast, chloroplast inner membrane, chloroplast envelope; EXPRESSED IN: 22 plant stru
85407	7.29445	8.04314	8.0523	7.50117	7.92728	9.20821	7.51453	7.55755	AT2G44350.1	9.94814	10.4706	10.2004	11.7932	11.2165	10.8045	10.096	9.99966	ATCS, CSY4 | ATCS; ATP binding / ATP citrate synthase/ citrate (SI)-synthase | chr2:18316673-18320524 FORWARD
85251	6.61666	6.67616	7.41747	7.64833	6.70236	7.62145	6.5772	7.01613	AT5G11520.1	9.95949	9.0688	9.25279	12.2325	11.2233	11.0948	9.29812	9.72182	ASP3, YLS4 | ASP3 (ASPARTATE AMINOTRANSFERASE 3); L-aspartate:2-oxoglutarate aminotransferase | chr5:3685257-3687721 REVERSE
83893	7.69298	7.5595	8.00104	7.79652	8.15921	9.1677	7.83683	7.72719	AT4G37760.1	9.95978	8.333	9.38193	10.7881	11.7906	11.6782	9.0849	9.02335	SQE3 | SQE3 (squalene epoxidase 3); squalene monooxygenase | chr4:17744085-17746426 FORWARD
84326	5.76463	6.48588	6.43533	5.44727	6.02057	5.74616	5.57475	5.97396	AT1G20950.1	9.96597	10.9703	10.2965	7.38775	6.70299	7.1097	10.4	10.038	| pyrophosphate--fructose-6-phosphate 1-phosphotransferase-related / pyrophosphate-dependent 6-phosphofructose-1-kinase-related | chr1:7297467-73
83958	6.65236	7.66112	7.75635	5.95731	7.14126	6.7865	7.25276	6.9928	AT1G48410.1	9.96645	11.7428	11.3737	9.75808	10.6135	10.4784	11.7509	10.3732	AGO1 | AGO1 (ARGONAUTE 1); endoribonuclease/ miRNA binding / protein binding / siRNA binding | chr1:17886285-17891892 REVERSE
87893	6.23345	7.29633	7.35103	5.9392	6.95924	6.34002	6.76441	6.54413	AT1G48410.1	9.96645	11.7428	11.3737	9.75808	10.6135	10.4784	11.7509	10.3732	AGO1 | AGO1 (ARGONAUTE 1); endoribonuclease/ miRNA binding / protein binding / siRNA binding | chr1:17886285-17891892 REVERSE
85285	8.81441	10.1173	10.0829	8.19096	9.70421	9.12978	9.83766	9.4168	AT1G48410.2	9.96645	11.7428	11.3737	9.75808	10.6135	10.4784	11.7509	10.3732	AGO1 | AGO1 (ARGONAUTE 1); endoribonuclease/ miRNA binding / protein binding / siRNA binding | chr1:17886285-17891892 REVERSE
87382	9.01823	8.2349	8.15374	8.24244	7.8446	7.41435	8.27261	8.22264	AT1G27385.1	9.96648	8.38752	8.4276	9.6739	9.42423	8.97655	8.37301	8.41031	| unknown protein | chr1:9511129-9512820 REVERSE
84765	12.0256	11.6385	12.1045	13.5194	12.3221	13.0978	12.0666	12.5762	AT4G27130.1	9.96807	10.4832	10.2348	9.75685	10.4544	10.6813	10.615	9.95733	| eukaryotic translation initiation factor SUI1, putative | chr4:13604814-13605525 REVERSE
84463	11.6655	11.4769	11.8432	10.4632	11.665	10.6449	11.539	11.508	AT1G49760.1	9.97707	10.2395	10.129	7.24332	7.82223	6.72826	10.6787	8.90102	PAB8, PABP8 | PAB8 (POLY(A) BINDING PROTEIN 8); RNA binding / translation initiation factor | chr1:18416740-18419753 FORWARD
89126	8.52153	8.18547	8.44803	6.94945	7.5848	7.96829	7.79924	7.49	AT1G49760.1	9.97707	10.2395	10.129	7.24332	7.82223	6.72826	10.6787	8.90102	PAB8, PABP8 | PAB8 (POLY(A) BINDING PROTEIN 8); RNA binding / translation initiation factor | chr1:18416740-18419753 FORWARD
88991	6.45516	6.39925	6.57045	7.33315	6.4791	6.85587	6.25493	6.72795	AT1G74910.3	9.98443	8.70531	9.15687	8.48176	8.67161	8.07777	9.00552	9.20022	| ADP-glucose pyrophosphorylase family protein | chr1:28135852-28138456 REVERSE
83934	6.47029	7.35658	7.23991	5.99516	6.72225	6.98193	6.41368	6.78109	AT5G05010.1	9.98505	10.7123	10.4624	9.2103	9.16864	9.18526	10.66	10.5899	| clathrin adaptor complexes medium subunit-related | chr5:1477137-1479872 FORWARD
84757	7.46942	8.6244	8.50152	7.1709	7.90292	8.36011	7.6823	8.07426	AT5G05010.1	9.98505	10.7123	10.4624	9.2103	9.16864	9.18526	10.66	10.5899	| clathrin adaptor complexes medium subunit-related | chr5:1477137-1479872 FORWARD
84940	11.9071	12.1294	12.3765	12.5773	12.8428	11.7675	12.2316	12.5902	AT3G02520.1	9.98848	11.1932	10.5978	10.7574	9.90577	10.0111	10.9759	10.356	GRF7, GF14 NU | GRF7 (GENERAL REGULATORY FACTOR 7); protein binding / protein phosphorylated amino acid binding | chr3:526800-527915 REVERSE
86722	5.66343	5.90871	6.23715	5.80322	6.09934	9.10621	6.11914	5.95617	AT3G02520.1	9.98848	11.1932	10.5978	10.7574	9.90577	10.0111	10.9759	10.356	GRF7, GF14 NU | GRF7 (GENERAL REGULATORY FACTOR 7); protein binding / protein phosphorylated amino acid binding | chr3:526800-527915 REVERSE
87506	10.4316	10.8291	10.6616	9.79186	9.99767	9.79167	10.611	10.3561	AT3G11400.1	9.99767	10.8133	10.4125	9.13355	9.09587	8.91674	10.7386	9.83021	EIF3G1, ATEIF3G1 | eukaryotic translation initiation factor 3G / eIF3g | chr3:3578536-3580366 FORWARD
87710	7.23101	7.57123	7.47821	6.49337	6.802	6.91053	7.29922	7.18844	AT3G11400.1	9.99767	10.8133	10.4125	9.13355	9.09587	8.91674	10.7386	9.83021	EIF3G1, ATEIF3G1 | eukaryotic translation initiation factor 3G / eIF3g | chr3:3578536-3580366 FORWARD
85379	9.61552	7.62151	7.88566	11.6191	9.36192	8.19924	8.8192	9.68265	AT3G21670.1	9.99781	9.13114	10.4642	11.9582	12.1475	11.4335	9.60727	9.13643	| nitrate transporter (NTP3) | chr3:7626942-7628954 REVERSE
84175	6.04081	6.01735	6.27408	7.06118	7.99473	7.58329	6.69945	6.22553	AT2G40300.1	10.004	10.1057	10.0417	9.21187	8.36659	7.97111	10.4062	9.98691	ATFER4 | ATFER4 (ferritin 4); binding / ferric iron binding / oxidoreductase/ transition metal ion binding | chr2:16831501-16833214 REVERSE
88307	8.42516	8.86983	8.84695	9.83657	9.72485	9.78949	8.86609	8.51326	AT4G09720.2	10.0075	9.88103	9.68677	9.64307	9.3981	9.66384	9.96415	10.1669	ATRABG3A | Ras-related GTP-binding protein, putative | chr4:6133405-6134959 FORWARD
88484	10.5245	10.6228	10.4534	10.6991	10.3601	11.3949	10.6131	10.5896	AT1G72170.1	10.012	10.535	9.99579	9.45639	9.35819	9.06689	10.2999	10.348	| unknown protein | chr1:27156403-27157516 FORWARD
85015	8.94649	9.65952	9.88217	8.265	8.85863	8.41829	8.77607	9.22302	AT1G29150.1	10.0154	10.7786	10.3651	10.8861	10.8776	10.6211	10.5998	10.2913	ATS9, RPN6 | ATS9 (ARABIDOPSIS NON-ATPASE SUBUNIT 9) | chr1:10181240-10182499 FORWARD
86386	8.9897	10.2949	9.83384	9.56579	9.44775	10.6667	9.89765	9.53469	AT5G11500.1	10.0184	10.4394	10.3091	10.9641	10.729	10.7497	10.3034	9.53912	| unknown protein | chr5:3676747-3678946 FORWARD
89760	8.78457	9.34051	9.32	8.08745	8.54967	8.53794	9.16305	8.82352	AT1G18500.1	10.022	8.90499	8.68204	8.37142	8.60702	7.2394	9.10462	8.09909	MAML-4, IPMS1 | MAML-4 (METHYLTHIOALKYLMALATE SYNTHASE-LIKE 4); 2-isopropylmalate synthase | chr1:6369347-6372861 FORWARD
86828	8.01842	8.06791	8.08418	7.064	7.25832	7.40119	7.79055	7.69036	AT3G27740.1	10.0341	9.81245	9.58631	7.97079	7.57399	6.97017	10.0179	8.49982	CARA | CARA (CARBAMOYL PHOSPHATE SYNTHETASE A); carbamoyl-phosphate synthase (glutamine-hydrolyzing)/ carbamoyl-phosphate synthase/ catalytic | ch
87023	9.25536	9.50923	9.4099	8.38322	8.59282	8.30526	9.35346	8.80678	AT3G27740.1	10.0341	9.81245	9.58631	7.97079	7.57399	6.97017	10.0179	8.49982	CARA | CARA (CARBAMOYL PHOSPHATE SYNTHETASE A); carbamoyl-phosphate synthase (glutamine-hydrolyzing)/ carbamoyl-phosphate synthase/ catalytic | ch
86524	7.80942	8.07098	8.31895	7.52963	8.69448	7.93091	8.55585	8.63954	AT5G62670.1	10.0362	10.4448	10.6793	8.13753	9.93559	7.9317	10.5076	9.68463	AHA11 | AHA11 (Arabidopsis H(+)-ATPase 11); ATPase | chr5:25159495-25164957 FORWARD
85976	8.91913	7.21233	7.2852	8.3757	7.57356	6.31709	7.77768	7.69946	AT1G73110.1	10.042	7.00405	7.69089	6.51545	5.74384	5.47255	7.17241	8.16884	| ribulose bisphosphate carboxylase/oxygenase activase, putative / RuBisCO activase, putative | chr1:27494344-27496844 REVERSE
87174	7.34959	6.42267	6.34794	6.80411	6.55213	6.24518	6.48745	6.68415	AT2G30170.1	10.0509	8.38637	8.9801	9.21236	8.44083	8.15633	8.46262	8.46838	| catalytic | chr2:12879802-12881474 REVERSE
84076	7.24912	7.91328	7.91305	6.69395	7.77035	6.79748	7.97735	7.60648	AT2G33210.1	10.0535	11.1806	10.5769	9.46184	8.62193	7.93046	10.9132	9.72911	HSP60-2 | HSP60-2 (HEAT SHOCK PROTEIN 60-2); ATP binding | chr2:14075093-14078568 REVERSE
88627	7.9096	8.52474	8.70019	7.38729	7.86858	7.32896	7.68653	7.29864	AT4G39460.1	10.0605	9.82496	9.81504	7.32777	7.66876	7.01757	9.41929	9.37489	SAMC1, SAMT1 | SAMC1 (S-ADENOSYLMETHIONINE CARRIER 1); S-adenosylmethionine transmembrane transporter/ binding | chr4:18356093-18358596 REVERSE
85295	10.0889	10.5407	10.4815	10.9529	11.1576	10.4962	10.6643	10.6059	AT3G05840.2	10.0714	10.5941	10.5103	10.876	10.733	10.5781	10.8494	9.67494	ATSK12 | ATSK12; protein kinase/ protein serine/threonine kinase | chr3:1740793-1742927 FORWARD
88248	7.20008	8.48185	8.09511	7.23481	7.42334	8.57284	8.08708	7.71657	AT4G22000.1	10.0719	10.5628	10.2312	9.66936	9.56976	9.23788	10.7879	10.3412	| unknown protein | chr4:11659810-11660202 REVERSE
89880	7.20255	7.48534	7.43734	6.37313	6.75773	7.27578	7.34834	7.13567	AT4G22000.1	10.0719	10.5628	10.2312	9.66936	9.56976	9.23788	10.7879	10.3412	| unknown protein | chr4:11659810-11660202 REVERSE
88182	8.68146	8.99384	9.39912	8.07195	8.84996	9.48886	8.85682	8.81264	AT1G43710.1	10.0743	10.2359	10.4522	10.0685	9.1386	10.0053	10.141	10.081	emb1075 | emb1075 (embryo defective 1075); carboxy-lyase/ catalytic/ pyridoxal phosphate binding | chr1:16486534-16488298 REVERSE
84518	6.50957	6.69046	7.05019	7.31745	7.7166	9.28408	7.25366	7.05404	AT3G57530.1	10.081	7.50689	7.64207	9.53846	9.88651	9.78758	8.34021	8.17935	CPK32, ATCPK32, CDPK32 | CPK32 (CALCIUM-DEPENDENT PROTEIN KINASE 32); calcium-dependent protein kinase C/ calmodulin-dependent protein kinase/ kin
84485	8.36368	7.76294	7.99541	7.74107	7.90004	7.26808	7.69231	7.60781	AT1G63610.1	10.0845	8.44057	8.5005	8.11861	7.30019	7.08879	8.52086	9.10352	| unknown protein | chr1:23583675-23585599 REVERSE
89438	10.0353	9.84682	9.94203	10.3447	10.9414	10.0519	10.1655	10.3677	AT1G32400.2	10.0896	9.87334	9.83547	9.83132	10.242	10.1016	9.76584	9.73378	TOM2A | TOM2A (TOBAMOVIRUS MULTIPLICATION 2A); protein binding | chr1:11689393-11690873 REVERSE
85027	11.1449	10.4109	10.3859	12.4897	9.9622	8.00215	10.9047	11.9324	AT5G58070.1	10.0918	9.49395	9.63698	11.5899	11.3866	10.4185	9.96105	10.6545	ATTIL, TIL | TIL (TEMPERATURE-INDUCED LIPOCALIN); binding / transporter | chr5:23500512-23501156 REVERSE
87689	7.01537	7.91518	7.4741	5.93078	6.60656	6.30888	7.56854	6.99847	AT3G23990.1	10.1026	11.315	10.8594	9.20589	9.57201	8.49715	11.0629	9.6921	HSP60, HSP60-3B | HSP60 (HEAT SHOCK PROTEIN 60); ATP binding | chr3:8669013-8672278 FORWARD
89332	5.43166	6.24193	6.01132	5.12164	5.41172	5.72232	5.70633	5.54413	AT3G23990.1	10.1026	11.315	10.8594	9.20589	9.57201	8.49715	11.0629	9.6921	HSP60, HSP60-3B | HSP60 (HEAT SHOCK PROTEIN 60); ATP binding | chr3:8669013-8672278 FORWARD
89938	7.90492	9.32126	8.74107	6.65892	7.21025	7.06068	8.75159	7.88985	AT3G23990.1	10.1026	11.315	10.8594	9.20589	9.57201	8.49715	11.0629	9.6921	HSP60, HSP60-3B | HSP60 (HEAT SHOCK PROTEIN 60); ATP binding | chr3:8669013-8672278 FORWARD
83905	8.54672	9.17863	9.42588	8.12326	8.87187	8.22865	8.79149	8.64214	AT3G51260.1	10.1078	10.498	10.0329	10.466	10.2868	9.81949	10.3869	9.63364	PAD1 | PAD1 (20s proteasome alpha subunit pad1); endopeptidase/ peptidase/ threonine-type endopeptidase | chr3:19031086-19032746 FORWARD
89280	9.09703	9.10211	9.40006	8.88413	9.50455	11.0266	9.16751	9.24201	AT1G50430.1	10.1215	10.1769	10.0724	9.84499	8.97031	8.55483	9.95404	10.0244	DWF5, PA, LE, ST7R, 7RED | DWF5 (DWARF 5); sterol delta7 reductase | chr1:18682175-18685555 REVERSE
88915	6.77293	5.79549	5.89682	6.46855	5.94687	5.78084	5.75718	6.03193	AT5G53580.1	10.1224	8.2007	8.842	8.63572	7.82133	7.48213	8.68774	9.04498	| aldo/keto reductase family protein | chr5:21765215-21766919 REVERSE
84758	8.6753	9.327	9.83906	8.30448	8.84908	8.698	8.77159	9.11631	AT1G45000.1	10.1264	11.1153	10.7184	10.639	10.5079	10.1661	10.8952	10.5642	| 26S proteasome regulatory complex subunit p42D, putative | chr1:17009220-17011607 FORWARD
84011	10.1437	9.01824	9.43485	7.43713	8.49129	8.35208	10.1515	8.26112	AT3G23600.1	10.1294	9.90628	10.0584	12.1673	12.3699	12.1387	10.6057	10.7104	| dienelactone hydrolase family protein | chr3:8473833-8475655 FORWARD
85432	10.9189	10.4272	10.7976	12.7476	11.0114	11.6249	10.7226	11.0399	AT3G23600.1	10.1294	9.90628	10.0584	12.1673	12.3699	12.1387	10.6057	10.7104	| dienelactone hydrolase family protein | chr3:8473833-8475655 FORWARD
84693	8.24837	8.27571	8.26101	8.76171	8.229	9.16926	8.14601	7.94701	AT5G47890.1	10.1327	10.1794	10.0246	10.4482	10.363	9.88787	10.1459	10.5015	| NADH-ubiquinone oxidoreductase B8 subunit, putative | chr5:19388806-19390409 FORWARD
85548	10.1636	9.22805	9.59492	10.9439	9.52711	9.30034	9.20671	9.68693	AT2G01110.1	10.1353	7.96015	8.48416	9.4252	8.6273	7.78719	7.83585	8.64024	APG2, UNE3, PGA2, TATC | APG2 (ALBINO AND PALE GREEN 2); proton motive force dependent protein transmembrane transporter | chr2:83786-85088 REVERS
86246	8.27818	8.65915	8.64048	8.72995	9.07166	9.38954	9.05865	8.62066	AT1G12310.1	10.1413	10.7123	10.5631	9.24256	9.93406	10.5784	10.7839	11.0907	| calmodulin, putative | chr1:4187500-4187946 REVERSE
84203	11.6926	10.5851	10.8766	10.892	10.6724	12.155	10.7229	11.5836	AT4G26850.1	10.1414	10.4192	11.016	12.3012	11.2863	11.8163	10.7284	10.0008	VTC2 | VTC2 (vitamin c defective 2); GDP-D-glucose phosphorylase/ GDP-galactose:glucose-1-phosphate guanyltransferase/ GDP-galactose:mannose-1-pho
89554	6.32285	6.5878	6.59533	5.79012	6.57961	8.39036	6.57399	6.30949	AT2G34770.1	10.1474	8.48762	8.84911	8.54397	9.45116	11.0981	8.60251	9.44433	FAH1 | FAH1 (FATTY ACID HYDROXYLASE 1); catalytic/ fatty acid alpha-hydroxylase | chr2:14666776-14668061 FORWARD
87298	9.39565	9.67265	9.64188	10.2509	9.48493	8.89897	9.61286	9.70318	AT4G21110.1	10.1565	10.9307	10.7036	10.6016	10.6705	10.1008	10.7418	10.6044	| G10 family protein | chr4:11267673-11268774 FORWARD
83963	9.22376	10.0456	10.0817	8.6137	9.3627	9.60218	9.27501	9.61765	AT2G34250.1	10.1587	10.9497	10.6357	10.3403	9.60329	9.70734	10.9653	10.6378	| protein transport protein sec61, putative | chr2:14462635-14464572 FORWARD
84961	8.61442	9.30536	9.09707	7.76989	8.50056	8.32536	9.04408	8.69548	AT3G56150.1	10.1597	10.5193	10.2313	9.43178	9.7522	9.31169	10.6709	9.04329	EIF3C, ATEIF3C-1, EIF3C-1, ATTIF3C1, TIF3C1 | EIF3C (EUKARYOTIC TRANSLATION INITIATION FACTOR 3C); translation initiation factor | chr3:20833790-2
86108	7.33492	7.9561	7.70064	6.29363	7.12524	6.97853	7.7195	7.27472	AT3G56150.1	10.1597	10.5193	10.2313	9.43178	9.7522	9.31169	10.6709	9.04329	EIF3C, ATEIF3C-1, EIF3C-1, ATTIF3C1, TIF3C1 | EIF3C (EUKARYOTIC TRANSLATION INITIATION FACTOR 3C); translation initiation factor | chr3:20833790-2
86130	9.62507	9.69301	9.6197	8.56076	9.94596	8.28703	9.30931	8.93832	AT3G54400.1	10.16	10.7125	10.3347	5.50637	7.44061	5.67099	10.5874	10.1659	| aspartyl protease family protein | chr3:20140291-20142599 REVERSE
89728	8.33458	8.29922	9.13301	7.14024	7.64039	7.02581	7.56701	7.78943	AT5G16620.1	10.1602	9.15362	8.93316	8.13913	7.51786	7.35253	8.9663	8.03221	PDE120, TIC40, ATTIC40 | TIC40 | chr5:5450808-5454256 FORWARD
87498	10.2428	10.4711	10.4379	9.94222	10.1942	11.2925	10.0821	10.1486	AT5G67500.1	10.168	9.77495	9.50266	10.8854	10.2961	10.2395	10.051	9.79316	VDAC2, ATVDAC2 | VDAC2 (VOLTAGE DEPENDENT ANION CHANNEL 2); voltage-gated anion channel | chr5:26935223-26937123 FORWARD
85997	5.78619	5.21929	5.95866	7.44335	6.90661	6.02665	5.75337	5.88249	AT3G49220.1	10.1752	9.72565	10.3709	8.47458	11.6452	12.0946	10.5384	10.7649	| pectinesterase family protein | chr3:18249840-18253647 FORWARD
85983	7.89599	8.34312	8.15926	7.40003	7.89277	7.74489	8.66873	7.95129	AT3G26420.1	10.1771	10.4599	10.2121	9.22384	9.49704	9.3161	9.83783	9.51526	ATRZ-1A | ATRZ-1A; RNA binding / nucleotide binding | chr3:9671953-9673055 FORWARD
88583	8.38028	7.96256	8.2167	9.22804	10.1707	9.39828	8.24595	8.08212	AT5G14970.1	10.1776	7.90144	8.77697	9.43325	8.79182	8.68892	7.57748	8.53921	| unknown protein | chr5:4847368-4848760 FORWARD
84893	7.2857	7.36394	7.6628	8.1987	7.16182	9.49751	7.56983	7.61857	AT1G01050.1	10.1793	9.81005	9.94758	9.96985	9.60725	9.77912	10.3107	10.5037	AtPPa1 | AtPPa1 (Arabidopsis thaliana pyrophosphorylase 1); inorganic diphosphatase | chr1:31382-32670 REVERSE
84318	10.5372	11.1421	11.4939	10.66	11.5013	12.1492	11.4754	11.2724	AT1G78300.1	10.1905	10.8323	10.4563	9.32749	10.2035	10.7496	10.6844	10.256	GRF2, 14-3-3OMEGA, GF14 OMEGA | GRF2 (GENERAL REGULATORY FACTOR 2); protein binding / protein phosphorylated amino acid binding | chr1:29461883-29
84321	8.8223	8.71504	9.46259	9.15375	8.24724	10.1835	9.74206	9.70792	AT3G53990.1	10.1943	8.27084	8.94062	10.9135	11.5613	11.5912	11.2441	10.9926	| universal stress protein (USP) family protein | chr3:19989658-19991019 REVERSE
90053	7.12896	7.19246	7.53029	6.66763	6.92962	6.56298	6.51932	6.80637	AT1G09795.1	10.204	9.45224	9.53714	8.79575	8.69059	8.31344	9.42179	8.93719	ATATP-PRT2, HISN1B | ATATP-PRT2 (ATP PHOSPHORIBOSYL TRANSFERASE 2); ATP phosphoribosyltransferase | chr1:3173588-3176690 FORWARD
84201	8.67141	9.21553	9.11233	8.22971	8.90091	8.72662	9.11404	8.78088	AT1G79920.1	10.2063	11.115	10.636	10.1957	9.89796	10.0075	10.9439	9.09251	| ATP binding | chr1:30058935-30062224 REVERSE
84034	7.8678	8.82068	8.60872	8.33234	7.61591	7.73382	8.32123	8.36275	AT5G55190.1	10.2107	10.998	10.7114	10.2006	9.75904	9.60285	11.0782	10.4948	RAN3, ATRAN3 | RAN3 (RAN GTPASE 3); GTP binding / GTPase/ protein binding | chr5:22392285-22393957 FORWARD
84067	7.74585	8.80383	8.4478	7.58315	7.56381	8.45477	8.36785	8.41305	AT5G55190.1	10.2107	10.998	10.7114	10.2006	9.75904	9.60285	11.0782	10.4948	RAN3, ATRAN3 | RAN3 (RAN GTPASE 3); GTP binding / GTPase/ protein binding | chr5:22392285-22393957 FORWARD
86907	8.19607	9.23408	8.65232	7.24436	7.51816	7.43285	8.84166	8.0604	AT4G30220.1	10.2206	11.2508	10.8391	8.93186	9.06349	8.63134	11.0438	10.4449	RUXF | RUXF (SMALL NUCLEAR RIBONUCLEOPROTEIN F) | chr4:14803100-14804259 REVERSE
84310	5.35078	6.44434	6.4229	5.33382	5.63316	6.4699	5.56435	5.87474	AT5G65620.1	10.2222	9.90359	9.8223	10.7155	10.747	10.18	10.1367	10.0515	| peptidase M3 family protein / thimet oligopeptidase family protein | chr5:26221951-26225784 FORWARD
88919	7.77337	7.3857	7.50017	7.84473	7.93682	8.71752	8.04651	7.88976	AT3G55430.1	10.2258	10.0934	10.3138	11.2911	10.9294	12.3593	10.6661	10.978	| glycosyl hydrolase family 17 protein / beta-1,3-glucanase, putative | chr3:20549806-20552004 REVERSE
84286	7.31445	8.1625	8.13462	6.41722	7.04003	7.35357	7.6341	7.38414	AT4G19210.1	10.2299	10.162	9.96187	10.3001	10.1384	9.70876	10.5468	9.89824	ATRLI2, RLI2 | ATRLI2; transporter | chr4:10501906-10504776 FORWARD
84508	10.3558	10.383	10.9337	11.3755	10.5201	12.4229	10.0649	11.094	AT5G17310.2	10.2301	9.01521	9.22865	9.91223	11.6149	11.1575	9.62391	9.36762	| UTP--glucose-1-phosphate uridylyltransferase, putative / UDP-glucose pyrophosphorylase, putative / UGPase, putative | chr5:5696955-5700845 REVE
85254	8.10552	8.25912	9.01491	8.40684	8.02134	10.1598	7.9585	8.80103	AT5G17310.2	10.2301	9.01521	9.22865	9.91223	11.6149	11.1575	9.62391	9.36762	| UTP--glucose-1-phosphate uridylyltransferase, putative / UDP-glucose pyrophosphorylase, putative / UGPase, putative | chr5:5696955-5700845 REVE
87319	7.01355	8.42759	8.25328	6.72482	7.47024	8.14164	7.15929	7.3373	AT4G04040.1	10.2335	8.4303	8.86923	9.1457	10.1723	9.99101	8.73947	8.97364	MEE51 | MEE51 (maternal effect embryo arrest 51); diphosphate-fructose-6-phosphate 1-phosphotransferase | chr4:1939250-1942765 FORWARD
83727	10.8124	10.2719	10.8659	11.3103	10.8922	10.2252	10.306	11.284	AT5G28840.1	10.25	10.2374	10.2174	10.0618	9.8273	9.00252	10.0794	9.74055	GME | GME (GDP-D-MANNOSE 3',5'-EPIMERASE); GDP-mannose 3,5-epimerase/ NAD or NADH binding / catalytic | chr5:10862472-10864024 REVERSE
89600	10.3071	9.88005	10.9949	10.6752	11.2617	12.9663	9.61755	10.511	AT5G28840.1	10.25	10.2374	10.2174	10.0618	9.8273	9.00252	10.0794	9.74055	GME | GME (GDP-D-MANNOSE 3',5'-EPIMERASE); GDP-mannose 3,5-epimerase/ NAD or NADH binding / catalytic | chr5:10862472-10864024 REVERSE
84572	7.12628	7.30358	7.46474	6.70752	7.63982	7.20088	6.61741	7.12442	AT3G49720.1	10.2502	9.91309	9.80242	8.17516	9.324	8.51539	9.89563	10.0906	| unknown protein | chr3:18440192-18441655 REVERSE
86082	10.1078	10.5983	10.3414	9.05744	9.75944	9.92025	10.3574	9.97888	AT1G69410.1	10.2595	9.13724	9.44222	12.4003	12.1031	11.6788	10.5283	10.4451	ATELF5A-3, ELF5A-3 | ELF5A-3 (EUKARYOTIC ELONGATION FACTOR 5A-3); translation initiation factor | chr1:26089301-26090194 FORWARD
90002	6.45276	5.57043	5.87951	5.84815	5.18415	5.47154	5.34527	6.42816	AT2G35260.1	10.2627	9.3474	9.5667	7.36729	7.79652	6.98372	9.37311	9.80783	| unknown protein | chr2:14849642-14851601 FORWARD
84905	8.78759	8.13337	7.91557	8.78132	8.83609	8.50167	9.29352	9.65704	AT1G03220.1	10.2657	8.71622	8.25633	11.5412	11.7504	9.70184	6.8556	8.47481	| extracellular dermal glycoprotein, putative / EDGP, putative | chr1:787143-788444 FORWARD
84862	8.70747	8.73853	9.36714	8.96593	9.25864	9.56105	8.39178	9.12021	AT4G38510.3	10.2662	9.74452	9.91612	9.79623	9.6825	9.4385	10.1521	10.1823	| vacuolar ATP synthase subunit B, putative / V-ATPase B subunit, putative / vacuolar proton pump B subunit, putative / V-ATPase 57 kDa subunit,
85803	9.14598	9.25157	9.88623	9.53651	9.95241	10.2787	9.0625	9.51147	AT4G38510.3	10.2662	9.74452	9.91612	9.79623	9.6825	9.4385	10.1521	10.1823	| vacuolar ATP synthase subunit B, putative / V-ATPase B subunit, putative / vacuolar proton pump B subunit, putative / V-ATPase 57 kDa subunit,
84330	9.69372	10.5417	9.49465	11.0666	7.262	6.40099	8.16721	9.94722	AT5G25610.1	10.2663	10.4478	10.8571	9.02818	11.0911	11.8357	10.6014	12.0361	RD22 | RD22; nutrient reservoir | chr5:8914498-8916684 REVERSE
89951	7.32152	7.13803	7.63852	8.19959	7.62371	8.3401	7.19247	8.06445	AT3G30390.1	10.2698	9.51445	9.87717	11.4276	11.7936	11.6988	10.0052	10.3696	| amino acid transporter family protein | chr3:11977112-11978827 REVERSE
86020	8.11824	6.73071	6.82705	9.45862	6.5392	5.43175	6.655	6.99592	AT4G33110.1	10.27	9.06499	9.02992	8.67958	9.19162	8.30351	8.4043	9.12006	| coclaurine N-methyltransferase, putative | chr4:15972497-15974531 REVERSE
87477	8.11759	7.76804	9.37764	8.5228	8.05053	8.39992	8.1561	8.55585	AT3G24503.1	10.2797	8.02199	8.8958	10.4163	8.63199	7.43883	7.82453	8.52889	ALDH2C4, ALDH1A, REF1 | ALDH2C4; 3-chloroallyl aldehyde dehydrogenase/ aldehyde dehydrogenase (NAD)/ coniferyl-aldehyde dehydrogenase | chr3:89197
84106	8.92154	9.81398	9.26964	7.76166	8.10134	7.62426	9.87064	8.68541	AT5G20160.1	10.2849	11.4159	11.1038	9.68332	8.80307	8.34913	11.5192	10.2563	| ribosomal protein L7Ae/L30e/S12e/Gadd45 family protein | chr5:6804075-6805102 REVERSE
85035	7.7238	8.17188	8.46513	8.26052	8.84746	8.34608	7.98852	8.03523	AT1G04690.1	10.2878	10.5582	10.3421	11.1548	10.3151	9.99104	11.0952	10.545	KAB1, KV-BETA1 | KAB1 (POTASSIUM CHANNEL BETA SUBUNIT); oxidoreductase/ potassium channel | chr1:1313662-1315420 FORWARD
87372	7.34778	8.343	8.2408	7.25494	8.21125	8.14521	7.53727	7.5974	AT1G30630.1	10.298	10.9964	10.5378	10.2856	10.1061	9.91098	10.8047	11.0195	| coatomer protein epsilon subunit family protein / COPE family protein | chr1:10858546-10860173 REVERSE
83954	9.55698	10.6224	10.1047	6.63064	7.89921	7.40197	9.97969	8.89763	AT1G04820.1	10.3013	12.3744	12.024	7.85964	9.77578	10.0317	11.7212	11.2316	TUA4 | TUA4; structural constituent of cytoskeleton | chr1:1356421-1358266 REVERSE
84982	7.70611	8.55368	8.13746	7.1792	7.02066	7.13936	7.99523	7.79319	AT2G20530.1	10.3058	11.9715	10.8438	9.96384	9.42926	8.76907	10.8207	9.93454	ATPHB6 | ATPHB6 (PROHIBITIN 6) | chr2:8842300-8843787 FORWARD
86812	7.84633	6.50064	6.85082	7.18716	6.88071	7.69919	6.37647	6.83501	AT1G19920.1	10.3074	10.1316	10.0939	8.68867	7.8773	7.23015	9.96425	9.88157	APS2, ASA1 | APS2; sulfate adenylyltransferase (ATP) | chr1:6914835-6916657 REVERSE
85143	8.42378	8.23734	8.43792	8.78623	10.7052	9.07597	8.90801	8.86336	AT3G20820.1	10.311	10.365	11.147	9.49224	13.6909	13.54	11.5124	11.4025	| leucine-rich repeat family protein | chr3:7280930-7282027 FORWARD
86295	8.14643	8.36039	8.41711	8.72485	8.31219	7.64923	8.3635	8.26885	AT3G20820.1	10.311	10.365	11.147	9.49224	13.6909	13.54	11.5124	11.4025	| leucine-rich repeat family protein | chr3:7280930-7282027 FORWARD
86355	7.9656	6.97013	7.05155	6.84477	6.36189	5.76621	6.70134	6.86341	AT1G56050.1	10.3127	7.68547	7.62415	5.86793	5.45395	4.09908	8.0312	8.19492	| GTP-binding protein-related | chr1:20963793-20966181 FORWARD
84292	7.01862	7.15187	7.54758	6.80568	7.79077	6.88869	7.03825	7.30167	AT4G32410.1	10.3174	9.1951	9.55009	8.57221	9.9512	8.91173	9.48381	9.57491	CESA1, RSW1 | CESA1 (CELLULOSE SYNTHASE 1); cellulose synthase/ transferase, transferring glycosyl groups | chr4:15641009-15646388 REVERSE
87844	10.8971	10.0222	10.5074	13.5983	12.2148	11.425	11.0077	11.8006	AT2G47710.1	10.3263	10.6513	11.029	13.3576	13.1367	12.4944	10.9627	10.8945	| universal stress protein (USP) family protein | chr2:19555045-19555956 REVERSE
86862	9.42611	9.00238	9.23707	10.1298	9.63202	9.81908	9.26948	9.39701	AT5G42650.1	10.332	5.80315	5.87852	6.96955	7.37758	7.58159	6.40659	5.53192	AOS, CYP74A, DDE2 | AOS (ALLENE OXIDE SYNTHASE); allene oxide synthase/ hydro-lyase/ oxygen binding | chr5:17097803-17099359 REVERSE
85652	7.38639	7.61143	8.02925	7.64547	7.47824	8.76859	7.3032	7.902	AT3G22200.1	10.3327	10.9851	10.6626	12.0679	12.1925	12.2677	11.086	10.5306	POP2, GABA-T, HER1 | POP2 (POLLEN-PISTIL INCOMPATIBILITY 2); 4-aminobutyrate transaminase/ 4-aminobutyrate:pyruvate transaminase | chr3:7835286-78
83936	9.79086	8.56999	8.53397	9.08709	8.72089	8.06099	8.67085	8.87966	AT4G02790.1	10.3399	9.28888	9.21721	7.43079	6.64845	5.86346	9.25063	9.3278	| GTP-binding family protein | chr4:1247416-1249351 FORWARD
84745	12.0424	13.5689	13.1197	12.1614	12.6882	12.7788	12.6027	13.1791	AT1G09210.1	10.341	12.4465	12.3553	10.639	8.57248	8.50794	11.5246	11.5226	| calreticulin 2 (CRT2) | chr1:2973217-2976655 REVERSE
84832	8.67175	10.1137	9.73334	8.2142	8.99316	10.8174	9.0638	9.58555	AT1G09210.1	10.341	12.4465	12.3553	10.639	8.57248	8.50794	11.5246	11.5226	| calreticulin 2 (CRT2) | chr1:2973217-2976655 REVERSE
85862	6.72061	8.28418	7.84715	6.42869	6.98869	7.05447	7.04281	7.37746	AT1G09210.1	10.341	12.4465	12.3553	10.639	8.57248	8.50794	11.5246	11.5226	| calreticulin 2 (CRT2) | chr1:2973217-2976655 REVERSE
87020	9.51376	7.97117	8.07295	8.00114	8.79684	8.67204	8.04164	8.01976	AT4G16155.1	10.3459	9.4114	9.63958	6.58524	7.11359	7.32004	9.10085	9.0015	| dihydrolipoyl dehydrogenase | chr4:9153570-9157322 REVERSE
85880	7.82361	6.66069	6.8489	7.33623	6.75155	6.32801	6.45943	6.85094	AT4G37040.1	10.3618	8.49427	8.84449	8.69976	8.16866	7.83065	8.30315	8.7105	MAP1D | MAP1D (METHIONINE AMINOPEPTIDASE 1D); aminopeptidase/ metalloexopeptidase | chr4:17455175-17457085 FORWARD
84776	7.83187	8.5884	8.36561	6.8258	7.61666	7.36365	8.22384	7.80553	AT5G20890.1	10.37	11.7698	11.4101	9.17191	9.31872	9.0752	11.6005	10.6352	| chaperonin, putative | chr5:7087020-7089906 REVERSE
85301	11.439	11.9454	11.5197	10.3903	11.248	10.7791	11.755	11.4123	AT5G20890.1	10.37	11.7698	11.4101	9.17191	9.31872	9.0752	11.6005	10.6352	| chaperonin, putative | chr5:7087020-7089906 REVERSE
85626	10.7737	10.5122	10.9286	12.2633	11.0764	11.8139	11.513	11.7346	AT3G17020.1	10.3717	10.7918	10.8173	12.0555	12.2118	11.9194	11.375	10.8146	| universal stress protein (USP) family protein | chr3:5802728-5804063 REVERSE
84585	8.47705	9.76525	9.86456	7.36281	9.61861	9.43003	8.07928	8.05051	AT1G78570.1	10.3723	11.6386	12.1007	10.1875	9.35303	9.06626	11.3045	10.4905	RHM1, ROL1, ATRHM1 | RHM1 (RHAMNOSE BIOSYNTHESIS 1); UDP-L-rhamnose synthase/ UDP-glucose 4,6-dehydratase/ catalytic | chr1:29550110-29552207 FORW
83702	7.82287	7.001	7.34802	7.08755	8.34092	7.11578	7.88272	7.33554	AT3G10520.1	10.3831	7.72767	7.96328	6.26364	4.82699	4.20117	6.12909	6.88149	AHB2, GLB2, ARATH GLB2, NSHB2 | AHB2 (ARABIDOPSIS HAEMOGLOBIN 2); oxygen transporter | chr3:3276516-3277765 REVERSE
83707	6.91279	7.51538	7.29618	5.99197	6.65618	6.83058	7.13301	6.99395	AT1G24510.1	10.3967	11.74	11.4122	9.56448	9.2549	9.11914	11.6957	10.9236	| T-complex protein 1 epsilon subunit, putative / TCP-1-epsilon, putative / chaperonin, putative | chr1:8685504-8688101 REVERSE
86230	8.71427	9.49862	9.42283	7.80287	8.55503	8.27056	9.21147	8.91558	AT1G24510.1	10.3967	11.74	11.4122	9.56448	9.2549	9.11914	11.6957	10.9236	| T-complex protein 1 epsilon subunit, putative / TCP-1-epsilon, putative / chaperonin, putative | chr1:8685504-8688101 REVERSE
88497	6.70581	6.96462	7.04537	5.9994	6.48307	6.23733	6.73026	6.71845	AT1G24510.1	10.3967	11.74	11.4122	9.56448	9.2549	9.11914	11.6957	10.9236	| T-complex protein 1 epsilon subunit, putative / TCP-1-epsilon, putative / chaperonin, putative | chr1:8685504-8688101 REVERSE
84578	9.44348	9.38981	9.22511	8.67997	8.92197	8.47484	9.5386	9.047	AT2G36885.1	10.397	8.82789	9.20304	7.56653	8.39481	7.79726	9.25439	9.86963	| unknown protein | chr2:15482167-15483676 REVERSE
84670	10.8885	10.3833	10.5334	10.8744	10.061	9.90304	10.4603	10.9904	AT2G41530.1	10.3996	10.3402	9.98368	9.97522	9.17857	9.67298	10.7449	10.7528	ATSFGH, SFGH | SFGH (S-FORMYLGLUTATHIONE HYDROLASE); S-formylglutathione hydrolase/ hydrolase, acting on ester bonds | chr2:17323656-17325430 REVE
85041	8.99875	9.0814	9.20544	8.09777	8.51868	8.26813	8.65433	8.69167	AT1G75330.1	10.4053	10.1682	9.8641	9.19132	8.51706	8.10183	10.1804	9.80677	OTC | OTC (ORNITHINE CARBAMOYLTRANSFERASE); amino acid binding / carboxyl- or carbamoyltransferase/ ornithine carbamoyltransferase | chr1:28266457
83637	6.23088	6.57897	6.82076	6.04042	6.65874	8.16764	6.66171	6.71725	AT5G13710.1	10.4124	9.83145	9.87539	9.29992	10.674	9.95853	10.1163	10.0795	SMT1, CPH | SMT1 (STEROL METHYLTRANSFERASE 1); sterol 24-C-methyltransferase | chr5:4424048-4426866 REVERSE
85704	11.439	11.7384	11.3117	9.55276	10.5153	10.4535	11.5375	10.9374	AT5G02610.1	10.4132	10.9261	10.6632	9.10718	8.4883	8.21831	10.9705	10.4286	| 60S ribosomal protein L35 (RPL35D) | chr5:587611-588547 FORWARD
87026	8.22584	7.11198	7.42516	7.57552	7.23248	7.08124	7.46542	7.70623	AT2G30390.1	10.4254	9.28318	9.56906	9.0192	8.83096	8.67488	9.40148	9.64807	FC2, FC-II, ATFC-II | FC2 (FERROCHELATASE 2); ferrochelatase | chr2:12951242-12953985 REVERSE
87857	7.75241	8.08229	8.44544	9.22054	8.62536	9.38099	8.27259	8.27001	AT2G19760.1	10.4258	10.1818	9.88626	10.167	10.6556	10.5763	9.90598	10.3126	PFN1, PRF1 | PRF1 (PROFILIN 1); actin binding | chr2:8517074-8518067 REVERSE
84925	9.68541	10.0311	9.6343	7.89966	8.52925	9.28229	9.8354	9.09385	AT3G10610.1	10.4283	11.0077	10.5877	7.06078	7.32384	6.71557	11.2487	10.5654	| 40S ribosomal protein S17 (RPS17C) | chr3:3319459-3319881 FORWARD
86847	8.10409	7.16363	7.21885	7.21884	7.31104	6.49435	7.0627	7.0677	AT2G18710.1	10.4341	8.92916	9.04124	8.1266	8.57164	7.80775	9.25494	9.53703	SCY1 | SCY1 (SecY Homolog 1); P-P-bond-hydrolysis-driven protein transmembrane transporter | chr2:8112231-8114452 REVERSE
84261	9.42149	10.3968	10.0835	9.12686	9.70817	10.5464	9.8776	10.0233	AT5G14030.3	10.4418	11.1683	10.6536	9.93528	9.59749	9.56923	11.0093	10.9911	| translocon-associated protein beta (TRAPB) family protein | chr5:4526878-4528253 FORWARD
88247	8.23124	8.96249	8.61976	8.31763	8.24929	9.51119	8.59214	8.53152	AT5G14030.3	10.4418	11.1683	10.6536	9.93528	9.59749	9.56923	11.0093	10.9911	| translocon-associated protein beta (TRAPB) family protein | chr5:4526878-4528253 FORWARD
85302	8.74207	9.24166	9.29667	8.15322	8.86184	8.82611	8.80759	8.98769	AT5G36230.1	10.4485	11.0472	10.9168	9.53415	10.0363	9.92897	10.9181	10.4863	| eIF4-gamma/eIF5/eIF2-epsilon domain-containing protein | chr5:14273519-14276773 FORWARD
88165	7.97421	8.11083	8.29417	8.27852	8.34197	9.8451	8.50609	8.72291	AT3G60600.2	10.4514	11.4785	11.3	11.0466	11.4915	11.4018	11.488	11.2521	VAP27-1 | VAP (VESICLE ASSOCIATED PROTEIN); protein binding | chr3:22400537-22401650 FORWARD
85334	7.43903	7.66342	8.06486	6.95343	7.25944	7.15164	7.32269	7.5308	AT1G74920.1	10.4516	10.9663	10.9627	10.3835	10.1151	9.77428	10.9399	10.7536	ALDH10A8 | ALDH10A8; 3-chloroallyl aldehyde dehydrogenase/ oxidoreductase | chr1:28139175-28142573 REVERSE
88112	8.95628	9.59042	9.75344	8.40276	8.09904	8.68718	9.182	9.25888	AT1G70310.1	10.4558	9.93827	9.76028	7.52138	7.7959	7.39578	9.93498	8.82822	SPDS2 | SPDS2 (spermidine synthase 2); spermidine synthase | chr1:26485497-26487352 REVERSE
85592	7.59324	7.42004	7.2983	7.52487	6.96262	6.46102	7.55011	7.23729	AT1G20696.2	10.4655	12.547	12.133	12.2149	12.2349	11.5422	12.3015	11.0934	HMGB3, NFD3, NFD03 | HMGB3 (HIGH MOBILITY GROUP B 3); DNA binding / chromatin binding / structural constituent of chromatin / transcription factor
88380	12.0032	12.1726	11.9274	12.5997	11.7286	11.4344	12.086	11.8013	AT1G20696.2	10.4655	12.547	12.133	12.2149	12.2349	11.5422	12.3015	11.0934	HMGB3, NFD3, NFD03 | HMGB3 (HIGH MOBILITY GROUP B 3); DNA binding / chromatin binding / structural constituent of chromatin / transcription factor
84305	10.3723	10.2577	10.1432	8.48596	8.85939	9.4772	10.12	9.92282	AT3G16780.1	10.4671	10.7885	10.2713	7.86867	7.4875	7.51675	10.6943	9.90296	| 60S ribosomal protein L19 (RPL19B) | chr3:5708982-5710249 FORWARD
86356	10.2216	9.30508	9.49561	9.67673	10.5199	9.51776	9.89569	9.77695	AT2G24790.2	10.4695	10.4752	10.7679	8.50135	9.85196	9.48276	11.0111	10.7653	COL3, ATCOL3 | COL3 (CONSTANS-LIKE 3); protein binding / transcription factor/ zinc ion binding | chr2:10566959-10567621 FORWARD
85063	9.47165	9.99385	9.77714	8.96683	9.60008	9.39856	9.44016	9.30714	AT2G30620.1	10.4753	11.4792	11.1675	9.86644	11.3546	10.7836	11.1881	11.2188	| histone H1.2 | chr2:13045360-13046267 FORWARD
84922	9.00377	9.31701	9.17787	7.25554	7.88037	8.28222	9.61622	8.65941	AT1G54270.1	10.5051	10.8737	10.6737	11.4461	10.6904	11.0302	11.0389	10.4702	EIF4A-2 | EIF4A-2; ATP-dependent helicase/ translation initiation factor | chr1:20260495-20262018 FORWARD
85196	9.78659	9.98372	9.96914	7.9373	8.72788	9.14634	10.2129	9.3928	AT1G54270.1	10.5051	10.8737	10.6737	11.4461	10.6904	11.0302	11.0389	10.4702	EIF4A-2 | EIF4A-2; ATP-dependent helicase/ translation initiation factor | chr1:20260495-20262018 FORWARD
83791	8.82174	9.40262	9.71107	8.49772	8.8938	8.50794	9.03526	9.0863	AT3G22110.1	10.5116	11.0497	10.69	10.4862	10.7673	10.0224	10.6883	10.6241	PAC1 | PAC1; endopeptidase/ peptidase/ threonine-type endopeptidase | chr3:7792819-7793571 REVERSE
84924	5.1435	5.6109	6.23062	5.47015	5.54652	6.17685	5.68089	6.04112	AT4G24620.1	10.5134	10.0397	10.1089	9.70057	9.87002	9.87486	9.99332	9.78852	PGI1, PGI | PGI1 (PHOSPHOGLUCOSE ISOMERASE 1); glucose-6-phosphate isomerase | chr4:12708972-12712610 REVERSE
84579	7.73554	8.41652	8.51876	7.45833	7.69031	7.5719	8.08157	7.8627	AT1G53750.1	10.5152	11.5971	11.3069	11.9588	11.8246	11.2596	11.25	10.4103	RPT1A | RPT1A (REGULATORY PARTICLE TRIPLE-A 1A); ATPase | chr1:20065921-20068324 REVERSE
84987	8.90952	9.62841	9.62886	8.58093	9.02307	8.97426	9.24489	8.86238	AT1G53750.1	10.5152	11.5971	11.3069	11.9588	11.8246	11.2596	11.25	10.4103	RPT1A | RPT1A (REGULATORY PARTICLE TRIPLE-A 1A); ATPase | chr1:20065921-20068324 REVERSE
84445	7.24412	7.26898	6.35023	7.38414	7.42368	7.63762	7.21955	7.16893	AT3G28715.1	10.5208	10.3192	10.2696	10.6675	10.8987	10.8778	10.3326	10.3166	| H+-transporting two-sector ATPase, putative | chr3:10778025-10780350 FORWARD
85053	9.25621	9.31853	9.65876	8.32711	9.19384	8.28039	9.17232	9.02957	AT3G02360.2	10.5282	11.4987	11.4351	12.1854	11.8986	11.7626	11.3761	11.2743	| 6-phosphogluconate dehydrogenase family protein | chr3:482498-483958 FORWARD
86592	8.85911	9.1162	8.65438	8.51122	7.70623	6.94737	9.74464	9.26059	AT5G14920.1	10.5288	11.2414	11.3121	6.19282	9.36617	9.85274	12.0493	11.3937	| gibberellin-regulated family protein | chr5:4826598-4827761 FORWARD
83599	7.35711	7.94397	7.57138	6.34367	6.61048	6.51175	7.8201	7.23952	AT5G09510.1	10.5367	10.7666	10.3368	8.31699	7.92659	7.72663	10.6339	10.1145	| 40S ribosomal protein S15 (RPS15D) | chr5:2955698-2956554 REVERSE
84465	10.028	10.738	10.5067	9.39266	11.1207	9.46975	9.99348	9.89796	AT5G16390.1	10.5416	9.71992	9.67311	7.0245	8.87642	8.29734	9.83561	10.1205	CAC1, CAC1A, BCCP, BCCP1 | CAC1 (CHLOROPLASTIC ACETYLCOENZYME A CARBOXYLASE 1); acetyl-CoA carboxylase/ biotin binding | chr5:5361098-5363020 REVE
84613	9.54434	7.90078	8.09505	8.1106	7.89963	6.74459	7.74517	8.15779	AT5G45930.1	10.5433	8.06466	8.36702	5.22309	6.99376	5.87376	8.43866	9.18722	CHLI2, CHL I2, CHLI-2 | CHLI2 (MAGNESIUM CHELATASE I2); ATPase/ magnesium chelatase | chr5:18628095-18629565 FORWARD
86051	8.66175	8.90504	9.1874	8.469	9.52072	10.0241	9.32022	9.07255	AT3G55770.5	10.5625	11.0796	11.0525	10.8577	11.3466	11.0207	11.2626	11.1279	| LIM domain-containing protein | chr3:20703799-20705115 FORWARD
85464	7.46062	7.03865	7.19727	6.88269	10.5245	7.03985	7.83969	7.59146	AT5G11420.1	10.582	7.00569	6.84201	6.0972	12.4384	11.9601	9.49967	9.38675	| FUNCTIONS IN: molecular_function unknown; INVOLVED IN: biological_process unknown; LOCATED IN: cell wall, plant-type cell wall; EXPRESSED IN: 2
83608	11.5676	10.7217	10.8633	11.6359	12.0305	11.2454	10.6443	11.2143	AT1G62380.1	10.5829	9.11257	9.25561	11.1893	13.5111	13.6285	12.0888	10.8211	ACO2, ATACO2 | ACO2 (ACC OXIDASE 2); 1-aminocyclopropane-1-carboxylate oxidase | chr1:23082340-23084068 FORWARD
88646	8.66954	7.92955	8.21184	8.52915	8.22719	8.04955	7.58736	8.31676	AT3G63520.1	10.5837	9.22802	9.8014	11.4369	11.1944	10.4363	9.18957	9.50228	CCD1, ATCCD1, ATNCED1, NCED1 | CCD1 (CAROTENOID CLEAVAGE DIOXYGENASE 1); 9-cis-epoxycarotenoid dioxygenase | chr3:23452940-23455896 FORWARD
88864	10.753	10.7895	11.1542	11.0985	10.8423	11.9121	10.5574	11.0748	AT5G08530.1	10.5903	10.4228	10.5133	11.3971	11.026	10.3493	10.912	10.1175	CI51 | CI51 (51 kDa subunit of complex I); 4 iron, 4 sulfur cluster binding / FMN binding / NAD or NADH binding / NADH dehydrogenase (ubiquinone)/
89989	8.5146	8.85836	9.05348	7.69178	8.11959	9.14696	8.73232	8.43126	AT1G76010.1	10.6038	10.9486	10.9398	10.0961	10.0528	9.81398	11.2507	10.2934	| nucleic acid binding | chr1:28528505-28530488 REVERSE
84439	12.752	12.9176	13.0554	13.3079	13.4572	14.8583	12.8021	12.9869	AT3G43810.1	10.6106	11.1191	10.66	8.63674	9.26326	9.41549	10.7085	10.6799	CAM7 | CAM7 (CALMODULIN 7); calcium ion binding | chr3:15664619-15666355 REVERSE
87122	11.2882	11.5756	11.7644	11.2922	11.7513	13.1086	11.3172	11.5674	AT3G43810.1	10.6106	11.1191	10.66	8.63674	9.26326	9.41549	10.7085	10.6799	CAM7 | CAM7 (CALMODULIN 7); calcium ion binding | chr3:15664619-15666355 REVERSE
89553	12.3641	12.4316	12.6387	13.4055	13.0679	14.2723	12.3602	12.6586	AT3G43810.1	10.6106	11.1191	10.66	8.63674	9.26326	9.41549	10.7085	10.6799	CAM7 | CAM7 (CALMODULIN 7); calcium ion binding | chr3:15664619-15666355 REVERSE
86231	12.3268	12.3546	11.9278	10.2071	11.1011	10.9411	12.283	11.8374	AT2G32060.3	10.6124	11.3415	10.9362	8.46119	7.88868	7.7173	11.3625	10.8644	| 40S ribosomal protein S12 (RPS12C) | chr2:13639228-13640104 REVERSE
89697	10.6516	10.688	10.3926	8.9042	9.7976	9.45882	10.747	10.196	AT2G32060.3	10.6124	11.3415	10.9362	8.46119	7.88868	7.7173	11.3625	10.8644	| 40S ribosomal protein S12 (RPS12C) | chr2:13639228-13640104 REVERSE
86763	9.22821	8.31674	8.41388	8.70742	8.85865	7.71683	8.26938	8.46434	AT2G38270.1	10.6194	8.61665	8.75339	9.23684	9.09592	9.47058	8.62207	8.96268	CXIP2, ATGRX2 | CXIP2 (CAX-INTERACTING PROTEIN 2); electron carrier/ protein disulfide oxidoreductase | chr2:16031347-16033054 REVERSE
87715	8.21806	7.55478	7.82776	8.58087	7.88619	7.26104	7.56149	7.84617	AT2G44870.1	10.6232	9.12361	9.29189	9.63068	9.02819	8.51562	9.16533	9.26081	| unknown protein | chr2:18503250-18504422 FORWARD
87676	5.8966	6.28447	6.18833	6.91199	7.18209	6.02135	6.34695	6.59658	AT4G03210.1	10.6248	13.2019	13.0412	4.50312	6.57744	7.59864	13.0135	12.0923	XTH9 | XTH9 (XYLOGLUCAN ENDOTRANSGLUCOSYLASE/HYDROLASE 9); hydrolase, acting on glycosyl bonds / xyloglucan:xyloglucosyl transferase | chr4:141601
89059	10.1874	10.0412	10.3294	10.4874	12.0145	8.74833	11.4982	9.96851	AT4G03210.1	10.6248	13.2019	13.0412	4.50312	6.57744	7.59864	13.0135	12.0923	XTH9 | XTH9 (XYLOGLUCAN ENDOTRANSGLUCOSYLASE/HYDROLASE 9); hydrolase, acting on glycosyl bonds / xyloglucan:xyloglucosyl transferase | chr4:141601
84407	7.37011	7.83484	7.88104	7.53995	7.6297	8.64808	7.52438	7.58511	AT1G59900.1	10.6302	10.5878	10.4629	10.8426	10.9367	10.4601	10.6248	10.5237	AT-E1 ALPHA | AT-E1 ALPHA; oxidoreductase, acting on the aldehyde or oxo group of donors, disulfide as acceptor / pyruvate dehydrogenase (acetyl-t
87241	9.14399	9.76654	9.43737	7.71087	8.63518	8.23577	9.39588	8.90339	AT3G11710.1	10.6422	11.1846	10.8932	9.85686	9.76444	9.17783	11.1732	10.581	ATKRS-1 | ATKRS-1 (ARABIDOPSIS THALIANA LYSYL-TRNA SYNTHETASE 1); ATP binding / aminoacyl-tRNA ligase/ lysine-tRNA ligase/ nucleic acid binding /
85239	8.72972	9.38909	9.20974	8.05488	8.69916	9.50172	8.95666	9.15505	AT2G21160.1	10.6433	11.4398	11.0634	9.90141	9.22253	9.47345	11.4495	11.3482	| translocon-associated protein alpha (TRAP alpha) family protein | chr2:9068428-9070207 FORWARD
83912	11.7016	12.2462	12.1964	10.759	11.5755	10.8379	12.3131	11.584	AT5G56030.1	10.6466	12.0657	11.6537	10.9738	11.7632	11.0396	12.1648	10.6709	HSP81-2, ERD8, HSP90.2 | HSP81-2 (HEAT SHOCK PROTEIN 81-2); ATP binding | chr5:22686923-22689433 FORWARD
84936	10.4449	11.4758	11.5792	10.1011	11.0673	10.2908	11.6921	10.9485	AT5G56030.1	10.6466	12.0657	11.6537	10.9738	11.7632	11.0396	12.1648	10.6709	HSP81-2, ERD8, HSP90.2 | HSP81-2 (HEAT SHOCK PROTEIN 81-2); ATP binding | chr5:22686923-22689433 FORWARD
87810	10.0478	10.8771	10.8941	8.76469	9.97223	9.33664	10.8843	9.87147	AT5G56030.1	10.6466	12.0657	11.6537	10.9738	11.7632	11.0396	12.1648	10.6709	HSP81-2, ERD8, HSP90.2 | HSP81-2 (HEAT SHOCK PROTEIN 81-2); ATP binding | chr5:22686923-22689433 FORWARD
86298	9.76023	8.07275	8.43917	10.0236	8.97172	8.68014	7.87864	8.83334	AT2G31880.1	10.6501	7.68928	8.04045	13.1475	9.718	8.70497	7.83075	8.19766	| leucine-rich repeat transmembrane protein kinase, putative | chr2:13554920-13556845 FORWARD
87467	9.43218	7.72209	7.91963	9.03443	8.03033	7.26266	8.05035	8.3369	AT3G10060.1	10.6537	7.99303	8.60715	8.38758	8.12421	7.85881	7.82634	8.67103	| immunophilin, putative / FKBP-type peptidyl-prolyl cis-trans isomerase, putative | chr3:3102291-3103801 FORWARD
84622	12.0979	12.2373	12.2186	12.8025	11.7543	11.8311	12.0286	12.095	AT3G58680.1	10.6553	11.125	10.8924	11.1672	11.0212	10.5889	11.4284	10.504	MBF1B, ATMBF1B | MBF1B (MULTIPROTEIN BRIDGING FACTOR 1B); DNA binding / transcription coactivator | chr3:21707367-21708625 FORWARD
84315	9.94639	9.93784	10.227	9.83217	9.90139	10.7219	9.70609	9.98535	AT5G47030.1	10.6613	10.1446	9.60726	10.1912	10.0984	9.85165	10.3016	9.98147	| ATP synthase delta' chain, mitochondrial | chr5:19090384-19092034 FORWARD
88918	9.29766	8.06669	8.4688	8.17574	8.78491	8.92151	7.73482	7.93543	AT4G27600.1	10.6727	9.19259	9.41767	8.56871	8.6348	8.87233	9.22464	10.0348	| pfkB-type carbohydrate kinase family protein | chr4:13782753-13785005 REVERSE
89023	6.74434	6.14739	6.55279	7.41364	6.82347	6.86309	6.62668	7.63791	AT2G40000.1	10.6871	6.44839	8.08017	12.3334	12.8271	11.9531	9.39973	9.29355	HSPRO2, ATHSPRO2 | HSPRO2 (ARABIDOPSIS ORTHOLOG OF SUGAR BEET HS1 PRO-1 2) | chr2:16700649-16701956 REVERSE
88159	8.64248	8.3968	8.48766	6.9734	8.25768	7.32433	8.69371	8.63954	AT1G22410.1	10.6877	10.8862	10.781	11.2269	13.0515	13.2114	10.9228	10.8016	| 2-dehydro-3-deoxyphosphoheptonate aldolase, putative / 3-deoxy-D-arabino-heptulosonate 7-phosphate synthase, putative / DAHP synthetase, putati
86822	9.86419	8.47225	8.64835	9.88428	8.65067	7.79461	8.65586	8.9888	AT1G22850.1	10.6919	8.86621	9.47119	9.95311	8.59106	8.5514	8.83996	9.65198	| INVOLVED IN: biological_process unknown; LOCATED IN: chloroplast; EXPRESSED IN: 22 plant structures; EXPRESSED DURING: 15 growth stages; CONTAI
86085	9.9677	10.7151	10.6318	11.1343	10.7426	10.51	10.5285	10.2172	AT1G78870.2	10.6983	11.265	11.0404	12.1357	12.0491	11.6147	11.2908	11.1083	UBC35, UBC13A | UBC35 (UBIQUITIN-CONJUGATING ENZYME 35); protein binding / ubiquitin-protein ligase | chr1:29650589-29652203 FORWARD
89899	12.1375	12.0622	12.2305	13.6544	12.7776	12.2551	12.5325	12.7854	AT5G59890.1	10.7015	10.429	10.2713	11.7271	11.8023	11.5071	10.4896	10.8668	ADF4, ATADF4 | ADF4 (ACTIN DEPOLYMERIZING FACTOR 4); actin binding | chr5:24122545-24123596 FORWARD
85459	8.19199	7.17073	7.39001	8.00275	7.60871	7.00989	6.99795	7.25648	AT5G35170.1	10.7058	9.51603	9.97598	9.54341	9.38465	8.63458	9.06606	9.06526	| adenylate kinase family protein | chr5:13419278-13423482 FORWARD
86083	5.9656	6.42678	6.66638	6.20208	6.37169	7.07173	6.4208	6.26238	AT2G05710.1	10.7184	11.5183	11.4804	12.9296	12.4739	11.6597	11.5397	10.4805	| aconitate hydratase, cytoplasmic, putative / citrate hydro-lyase/aconitase, putative | chr2:2141591-2146350 FORWARD
87323	7.14275	7.87386	8.48443	7.70491	7.74545	9.27087	7.68115	7.76349	AT2G05710.1	10.7184	11.5183	11.4804	12.9296	12.4739	11.6597	11.5397	10.4805	| aconitate hydratase, cytoplasmic, putative / citrate hydro-lyase/aconitase, putative | chr2:2141591-2146350 FORWARD
89033	6.74114	6.97251	7.54805	7.11572	6.97093	8.21077	6.99518	7.13772	AT2G05710.1	10.7184	11.5183	11.4804	12.9296	12.4739	11.6597	11.5397	10.4805	| aconitate hydratase, cytoplasmic, putative / citrate hydro-lyase/aconitase, putative | chr2:2141591-2146350 FORWARD
85541	9.59772	9.86163	9.95634	10.4647	9.97302	10.7048	9.80534	9.97228	AT3G03100.1	10.7274	10.8402	10.7012	11.4277	11.2773	11.0703	10.7812	10.8364	| NADH:ubiquinone oxidoreductase family protein | chr3:705564-707578 REVERSE
88980	7.71891	7.74379	8.20941	9.2271	7.87176	8.24973	7.85037	8.23412	AT1G69840.5	10.7283	9.555	9.66703	12.6368	12.532	12.0101	11.2324	10.5386	| band 7 family protein | chr1:26293932-26295150 REVERSE
88066	8.45938	8.09579	8.11596	6.5952	7.2712	6.77962	7.83247	7.68317	AT3G46740.1	10.7387	10.169	10.0436	7.97624	8.2199	7.93782	10.0818	9.7417	TOC75-III | TOC75-III (TRANSLOCON AT THE OUTER ENVELOPE MEMBRANE OF CHLOROPLASTS 75-III); P-P-bond-hydrolysis-driven protein transmembrane transpo
85117	7.60831	7.1022	7.26383	6.80782	6.90794	6.54485	6.86753	6.90196	AT1G11750.1	10.7439	9.15956	9.18002	9.75107	9.22145	8.79857	9.23518	9.3906	CLPP6, NCLPP1, NCLPP6 | CLPP6; serine-type endopeptidase | chr1:3967609-3969535 FORWARD
89319	9.71052	10.1562	10.0733	10.4695	10.3191	11.1557	10.0299	9.91941	AT2G20820.1	10.7444	11.2587	10.9421	11.5316	10.9858	10.8132	11.272	11.3089	| unknown protein | chr2:8964450-8965166 FORWARD
86297	7.97605	7.73062	7.92073	7.77622	8.92235	6.47565	8.08153	7.7948	AT4G02920.1	10.7458	8.1217	8.58476	9.61658	9.51445	9.47901	8.10004	8.97862	| unknown protein | chr4:1292816-1294670 FORWARD
84347	9.24462	9.28915	9.70046	8.95181	9.25382	10.0633	9.0734	9.25954	AT5G50850.1	10.7543	10.5217	10.3835	11.2447	10.9195	10.5373	10.4396	10.1499	MAB1 | MAB1 (MACCI-BOU); catalytic/ pyruvate dehydrogenase (acetyl-transferring) | chr5:20689671-20692976 FORWARD
85691	7.95559	8.08241	8.55442	7.88718	7.93848	9.05953	7.8788	8.20865	AT5G50850.1	10.7543	10.5217	10.3835	11.2447	10.9195	10.5373	10.4396	10.1499	MAB1 | MAB1 (MACCI-BOU); catalytic/ pyruvate dehydrogenase (acetyl-transferring) | chr5:20689671-20692976 FORWARD
89788	7.47088	8.0906	8.38683	6.77994	8.22786	8.53477	7.31068	7.74462	AT4G34450.1	10.7547	11.3401	11.2464	10.3801	10.5802	10.4193	11.3765	10.8328	| coatomer gamma-2 subunit, putative / gamma-2 coat protein, putative / gamma-2 COP, putative | chr4:16471956-16476795 FORWARD
84003	9.59519	9.92778	9.77367	9.11368	9.4012	10.1991	9.6874	9.35695	AT3G01280.1	10.7571	11.3035	10.8657	11.2392	10.7687	10.0903	11.2496	10.4247	VDAC1, ATVDAC1 | VDAC1 (VOLTAGE DEPENDENT ANION CHANNEL 1); voltage-gated anion channel | chr3:85754-87612 FORWARD
85282	8.87436	9.39833	9.17196	8.31397	8.13911	8.56354	8.80924	8.824	AT3G01280.1	10.7571	11.3035	10.8657	11.2392	10.7687	10.0903	11.2496	10.4247	VDAC1, ATVDAC1 | VDAC1 (VOLTAGE DEPENDENT ANION CHANNEL 1); voltage-gated anion channel | chr3:85754-87612 FORWARD
88751	8.79981	8.97394	8.86381	8.65333	8.17353	9.36896	8.67492	8.6605	AT3G01280.1	10.7571	11.3035	10.8657	11.2392	10.7687	10.0903	11.2496	10.4247	VDAC1, ATVDAC1 | VDAC1 (VOLTAGE DEPENDENT ANION CHANNEL 1); voltage-gated anion channel | chr3:85754-87612 FORWARD
84340	7.91787	8.35429	8.27352	7.80567	7.95176	9.92532	9.21823	8.61488	AT3G44260.1	10.7714	5.90086	6.05957	9.75177	10.4907	8.85033	8.64534	6.26005	| CCR4-NOT transcription complex protein, putative | chr3:15952213-15953055 REVERSE
84560	8.4596	8.39035	9.07597	8.76612	9.07772	10.4909	8.53428	8.91509	AT2G22500.1	10.7749	8.28351	9.38352	11.8414	10.6295	10.5159	10.8208	9.30035	UCP5, ATPUMP5, DIC1 | UCP5 (UNCOUPLING PROTEIN 5); binding | chr2:9563531-9564472 REVERSE
85713	9.47947	9.94704	9.52007	8.17025	8.84439	8.891	9.66012	9.06369	AT2G20450.1	10.7824	11.0198	10.5377	8.5985	8.23164	7.7336	11.1328	10.5	| 60S ribosomal protein L14 (RPL14A) | chr2:8813923-8815071 FORWARD
83814	10.7784	11.2993	11.0152	10.5767	10.2709	10.3341	11.2725	10.8878	AT2G17360.1	10.788	11.0571	10.6551	8.79199	8.71777	8.27999	11.0644	10.6933	| 40S ribosomal protein S4 (RPS4A) | chr2:7546598-7548138 FORWARD
83675	10.3617	9.34858	9.91295	10.0877	11.2907	8.72268	8.8951	9.04969	AT2G37180.1	10.7901	7.88555	9.43369	11.8558	8.92295	8.97125	11.0203	10.416	RD28, PIP2;3, PIP2C | RD28 (RESPONSIVE TO DESICCATION 28); water channel | chr2:15617779-15618937 FORWARD
86925	8.51705	8.39929	8.578	7.31308	8.51513	8.46851	7.91185	8.25946	AT5G12470.1	10.7905	9.93062	10.2507	10.5804	8.72523	9.00365	9.54237	9.89332	| unknown protein | chr5:4044950-4047290 REVERSE
86884	7.84564	8.07932	8.37362	8.94043	8.69528	8.56877	7.74576	8.41236	AT4G17170.1	10.791	9.05435	9.23236	11.1425	12.342	12.105	9.26075	9.93956	AT-RAB2, ATRABB1C, ATRAB2A, RAB2A, RABB1C, ATRAB-B1B, RAB-B1B | RABB1C (ARABIDOPSIS RAB GTPASE HOMOLOG B1C); GTP binding / GTPase | chr4:9644908-9
84456	9.7502	10.0102	10.2907	9.63615	9.69953	10.7815	9.70387	9.80603	AT5G52840.1	10.8096	10.6605	10.4348	10.5434	10.4112	10.1437	10.6536	10.7896	| NADH-ubiquinone oxidoreductase-related | chr5:21413718-21414794 FORWARD
85129	9.65057	10.0419	10.3093	9.68628	9.76504	10.8341	9.85526	9.81815	AT5G52840.1	10.8096	10.6605	10.4348	10.5434	10.4112	10.1437	10.6536	10.7896	| NADH-ubiquinone oxidoreductase-related | chr5:21413718-21414794 FORWARD
84088	11.1098	11.4171	11.2479	9.6259	10.8145	11.1724	11.3036	10.8255	AT5G57290.1	10.8338	11.5258	11.1066	9.13252	8.86418	8.55582	11.5581	11.2604	| 60S acidic ribosomal protein P3 (RPP3B) | chr5:23207049-23207835 REVERSE
88317	7.87959	7.33509	6.85157	7.35875	7.12439	7.75381	7.32829	7.20008	AT3G16520.3	10.8356	9.80371	10.2575	9.81815	9.61101	9.07982	10.7036	11.3765	UGT88A1 | UDP-glucoronosyl/UDP-glucosyl transferase family protein | chr3:5619355-5620833 REVERSE
84219	8.5405	9.35621	8.9634	7.68483	8.73955	7.98071	8.27341	8.42207	AT2G05990.1	10.8537	11.5073	11.2176	5.73836	8.48795	8.7627	11.0174	10.8799	MOD1, ENR1 | MOD1 (MOSAIC DEATH 1); enoyl-[acyl-carrier-protein] reductase (NADH)/ enoyl-[acyl-carrier-protein] reductase/ oxidoreductase | chr2:2
84337	10.9892	10.6112	10.8661	9.53429	10.6412	10.9069	11.215	11.2148	AT2G44160.1	10.855	10.743	10.7777	8.58919	9.34785	9.1199	10.4735	11.151	MTHFR2 | MTHFR2 (METHYLENETETRAHYDROFOLATE REDUCTASE 2); methylenetetrahydrofolate reductase (NADPH) | chr2:18262301-18265185 FORWARD
83738	7.84369	8.08006	8.29243	7.97204	7.84887	9.25065	7.74275	8.16096	AT1G51980.1	10.8628	10.8818	10.684	11.7472	11.5201	11.0841	11.0346	10.187	| mitochondrial processing peptidase alpha subunit, putative | chr1:19323692-19326771 REVERSE
85392	7.49974	7.68597	7.91266	7.18194	7.39365	8.69615	7.14207	7.52316	AT1G51980.1	10.8628	10.8818	10.684	11.7472	11.5201	11.0841	11.0346	10.187	| mitochondrial processing peptidase alpha subunit, putative | chr1:19323692-19326771 REVERSE
83890	10.5808	8.98174	9.04645	10.1507	8.88761	8.65836	9.39666	9.51355	AT1G60000.1	10.9016	9.84136	10.1551	8.47687	9.69196	8.94917	10.0915	10.7164	| 29 kDa ribonucleoprotein, chloroplast, putative / RNA-binding protein cp29, putative | chr1:22093678-22094540 REVERSE
83714	10.9846	10.5744	10.8729	9.98727	10.6689	10.4268	11.0851	11.1942	AT5G03300.1	10.9025	11.2515	10.9161	8.27171	7.39443	7.48165	10.9038	10.9939	ADK2 | ADK2 (ADENOSINE KINASE 2); adenosine kinase/ copper ion binding / kinase | chr5:796573-798997 FORWARD
84671	10.2092	9.9611	10.4006	8.576	9.72897	10.214	10.5585	10.5283	AT5G03300.1	10.9025	11.2515	10.9161	8.27171	7.39443	7.48165	10.9038	10.9939	ADK2 | ADK2 (ADENOSINE KINASE 2); adenosine kinase/ copper ion binding / kinase | chr5:796573-798997 FORWARD
84989	7.69095	8.70784	9.10544	7.24287	8.15434	8.01209	8.15218	8.03287	AT3G09840.1	10.9043	11.6737	11.5467	12.048	12.026	11.586	11.5206	10.9297	CDC48, ATCDC48, CDC48A | CDC48 (CELL DIVISION CYCLE 48); ATPase/ identical protein binding | chr3:3019494-3022832 FORWARD
90009	7.59525	6.89785	6.87044	7.3697	8.07878	7.07035	7.75426	7.33273	AT3G14310.1	10.9183	9.52975	9.78854	7.85552	10.0755	10.5632	9.80216	9.24716	ATPME3 | ATPME3; pectinesterase | chr3:4772214-4775095 REVERSE
85176	6.6638	6.71378	6.77355	6.6755	6.7276	7.66147	6.57898	6.65742	AT2G20860.1	10.9265	9.64182	10.1076	10.3596	10.1936	10.4942	9.51789	10.1643	LIP1 | LIP1 (LIPOIC ACID SYNTHASE 1); lipoic acid synthase | chr2:8979636-8980983 FORWARD
84368	8.27534	8.82714	8.81829	7.27412	8.12479	7.29049	8.74567	8.2551	AT5G62390.1	10.9269	12.1901	11.729	9.66211	10.06	9.42562	12.1117	11.198	ATBAG7 | ATBAG7 (ARABIDOPSIS THALIANA BCL-2-ASSOCIATED ATHANOGENE 7); calmodulin binding | chr5:25052377-25054170 REVERSE
85741	7.82089	6.94629	7.09548	7.19006	7.38319	6.65876	6.92303	6.98865	AT3G21200.1	10.9392	9.35851	9.40964	8.75446	9.28076	9.02526	9.46801	9.74633	| unknown protein | chr3:7436091-7437845 FORWARD
83916	10.549	10.317	10.1286	8.00322	8.94623	8.64499	10.3063	9.63622	AT5G58420.1	10.9423	11.7631	11.444	8.93591	8.50097	7.98967	11.7352	11.2361	| 40S ribosomal protein S4 (RPS4D) | chr5:23619599-23620896 FORWARD
84071	10.2063	10.5286	10.3398	8.55665	9.09508	9.44882	10.2818	9.79264	AT5G58420.1	10.9423	11.7631	11.444	8.93591	8.50097	7.98967	11.7352	11.2361	| 40S ribosomal protein S4 (RPS4D) | chr5:23619599-23620896 FORWARD
84190	11.3858	11.7955	11.5399	9.66934	10.1849	10.3914	11.6017	11.19	AT5G58420.1	10.9423	11.7631	11.444	8.93591	8.50097	7.98967	11.7352	11.2361	| 40S ribosomal protein S4 (RPS4D) | chr5:23619599-23620896 FORWARD
85441	7.95074	7.68889	7.71215	8.54744	8.50761	7.52633	7.96632	8.05204	AT5G37770.1	10.9547	8.40365	8.33215	9.9254	11.2425	10.5065	10.3595	10.0299	TCH2, CML24 | TCH2 (TOUCH 2); calcium ion binding | chr5:14999075-14999560 REVERSE
86260	7.65161	6.59578	6.91485	7.1187	6.72695	6.72975	6.86807	6.84913	AT1G16080.1	10.9626	9.04662	9.45164	8.81645	7.84633	7.58266	8.83186	9.36017	| unknown protein | chr1:5514394-5515761 FORWARD
83894	9.90697	9.11355	8.5361	9.07623	8.24868	7.62539	8.46912	9.13879	AT2G24270.2	10.9629	11.7469	11.8646	9.94527	9.96575	9.25766	12.0034	12.0187	ALDH11A3 | ALDH11A3; 3-chloroallyl aldehyde dehydrogenase/ glyceraldehyde-3-phosphate dehydrogenase (NADP+) | chr2:10327325-10329601 REVERSE
84529	9.43202	8.67964	7.98738	9.02731	7.56348	6.61713	7.77973	8.59022	AT2G24270.2	10.9629	11.7469	11.8646	9.94527	9.96575	9.25766	12.0034	12.0187	ALDH11A3 | ALDH11A3; 3-chloroallyl aldehyde dehydrogenase/ glyceraldehyde-3-phosphate dehydrogenase (NADP+) | chr2:10327325-10329601 REVERSE
85483	10.9536	11.4282	11.0407	9.27078	10.0321	10.0278	11.1904	10.6828	AT3G55280.1	10.9644	11.6301	11.2094	8.40915	8.63314	8.32885	11.7215	11.3279	RPL23AB | RPL23AB (RIBOSOMAL PROTEIN L23AB); RNA binding / nucleotide binding / structural constituent of ribosome | chr3:20500667-20501519 FORWAR
84007	7.15518	7.37431	7.67165	6.71834	7.64512	7.72313	6.85556	6.96377	AT1G04430.1	10.9645	9.84037	10.2705	7.8673	9.9113	9.57635	9.96279	10.7596	| dehydration-responsive protein-related | chr1:1198860-1201301 FORWARD
89187	9.72689	9.67406	9.6279	9.23192	10.2767	10.0481	9.67564	9.76055	AT1G04430.1	10.9645	9.84037	10.2705	7.8673	9.9113	9.57635	9.96279	10.7596	| dehydration-responsive protein-related | chr1:1198860-1201301 FORWARD
83811	9.40174	9.35958	9.46601	9.53645	9.37258	9.68001	10.2425	10.6795	AT5G02240.1	10.9713	12.0087	11.9999	11.5102	10.7308	10.8846	11.7704	11.7398	| binding / catalytic/ coenzyme binding | chr5:451502-452984 FORWARD
88049	11.0385	11.3907	11.3243	11.7619	11.7582	12.7849	11.4011	10.9942	AT3G46430.1	10.9715	11.3386	11.3313	11.55	11.2138	10.7393	11.4203	11.4563	| unknown protein | chr3:17087687-17088497 FORWARD
89901	7.55517	7.59973	8.65959	7.65648	7.41758	7.56159	7.28131	7.46409	AT5G03880.1	10.974	9.22293	9.9579	11.2348	9.86419	9.4729	9.5627	9.79327	| electron carrier | chr5:1038674-1041453 REVERSE
88114	9.19465	9.75416	9.21408	8.32729	8.5151	8.01409	9.71948	9.086	AT2G23930.1	10.9781	12.0133	11.6162	10.3363	9.8995	9.43816	11.9427	11.4581	SNRNP-G | SNRNP-G (PROBABLE SMALL NUCLEAR RIBONUCLEOPROTEIN G) | chr2:10182353-10183026 FORWARD
84751	7.53433	7.99858	8.97195	8.85796	8.10846	9.26958	7.93792	8.85345	AT2G33150.1	10.9844	11.3472	11.4211	13.7101	13.3555	13.1506	11.6282	10.9187	PKT3, PED1, KAT2 | PKT3 (PEROXISOMAL 3-KETOACYL-COA THIOLASE 3); acetyl-CoA C-acyltransferase | chr2:14047814-14050983 REVERSE
87856	7.36052	8.24711	8.85206	10.0658	8.0892	9.28612	8.10819	9.579	AT2G33150.1	10.9844	11.3472	11.4211	13.7101	13.3555	13.1506	11.6282	10.9187	PKT3, PED1, KAT2 | PKT3 (PEROXISOMAL 3-KETOACYL-COA THIOLASE 3); acetyl-CoA C-acyltransferase | chr2:14047814-14050983 REVERSE
87642	8.88522	8.73516	9.16585	9.26972	8.73531	8.73892	9.10123	10.2673	AT5G51970.1	10.9861	9.24155	10.0042	10.3546	9.63924	10.0808	9.94846	10.2298	| sorbitol dehydrogenase, putative / L-iditol 2-dehydrogenase, putative | chr5:21111820-21113284 FORWARD
83960	13.2337	13.7919	13.243	12.2817	13.0848	11.6066	13.0807	12.6854	AT5G59910.1	10.9863	12.3528	11.9244	10.0293	11.1223	10.5975	11.8698	11.6365	HTB4 | HTB4; DNA binding | chr5:24127206-24127658 FORWARD
84395	12.7588	13.305	12.8017	11.7482	12.6225	11.7309	12.9798	12.4172	AT5G59910.1	10.9863	12.3528	11.9244	10.0293	11.1223	10.5975	11.8698	11.6365	HTB4 | HTB4; DNA binding | chr5:24127206-24127658 FORWARD
87102	6.30616	5.60972	5.92256	6.25766	5.56291	5.5214	5.28847	5.81392	AT1G04420.1	10.999	8.21542	9.12225	8.51939	7.4317	6.95038	8.46085	9.40168	| aldo/keto reductase family protein | chr1:1191634-1193699 FORWARD
90074	12.0317	12.2082	11.8157	10.0754	10.7968	10.8074	11.9669	11.4774	AT5G67510.1	11.0126	12.0658	11.9694	9.68392	8.92706	8.66393	12.0518	11.3922	| 60S ribosomal protein L26 (RPL26B) | chr5:26937970-26938410 REVERSE
86663	8.30789	7.55963	7.39102	7.0005	7.79201	6.46734	7.14557	6.89337	AT5G17710.1	11.0174	9.00798	9.16034	8.24286	7.76967	7.2101	9.14973	9.29037	EMB1241 | EMB1241 (embryo defective 1241); adenyl-nucleotide exchange factor/ chaperone binding / protein binding / protein homodimerization | chr
83646	5.98064	7.55332	6.21011	6.0853	6.09224	6.05214	5.95414	5.83695	AT2G19480.1	11.0205	11.4353	11.1845	10.5903	10.6706	11.2841	11.6033	10.8477	NFA02, NFA2, NAP1;2 | NAP1;2 (NUCLEOSOME ASSEMBLY PROTEIN 1;2); DNA binding | chr2:8438601-8441040 FORWARD
84256	11.5001	11.1987	11.5444	9.9624	10.8067	10.7268	11.4687	11.31	AT3G44110.1	11.028	11.7677	11.6782	11.639	11.9751	11.7906	11.9271	11.5446	ATJ3, ATJ | ATJ3; protein binding | chr3:15869115-15871059 REVERSE
84888	10.2992	10.3144	10.1743	8.86158	9.77587	9.60955	10.7079	9.88072	AT3G44110.1	11.028	11.7677	11.6782	11.639	11.9751	11.7906	11.9271	11.5446	ATJ3, ATJ | ATJ3; protein binding | chr3:15869115-15871059 REVERSE
85685	6.7698	7.04008	6.80948	6.09348	6.66465	6.71416	7.1775	6.68728	AT3G44110.1	11.028	11.7677	11.6782	11.639	11.9751	11.7906	11.9271	11.5446	ATJ3, ATJ | ATJ3; protein binding | chr3:15869115-15871059 REVERSE
83999	10.8382	9.35786	9.19927	9.01623	9.23232	7.55368	10.7928	9.88694	AT5G54160.1	11.0285	11.819	11.896	10.6126	10.8784	10.9251	10.3109	9.15845	ATOMT1, OMT1 | ATOMT1 (O-METHYLTRANSFERASE 1); caffeate O-methyltransferase/ myricetin 3'-O-methyltransferase/ quercetin 3-O-methyltransferase | c
84097	9.42679	9.06378	10.0014	9.07875	8.59861	8.06415	8.97666	11.0515	AT5G54160.1	11.0285	11.819	11.896	10.6126	10.8784	10.9251	10.3109	9.15845	ATOMT1, OMT1 | ATOMT1 (O-METHYLTRANSFERASE 1); caffeate O-methyltransferase/ myricetin 3'-O-methyltransferase/ quercetin 3-O-methyltransferase | c
89698	6.46367	7.10103	6.75933	5.89653	6.13683	6.04858	7.09381	6.43876	AT4G13850.2	11.0548	12.2578	11.9245	10.8689	10.1886	9.51552	12.3154	10.8569	ATGRP2 | GR-RBP2 (GLYCINE-RICH RNA-BINDING PROTEIN 2); ATP binding / RNA binding / double-stranded DNA binding / single-stranded DNA binding | chr
85039	9.81013	10.1125	9.65996	7.96059	8.97391	8.75946	9.99602	9.44661	AT4G29410.1	11.0692	12.1376	11.809	9.48512	8.83577	8.32511	12.0731	11.3295	| 60S ribosomal protein L28 (RPL28C) | chr4:14468439-14469964 REVERSE
88688	7.42729	6.13211	6.50768	7.28867	6.586	6.17091	6.47945	6.72758	AT2G04700.1	11.0772	9.83864	10.11	10.6936	9.82981	9.36778	9.63521	10.2178	| ferredoxin thioredoxin reductase catalytic beta chain family protein | chr2:1646961-1648345 FORWARD
84069	10.0916	9.42205	9.43297	8.98897	8.8441	9.79238	9.37905	9.33591	AT3G12390.1	11.1028	11.5589	11.2654	9.25368	9.70404	9.38145	11.8219	11.1225	| nascent polypeptide associated complex alpha chain protein, putative / alpha-NAC, putative | chr3:3942344-3943595 FORWARD
84129	7.84102	7.14565	7.44778	7.1833	7.04514	6.47271	6.99204	7.00975	AT1G12410.1	11.1033	9.91375	10.0723	10.2563	10.1079	9.60413	9.96877	10.2552	CLPR2, NCLPP2, CLP2 | CLP2 (CLP PROTEASE PROTEOLYTIC SUBUNIT 2); serine-type endopeptidase | chr1:4223099-4224954 FORWARD
84741	8.22139	8.04681	7.80556	6.87135	7.08514	6.92808	8.70656	7.59377	AT1G48920.1	11.1047	12.2601	11.9613	10.1469	9.95183	9.05344	12.207	10.4784	ATNUC-L1, PARL1 | ATNUC-L1; nucleic acid binding / nucleotide binding | chr1:18098186-18101422 FORWARD
84093	7.41908	7.57225	8.13479	7.09351	7.53685	8.68429	7.38906	7.88972	AT1G63770.3	11.108	10.7073	10.8598	11.8003	11.318	10.959	10.8541	10.0745	| peptidase M1 family protein | chr1:23657791-23664243 REVERSE
86214	10.4801	10.3869	10.8896	11.3919	10.8404	12.0538	10.8838	10.9589	AT1G63770.3	11.108	10.7073	10.8598	11.8003	11.318	10.959	10.8541	10.0745	| peptidase M1 family protein | chr1:23657791-23664243 REVERSE
85203	9.27635	7.95481	8.14199	9.29593	8.04147	7.93758	8.21508	8.5164	AT3G51510.1	11.1116	9.37463	9.84713	9.01472	8.64291	8.42651	9.24108	9.94827	| unknown protein | chr3:19109118-19109842 FORWARD
86183	9.33372	9.53916	9.8679	7.84893	9.07446	8.61577	9.26807	8.98185	AT4G34110.1	11.1205	11.4706	11.4584	11.5601	11.3276	11.0841	11.4446	11.3762	PAB2, PABP2, ATPAB2 | PAB2 (POLY(A) BINDING 2); RNA binding / translation initiation factor | chr4:16336732-16339892 FORWARD
86594	10.8576	9.58675	9.94661	10.9576	9.85183	8.67627	9.77916	9.94219	AT3G54900.1	11.1235	8.7302	8.56272	8.53428	7.80517	7.68245	8.29394	9.51536	CXIP1, ATGRXCP | CXIP1 (CAX INTERACTING PROTEIN 1); antiporter/ glutathione disulfide oxidoreductase | chr3:20341850-20342371 REVERSE
90083	9.96451	9.2742	9.84192	12.0326	9.5991	10.8247	9.85749	10.3272	AT5G02790.1	11.1301	10.3577	10.9578	13.0454	12.3429	11.6542	10.7868	10.8804	| In2-1 protein, putative | chr5:632877-634858 FORWARD
86378	8.72933	8.26135	8.58505	8.50558	8.42765	7.37842	8.65	9.29049	AT3G18080.1	11.1375	11.3908	10.8821	9.82521	9.12417	8.69041	10.9407	10.7989	BGLU44 | BGLU44 (B-S GLUCOSIDASE 44); (R)-amygdalin beta-glucosidase/ 4-methylumbelliferyl-beta-D-glucopyranoside beta-glucosidase/ beta-gentiobio
84436	13.6091	13.4443	13.1948	12.2851	12.7277	12.7081	13.3823	13.3481	AT1G57660.1	11.1383	11.1956	11.0189	9.12873	8.71184	8.57646	11.3561	11.0397	| 60S ribosomal protein L21 (RPL21E) | chr1:21355567-21356364 FORWARD
88532	12.5106	12.3069	12.0209	10.3111	11.1703	11.4504	12.4263	12.0245	AT1G57660.1	11.1383	11.1956	11.0189	9.12873	8.71184	8.57646	11.3561	11.0397	| 60S ribosomal protein L21 (RPL21E) | chr1:21355567-21356364 FORWARD
86281	8.84344	8.81238	9.32349	10.4276	9.12189	9.03194	8.65753	9.10181	AT3G26580.1	11.1474	9.68153	10.2078	12.1372	12.8793	11.8757	10.4299	10.3817	| INVOLVED IN: biological_process unknown; LOCATED IN: chloroplast thylakoid membrane; EXPRESSED IN: 23 plant structures; EXPRESSED DURING: 13 gr
86244	7.34865	7.49715	7.55047	6.35401	8.15359	7.0726	6.77866	7.11559	AT5G05170.1	11.1521	10.6993	10.9151	8.98263	10.3036	9.46938	10.8349	10.8244	CESA3, IXR1, ATCESA3, ATH-B, CEV1 | CEV1 (CONSTITUTIVE EXPRESSION OF VSP 1); cellulose synthase/ transferase, transferring glycosyl groups | chr5:
84307	7.21038	6.40973	6.6093	7.47792	6.7689	6.66678	6.49024	6.70686	AT5G64840.1	11.1593	9.50734	9.96852	12.1286	10.1929	10.4183	8.78774	10.0867	ATGCN5 | ATGCN5 (A. THALIANA GENERAL CONTROL NON-REPRESSIBLE 5); transporter | chr5:25916956-25919693 REVERSE
88609	12.79	13.1405	12.6867	12.02	12.4166	12.3547	12.9096	12.4426	AT2G36170.1	11.1598	11.5676	11.3077	9.10033	8.40901	8.16283	11.78	11.4032	| ubiquitin extension protein 2 (UBQ2) / 60S ribosomal protein L40 (RPL40A) | chr2:15172153-15173046 FORWARD
86686	8.98705	8.41726	8.74541	9.55228	10.1856	9.85392	8.78568	8.89789	AT4G30440.1	11.1624	8.84302	10.0016	10.27	11.8011	11.3238	10.862	10.4388	GAE1 | GAE1 (UDP-D-GLUCURONATE 4-EPIMERASE 1); UDP-glucuronate 4-epimerase/ catalytic | chr4:14881976-14883265 REVERSE
84065	8.71849	7.52644	7.62288	9.75959	8.02052	6.56094	8.03695	8.40274	AT2G42690.1	11.1696	9.09908	9.34618	9.00565	7.02359	7.01481	9.77644	10.6624	| lipase, putative | chr2:17776356-17777682 REVERSE
84475	6.67015	6.99818	7.03924	6.02799	6.84832	6.49959	6.95303	6.95163	AT2G45470.1	11.1709	10.4456	10.5243	4.15271	8.21974	8.7313	10.7446	11.3231	FLA8, AGP8 | FLA8 (FASCICLIN-LIKE ARABINOGALACTAN PROTEIN 8) | chr2:18742797-18744059 REVERSE
84249	6.95681	6.69894	7.09738	7.35407	6.9321	6.98025	6.71079	7.80895	AT4G39090.1	11.1714	10.9806	11.3813	13.388	14.1125	13.768	11.7418	11.2606	RD19, RD19A | RD19 (RESPONSIVE TO DEHYDRATION 19); cysteine-type endopeptidase/ cysteine-type peptidase | chr4:18215826-18217326 REVERSE
84221	7.83286	7.74981	7.54876	6.54127	7.62116	6.66193	7.50635	7.47402	AT5G51550.1	11.1737	11.2875	11.1256	6.59964	8.08275	5.91135	10.6284	10.0899	EXL3 | EXL3 (EXORDIUM LIKE 3) | chr5:20939793-20940806 REVERSE
87245	9.43705	7.847	8.56932	9.48548	8.142	8.38617	7.9066	8.38378	AT3G56360.1	11.1804	7.71275	8.49639	10.418	11.59	12.2745	9.0239	9.20884	| unknown protein | chr3:20896641-20897342 FORWARD
89467	9.63741	9.52667	9.27584	8.28695	8.59042	9.35121	9.27139	9.07099	AT1G14810.1	11.1873	9.52939	9.29462	8.15935	7.36303	6.352	9.85527	8.84981	| semialdehyde dehydrogenase family protein | chr1:5102684-5104633 REVERSE
85395	10.4201	10.9913	10.4065	8.61092	9.32009	9.49429	10.5935	9.94213	AT3G04920.1	11.1901	12.0055	11.5804	8.65386	8.82561	8.35981	12.0305	11.5569	| 40S ribosomal protein S24 (RPS24A) | chr3:1360989-1362065 FORWARD
85433	11.737	11.7624	11.4013	10.4084	10.7317	10.4979	11.933	11.0368	AT3G04920.1	11.1901	12.0055	11.5804	8.65386	8.82561	8.35981	12.0305	11.5569	| 40S ribosomal protein S24 (RPS24A) | chr3:1360989-1362065 FORWARD
88340	8.57709	8.62638	8.80655	8.91042	8.40144	9.79631	8.5466	8.81251	AT5G13450.1	11.1953	11.1723	10.9004	11.2996	11.219	10.7808	11.1696	10.8771	| ATP synthase delta chain, mitochondrial, putative / H(+)-transporting two-sector ATPase, delta (OSCP) subunit, putative | chr5:4310558-4311941
88057	8.91386	9.67039	9.63131	7.84633	9.18019	9.03607	8.69831	9.01185	AT1G24360.1	11.2143	12.1289	11.8566	9.763	9.67258	9.37575	11.7574	11.4119	| 3-oxoacyl-(acyl-carrier protein) reductase, chloroplast / 3-ketoacyl-acyl carrier protein reductase | chr1:8640820-8643283 FORWARD
89775	8.14308	9.00114	9.35221	7.99529	8.57207	8.47014	8.49763	7.8011	AT1G24360.1	11.2143	12.1289	11.8566	9.763	9.67258	9.37575	11.7574	11.4119	| 3-oxoacyl-(acyl-carrier protein) reductase, chloroplast / 3-ketoacyl-acyl carrier protein reductase | chr1:8640820-8643283 FORWARD
87487	7.25395	7.83631	8.39697	7.40515	8.05388	8.06042	7.48623	7.87954	AT4G35830.1	11.215	10.8774	10.8465	11.8338	11.3222	10.9886	10.7509	10.3742	| aconitate hydratase, cytoplasmic / citrate hydro-lyase / aconitase (ACO) | chr4:16973007-16977949 REVERSE
88448	9.45253	8.99405	8.81109	9.32413	9.41197	10.3074	9.27812	9.19109	AT3G61580.1	11.2345	9.91291	10.2223	9.44121	10.8014	11.6819	10.4214	10.5369	| delta-8 sphingolipid desaturase (SLD1) | chr3:22786253-22787602 FORWARD
85396	6.85186	7.81146	8.16858	7.26566	7.03026	6.92161	6.94038	6.74131	AT1G76160.1	11.2369	9.29234	9.69369	8.06186	10.1309	9.52928	9.70901	9.74442	sks5 | sks5 (SKU5 Similar 5); copper ion binding / oxidoreductase | chr1:28578211-28581020 REVERSE
90055	6.35809	9.77182	10.3369	6.33957	6.06395	6.81576	6.08337	6.68804	AT1G76160.1	11.2369	9.29234	9.69369	8.06186	10.1309	9.52928	9.70901	9.74442	sks5 | sks5 (SKU5 Similar 5); copper ion binding / oxidoreductase | chr1:28578211-28581020 REVERSE
86983	10.1026	9.19382	9.25021	10.4728	9.56687	9.38872	9.30212	9.71442	AT4G04770.1	11.2444	10.1211	10.498	11.7187	10.7419	10.4057	10.196	10.1989	ATABC1, LAF6, ATNAP1 | ATABC1 (ATP BINDING CASSETTE PROTEIN 1); ATPase, coupled to transmembrane movement of substances / protein binding / transp
84792	9.77022	10.2821	10.085	8.28169	9.04598	9.81607	9.57632	9.6037	AT5G65010.2	11.2517	8.3048	8.38043	4.82471	5.03076	4.54274	8.87277	8.91916	ASN2 | ASN2 (ASPARAGINE SYNTHETASE 2); asparagine synthase (glutamine-hydrolyzing) | chr5:25969224-25972278 FORWARD
83692	12.3392	12.9711	13.7508	11.0783	14.8273	11.2774	11.8295	10.8443	AT5G13930.1	11.2535	12.703	12.8485	9.27395	11.6435	10.6564	12.5312	12.5901	CHS, TT4, ATCHS | TT4 (TRANSPARENT TESTA 4); naringenin-chalcone synthase | chr5:4488762-4490035 FORWARD
88942	8.13351	8.45852	8.39902	9.14292	9.37247	8.54499	8.32989	8.41552	AT3G07470.1	11.254	8.21439	8.70905	8.98606	10.65	11.0317	8.65436	8.99519	| unknown protein | chr3:2387291-2388343 REVERSE
84283	8.85665	9.44961	9.39794	8.23728	9.13515	9.51943	8.88863	9.21023	AT1G10670.1	11.2703	12.2555	12.1622	10.4483	9.90534	10.9771	11.967	12.0946	ACLA-1 | ACLA-1; ATP citrate synthase | chr1:3535787-3538098 FORWARD
83872	9.35987	8.96823	8.95564	8.41682	8.71787	8.20826	8.80568	8.60977	AT2G26900.1	11.2736	11.5851	11.3904	9.4245	10.3911	10.1376	11.5497	11.0231	| bile acid:sodium symporter family protein | chr2:11475156-11477870 REVERSE
88547	11.506	10.5829	10.4625	9.92424	10.3074	8.71301	10.5835	10.073	AT2G26900.1	11.2736	11.5851	11.3904	9.4245	10.3911	10.1376	11.5497	11.0231	| bile acid:sodium symporter family protein | chr2:11475156-11477870 REVERSE
88206	10.5145	9.49223	9.61986	10.0977	9.27026	9.89626	9.65886	9.45724	AT4G35000.1	11.3092	11.2387	11.1163	11.5044	10.7599	11.337	10.996	10.1711	APX3 | APX3 (ASCORBATE PEROXIDASE 3); L-ascorbate peroxidase | chr4:16665007-16667541 REVERSE
87185	10.7293	10.1535	10.8389	10.3375	10.6314	10.9874	10.7394	11.706	AT4G01850.1	11.3132	11.6323	11.6266	11.0994	12.0263	11.7145	12.0289	12.4941	SAM-2, MAT2 | SAM-2 (S-ADENOSYLMETHIONINE SYNTHETASE 2); copper ion binding / methionine adenosyltransferase | chr4:796298-797479 REVERSE
88559	9.89528	9.31065	9.97471	9.32663	9.68758	9.909	9.98671	10.6896	AT4G01850.1	11.3132	11.6323	11.6266	11.0994	12.0263	11.7145	12.0289	12.4941	SAM-2, MAT2 | SAM-2 (S-ADENOSYLMETHIONINE SYNTHETASE 2); copper ion binding / methionine adenosyltransferase | chr4:796298-797479 REVERSE
84883	12.8893	12.8993	12.5116	11.4927	12.1169	12.0315	12.7555	12.753	AT3G14600.1	11.3181	12.2262	11.963	9.31016	9.2634	8.59269	12.4392	11.4823	| 60S ribosomal protein L18A (RPL18aC) | chr3:4910773-4911933 FORWARD
85326	11.6168	11.3973	11.298	9.71778	10.5828	10.2364	11.669	10.8578	AT3G14600.1	11.3181	12.2262	11.963	9.31016	9.2634	8.59269	12.4392	11.4823	| 60S ribosomal protein L18A (RPL18aC) | chr3:4910773-4911933 FORWARD
84295	9.1481	8.87644	8.64899	7.76311	7.49286	8.09872	9.55859	8.45976	AT4G21860.1	11.3181	9.63277	9.95875	10.5953	10.2407	9.954	10.0147	10.2118	MSRB2 | MSRB2 (methionine sulfoxide reductase B 2); peptide-methionine-(S)-S-oxide reductase | chr4:11600238-11601507 REVERSE
83617	9.99369	8.56114	8.6589	7.65201	8.07732	7.42704	8.08779	8.35605	AT5G63570.1	11.3204	9.63185	9.57806	8.1698	8.12334	7.70098	9.866	10.2054	GSA1 | GSA1 (GLUTAMATE-1-SEMIALDEHYDE-2,1-AMINOMUTASE); glutamate-1-semialdehyde 2,1-aminomutase | chr5:25451957-25453620 FORWARD
85154	6.98976	8.94089	8.35879	8.15571	8.09668	7.91858	8.06897	8.01903	AT4G24190.1	11.3207	12.7998	12.5749	12.2353	10.0115	10.1057	12.8194	12.3768	SHD, HSP90.7 | SHD (SHEPHERD); ATP binding / unfolded protein binding | chr4:12551902-12555851 REVERSE
85191	9.89055	11.7387	11.276	10.1668	10.5547	10.5236	10.5554	10.9496	AT4G24190.1	11.3207	12.7998	12.5749	12.2353	10.0115	10.1057	12.8194	12.3768	SHD, HSP90.7 | SHD (SHEPHERD); ATP binding / unfolded protein binding | chr4:12551902-12555851 REVERSE
89713	8.79269	9.14999	9.3259	7.75491	9.36125	8.96585	8.65911	8.65279	AT5G35360.1	11.3271	11.5748	11.3893	8.00433	9.9724	10.2492	11.3971	11.0802	CAC2 | CAC2; acetyl-CoA carboxylase/ biotin carboxylase | chr5:13584300-13588268 FORWARD
83783	11.6518	11.1331	11.2647	12.2341	12.0133	12.4393	11.4324	11.5061	AT2G31490.1	11.333	11.1139	10.9215	11.1397	10.7975	10.5493	11.113	11.6588	| unknown protein | chr2:13412060-13413002 FORWARD
83657	8.41578	9.21486	9.68588	8.4604	9.08594	8.50466	9.21932	8.77218	AT1G70370.1	11.3343	11.8859	12.1134	7.78672	9.18395	9.15288	12.103	11.8404	| BURP domain-containing protein / polygalacturonase, putative | chr1:26513003-26514998 REVERSE
85125	12.8093	14.5895	15.3222	11.3264	14.7986	12.2961	14.8183	13.7497	AT1G70370.1	11.3343	11.8859	12.1134	7.78672	9.18395	9.15288	12.103	11.8404	| BURP domain-containing protein / polygalacturonase, putative | chr1:26513003-26514998 REVERSE
89263	10.9489	10.0379	10.0759	10.3939	10.1422	9.26	10.2133	10.0808	AT2G28900.1	11.344	10.8706	10.9531	9.07951	7.63785	7.16049	11.0205	11.0733	OEP16, ATOEP16-L, ATOEP16-1 | ATOEP16-1 (OUTER PLASTID ENVELOPE PROTEIN 16-1); P-P-bond-hydrolysis-driven protein transmembrane transporter/ prote
83709	9.81818	10.2977	10.006	7.42289	10.057	8.13113	9.84985	9.19151	AT5G62690.1	11.3458	13.3508	13.1108	8.87496	10.8889	10.4716	13.0786	12.3849	TUB2 | TUB2; GTP binding / GTPase/ structural molecule | chr5:25181560-25183501 FORWARD
85166	9.2413	9.98524	10.1907	8.25755	10.4187	10.9083	9.32843	9.81679	AT5G62690.1	11.3458	13.3508	13.1108	8.87496	10.8889	10.4716	13.0786	12.3849	TUB2 | TUB2; GTP binding / GTPase/ structural molecule | chr5:25181560-25183501 FORWARD
88513	9.62421	10.1156	10.2709	8.7591	10.337	11.2282	9.65605	10.413	AT5G62690.1	11.3458	13.3508	13.1108	8.87496	10.8889	10.4716	13.0786	12.3849	TUB2 | TUB2; GTP binding / GTPase/ structural molecule | chr5:25181560-25183501 FORWARD
84334	7.86815	7.95846	7.86391	6.64023	6.89256	6.90002	7.90906	7.42203	AT5G11200.2	11.3481	12.2912	11.9755	10.4207	10.4194	9.81392	12.0254	11.2052	| DEAD/DEAH box helicase, putative | chr5:3567389-3570686 FORWARD
88479	8.60854	8.10986	8.94371	8.01067	8.43242	7.73117	8.20592	9.18613	AT5G49720.1	11.3698	10.7591	11.1418	10.2835	11.5722	10.9916	11.187	11.0213	ATGH9A1, DEC, KOR, RSW2, IRX2, KOR1 | ATGH9A1 (ARABIDOPSIS THALIANA GLYCOSYL HYDROLASE 9A1); cellulase/ hydrolase, hydrolyzing O-glycosyl compound
84332	9.05446	7.86867	7.87788	7.83616	7.29654	7.17027	7.80912	8.08854	AT1G58290.1	11.3811	9.23969	9.60295	8.824	8.45898	8.00764	9.32187	10.126	HEMA1 | HEMA1; glutamyl-tRNA reductase | chr1:21624028-21626051 REVERSE
89346	10.2463	10.2187	10.2891	9.0754	9.69738	9.41186	10.5706	9.96864	AT1G11650.2	11.3844	11.2268	11.1967	11.1012	11.3418	10.9974	11.2238	10.7667	ATRBP45B, RBP45B | RNA-binding protein 45 (RBP45), putative | chr1:3914895-3917941 FORWARD
83597	12.5226	10.6162	10.545	10.469	9.8015	7.95741	10.7354	10.5603	AT5G50250.1	11.3846	10.028	10.1981	9.61549	9.29402	10.4659	10.4977	10.5919	| 31 kDa ribonucleoprotein, chloroplast, putative / RNA-binding protein RNP-T, putative / RNA-binding protein 1/2/3, putative / RNA-binding prote
88147	8.61522	8.85641	9.19765	9.0608	8.69647	9.86502	8.8372	9.03876	AT1G47420.1	11.3848	11.7411	11.6283	12.2673	11.8649	11.5226	11.754	11.2796	| FUNCTIONS IN: molecular_function unknown; INVOLVED IN: biological_process unknown; LOCATED IN: mitochondrion, nucleus; EXPRESSED IN: 26 plant s
84101	11.8302	10.7421	11.6264	10.4154	11.3949	12.5822	11.0736	11.9189	AT2G36880.1	11.3848	11.6622	11.869	10.3019	9.82733	11.0099	11.5253	11.7043	MAT3 | MAT3 (methionine adenosyltransferase 3); copper ion binding / methionine adenosyltransferase | chr2:15479721-15480893 REVERSE
85180	10.2903	9.29796	9.90595	8.44952	9.10355	10.5862	9.56001	9.96436	AT2G36880.1	11.3848	11.6622	11.869	10.3019	9.82733	11.0099	11.5253	11.7043	MAT3 | MAT3 (methionine adenosyltransferase 3); copper ion binding / methionine adenosyltransferase | chr2:15479721-15480893 REVERSE
86167	13.2815	12.2687	13.0873	13.0191	13.5875	14.4814	13.1517	13.758	AT2G36880.1	11.3848	11.6622	11.869	10.3019	9.82733	11.0099	11.5253	11.7043	MAT3 | MAT3 (methionine adenosyltransferase 3); copper ion binding / methionine adenosyltransferase | chr2:15479721-15480893 REVERSE
87814	11.2101	10.4329	10.6642	9.15457	7.98399	11.2963	10.7262	10.6635	AT2G36880.1	11.3848	11.6622	11.869	10.3019	9.82733	11.0099	11.5253	11.7043	MAT3 | MAT3 (methionine adenosyltransferase 3); copper ion binding / methionine adenosyltransferase | chr2:15479721-15480893 REVERSE
88281	12.351	11.3306	11.7367	12.4266	12.9142	12.9936	11.6773	12.2983	AT2G36880.1	11.3848	11.6622	11.869	10.3019	9.82733	11.0099	11.5253	11.7043	MAT3 | MAT3 (methionine adenosyltransferase 3); copper ion binding / methionine adenosyltransferase | chr2:15479721-15480893 REVERSE
85043	6.10357	6.23521	6.1284	5.12092	5.81559	5.33316	5.77155	5.50149	AT1G09750.1	11.4182	10.6029	10.8045	3.74605	6.03153	4.29445	10.084	10.9657	| chloroplast nucleoid DNA-binding protein-related | chr1:3157541-3158960 FORWARD
84311	6.5395	6.5189	7.13717	6.70829	6.92812	8.50796	6.57492	7.50733	AT5G34850.1	11.4314	11.0898	11.2964	12.6961	13.5633	12.7399	11.4183	10.9268	ATPAP26, PAP26 | PAP26 (PURPLE ACID PHOSPHATASE 26); acid phosphatase/ protein serine/threonine phosphatase | chr5:13108475-13111217 REVERSE
88273	6.96459	6.73699	6.91746	7.41818	7.20817	7.91626	7.16588	7.08751	AT4G38920.1	11.4335	11.5303	11.5404	11.8702	11.8615	11.5854	11.5826	11.5268	AVA-P3, ATVHA-C3 | ATVHA-C3 (VACUOLAR-TYPE H(+)-ATPASE C3); ATPase | chr4:18147330-18148853 FORWARD
87178	8.4148	8.55905	8.09282	8.76836	7.47626	7.63776	8.60357	9.48791	AT3G56880.1	11.4423	9.91149	10.1295	10.8305	11.1042	10.3748	11.3039	9.93635	| VQ motif-containing protein | chr3:21060044-21060781 FORWARD
84729	9.79678	8.25916	8.67729	9.00088	7.4315	8.26186	7.65923	8.53798	AT1G43670.1	11.4493	9.34683	9.96147	9.47375	8.86175	8.91187	9.18437	10.0394	| fructose-1,6-bisphosphatase, putative / D-fructose-1,6-bisphosphate 1-phosphohydrolase, putative / FBPase, putative | chr1:16468184-16470347 FO
88274	10.2617	10.2637	10.1951	9.15804	9.44972	8.02382	8.95472	11.1999	AT4G34050.1	11.4891	11.8649	11.6338	12.1985	10.7696	11.6233	10.9497	11.3691	| caffeoyl-CoA 3-O-methyltransferase, putative | chr4:16310844-16311973 FORWARD
86510	9.50306	8.45261	8.88365	8.64246	8.64873	8.29958	8.25241	8.62163	AT5G48300.1	11.4987	10.7207	10.8529	11.2826	10.0163	9.30765	10.5709	10.4575	ADG1, APS1 | ADG1 (ADP GLUCOSE PYROPHOSPHORYLASE 1); glucose-1-phosphate adenylyltransferase | chr5:19570326-19572557 FORWARD
84867	9.10767	9.73773	9.83505	8.6358	9.06785	9.91257	9.19329	9.17327	AT5G14040.1	11.4992	11.9533	11.8029	11.7038	11.4457	11.4074	11.9662	11.7591	| mitochondrial phosphate transporter | chr5:4531059-4532965 REVERSE
89577	11.1029	11.5311	11.8957	11.145	11.432	13.2331	10.9047	11.4169	AT5G14040.1	11.4992	11.9533	11.8029	11.7038	11.4457	11.4074	11.9662	11.7591	| mitochondrial phosphate transporter | chr5:4531059-4532965 REVERSE
84273	10.3518	9.86887	10.0471	9.44665	8.74058	9.35298	8.94113	8.98555	AT5G46800.1	11.5066	10.4326	10.7305	9.91885	8.52719	8.40358	10.2248	10.828	BOU | BOU (A BOUT DE SOUFFLE); binding / transporter | chr5:18988779-18989810 REVERSE
84014	8.72856	7.23602	7.46971	7.46375	7.61805	7.22933	7.31045	7.57306	AT2G40490.1	11.5088	9.8204	9.78691	7.57453	8.45214	7.87014	9.6455	10.4586	HEME2 | HEME2; uroporphyrinogen decarboxylase | chr2:16912961-16914988 FORWARD
89007	11.8221	11.8731	11.5325	10.5665	11.0693	10.5704	11.7305	11.3881	AT4G31985.1	11.5141	12.3072	11.9702	9.85557	9.60022	9.17724	12.2527	11.6589	| 60S ribosomal protein L39 (RPL39C) | chr4:15469931-15470366 FORWARD
88236	6.31909	6.01045	5.88943	5.9253	5.53302	5.30287	6.09025	5.69175	AT2G04030.2	11.5293	10.4869	10.165	9.21571	8.22347	8.05623	10.6027	9.02152	CR88 | CR88; ATP binding | chr2:1281983-1285909 FORWARD
88174	10.4934	11.4281	11.0701	8.90699	9.76858	9.79795	11.0252	10.3945	AT1G34030.1	11.5877	11.9056	11.5416	9.50045	9.37203	8.76466	11.9891	11.4378	| 40S ribosomal protein S18 (RPS18B) | chr1:12370285-12371465 REVERSE
89514	12.4632	11.923	11.4464	9.70515	10.7228	10.4652	12.1379	11.4164	AT1G34030.1	11.5877	11.9056	11.5416	9.50045	9.37203	8.76466	11.9891	11.4378	| 40S ribosomal protein S18 (RPS18B) | chr1:12370285-12371465 REVERSE
88483	11.3602	9.7262	9.89547	11.7932	10.5415	9.03975	10.3767	10.4814	AT5G02120.1	11.598	9.73759	10.1909	9.66435	9.31071	8.86109	9.68602	11.0575	OHP | OHP (ONE HELIX PROTEIN) | chr5:419144-419633 FORWARD
85329	10.182	10.4266	10.0258	8.55152	9.17514	9.34291	10.4296	9.41252	AT4G15000.1	11.6137	12.1308	11.5236	8.95402	8.94478	8.5337	12.1401	11.6233	| 60S ribosomal protein L27 (RPL27C) | chr4:8571896-8572303 FORWARD
84854	10.7123	10.9257	11.0541	10.7254	10.6227	11.935	10.6691	10.7427	AT2G33040.1	11.6282	11.636	11.5195	11.8986	11.8467	11.4668	11.8372	11.6219	| ATP synthase gamma chain, mitochondrial (ATPC) | chr2:14018978-14021047 REVERSE
84472	10.4393	10.2854	10.416	10.7081	9.83752	11.8363	9.92112	10.4294	AT4G11010.1	11.6568	11.5378	11.4957	11.4488	11.4325	10.8752	11.6367	11.8291	NDPK3 | NDPK3 (NUCLEOSIDE DIPHOSPHATE KINASE 3); ATP binding / nucleoside diphosphate kinase | chr4:6732780-6734298 REVERSE
84986	9.20293	9.33697	8.97721	7.74409	8.21981	8.55504	9.34935	8.86381	AT5G60670.1	11.6578	12.2334	12.0071	8.38694	8.28819	7.87613	12.2817	11.7	| 60S ribosomal protein L12 (RPL12C) | chr5:24381066-24381566 REVERSE
84299	9.09294	7.30741	7.37985	7.03649	6.68586	5.80729	7.49091	7.25648	AT1G03630.2	11.6626	9.89599	10.2383	7.67405	7.81939	7.63956	10.147	11.0431	POR C, PORC | POR C (PROTOCHLOROPHYLLIDE OXIDOREDUCTASE); NADPH dehydrogenase/ oxidoreductase/ protochlorophyllide reductase | chr1:907699-909245
83584	11.589	11.1586	11.3108	11.8544	12.2356	12.3051	11.304	11.6894	AT5G19760.1	11.6847	11.3899	11.522	11.9097	11.5703	11.2995	11.6011	11.3683	| dicarboxylate/tricarboxylate carrier (DTC) | chr5:6679591-6681845 REVERSE
83701	11.6065	11.1126	11.5984	11.4529	11.503	12.4787	11.0034	11.181	AT5G19760.1	11.6847	11.3899	11.522	11.9097	11.5703	11.2995	11.6011	11.3683	| dicarboxylate/tricarboxylate carrier (DTC) | chr5:6679591-6681845 REVERSE
88636	11.2446	11.2359	11.3618	11.923	11.5478	12.1674	11.0502	11.128	AT1G76200.1	11.6851	11.8256	11.7194	11.8497	12.0416	11.758	11.7561	12.0444	| unknown protein | chr1:28593351-28593980 FORWARD
86446	10.7076	11.4966	10.8339	8.95623	9.64797	10.2364	11.1226	10.2736	AT2G43460.1	11.6967	12.3606	12.1381	9.92933	10.0152	9.70703	12.4092	12.0184	| 60S ribosomal protein L38 (RPL38A) | chr2:18046285-18047292 REVERSE
84145	8.52049	9.06541	9.40867	8.31373	9.11921	9.42345	8.49486	8.69858	AT1G78900.1	11.7077	11.2778	11.342	11.7974	11.8046	11.6352	11.3438	10.841	VHA-A | VHA-A (VACUOLAR ATP SYNTHASE SUBUNIT A); ATP binding / hydrogen ion transporting ATP synthase, rotational mechanism / hydrolase, acting on
85141	9.80107	10.2644	9.94427	8.30297	8.98155	9.68776	9.87432	9.49408	AT1G27400.1	11.7201	12.6066	12.1066	8.81862	8.67452	7.99416	12.6572	11.852	| 60S ribosomal protein L17 (RPL17A) | chr1:9515230-9516725 FORWARD
89971	9.39622	7.1997	7.68615	9.43116	8.51233	6.59846	7.49606	8.29882	AT1G71500.1	11.7382	9.91369	10.6164	9.93322	9.43179	8.84526	9.76192	10.597	| Rieske (2Fe-2S) domain-containing protein | chr1:26936084-26937331 FORWARD
84876	8.3327	7.7943	7.89269	7.50697	7.58811	7.13857	7.71772	7.51772	AT5G13120.1	11.744	10.3946	10.3072	9.36748	8.89634	8.92101	10.1658	10.6185	| peptidyl-prolyl cis-trans isomerase cyclophilin-type family protein | chr5:4162714-4164720 REVERSE
83640	11.0144	11.3959	10.8688	8.91446	9.73644	9.9456	11.1155	10.5149	AT5G52650.1	11.7452	12.3971	12.1724	9.57482	9.09545	8.76512	12.4042	12.1294	| 40S ribosomal protein S10 (RPS10C) | chr5:21355781-21357003 REVERSE
83755	9.1588	10.2523	9.79952	8.63717	9.11708	9.2394	10.03	9.11444	AT5G52650.1	11.7452	12.3971	12.1724	9.57482	9.09545	8.76512	12.4042	12.1294	| 40S ribosomal protein S10 (RPS10C) | chr5:21355781-21357003 REVERSE
84107	13.4432	13.33	13.0885	11.795	12.328	12.2204	13.3991	13.1311	AT5G10360.1	11.7498	12.4513	12.2466	10.0516	9.84883	9.25431	12.6755	11.689	EMB3010 | EMB3010 (embryo defective 3010); structural constituent of ribosome | chr5:3258734-3260142 REVERSE
89653	12.1781	12.0329	11.7261	9.98565	10.7616	10.9237	12.0342	11.6357	AT5G10360.1	11.7498	12.4513	12.2466	10.0516	9.84883	9.25431	12.6755	11.689	EMB3010 | EMB3010 (embryo defective 3010); structural constituent of ribosome | chr5:3258734-3260142 REVERSE
85572	7.29109	7.57249	7.46504	6.84671	7.51188	6.36227	7.68652	7.64334	AT5G10450.1	11.7708	11.7125	11.684	11.9735	13.0029	12.4539	11.6039	11.2299	GRF6, AFT1, 14-3-3lambda | GRF6 (G-box regulating factor 6); protein binding / protein phosphorylated amino acid binding | chr5:3284452-3286261 RE
87782	9.91476	8.70973	9.0614	9.05423	8.28851	8.33211	8.55621	8.85466	AT2G43750.1	11.773	9.96631	10.3115	9.79984	9.09064	9.0339	10.2693	10.454	OASB, ACS1, CPACS1, ATCS-B | OASB (O-ACETYLSERINE (THIOL) LYASE B); cysteine synthase | chr2:18129604-18132322 REVERSE
83825	10.8634	11.0529	10.8208	8.21761	9.27915	9.37701	10.6895	10.4093	AT2G18110.1	11.7825	12.349	12.2605	10.6674	10.5825	10.0068	12.6049	12.1462	| elongation factor 1-beta, putative / EF-1-beta, putative | chr2:7872636-7873713 FORWARD
89874	8.37316	8.49568	8.62217	8.79545	8.33636	9.33826	8.24558	8.46372	AT3G57450.1	11.7895	9.30551	9.35388	11.048	10.928	11.0077	10.8732	10.2473	| unknown protein | chr3:21262028-21262318 FORWARD
84695	9.40114	9.79103	9.8498	9.70836	9.39166	10.4916	9.56858	9.40424	AT2G21870.2	11.7934	12.0047	11.7922	12.014	11.6677	11.3761	12.077	11.4557	| unknown protein | chr2:9320612-9322618 REVERSE
85435	8.67417	8.62667	8.94212	7.88541	8.49347	8.59266	8.60345	8.46017	AT3G01120.1	11.8156	11.4322	11.5144	12.3246	11.1427	10.9597	11.3943	10.7642	MTO1, CGS, ATCYS1, CGS1 | MTO1 (METHIONINE OVERACCUMULATION 1); cystathionine gamma-synthase | chr3:39234-41865 REVERSE
83931	9.10419	8.84899	9.11456	9.24009	9.06685	10.4108	9.24341	9.30695	AT3G12120.1	11.8167	12.3792	12.5307	11.5226	12.9992	12.7592	13.0952	11.5707	FAD2 | FAD2 (FATTY ACID DESATURASE 2); delta12-fatty acid dehydrogenase/ omega-6 fatty acid desaturase | chr3:3860592-3861743 REVERSE
88995	9.09021	8.27784	8.49475	8.85624	8.92278	9.68766	8.88108	9.10131	AT3G12120.1	11.8167	12.3792	12.5307	11.5226	12.9992	12.7592	13.0952	11.5707	FAD2 | FAD2 (FATTY ACID DESATURASE 2); delta12-fatty acid dehydrogenase/ omega-6 fatty acid desaturase | chr3:3860592-3861743 REVERSE
84346	8.27148	8.45898	8.574	7.33003	7.92288	8.64736	8.52125	8.08822	AT3G13920.1	11.8196	12.0444	11.7687	10.9188	10.4965	10.4035	12.1544	11.267	EIF4A1, RH4, TIF4A1 | EIF4A1 (EUKARYOTIC TRANSLATION INITIATION FACTOR 4A1); ATP-dependent helicase/ translation initiation factor | chr3:4592635-
84421	11.802	11.9277	11.9345	10.5914	11.3981	11.8998	12.0554	11.663	AT3G13920.1	11.8196	12.0444	11.7687	10.9188	10.4965	10.4035	12.1544	11.267	EIF4A1, RH4, TIF4A1 | EIF4A1 (EUKARYOTIC TRANSLATION INITIATION FACTOR 4A1); ATP-dependent helicase/ translation initiation factor | chr3:4592635-
89486	9.16663	9.31389	9.56638	8.48902	8.67024	8.46548	8.98538	9.00006	AT4G13430.1	11.8309	11.5092	11.5008	11.99	10.7646	10.1238	11.7215	11.0482	IIL1 | IIL1 (ISOPROPYL MALATE ISOMERASE LARGE SUBUNIT 1); 4 iron, 4 sulfur cluster binding / hydro-lyase/ lyase | chr4:7804194-7807789 REVERSE
84877	12.3512	12.2712	11.9632	10.7675	11.3556	11.5622	12.1748	11.8831	AT2G33370.1	11.8365	12.091	11.8134	8.14442	9.02147	8.7719	12.4414	11.3658	| 60S ribosomal protein L23 (RPL23B) | chr2:14143718-14144644 REVERSE
85244	14.1138	13.8173	13.4994	11.8324	12.6811	12.5698	13.75	13.2736	AT1G48830.1	11.8393	12.2796	12.0912	10.3383	10.6412	10.1118	12.5788	11.9536	| 40S ribosomal protein S7 (RPS7A) | chr1:18059854-18060935 REVERSE
84856	12.2963	11.9775	12.4307	12.088	13.3394	12.7027	12.3009	12.4722	AT5G09810.1	11.8641	12.9052	12.5553	11.7257	12.837	12.8425	13.05	12.1612	ACT2, ACT7 | ACT7 (ACTIN 7); structural constituent of cytoskeleton | chr5:3052809-3054220 FORWARD
85064	7.96819	7.29778	7.69544	7.68773	8.91778	7.95625	7.94069	7.8487	AT5G09810.1	11.8641	12.9052	12.5553	11.7257	12.837	12.8425	13.05	12.1612	ACT2, ACT7 | ACT7 (ACTIN 7); structural constituent of cytoskeleton | chr5:3052809-3054220 FORWARD
89891	7.92074	6.94605	7.26502	7.78531	7.29424	6.7585	6.96916	7.19725	AT1G65260.1	11.8648	10.0663	10.5707	11.6741	10.1992	9.73974	10.1389	10.1256	PTAC4 | PTAC4 (PLASTID TRANSCRIPTIONALLY ACTIVE4) | chr1:24236329-24240428 FORWARD
85357	6.7132	6.95516	6.42061	5.94466	6.38231	6.00702	6.98525	6.35698	AT5G07090.1	11.8653	12.5004	12.2123	9.16784	9.02039	8.59907	12.4521	11.7035	| 40S ribosomal protein S4 (RPS4B) | chr5:2202410-2203805 FORWARD
84004	10.9297	11.2044	10.7009	8.59715	9.61002	10.0685	11.0023	10.3429	AT4G34670.1	11.8689	12.7999	12.6039	10.0426	9.70531	9.23349	12.8132	12.472	| 40S ribosomal protein S3A (RPS3aB) | chr4:16548724-16550222 FORWARD
85246	9.53079	9.80311	9.46485	7.33785	8.07285	8.61155	9.44997	9.04313	AT4G34670.1	11.8689	12.7999	12.6039	10.0426	9.70531	9.23349	12.8132	12.472	| 40S ribosomal protein S3A (RPS3aB) | chr4:16548724-16550222 FORWARD
89302	7.7006	8.2068	7.85508	6.65091	7.07512	7.22223	8.18957	7.20043	AT3G23390.1	11.8751	12.5449	12.2353	9.73461	9.65507	9.35298	12.3785	12.2796	| 60S ribosomal protein L36a/L44 (RPL36aA) | chr3:8375427-8376224 FORWARD
85321	9.37412	9.89886	10.5757	8.47601	10.1921	10.4195	9.38192	10.2874	AT4G14960.2	11.8854	12.7669	12.4958	9.36853	10.5264	11.0023	12.4425	12.0315	TUA6 | TUA6; structural constituent of cytoskeleton | chr4:8548769-8550319 REVERSE
84054	10.9791	11.5084	10.9882	9.20927	9.82701	9.77697	11.3073	10.5601	AT3G11510.1	11.8924	12.3152	12.0566	9.68135	9.72299	9.21915	12.5443	11.9075	| 40S ribosomal protein S14 (RPS14B) | chr3:3623757-3624866 REVERSE
86820	12.3079	12.084	12.5443	13.6004	12.3425	12.2078	12.3162	12.8903	AT2G23090.1	11.9014	12.5429	12.7531	13.383	13.6126	13.3183	12.8849	12.4181	| unknown protein | chr2:9829657-9830274 REVERSE
84617	10.2133	10.3917	10.1015	9.23698	9.4328	9.47208	10.1332	9.89636	AT1G73230.1	11.9145	11.8735	11.6517	9.37702	9.39659	9.10137	12.0805	11.7021	| nascent polypeptide-associated complex (NAC) domain-containing protein | chr1:27540506-27541364 REVERSE
85252	9.32155	9.75142	9.48996	8.1651	8.7079	8.73498	9.49276	9.08988	AT1G73230.1	11.9145	11.8735	11.6517	9.37702	9.39659	9.10137	12.0805	11.7021	| nascent polypeptide-associated complex (NAC) domain-containing protein | chr1:27540506-27541364 REVERSE
85927	8.53783	8.30471	7.88984	6.90687	7.37489	6.7284	8.51849	7.71997	AT1G73230.1	11.9145	11.8735	11.6517	9.37702	9.39659	9.10137	12.0805	11.7021	| nascent polypeptide-associated complex (NAC) domain-containing protein | chr1:27540506-27541364 REVERSE
87853	6.64208	5.46689	5.89396	5.6437	5.34284	5.36074	5.88726	5.58021	AT2G15620.1	11.9164	9.49286	10.5717	9.13042	8.1957	8.35311	8.10409	6.68782	NIR1, NIR, ATHNIR | NIR1 (NITRITE REDUCTASE 1); ferredoxin-nitrate reductase/ nitrite reductase (NO-forming) | chr2:6810552-6812666 FORWARD
84535	12.8685	12.7301	12.3322	10.9938	11.7639	11.3461	12.6657	12.1016	AT1G26880.1	11.917	12.5033	12.1042	10.1704	9.78731	9.66023	12.6015	12.0913	| 60S ribosomal protein L34 (RPL34A) | chr1:9315640-9316681 REVERSE
84176	10.9614	11.4138	11.7069	11.5041	11.297	12.4613	11.1553	11.4422	AT2G42590.2	11.9302	10.7791	10.9187	11.0196	11.4933	10.8668	10.7922	11.0266	GRF9, GF14 MU | GRF9 (GENERAL REGULATORY FACTOR 9); calcium ion binding / protein binding / protein phosphorylated amino acid binding | chr2:17732
84513	10.4146	11.023	11.2077	10.7882	10.9498	11.5259	10.8121	11.0124	AT2G42590.2	11.9302	10.7791	10.9187	11.0196	11.4933	10.8668	10.7922	11.0266	GRF9, GF14 MU | GRF9 (GENERAL REGULATORY FACTOR 9); calcium ion binding / protein binding / protein phosphorylated amino acid binding | chr2:17732
84823	11.2105	10.3911	11.2043	11.6201	11.7946	10.8279	10.5563	12.167	AT1G05850.1	11.9531	11.2886	11.6853	9.44587	12.7189	11.8845	11.758	12.2021	POM1, ERH2, ELP1, CTL1, ELP, HOT2, ATCTL1 | POM1 (POM-POM1); chitinase | chr1:1766833-1768117 REVERSE
83647	8.46401	8.8672	8.44045	7.08794	7.64562	7.65477	8.80455	8.30292	AT5G61170.1	11.9551	12.4933	12.024	9.55589	9.48929	9.10112	12.5149	11.9629	| 40S ribosomal protein S19 (RPS19C) | chr5:24611158-24612202 FORWARD
84774	11.6593	11.8132	11.3895	9.53723	10.5045	10.4084	11.7149	11.2566	AT5G61170.1	11.9551	12.4933	12.024	9.55589	9.48929	9.10112	12.5149	11.9629	| 40S ribosomal protein S19 (RPS19C) | chr5:24611158-24612202 FORWARD
85844	11.3575	11.6321	11.1492	9.75878	10.5562	9.86521	11.7023	10.891	AT5G61170.1	11.9551	12.4933	12.024	9.55589	9.48929	9.10112	12.5149	11.9629	| 40S ribosomal protein S19 (RPS19C) | chr5:24611158-24612202 FORWARD
88519	10.7331	8.69845	8.61483	9.43917	8.73958	7.18479	9.12471	9.20325	AT5G51110.1	11.9622	9.53615	10.162	9.48188	8.40092	7.99215	9.82527	10.6235	| 4-alpha-hydroxytetrahydrobiopterin dehydratase | chr5:20778316-20779380 REVERSE
84812	8.27315	8.38156	8.72304	7.81165	8.14286	8.96599	8.03553	8.2631	AT1G53240.1	11.9693	11.4625	11.3679	11.3203	10.9771	10.5549	11.49	11.2776	| malate dehydrogenase (NAD), mitochondrial | chr1:19854966-19856802 REVERSE
88614	11.1727	11.8923	11.7842	11.048	12.2748	11.4923	11.8351	11.587	AT1G08830.1	11.9844	12.6527	12.5734	11.5987	12.8823	12.5246	12.7434	12.4894	CSD1 | CSD1 (COPPER/ZINC SUPEROXIDE DISMUTASE 1); superoxide dismutase | chr1:2827700-2829053 FORWARD
89998	10.1654	10.8794	10.84	10.0432	11.1031	10.3926	10.8914	10.5664	AT1G08830.1	11.9844	12.6527	12.5734	11.5987	12.8823	12.5246	12.7434	12.4894	CSD1 | CSD1 (COPPER/ZINC SUPEROXIDE DISMUTASE 1); superoxide dismutase | chr1:2827700-2829053 FORWARD
83991	9.97042	10.1401	10.3073	9.03453	11.0036	11.1831	9.76432	10.1005	AT5G19770.1	12.0042	12.3483	12.1696	9.77254	12.0125	11.8618	12.1353	11.7361	TUA3 | TUA3; structural constituent of cytoskeleton | chr5:6682761-6684474 REVERSE
84392	14.3663	13.9071	14.3341	16.1603	16.2746	15.1014	14.5194	14.3591	AT2G36830.1	12.0281	12.4244	12.1581	11.4284	12.6075	12.4377	11.6558	11.1704	GAMMA-TIP, TIP1;1, GAMMA-TIP1 | GAMMA-TIP (GAMMA TONOPLAST INTRINSIC PROTEIN); water channel | chr2:15445490-15446336 FORWARD
85419	8.74815	8.85957	9.10244	7.74398	8.20293	8.09906	8.23193	8.27745	AT4G33680.1	12.0306	11.3121	11.0956	10.2485	9.98097	9.24775	11.4159	11.1614	AGD2 | AGD2 (ABERRANT GROWTH AND DEATH 2); L,L-diaminopimelate aminotransferase/ transaminase | chr4:16171847-16174630 REVERSE
85941	10.2174	10.031	10.3004	8.16384	9.24471	8.22481	9.47941	9.14667	AT3G13470.1	12.0432	11.3379	10.9386	6.95892	7.69879	7.29305	10.9377	10.6034	| chaperonin, putative | chr3:4389685-4392624 FORWARD
87777	9.1738	9.09868	9.33535	7.07363	8.135	7.4312	8.40438	8.07143	AT3G13470.1	12.0432	11.3379	10.9386	6.95892	7.69879	7.29305	10.9377	10.6034	| chaperonin, putative | chr3:4389685-4392624 FORWARD
83862	13.4502	13.3041	13.2548	12.6899	12.9702	14.8517	13.8084	13.3258	AT4G00810.1	12.0598	11.8584	11.615	9.45688	9.58275	9.35472	11.8732	11.7934	| 60S acidic ribosomal protein P1 (RPP1B) | chr4:346179-346957 REVERSE
84192	7.11556	9.21238	8.60842	7.16801	7.56087	7.83569	8.9195	7.79232	AT4G00810.1	12.0598	11.8584	11.615	9.45688	9.58275	9.35472	11.8732	11.7934	| 60S acidic ribosomal protein P1 (RPP1B) | chr4:346179-346957 REVERSE
89428	7.30832	6.34557	6.32019	6.61589	6.88765	6.19634	6.60015	6.59553	AT3G27160.1	12.0606	9.77915	9.84539	7.74043	8.24831	7.50232	9.85152	10.675	GHS1 | GHS1 (GLUCOSE HYPERSENSITIVE 1); structural constituent of ribosome | chr3:10017531-10018854 FORWARD
85903	8.65857	6.15506	6.05532	7.29738	5.63011	5.11476	6.45097	6.58793	AT1G19150.1	12.0612	9.22434	10.2109	7.14252	5.33901	3.85462	9.34313	10.6288	LHCA6, LHCA2*1 | LHCA6; chlorophyll binding | chr1:6612806-6613799 FORWARD
84667	11.2924	11.2968	11.5048	11.8124	11.3329	12.4996	11.0555	11.2234	AT3G52300.1	12.0726	12.4849	12.2349	12.3364	12.3247	11.9009	12.4264	12.2248	ATPQ | ATPQ (ATP SYNTHASE D CHAIN, MITOCHONDRIAL); hydrogen ion transmembrane transporter | chr3:19396689-19398119 FORWARD
84991	10.4156	8.89552	9.56791	11.2371	10.2943	9.8578	9.83371	9.33422	AT3G11170.1	12.0751	10.516	11.1388	9.63712	9.06718	8.8401	10.0759	10.8594	FAD7, FADD | FAD7 (FATTY ACID DESATURASE 7); omega-3 fatty acid desaturase | chr3:3499959-3502126 FORWARD
85543	8.31528	7.41521	7.57391	7.64612	7.91094	6.9116	7.60457	7.5721	AT4G35450.2	12.0904	11.1947	11.5376	11.0528	11.2197	10.7741	11.1051	11.2586	AKR2, AFT, AKR2A | AKR2 (ANKYRIN REPEAT-CONTAINING PROTEIN 2); protein binding | chr4:16839862-16841759 FORWARD
84313	6.46502	6.58012	7.06194	7.36385	7.75445	7.55156	8.3129	7.86055	AT3G45140.1	12.0998	12.7891	13.0949	12.9345	11.9206	13.4359	12.6814	11.6979	LOX2, ATLOX2 | LOX2 (LIPOXYGENASE 2); lipoxygenase | chr3:16525437-16529233 FORWARD
88050	6.6524	6.71725	7.33374	8.06989	8.48421	8.02441	9.00041	8.43189	AT3G45140.1	12.0998	12.7891	13.0949	12.9345	11.9206	13.4359	12.6814	11.6979	LOX2, ATLOX2 | LOX2 (LIPOXYGENASE 2); lipoxygenase | chr3:16525437-16529233 FORWARD
87720	13.084	10.7464	11.0706	14.1985	11.3518	9.00211	11.5067	12.5797	AT3G62410.1	12.1077	9.63376	11.2676	12.0638	8.79475	7.97542	9.88915	10.918	CP12-2, CP12 | CP12-2; protein binding | chr3:23091006-23091401 FORWARD
83670	12.2334	11.3518	11.745	9.48578	10.9023	8.9845	11.6348	12.4734	AT4G21960.1	12.1317	12.2708	12.2245	9.04165	10.2878	9.19491	12.1851	12.5403	PRXR1 | PRXR1; electron carrier/ heme binding / peroxidase | chr4:11646613-11648312 REVERSE
84970	11.5627	11.7952	11.3148	9.76559	10.5719	10.4028	11.7224	11.2203	AT1G04270.1	12.1392	12.6343	12.3644	10.3926	10.3771	9.90785	12.785	12.284	RPS15 | RPS15 (CYTOSOLIC RIBOSOMAL PROTEIN S15); structural constituent of ribosome | chr1:1141852-1142960 REVERSE
88299	12.3451	12.2081	11.8597	10.7845	11.4253	11.1385	12.3408	11.8021	AT1G04270.1	12.1392	12.6343	12.3644	10.3926	10.3771	9.90785	12.785	12.284	RPS15 | RPS15 (CYTOSOLIC RIBOSOMAL PROTEIN S15); structural constituent of ribosome | chr1:1141852-1142960 REVERSE
84443	13.4421	13.1827	12.7402	11.8331	12.2503	12.7415	13.0934	12.9265	AT5G56710.1	12.1563	12.9425	12.6499	9.72548	9.38269	9.18977	12.777	12.5439	| 60S ribosomal protein L31 (RPL31C) | chr5:22944003-22944767 REVERSE
88127	12.8295	13.2547	12.5958	9.54661	12.2291	10.2657	12.7094	11.9755	AT5G59690.1	12.1586	14.0345	13.6455	8.84793	9.70809	9.94665	13.0673	12.9543	| histone H4 | chr5:24051649-24051960 FORWARD
83874	12.5193	12.5172	12.4191	10.1739	11.174	11.2572	12.1785	12.2459	AT5G39740.1	12.17	12.8875	12.4772	9.806	9.41996	8.79836	12.7092	11.8434	OLI7, RPL5B | 60S ribosomal protein L5 (RPL5B) | chr5:15903365-15905185 FORWARD
84791	8.7871	8.70739	8.54128	7.16281	7.92859	8.11371	8.49579	8.06402	AT5G39740.1	12.17	12.8875	12.4772	9.806	9.41996	8.79836	12.7092	11.8434	OLI7, RPL5B | 60S ribosomal protein L5 (RPL5B) | chr5:15903365-15905185 FORWARD
85258	10.3114	10.5507	10.0723	7.92638	9.25825	8.71266	10.5042	9.5825	AT5G39740.1	12.17	12.8875	12.4772	9.806	9.41996	8.79836	12.7092	11.8434	OLI7, RPL5B | 60S ribosomal protein L5 (RPL5B) | chr5:15903365-15905185 FORWARD
83710	9.94394	10.7346	10.3035	8.84342	10.1065	9.11964	10.0892	9.61817	AT4G40030.2	12.175	13.0403	12.9624	12.5444	12.824	11.5622	13.2729	12.7789	| histone H3.2 | chr4:18555840-18556827 REVERSE
84217	11.4537	11.758	11.3393	9.40577	10.5424	10.7633	11.608	10.8552	AT4G18730.1	12.184	12.8582	12.5301	9.91147	9.70654	9.14304	12.708	12.1864	RPL16B | RPL16B; structural constituent of ribosome | chr4:10302238-10303206 FORWARD
85984	12.8937	12.8537	12.6654	11.1737	11.9088	12.0314	13.0061	12.4576	AT4G18730.1	12.184	12.8582	12.5301	9.91147	9.70654	9.14304	12.708	12.1864	RPL16B | RPL16B; structural constituent of ribosome | chr4:10302238-10303206 FORWARD
86691	11.7902	12.1844	11.9892	10.1376	11.1683	11.2323	12.1839	11.5206	AT4G18730.1	12.184	12.8582	12.5301	9.91147	9.70654	9.14304	12.708	12.1864	RPL16B | RPL16B; structural constituent of ribosome | chr4:10302238-10303206 FORWARD
84018	8.29169	9.077	9.11646	8.12161	8.59328	8.1629	9.57455	8.56113	AT5G56000.1	12.1859	13.8212	13.3208	12.5793	13.1275	12.3549	13.5338	12.2698	| heat shock protein 81-4 (HSP81-4) | chr5:22677602-22680067 REVERSE
87958	8.46048	9.37828	9.2021	8.01179	8.96763	8.18724	10.1049	8.79855	AT5G56000.1	12.1859	13.8212	13.3208	12.5793	13.1275	12.3549	13.5338	12.2698	| heat shock protein 81-4 (HSP81-4) | chr5:22677602-22680067 REVERSE
84990	12.3244	12.2146	11.9136	10.6494	11.6171	11.0322	12.1999	11.8532	AT3G56340.1	12.1896	12.8086	12.3603	9.95409	9.4211	9.07184	12.7247	12.5092	| 40S ribosomal protein S26 (RPS26C) | chr3:20892309-20893343 REVERSE
87560	11.563	11.7738	11.4202	10.0714	10.6055	10.8658	11.641	11.2836	AT3G56340.1	12.1896	12.8086	12.3603	9.95409	9.4211	9.07184	12.7247	12.5092	| 40S ribosomal protein S26 (RPS26C) | chr3:20892309-20893343 REVERSE
84300	8.86381	6.87272	7.2276	7.81682	6.87179	7.00323	6.79634	7.53826	AT4G33010.1	12.2174	11.0675	11.9129	12.5547	9.90954	9.3051	10.8951	11.2014	AtGLDP1 | AtGLDP1 (Arabidopsis thaliana glycine decarboxylase P-protein 1); catalytic/ glycine dehydrogenase (decarboxylating)/ pyridoxal phosphat
87203	9.51153	7.86233	7.84701	8.33319	7.43956	6.33259	7.83292	8.07358	AT2G42220.1	12.2581	9.99283	10.1771	5.9837	7.8587	6.13904	10.0845	11.3829	| rhodanese-like domain-containing protein | chr2:17592105-17593305 FORWARD
87001	10.924	11.3668	10.9366	9.35156	10.231	10.2285	11.3906	10.6359	AT5G03850.1	12.2651	12.8273	12.5382	10.5545	10.2821	9.97958	12.7339	12.6181	| 40S ribosomal protein S28 (RPS28B) | chr5:1028542-1028736 REVERSE
84296	13.2114	13.2515	12.925	11.5145	12.2955	12.2662	13.2504	12.7748	AT2G47110.1	12.2835	13.1356	12.7721	11.4256	10.8133	10.4785	13.0417	12.722	UBQ6 | UBQ6; protein binding | chr2:19344701-19345174 FORWARD
89902	10.7458	11.0752	10.5784	9.03226	9.65645	9.39326	11.0041	10.4654	AT2G47110.1	12.2835	13.1356	12.7721	11.4256	10.8133	10.4785	13.0417	12.722	UBQ6 | UBQ6; protein binding | chr2:19344701-19345174 FORWARD
86402	9.87256	10.4868	10.224	8.39282	9.23829	9.20688	10.2923	9.60178	AT3G04840.1	12.2894	12.6716	12.1424	10.0285	9.67409	9.42541	12.7379	12.2542	| 40S ribosomal protein S3A (RPS3aA) | chr3:1329751-1331418 FORWARD
88315	9.97445	10.2065	9.93682	8.52567	9.36109	8.81769	10.3702	9.43098	AT3G61110.1	12.3054	13.1494	12.9558	11.101	11.2493	10.8474	13.0565	12.835	ARS27A | ARS27A (ARABIDOPSIS RIBOSOMAL PROTEIN S27); structural constituent of ribosome | chr3:22611710-22612632 FORWARD
83847	10.0661	8.86391	9.43057	11.5208	8.72381	8.90199	8.51586	9.92334	AT4G14880.1	12.3082	11.7886	11.6474	12.3715	12.0779	11.6594	11.3774	11.4275	OASA1, CYTACS1 | OASA1 (O-ACETYLSERINE (THIOL) LYASE (OAS-TL) ISOFORM A1); cysteine synthase | chr4:8518209-8520050 REVERSE
84621	11.8265	11.7792	11.347	9.90447	10.7608	10.2244	11.9563	11.1966	AT4G00100.1	12.3124	12.8109	12.4402	10.1304	10.0555	9.63708	12.796	12.3772	ATRPS13A, RPS13, PFL2 | ATRPS13A (ARABIDOPSIS THALIANA RIBOSOMAL PROTEIN S13A); structural constituent of ribosome | chr4:37172-38123 FORWARD
84754	11.2062	11.4733	10.9072	9.5225	9.92085	10.2049	11.1318	10.6137	AT4G00100.1	12.3124	12.8109	12.4402	10.1304	10.0555	9.63708	12.796	12.3772	ATRPS13A, RPS13, PFL2 | ATRPS13A (ARABIDOPSIS THALIANA RIBOSOMAL PROTEIN S13A); structural constituent of ribosome | chr4:37172-38123 FORWARD
84104	7.4595	7.35924	7.30809	6.8024	8.11813	7.45468	7.27566	7.35405	AT1G18540.1	12.3263	12.9121	12.4562	10.2562	9.87717	9.62499	12.7639	12.3252	| 60S ribosomal protein L6 (RPL6A) | chr1:6377448-6378548 REVERSE
84652	12.2507	12.5001	12.0518	10.5997	11.2442	11.0593	12.3857	12.0325	AT1G18540.1	12.3263	12.9121	12.4562	10.2562	9.87717	9.62499	12.7639	12.3252	| 60S ribosomal protein L6 (RPL6A) | chr1:6377448-6378548 REVERSE
84228	12.7343	12.6933	12.3795	11.1678	11.896	11.8129	12.5633	12.308	AT3G53020.1	12.3346	13.0075	12.6566	10.877	10.6887	10.2393	13.1433	12.6404	STV1, RPL24B, RPL24 | STV1 (SHORT VALVE1); structural constituent of ribosome | chr3:19660749-19661912 REVERSE
86804	11.3157	11.3803	11.0361	10.1193	10.6941	10.719	11.5049	10.9677	AT3G53020.1	12.3346	13.0075	12.6566	10.877	10.6887	10.2393	13.1433	12.6404	STV1, RPL24B, RPL24 | STV1 (SHORT VALVE1); structural constituent of ribosome | chr3:19660749-19661912 REVERSE
84020	13.4921	13.3307	13.6113	13.3321	13.6146	14.2334	12.987	13.8793	AT3G04120.1	12.3417	12.5469	12.3246	13.2223	12.2722	11.955	12.5038	12.5486	GAPC, GAPC-1, GAPC1 | GAPC1 (GLYCERALDEHYDE-3-PHOSPHATE DEHYDROGENASE C SUBUNIT 1); glyceraldehyde-3-phosphate dehydrogenase (phosphorylating)/ gl
83623	6.96083	6.95617	6.7938	5.8721	6.27729	6.08257	7.23293	6.66814	AT3G09630.1	12.3535	12.8742	12.5396	10.8225	10.469	10.0667	12.9282	12.0966	| 60S ribosomal protein L4/L1 (RPL4A) | chr3:2953813-2955444 FORWARD
83845	10.8012	11.2542	11.0011	8.95887	9.95511	9.9534	10.8344	10.5428	AT3G09630.1	12.3535	12.8742	12.5396	10.8225	10.469	10.0667	12.9282	12.0966	| 60S ribosomal protein L4/L1 (RPL4A) | chr3:2953813-2955444 FORWARD
86192	10.1676	8.28181	8.38883	9.39493	8.53543	8.07385	8.63006	8.89786	AT4G02530.1	12.3589	10.0861	10.5876	9.51794	9.49506	9.13105	10.539	11.194	| chloroplast thylakoid lumen protein | chr4:1112335-1114005 REVERSE
83984	9.99595	9.5473	9.60867	7.65093	8.38796	8.35637	9.3696	9.27406	AT1G72370.1	12.3782	12.9076	12.5957	10.2109	10.0205	9.7076	13.0193	12.3908	P40, AP40, RP40, RPSAA | P40; structural constituent of ribosome | chr1:27243148-27244842 REVERSE
83986	6.98963	7.54081	7.2869	5.99975	6.6768	6.78033	7.02169	6.76096	AT1G72370.1	12.3782	12.9076	12.5957	10.2109	10.0205	9.7076	13.0193	12.3908	P40, AP40, RP40, RPSAA | P40; structural constituent of ribosome | chr1:27243148-27244842 REVERSE
88781	6.588	7.01077	6.96741	5.57491	5.96385	6.22602	6.70129	6.65433	AT1G72370.1	12.3782	12.9076	12.5957	10.2109	10.0205	9.7076	13.0193	12.3908	P40, AP40, RP40, RPSAA | P40; structural constituent of ribosome | chr1:27243148-27244842 REVERSE
85161	9.49597	9.83243	9.47218	7.4456	8.07313	8.42994	9.4226	9.13221	AT3G62870.1	12.3912	12.8979	12.7078	10.4542	9.91812	9.19541	13.102	12.3462	| 60S ribosomal protein L7A (RPL7aB) | chr3:23242862-23244273 REVERSE
89991	10.5737	10.7731	10.3944	8.66012	9.48045	9.0314	10.8172	9.88189	AT3G62870.1	12.3912	12.8979	12.7078	10.4542	9.91812	9.19541	13.102	12.3462	| 60S ribosomal protein L7A (RPL7aB) | chr3:23242862-23244273 REVERSE
84673	12.0211	11.7043	11.4986	10.6309	10.9916	10.7434	11.8104	11.5011	AT2G27530.1	12.3969	12.6894	12.4787	10.2161	10.0993	9.7143	12.8168	12.2134	PGY1 | PGY1 (PIGGYBACK1); RNA binding / structural constituent of ribosome | chr2:11763443-11764570 REVERSE
87751	5.78974	6.41734	6.82118	6.46446	6.14793	6.57308	5.3135	6.02185	AT5G20250.2	12.4121	10.5283	10.5419	10.8842	13.5727	12.4743	10.5087	9.38641	DIN10 | DIN10 (DARK INDUCIBLE 10); hydrolase, hydrolyzing O-glycosyl compounds | chr5:6834207-6836635 FORWARD
84512	7.24235	9.47524	10.1222	6.98671	7.24555	8.78388	9.07125	9.13863	AT1G11910.1	12.431	13.0043	12.9189	14.3716	14.061	13.6776	13.1716	12.7161	| aspartyl protease family protein | chr1:4017119-4019874 REVERSE
85233	5.61618	7.40923	10.1897	9.07701	6.14714	8.50321	6.13348	8.37754	AT1G11910.1	12.431	13.0043	12.9189	14.3716	14.061	13.6776	13.1716	12.7161	| aspartyl protease family protein | chr1:4017119-4019874 REVERSE
83761	12.5056	11.7187	11.8713	11.1927	11.9407	11.5217	12.7716	12.0094	AT3G16640.1	12.4451	12.7438	13.0607	12.6319	12.8448	12.5452	13.2995	12.4591	TCTP | TCTP (TRANSLATIONALLY CONTROLLED TUMOR PROTEIN) | chr3:5669709-5670729 REVERSE
85116	8.85992	8.75853	9.31579	7.92048	8.53532	9.48785	9.17531	9.21105	AT4G13940.1	12.4515	12.9057	12.8532	11.731	11.914	11.788	12.9363	12.3488	HOG1, EMB1395, SAHH1, MEE58, ATSAHH1 | MEE58 (MATERNAL EFFECT EMBRYO ARREST 58); adenosylhomocysteinase/ copper ion binding | chr4:8054931-8056676
85615	6.59177	6.50006	6.31226	5.68697	7.29148	6.10184	6.29051	6.32647	AT4G13940.1	12.4515	12.9057	12.8532	11.731	11.914	11.788	12.9363	12.3488	HOG1, EMB1395, SAHH1, MEE58, ATSAHH1 | MEE58 (MATERNAL EFFECT EMBRYO ARREST 58); adenosylhomocysteinase/ copper ion binding | chr4:8054931-8056676
83939	8.45644	8.88966	9.44477	7.82216	8.32518	9.36241	8.22669	8.82529	AT2G36530.1	12.4621	12.6501	12.3581	12.9282	11.5196	11.6028	12.6205	12.7207	LOS2 | LOS2; copper ion binding / phosphopyruvate hydratase | chr2:15321081-15323786 REVERSE
87085	6.22676	6.96922	7.13848	6.11965	6.92119	6.87843	6.47854	6.91873	AT2G36530.1	12.4621	12.6501	12.3581	12.9282	11.5196	11.6028	12.6205	12.7207	LOS2 | LOS2; copper ion binding / phosphopyruvate hydratase | chr2:15321081-15323786 REVERSE
84170	9.19512	9.63466	9.73014	7.38478	8.77313	7.27413	8.76278	8.16759	AT2G28000.1	12.4723	11.5624	11.2152	8.49267	8.11428	7.74439	11.5827	11.5619	CPN60A, CH-CPN60A, SLP | CPN60A (CHAPERONIN-60ALPHA); ATP binding / protein binding | chr2:11926603-11929184 FORWARD
88878	11.613	10.5228	10.2219	9.25787	9.49606	8.0779	10.1483	9.7889	AT2G28000.1	12.4723	11.5624	11.2152	8.49267	8.11428	7.74439	11.5827	11.5619	CPN60A, CH-CPN60A, SLP | CPN60A (CHAPERONIN-60ALPHA); ATP binding / protein binding | chr2:11926603-11929184 FORWARD
86699	11.7602	10.1115	10.5008	9.44854	11.9737	9.24642	11.5989	10.8126	AT2G30860.1	12.4743	12.3656	12.0181	13.0673	11.4887	11.261	11.98	9.56673	ATGSTF9, GLUTTR, ATGSTF7 | ATGSTF9 (GLUTATHIONE S-TRANSFERASE PHI 9); copper ion binding / glutathione binding / glutathione peroxidase/ glutathio
84329	10.181	9.21762	10.0194	10.9503	9.86001	10.2146	9.56606	10.6524	AT3G61440.1	12.4813	11.6796	11.8847	11.3183	12.0366	12.2775	11.9334	11.5886	ATCYSC1, ARATH;BSAS3;1, CYSC1 | CYSC1 (CYSTEINE SYNTHASE C1); L-3-cyanoalanine synthase/ cysteine synthase | chr3:22735885-22737792 FORWARD
86652	10.7815	10.1897	10.9338	13.1431	11.4348	11.8235	10.7016	12.0094	AT3G61440.1	12.4813	11.6796	11.8847	11.3183	12.0366	12.2775	11.9334	11.5886	ATCYSC1, ARATH;BSAS3;1, CYSC1 | CYSC1 (CYSTEINE SYNTHASE C1); L-3-cyanoalanine synthase/ cysteine synthase | chr3:22735885-22737792 FORWARD
84848	11.0347	11.005	10.7133	9.09134	9.72227	9.60548	10.8496	10.5303	AT4G18100.1	12.4873	13.4619	13.3595	11.0083	10.997	10.5224	13.4243	12.9936	| 60S ribosomal protein L32 (RPL32A) | chr4:10035715-10036475 REVERSE
86210	9.48697	7.55085	7.48945	6.98372	7.39411	6.21597	7.36031	7.57509	AT5G23060.1	12.5031	10.2891	11.0158	9.09648	8.02868	6.93997	10.4088	11.4041	CaS | CaS (Calcium sensing receptor) | chr5:7736760-7738412 REVERSE
85428	7.77057	6.28738	6.41767	6.48583	6.17339	5.95017	6.23412	6.67142	AT1G62750.1	12.5139	10.6062	11.1906	11.2027	10.0578	9.04122	10.7979	11.2603	ATSCO1, ATSCO1/CPEF-G, SCO1 | SCO1 (SNOWY COTYLEDON 1); ATP binding / translation elongation factor/ translation factor, nucleic acid binding | ch
83635	11.5124	11.7371	11.4417	9.86272	10.9552	10.3292	11.7743	11.3015	AT3G05590.1	12.5191	13.0865	12.8796	10.4915	10.4094	9.92691	13.1016	12.3859	RPL18 | RPL18 (RIBOSOMAL PROTEIN L18); structural constituent of ribosome | chr3:1621511-1622775 FORWARD
84543	10.7933	10.9996	10.6401	8.7157	9.99922	9.653	10.903	10.2922	AT3G05590.1	12.5191	13.0865	12.8796	10.4915	10.4094	9.92691	13.1016	12.3859	RPL18 | RPL18 (RIBOSOMAL PROTEIN L18); structural constituent of ribosome | chr3:1621511-1622775 FORWARD
84974	15.0091	15.2479	15.5702	16.0605	15.7845	15.8496	15.2296	15.7304	AT4G05320.2	12.5232	12.392	12.5288	12.8628	12.9123	12.8507	12.5827	12.6471	UBQ10 | UBQ10 (POLYUBIQUITIN 10); protein binding | chr4:2718559-2719932 FORWARD
84946	9.27726	9.35626	9.29561	8.45957	8.71411	8.90674	9.57477	9.16183	AT5G19510.1	12.5499	12.8413	12.5678	10.5101	10.7712	10.313	12.9884	12.3809	| elongation factor 1B alpha-subunit 2 (eEF1Balpha2) | chr5:6581854-6583137 REVERSE
83901	9.89264	8.33099	8.29321	7.9181	7.87918	6.75096	8.07368	8.57245	AT5G08280.1	12.5589	10.88	10.8139	8.95501	9.62822	9.20418	11.0688	11.2616	HEMC | HEMC (HYDROXYMETHYLBILANE SYNTHASE); hydroxymethylbilane synthase | chr5:2663763-2665596 REVERSE
86920	8.6461	7.4379	7.50898	7.0422	7.19132	6.62599	7.0736	7.43381	AT5G08280.1	12.5589	10.88	10.8139	8.95501	9.62822	9.20418	11.0688	11.2616	HEMC | HEMC (HYDROXYMETHYLBILANE SYNTHASE); hydroxymethylbilane synthase | chr5:2663763-2665596 REVERSE
84211	11.1406	11.3934	11.0533	9.44222	10.2003	10.3857	11.1047	10.5693	AT2G01250.1	12.5962	12.9654	12.6092	10.2615	10.0487	9.58527	12.9479	12.5083	| 60S ribosomal protein L7 (RPL7B) | chr2:132943-134264 REVERSE
84707	12.7003	12.5928	12.1325	11.337	11.4901	11.4096	12.8113	12.1027	AT2G01250.1	12.5962	12.9654	12.6092	10.2615	10.0487	9.58527	12.9479	12.5083	| 60S ribosomal protein L7 (RPL7B) | chr2:132943-134264 REVERSE
85453	10.7078	10.943	10.6399	9.11039	9.79991	10.0345	10.6456	10.1252	AT2G01250.1	12.5962	12.9654	12.6092	10.2615	10.0487	9.58527	12.9479	12.5083	| 60S ribosomal protein L7 (RPL7B) | chr2:132943-134264 REVERSE
89981	8.3586	8.28477	7.77199	6.79519	7.25831	6.92424	8.41773	7.58675	AT2G01250.1	12.5962	12.9654	12.6092	10.2615	10.0487	9.58527	12.9479	12.5083	| 60S ribosomal protein L7 (RPL7B) | chr2:132943-134264 REVERSE
84324	9.62725	9.23933	9.59814	7.70776	8.50171	8.40987	8.73299	8.95071	AT3G58610.1	12.5972	12.1321	11.9917	9.76818	9.40638	8.72164	12.1949	11.3879	| ketol-acid reductoisomerase | chr3:21671561-21674639 FORWARD
86225	11.2307	11.5991	11.8947	12.223	11.6531	12.7335	11.2753	11.4103	AT5G64400.1	12.5977	12.9766	12.9389	14.0654	13.5006	13.1678	12.9645	12.7835	| FUNCTIONS IN: molecular_function unknown; INVOLVED IN: biological_process unknown; EXPRESSED IN: 25 plant structures; EXPRESSED DURING: 15 grow
85330	8.41265	8.94028	8.67274	7.07523	7.79768	8.30427	8.38221	7.99112	AT1G09640.1	12.6106	13.1835	13.0796	11.9774	11.7032	11.0994	13.365	12.9226	| elongation factor 1B-gamma, putative / eEF-1B gamma, putative | chr1:3120162-3122152 FORWARD
87654	7.91482	8.28444	8.17852	6.77921	7.34881	7.25298	8.15909	7.76067	AT2G31610.1	12.655	12.9333	12.7399	10.8121	10.6828	10.1557	12.8527	12.8163	| 40S ribosomal protein S3 (RPS3A) | chr2:13450384-13451669 FORWARD
85457	11.1781	9.58516	10.3801	10.2379	9.99336	9.33404	9.56143	10.475	AT5G46110.3	12.6659	11.5628	12.0086	11.4792	11.8046	11.7672	11.9211	12.2503	APE2, TPT | APE2 (ACCLIMATION OF PHOTOSYNTHESIS TO ENVIRONMENT 2); antiporter/ triose-phosphate transmembrane transporter | chr5:18697606-18700212
84530	8.98169	7.3836	7.64507	8.6602	7.51978	7.25862	7.55143	8.24875	AT1G20020.1	12.6841	10.78	11.5487	11.197	10.4022	8.96434	11.2542	11.1071	ATLFNR2, FNR2 | FNR2 (FERREDOXIN-NADP(+)-OXIDOREDUCTASE 2); NADPH dehydrogenase/ oxidoreductase/ poly(U) binding | chr1:6942851-6944868 FORWARD
84559	10.9095	8.9648	9.25579	9.29346	8.67353	7.62803	9.07841	9.26854	AT3G25920.1	12.7111	11.4893	11.7312	8.21367	8.94255	8.34767	11.6299	11.9922	RPL15 | RPL15; structural constituent of ribosome | chr3:9491268-9492558 REVERSE
86991	8.09847	7.12413	7.49554	7.82345	7.29646	7.1489	6.86982	7.46121	AT2G30950.1	12.7144	10.9418	11.7128	13.0433	12.5716	12.001	10.9512	11.4843	VAR2, FTSH2 | VAR2 (VARIEGATED 2); ATP-dependent peptidase/ ATPase/ metallopeptidase/ zinc ion binding | chr2:13174692-13177064 FORWARD
86276	11.5144	9.76739	9.68769	9.89726	9.81193	8.17383	9.71368	9.97435	AT3G13120.1	12.7151	11.3046	11.1693	8.78466	9.31997	8.60581	11.8524	11.7775	| 30S ribosomal protein S10, chloroplast, putative | chr3:4220310-4221526 REVERSE
88726	8.77148	7.08056	7.20457	7.70252	7.03741	6.54388	7.22078	7.36937	AT1G07320.3	12.7294	11.5049	11.5901	8.01107	8.64185	8.25625	11.6554	11.5679	RPL4 | RPL4; poly(U) binding / structural constituent of ribosome | chr1:2249190-2250026 FORWARD
88030	12.8984	9.95278	10.0942	10.1965	10.6663	10.0046	9.37688	9.7962	AT5G20630.1	12.7295	12.1272	12.3105	2.89013	5.3744	3.30698	12.3943	11.8151	GLP3, GLP3A, GLP3B, ATGER3, GER3 | GER3 (GERMIN 3); oxalate oxidase | chr5:6975315-6975950 REVERSE
84580	13.2526	10.598	10.9549	11.4594	10.2449	8.31504	10.8524	11.5844	AT3G50820.1	12.7432	10.3155	10.8971	10.2877	8.53026	7.65168	10.2779	11.7199	PSBO2, PSBO-2, OEC33 | PSBO2 (PHOTOSYSTEM II SUBUNIT O-2); oxygen evolving/ poly(U) binding | chr3:18891008-18892311 REVERSE
85465	9.93844	10.7842	11.3449	11.0926	11.1338	11.3963	10.6161	10.9291	AT1G65930.1	12.7439	12.6327	12.5021	12.1952	11.8323	11.9139	12.4018	12.3195	| isocitrate dehydrogenase, putative / NADP+ isocitrate dehydrogenase, putative | chr1:24539088-24541861 FORWARD
83671	7.47532	10.1233	9.91137	7.77892	8.02446	8.9193	10.3097	9.49491	AT2G21660.1	12.7492	13.9094	13.8307	11.6537	13.3584	11.9404	13.9938	10.1529	ATGRP7, CCR2, GR-RBP7, GRP7 | CCR2 (COLD, CIRCADIAN RHYTHM, AND RNA BINDING 2); RNA binding / double-stranded DNA binding / single-stranded DNA bi
87611	9.01916	10.6546	10.5534	9.50782	10.0817	10.9694	10.709	10.328	AT2G21660.1	12.7492	13.9094	13.8307	11.6537	13.3584	11.9404	13.9938	10.1529	ATGRP7, CCR2, GR-RBP7, GRP7 | CCR2 (COLD, CIRCADIAN RHYTHM, AND RNA BINDING 2); RNA binding / double-stranded DNA binding / single-stranded DNA bi
83604	9.78436	10.5065	9.9114	7.28766	8.23167	8.08816	10.1861	9.28084	AT1G67430.1	12.7501	13.4136	13.1015	10.8513	10.9118	10.2986	13.3996	12.9395	| 60S ribosomal protein L17 (RPL17B) | chr1:25262209-25263627 FORWARD
84912	10.9969	11.1782	10.8846	8.75542	9.69856	10.2063	10.8404	10.3823	AT1G67430.1	12.7501	13.4136	13.1015	10.8513	10.9118	10.2986	13.3996	12.9395	| 60S ribosomal protein L17 (RPL17B) | chr1:25262209-25263627 FORWARD
84771	7.80367	6.81803	7.01116	6.73017	7.08584	6.75938	6.6161	6.72691	AT5G12860.1	12.7575	10.9525	11.3786	10.5442	9.74041	9.46146	11.0873	11.7681	DiT1 | DiT1 (dicarboxylate transporter 1); oxoglutarate:malate antiporter | chr5:4059927-4061919 REVERSE
84360	12.3665	10.7852	10.3525	10.089	9.56636	8.71892	11.5858	10.6316	AT2G37220.1	12.7908	11.4803	11.6951	9.74767	9.7489	9.1007	11.5743	11.3531	| 29 kDa ribonucleoprotein, chloroplast, putative / RNA-binding protein cp29, putative | chr2:15634980-15636331 REVERSE
84012	11.26	11.1368	11.3087	11.2644	11.4494	12.988	11.1801	11.6492	AT1G15690.1	12.8031	12.4697	12.441	11.2724	11.4911	11.2648	12.838	12.4778	AVP1, ATAVP3, AVP-3 | AVP1; ATPase/ hydrogen-translocating pyrophosphatase | chr1:5399115-5402185 FORWARD
85350	8.87276	8.90526	9.19032	8.22718	8.73307	10.0352	8.71801	8.9627	AT1G15690.1	12.8031	12.4697	12.441	11.2724	11.4911	11.2648	12.838	12.4778	AVP1, ATAVP3, AVP-3 | AVP1; ATPase/ hydrogen-translocating pyrophosphatase | chr1:5399115-5402185 FORWARD
88278	9.2792	9.48126	9.47245	7.73562	8.50587	8.90647	8.88594	9.28473	AT1G15690.1	12.8031	12.4697	12.441	11.2724	11.4911	11.2648	12.838	12.4778	AVP1, ATAVP3, AVP-3 | AVP1; ATPase/ hydrogen-translocating pyrophosphatase | chr1:5399115-5402185 FORWARD
83728	9.86993	8.92395	8.95364	10.151	9.39923	9.2611	9.37352	9.66007	AT5G61410.1	12.8198	11.1812	11.6052	11.7249	10.9238	11.2852	11.5155	11.678	RPE, EMB2728 | RPE; catalytic/ ribulose-phosphate 3-epimerase | chr5:24684085-24685836 REVERSE
88744	10.4998	8.81923	9.40395	10.401	9.34741	8.81318	9.06854	9.65707	AT5G61410.1	12.8198	11.1812	11.6052	11.7249	10.9238	11.2852	11.5155	11.678	RPE, EMB2728 | RPE; catalytic/ ribulose-phosphate 3-epimerase | chr5:24684085-24685836 REVERSE
83887	11.0857	11.3703	11.0668	9.05862	9.86706	9.91505	11.0252	10.6305	AT2G37270.1	12.8274	13.6368	13.5351	11.572	11.2896	10.8697	13.6778	13.2315	ATRPS5B | ATRPS5B (RIBOSOMAL PROTEIN 5B); structural constituent of ribosome | chr2:15647883-15649042 REVERSE
88869	11.0665	11.1447	11.4611	12.8537	11.5099	12.5943	11.18	11.3964	AT3G48140.1	12.837	12.6568	12.4169	13.7284	13.4098	12.9387	12.7628	12.8156	| senescence-associated protein, putative | chr3:17778471-17779299 FORWARD
89220	10.021	9.94384	10.5318	11.3225	10.7406	10.0709	10.5762	10.6331	AT3G48140.1	12.837	12.6568	12.4169	13.7284	13.4098	12.9387	12.7628	12.8156	| senescence-associated protein, putative | chr3:17778471-17779299 FORWARD
84010	9.41326	8.54043	8.81898	9.1534	8.7859	7.91437	8.28674	8.95891	AT5G50920.1	12.8409	11.2876	11.8935	13.5153	12.3758	11.9693	11.4228	11.8441	CLPC, ATHSP93-V, HSP93-V, DCA1, CLPC1 | CLPC1; ATP binding / ATP-dependent peptidase/ ATPase | chr5:20715710-20719800 REVERSE
84427	8.83507	9.34887	9.03314	7.40217	7.96935	7.97128	9.33431	8.45401	AT3G49010.3	12.8594	13.5281	13.1429	10.8955	10.3469	9.94393	13.4289	13.0027	ATBBC1, BBC1, RSU2 | ATBBC1 (ARABIDOPSIS THALIANA BREAST BASIC CONSERVED 1); structural constituent of ribosome | chr3:18166971-18168047 REVERSE
89823	10.3987	10.4488	10.8	9.33172	10.2319	9.94202	10.5998	10.0976	AT5G02500.1	12.8685	13.8369	13.7122	12.9649	13.007	12.7075	13.728	12.9485	HSC70-1, HSP70-1, AT-HSC70-1, HSC70 | HSC70-1 (HEAT SHOCK COGNATE PROTEIN 70-1); ATP binding | chr5:554055-556334 REVERSE
83587	10.6188	8.99914	9.3043	10.3587	9.51018	8.59124	9.12176	9.81276	AT4G32260.1	12.8809	11.104	11.8139	12.1043	10.9632	10.32	11.3205	11.7813	| ATP synthase family | chr4:15573859-15574586 REVERSE
86514	6.32717	6.56243	6.67536	6.91443	6.82504	7.38765	6.60582	6.67524	AT2G41430.4	12.8964	12.0092	12.3201	12.9825	13.4738	12.5865	12.6796	12.4222	ERD15, LSR1, CID1 | ERD15 (EARLY RESPONSIVE TO DEHYDRATION 15); protein binding | chr2:17269736-17270314 FORWARD
89622	9.82246	10.0338	9.72422	7.8817	9.3353	8.81145	9.89027	9.29458	AT5G27850.1	12.9063	13.6192	13.2491	10.7762	10.4056	9.91361	13.5774	12.9071	| 60S ribosomal protein L18 (RPL18C) | chr5:9873169-9874297 FORWARD
85360	10.9755	9.53404	9.69822	8.89114	9.62126	8.02872	9.84084	9.27733	AT4G01310.1	12.9075	11.4471	11.523	7.85916	8.42393	7.78255	11.7227	12.0502	| ribosomal protein L5 family protein | chr4:544166-545480 REVERSE
83827	6.70776	7.17281	7.30873	7.77614	7.21734	8.63165	7.46367	7.19076	AT1G43170.2	12.909	13.3717	13.2921	11.2413	11.3821	10.7481	13.5747	12.8031	ARP1, RPL3A | ARP1 (ARABIDOPSIS RIBOSOMAL PROTEIN 1); structural constituent of ribosome | chr1:16266992-16268631 FORWARD
84173	9.25619	9.65114	9.13	6.55252	7.52188	7.51736	9.2172	8.47584	AT1G43170.2	12.909	13.3717	13.2921	11.2413	11.3821	10.7481	13.5747	12.8031	ARP1, RPL3A | ARP1 (ARABIDOPSIS RIBOSOMAL PROTEIN 1); structural constituent of ribosome | chr1:16266992-16268631 FORWARD
85299	10.9924	9.0539	9.47794	10.1524	8.95185	7.57559	8.5136	9.89277	AT1G23310.1	12.914	11.4796	12.0829	12.4908	11.0803	10.3141	11.4895	11.9308	GGT1, AOAT1 | GGT1 (GLUTAMATE:GLYOXYLATE AMINOTRANSFERASE); L-alanine:2-oxoglutarate aminotransferase/ glycine:2-oxoglutarate aminotransferase | c
89663	13.049	12.9542	12.646	11.1432	11.9826	11.7482	12.7702	12.5091	AT3G09680.1	12.9164	13.2688	13.0955	11.5249	11.2599	10.787	13.3475	13.0292	| 40S ribosomal protein S23 (RPS23A) | chr3:2969197-2970291 REVERSE
85275	7.8039	7.862	7.83803	7.71133	9.69699	7.38752	8.44139	8.02157	AT3G16240.1	12.9413	12.257	12.3928	9.30494	11.9776	12.1713	11.6101	12.1086	DELTA-TIP, TIP2;1, DELTA-TIP1, AQP1, ATTIP2;1 | DELTA-TIP; ammonia transporter/ methylammonium transmembrane transporter/ water channel | chr3:550
87730	8.93212	7.09996	7.43653	7.14163	9.19789	6.59103	7.10815	8.04009	AT3G16240.1	12.9413	12.257	12.3928	9.30494	11.9776	12.1713	11.6101	12.1086	DELTA-TIP, TIP2;1, DELTA-TIP1, AQP1, ATTIP2;1 | DELTA-TIP; ammonia transporter/ methylammonium transmembrane transporter/ water channel | chr3:550
85193	12.7132	12.5744	12.3358	10.0331	11.185	10.8189	12.3668	12.2217	AT4G17390.1	12.9601	13.3429	12.9969	10.1979	10.5411	10.2802	13.3152	12.8535	| 60S ribosomal protein L15 (RPL15B) | chr4:9714407-9715545 REVERSE
88719	9.35891	9.82358	9.6325	7.57417	8.35412	8.83932	9.36583	8.95907	AT4G17390.1	12.9601	13.3429	12.9969	10.1979	10.5411	10.2802	13.3152	12.8535	| 60S ribosomal protein L15 (RPL15B) | chr4:9714407-9715545 REVERSE
84239	9.2481	7.20559	7.61628	7.76884	6.93782	7.41199	7.121	7.73448	AT1G11860.1	12.9601	11.4785	12.2191	9.92946	8.41348	8.03645	11.3807	12.1589	| aminomethyltransferase, putative | chr1:4001801-4003245 FORWARD
86670	11.5185	9.66419	10.0583	9.97773	9.32932	9.66643	9.44951	9.87322	AT1G11860.1	12.9601	11.4785	12.2191	9.92946	8.41348	8.03645	11.3807	12.1589	| aminomethyltransferase, putative | chr1:4001801-4003245 FORWARD
85222	9.59426	10.2601	9.92847	8.45846	9.04671	10.0221	9.84041	9.49629	AT3G09200.1	12.9887	13.2215	13.0157	11.2104	10.3894	10.2027	13.2903	12.6275	| 60S acidic ribosomal protein P0 (RPP0B) | chr3:2823364-2825020 REVERSE
85260	9.4933	9.29546	9.72769	11.7541	11.9509	9.02024	11.0344	10.1117	AT1G78040.1	13.0167	13.2354	13.4164	11.3402	12.9889	12.4761	13.5812	13.5729	| pollen Ole e 1 allergen and extensin family protein | chr1:29345993-29346840 FORWARD
84333	9.54534	9.80342	9.49925	8.01295	8.5963	8.45219	9.75501	9.22977	AT1G07770.2	13.022	13.4235	13.2962	10.949	10.9973	10.6282	13.5703	13.2031	RPS15A | RPS15A (ribosomal protein s15a); structural constituent of ribosome | chr1:2408413-2409065 REVERSE
87229	13.1167	12.9354	12.7385	11.5003	11.7916	12.1359	12.8009	12.6161	AT1G23290.1	13.057	13.6309	13.2574	11.5115	11.1144	10.9472	13.6213	13.2775	RPL27A, RPL27AB | RPL27AB; structural constituent of ribosome | chr1:8263007-8263447 FORWARD
85210	13.0913	13.1286	13.1829	12.3208	12.8757	12.3934	13.4757	13.1219	AT4G09320.1	13.0632	13.4739	13.2348	12.4003	12.0692	11.7539	13.4626	13.2813	NDPK1 | NDPK1; ATP binding / nucleoside diphosphate kinase | chr4:5923424-5924366 FORWARD
84690	8.62972	6.57119	6.77354	7.63766	6.74195	5.90946	6.56105	7.21186	AT4G09650.1	13.0694	10.5986	11.0629	9.85959	10.2522	9.70269	10.8021	11.5731	ATPD | ATPD (ATP SYNTHASE DELTA-SUBUNIT GENE); hydrogen ion transporting ATP synthase, rotational mechanism / proton-transporting ATPase, rotation
84154	10.0302	8.67735	8.73371	8.95479	8.71575	8.45754	8.78055	9.13301	AT3G11630.1	13.1168	12.0072	12.1722	10.2813	10.9176	10.319	12.1041	12.3709	| 2-cys peroxiredoxin, chloroplast (BAS1) | chr3:3672189-3673937 FORWARD
84335	13.2044	13.0037	12.6752	12.0953	12.3425	11.7666	13.0773	12.5772	AT1G02780.1	13.1258	13.8464	13.4853	11.9761	11.7448	11.3751	13.8878	13.194	emb2386 | emb2386 (embryo defective 2386); structural constituent of ribosome | chr1:608120-609391 REVERSE
84348	12.3247	10.3735	10.227	10.9067	10.328	8.16255	10.6528	10.3779	AT1G35680.1	13.1283	12.1103	12.1336	8.97159	9.00877	8.38779	12.1135	12.4747	| 50S ribosomal protein L21, chloroplast / CL21 (RPL21) | chr1:13208777-13210246 FORWARD
84289	9.52034	8.43159	9.89994	10.2098	8.29232	10.0659	8.8886	10.4554	AT1G13440.1	13.1368	12.7893	12.9727	12.9289	12.6753	12.6053	12.9358	12.8391	GAPC-2, GAPC2 | GAPC2 (GLYCERALDEHYDE-3-PHOSPHATE DEHYDROGENASE C2); NAD or NADH binding / binding / catalytic/ glyceraldehyde-3-phosphate dehydro
85277	10.6572	11.0752	11.3539	10.448	10.9913	12.8077	10.4873	11.0712	AT1G13440.1	13.1368	12.7893	12.9727	12.9289	12.6753	12.6053	12.9358	12.8391	GAPC-2, GAPC2 | GAPC2 (GLYCERALDEHYDE-3-PHOSPHATE DEHYDROGENASE C2); NAD or NADH binding / binding / catalytic/ glyceraldehyde-3-phosphate dehydro
83794	11.651	11.3929	11.512	11.066	11.0579	9.46032	11.0307	10.8009	AT5G20720.1	13.1472	12.415	12.2767	10.5287	10.9013	10.4708	12.5157	12.6525	CPN20, CPN10, CHCPN10, ATCPN21, CPN21 | CPN20 (CHAPERONIN 20); calmodulin binding | chr5:7015015-7016354 FORWARD
89310	6.89226	6.03829	6.04278	6.1794	5.85329	5.70352	6.26111	6.08057	AT5G20720.1	13.1472	12.415	12.2767	10.5287	10.9013	10.4708	12.5157	12.6525	CPN20, CPN10, CHCPN10, ATCPN21, CPN21 | CPN20 (CHAPERONIN 20); calmodulin binding | chr5:7015015-7016354 FORWARD
85791	11.1965	11.3946	11.0294	9.33219	10.2905	10.1637	11.4004	10.8142	AT5G04800.3	13.1695	13.7701	13.4539	11.6472	11.6319	11.0297	13.6571	13.2597	| 40S ribosomal protein S17 (RPS17D) | chr5:1389217-1389642 FORWARD
85046	10.9485	8.72294	8.69804	9.85286	8.54843	6.73195	8.94261	9.47937	AT1G10960.1	13.2455	11.8504	12.2908	11.7078	10.8364	10.3686	11.7985	12.2128	ATFD1 | ATFD1 (FERREDOXIN 1); 2 iron, 2 sulfur cluster binding / electron carrier/ iron-sulfur cluster binding | chr1:3664445-3664891 FORWARD
84254	10.9564	9.95386	9.91082	8.54332	10.1685	8.74135	9.39633	9.58555	AT2G28190.1	13.2504	12.1419	12.557	9.06782	11.1338	10.9434	12.3512	12.3142	CSD2, CZSOD2 | CSD2 (COPPER/ZINC SUPEROXIDE DISMUTASE 2); superoxide dismutase | chr2:12014548-12016303 FORWARD
85100	10.2119	8.72739	8.66145	8.58003	9.23424	8.40018	9.15275	9.55157	AT1G72610.1	13.2634	12.0601	12.5401	10.5858	11.1686	7.97585	11.548	12.4203	GLP1, ATGER1, GER1 | GER1 (GERMIN-LIKE PROTEIN 1); oxalate oxidase | chr1:27339302-27339928 REVERSE
86840	11.6241	11.4813	11.0853	9.28273	10.253	10.0773	11.3325	10.7173	AT3G49910.1	13.2726	14.1316	13.6369	11.0905	10.8703	10.7754	13.9693	13.4843	| 60S ribosomal protein L26 (RPL26A) | chr3:18504311-18504751 FORWARD
85315	10.2819	10.4499	10.4004	8.41412	9.53991	9.86474	10.2752	9.92118	AT1G14320.1	13.2762	13.73	13.4324	12.5478	12.3705	11.9233	13.7192	13.5371	SAC52 | SAC52 (SUPPRESSOR OF ACAULIS 52); structural constituent of ribosome | chr1:4888270-4889408 FORWARD
83614	12.6772	12.5823	12.3024	11.2192	11.9218	11.7515	12.8156	12.3472	AT2G09990.1	13.2825	14.0533	13.916	11.8754	11.6051	11.1558	14.1508	13.5859	| 40S ribosomal protein S16 (RPS16A) | chr2:3781442-3781882 FORWARD
84288	11.4517	11.7951	11.451	10.7165	10.8179	10.568	11.6115	11.1879	AT2G09990.1	13.2825	14.0533	13.916	11.8754	11.6051	11.1558	14.1508	13.5859	| 40S ribosomal protein S16 (RPS16A) | chr2:3781442-3781882 FORWARD
89508	13.7776	10.8707	10.8032	12.3934	10.92	7.97581	11.402	11.6807	AT1G32470.1	13.2874	11.6744	12.3111	9.79963	9.55801	9.00086	12.1557	12.4977	| glycine cleavage system H protein, mitochondrial, putative | chr1:11739479-11740246 REVERSE
85956	12.5338	10.2147	10.4101	10.8659	9.47513	7.94564	9.77296	10.723	AT3G55800.1	13.3358	11.5251	12.3667	11.3967	10.7022	10.2728	11.8426	12.5476	SBPASE | SBPASE (sedoheptulose-bisphosphatase); phosphoric ester hydrolase/ sedoheptulose-bisphosphatase | chr3:20709640-20711421 FORWARD
89814	6.34205	5.15453	5.4324	5.67792	5.2184	4.71321	5.4498	5.86967	AT3G27690.1	13.3377	10.4608	11.0049	6.63917	6.71168	4.4994	8.97521	12.8849	LHCB2.4, LHCB2.3, LHCB2 | LHCB2.3; chlorophyll binding | chr3:10256002-10256921 FORWARD
87834	9.78342	8.73089	8.86262	9.34523	9.16283	9.36355	9.2261	9.4139	AT1G79850.1	13.3433	11.5399	11.7699	9.39321	9.49103	9.46524	11.6065	12.443	RPS17, CS17, PRPS17 | RPS17 (RIBOSOMAL PROTEIN S17); structural constituent of ribosome | chr1:30041473-30041922 REVERSE
84242	13.3648	13.4087	13.7427	13.6292	13.5632	15.1487	13.5605	13.7193	AT3G08580.1	13.3456	13.4308	13.4547	13.6183	13.2917	13.0564	13.5404	13.3657	AAC1 | AAC1 (ADP/ATP CARRIER 1); ATP:ADP antiporter/ binding | chr3:2605706-2607030 REVERSE
84381	8.87763	8.91388	9.34884	7.79356	8.34263	9.98819	8.81212	8.89305	AT3G08580.1	13.3456	13.4308	13.4547	13.6183	13.2917	13.0564	13.5404	13.3657	AAC1 | AAC1 (ADP/ATP CARRIER 1); ATP:ADP antiporter/ binding | chr3:2605706-2607030 REVERSE
89931	7.2051	7.46129	7.63533	6.78338	7.07987	8.15338	7.23685	7.38557	AT3G08580.1	13.3456	13.4308	13.4547	13.6183	13.2917	13.0564	13.5404	13.3657	AAC1 | AAC1 (ADP/ATP CARRIER 1); ATP:ADP antiporter/ binding | chr3:2605706-2607030 REVERSE
83694	10.5391	9.12832	9.48898	10.7432	11.1408	10.9421	10.1901	10.0873	AT2G13360.1	13.3871	11.3429	12.3426	13.0508	11.218	10.2986	11.2432	12.0431	AGT, AGT1 | AGT (ALANINE:GLYOXYLATE AMINOTRANSFERASE); alanine-glyoxylate transaminase/ serine-glyoxylate transaminase/ serine-pyruvate transamina
87059	11.5555	8.82642	9.20936	10.0734	8.25196	7.01969	8.64954	9.88667	AT2G13360.1	13.3871	11.3429	12.3426	13.0508	11.218	10.2986	11.2432	12.0431	AGT, AGT1 | AGT (ALANINE:GLYOXYLATE AMINOTRANSFERASE); alanine-glyoxylate transaminase/ serine-glyoxylate transaminase/ serine-pyruvate transamina
85215	11.0954	8.88417	9.08534	9.85314	8.44969	7.89096	8.72918	9.33633	AT1G09340.1	13.4065	11.477	12.1725	10.9461	9.30179	8.80035	11.4762	12.6577	CRB, CSP41B | CRB (CHLOROPLAST RNA BINDING); binding / catalytic/ coenzyme binding | chr1:3015473-3018035 FORWARD
83612	6.79208	6.79753	7.00583	5.76249	5.97407	5.9321	6.31973	6.27624	AT1G55490.1	13.4617	12.5543	12.6082	8.70065	9.02934	8.39827	12.8251	12.9646	CPN60B, LEN1 | CPN60B (CHAPERONIN 60 BETA); ATP binding / protein binding | chr1:20715717-20718673 REVERSE
87854	11.4126	9.70035	9.73791	11.1221	9.58343	8.01052	9.87742	10.2751	AT2G06520.1	13.4684	12.5152	12.7847	11.927	11.3111	10.7867	12.5878	13.0897	PSBX | PSBX (photosystem II subunit X) | chr2:2587868-2588218 REVERSE
89605	7.73615	6.09394	6.13457	6.87548	5.69171	5.7784	6.17922	6.47164	AT2G06520.1	13.4684	12.5152	12.7847	11.927	11.3111	10.7867	12.5878	13.0897	PSBX | PSBX (photosystem II subunit X) | chr2:2587868-2588218 REVERSE
85743	10.2275	8.45343	8.89676	8.83457	8.13856	7.45319	8.09679	8.79739	AT3G60750.1	13.4712	12.3542	12.7411	12.2127	11.4175	11.18	12.5053	12.3104	| transketolase, putative | chr3:22454004-22456824 FORWARD
86940	6.90317	5.71338	5.8543	5.97515	5.96245	5.59251	5.57806	6.0713	AT3G60750.1	13.4712	12.3542	12.7411	12.2127	11.4175	11.18	12.5053	12.3104	| transketolase, putative | chr3:22454004-22456824 FORWARD
83626	11.2388	9.28191	9.57262	9.70473	9.17941	8.03622	9.34738	9.5585	AT1G74470.1	13.4743	12.6114	12.8935	10.5579	10.9153	10.1188	12.7953	13.0645	| geranylgeranyl reductase | chr1:27991248-27992845 FORWARD
83974	9.02842	7.5077	7.84894	8.26191	7.95517	7.52738	7.32761	7.95463	AT3G04790.1	13.5032	11.6651	12.0414	10.489	10.5957	10.6871	11.6563	12.5212	| ribose 5-phosphate isomerase-related | chr3:1313365-1314195 FORWARD
85122	12.8841	10.7218	10.8182	11.773	10.233	8.29742	10.5462	11.5467	AT1G31330.1	13.5407	12.4604	12.6516	11.6362	11.5517	10.884	12.6003	13.025	PSAF | PSAF (photosystem I subunit F) | chr1:11215011-11215939 REVERSE
83978	11.4766	11.4112	11.0722	8.79973	9.87003	9.84413	11.3983	10.6193	AT5G20290.1	13.6022	14.1629	14.0594	12.1925	12.1012	11.4193	14.1889	13.6931	| 40S ribosomal protein S8 (RPS8A) | chr5:6851695-6853012 REVERSE
85276	7.70808	7.97423	7.67964	6.93019	7.50349	7.26319	8.03001	7.43506	AT5G20290.1	13.6022	14.1629	14.0594	12.1925	12.1012	11.4193	14.1889	13.6931	| 40S ribosomal protein S8 (RPS8A) | chr5:6851695-6853012 REVERSE
83866	9.58541	7.86346	7.91962	8.26584	7.03594	6.22119	7.26747	8.05929	AT5G13630.1	13.6346	12.2411	12.5494	11.2332	11.1615	10.6949	12.1858	12.6231	GUN5, CCH, CHLH, CCH1 | GUN5 (GENOMES UNCOUPLED 5); magnesium chelatase | chr5:4387567-4392082 REVERSE
84975	6.91949	6.69414	8.45789	6.84015	6.6296	6.69886	6.58084	6.88185	AT5G35630.2	13.6389	12.1806	12.8382	12.5168	11.8534	11.1215	12.2237	12.557	GS2, GLN2, ATGSL1 | GS2 (GLUTAMINE SYNTHETASE 2); glutamate-ammonia ligase | chr5:13831220-13833239 FORWARD
87435	9.79176	7.34616	7.94136	6.91119	6.87567	6.35927	7.41973	8.334	AT5G35630.2	13.6389	12.1806	12.8382	12.5168	11.8534	11.1215	12.2237	12.557	GS2, GLN2, ATGSL1 | GS2 (GLUTAMINE SYNTHETASE 2); glutamate-ammonia ligase | chr5:13831220-13833239 FORWARD
85564	9.35706	8.06454	8.16505	8.72206	8.09971	8.24161	8.2617	8.44741	AT1G06680.1	13.6471	12.7355	12.9308	12.1484	11.9181	11.279	12.98	13.2768	PSBP-1, OEE2, PSII-P, OE23 | PSBP-1 (PHOTOSYSTEM II SUBUNIT P-1); poly(U) binding | chr1:2047940-2049186 FORWARD
83698	8.73571	8.81408	9.50261	9.01251	12.737	9.11174	11.157	10.4966	AT2G18020.1	13.661	14.2893	14.1468	12.5078	12.4264	11.9511	14.2761	13.9354	EMB2296 | EMB2296 (embryo defective 2296); structural constituent of ribosome | chr2:7837151-7838160 FORWARD
85059	12.789	12.825	12.7972	10.8034	11.727	11.977	12.4649	12.4336	AT2G18020.1	13.661	14.2893	14.1468	12.5078	12.4264	11.9511	14.2761	13.9354	EMB2296 | EMB2296 (embryo defective 2296); structural constituent of ribosome | chr2:7837151-7838160 FORWARD
89847	9.63607	7.49207	7.70538	7.38867	6.86646	6.6191	7.29096	8.12074	AT4G10340.1	13.69	13.1151	13.3865	11.9185	12.1773	11.503	13.2638	13.5982	LHCB5 | LHCB5 (LIGHT HARVESTING COMPLEX OF PHOTOSYSTEM II 5); chlorophyll binding | chr4:6408200-6409496 FORWARD
84191	12.6244	9.9845	10.2901	12.0456	10.4097	7.90049	9.95694	10.8787	AT1G42970.1	13.7261	12.081	13.0154	12.4664	10.5475	9.94804	12.0616	12.3718	GAPB | GAPB (GLYCERALDEHYDE-3-PHOSPHATE DEHYDROGENASE B SUBUNIT); glyceraldehyde-3-phosphate dehydrogenase (NADP+)/ glyceraldehyde-3-phosphate deh
84236	14.3333	11.502	11.9653	12.8231	10.9256	9.33692	11.6601	12.9743	AT4G38970.1	13.7429	12.4652	13.0916	12.734	9.8453	9.09369	12.3882	13.0074	| fructose-bisphosphate aldolase, putative | chr4:18163714-18165659 REVERSE
85032	9.69557	7.21437	7.61696	7.81866	6.82542	6.4354	6.86054	7.80051	AT4G38970.1	13.7429	12.4652	13.0916	12.734	9.8453	9.09369	12.3882	13.0074	| fructose-bisphosphate aldolase, putative | chr4:18163714-18165659 REVERSE
84442	11.3676	9.07677	9.69475	10.0096	8.72408	9.27213	8.87513	10.1667	AT4G37930.1	13.7523	12.4101	13.181	13.7006	12.6187	12.1682	12.275	12.8869	SHM1, STM, SHMT1 | SHM1 (SERINE TRANSHYDROXYMETHYLTRANSFERASE 1); glycine hydroxymethyltransferase/ poly(U) binding | chr4:17831891-17834742 REVER
89138	11.1466	8.54818	9.23084	9.53162	8.24998	8.25634	8.36535	9.70878	AT4G37930.1	13.7523	12.4101	13.181	13.7006	12.6187	12.1682	12.275	12.8869	SHM1, STM, SHMT1 | SHM1 (SERINE TRANSHYDROXYMETHYLTRANSFERASE 1); glycine hydroxymethyltransferase/ poly(U) binding | chr4:17831891-17834742 REVER
83747	12.6814	10.5271	10.5905	11.1479	10.5873	7.70045	10.3855	11.1772	AT1G44575.1	13.8125	12.7276	13.2119	12.3861	12.5245	11.9827	12.9864	13.1327	NPQ4, PSBS | NPQ4 (NONPHOTOCHEMICAL QUENCHING); chlorophyll binding / xanthophyll binding | chr1:16871768-16873194 FORWARD
86618	10.1836	8.14574	8.33226	8.41805	7.33327	7.0529	7.97148	8.56917	AT3G47470.1	13.8331	12.7883	13.1228	11.995	12.6385	11.8763	12.9713	13.6325	LHCA4, CAB4 | LHCA4 (LIGHT-HARVESTING CHLOROPHYLL-PROTEIN COMPLEX I SUBUNIT A4); chlorophyll binding | chr3:17493622-17494773 REVERSE
83674	12.6083	10.6402	10.67	12.3291	10.2623	7.59678	10.6185	11.3683	AT1G03130.1	13.8535	11.4418	11.8704	10.3481	10.7194	9.42377	11.2148	12.8273	PSAD-2 | PSAD-2 (photosystem I subunit D-2) | chr1:753528-754142 REVERSE
84788	12.7501	10.4846	10.5635	11.2144	10.0074	8.05552	10.3288	11.0046	AT3G08940.2	13.8839	11.9874	12.336	10.0095	10.1632	9.42296	12.3668	13.38	LHCB4.2 | LHCB4.2 (light harvesting complex PSII); chlorophyll binding | chr3:2717717-2718665 FORWARD
84939	8.01137	6.44373	6.3889	6.73187	6.80511	5.87628	6.4677	6.82891	AT4G20360.1	13.9125	13.0397	13.2383	12.3902	12.0165	11.8761	13.1909	13.0933	ATRAB8D, ATRABE1B | ATRABE1B (ARABIDOPSIS RAB GTPASE HOMOLOG E1B); GTP binding / GTPase/ translation elongation factor | chr4:10990036-10991466 FO
83713	14.5601	15.137	15.0326	13.5847	14.246	14.1471	14.7458	14.7487	AT5G60390.1	13.9261	14.2956	14.1082	13.4717	13.4182	13.0499	14.3365	13.8499	| elongation factor 1-alpha / EF-1-alpha | chr5:24289226-24290675 FORWARD
84235	13.4925	13.7391	13.7552	11.6328	12.8254	12.9352	13.4237	13.4859	AT5G60390.1	13.9261	14.2956	14.1082	13.4717	13.4182	13.0499	14.3365	13.8499	| elongation factor 1-alpha / EF-1-alpha | chr5:24289226-24290675 FORWARD
84664	12.1942	9.96624	10.2249	10.714	9.13728	7.86769	9.63754	10.9589	AT3G61470.1	13.9368	12.8877	13.248	12.72	12.8281	12.3136	13.0007	13.6695	LHCA2 | LHCA2; chlorophyll binding | chr3:22745736-22747032 FORWARD
86479	8.74291	7.96423	7.78204	9.02447	8.11667	8.10426	8.26114	8.34546	AT3G61470.1	13.9368	12.8877	13.248	12.72	12.8281	12.3136	13.0007	13.6695	LHCA2 | LHCA2; chlorophyll binding | chr3:22745736-22747032 FORWARD
85135	13.5233	11.2447	11.3992	12.1031	10.7238	9.03987	11.2171	11.6789	AT4G05180.1	13.9753	12.6975	12.9599	11.5492	11.5474	10.9137	12.9575	13.3735	PSBQ, PSBQ-2, PSII-Q | PSBQ-2; calcium ion binding | chr4:2672093-2673170 REVERSE
87087	12.3263	10.0413	9.99081	10.5563	9.00274	6.78545	9.90225	10.561	AT4G12800.1	13.9928	12.7851	12.9989	11.7725	11.8271	10.9578	12.6882	13.3907	PSAL | PSAL (photosystem I subunit L) | chr4:7521469-7522493 FORWARD
84281	12.4838	10.3726	10.5109	11.0563	9.96661	7.88514	10.4794	10.7001	AT5G54270.1	14.0944	12.7168	12.9032	10.6771	10.9565	10.342	12.6643	13.8355	LHCB3, LHCB3*1 | LHCB3 (LIGHT-HARVESTING CHLOROPHYLL B-BINDING PROTEIN 3); structural molecule | chr5:22038424-22039383 FORWARD
90088	6.81942	5.71571	5.47558	6.63842	5.69413	5.28659	5.63455	5.66058	AT5G54270.1	14.0944	12.7168	12.9032	10.6771	10.9565	10.342	12.6643	13.8355	LHCB3, LHCB3*1 | LHCB3 (LIGHT-HARVESTING CHLOROPHYLL B-BINDING PROTEIN 3); structural molecule | chr5:22038424-22039383 FORWARD
88558	8.48758	7.33164	7.44209	7.78673	6.93071	6.27149	7.16606	7.49406	AT3G54890.1	14.1024	12.7555	13.1277	11.3383	11.8701	10.8407	12.6575	13.7731	LHCA1 | LHCA1; chlorophyll binding | chr3:20339706-20340922 REVERSE
85102	13.0531	10.4681	10.5413	13.5366	10.9138	8.84207	10.785	11.6452	AT4G03280.1	14.1288	12.8673	13.4123	13.154	12.3643	11.7584	12.8224	13.4242	PETC, PGR1 | PETC (PHOTOSYNTHETIC ELECTRON TRANSFER C); electron transporter, transferring electrons from cytochrome b6/f complex of photosystem I
86601	13.2111	10.0737	10.5689	11.6641	9.52136	8.08241	9.58062	11.6083	AT2G39730.2	14.1434	13.2108	13.7551	13.7445	13.0468	12.6255	13.3094	13.518	RCA | RCA (RUBISCO ACTIVASE); ADP binding / ATP binding / enzyme regulator/ ribulose-1,5-bisphosphate carboxylase/oxygenase activator | chr2:16571
88865	11.8102	10.1872	10.2715	11.2485	10.2676	9.04146	10.3838	10.6848	AT1G55670.1	14.1666	13.0006	13.385	11.774	12.6982	12.1818	13.3374	13.9121	PSAG | PSAG (PHOTOSYSTEM I SUBUNIT G) | chr1:20802874-20803356 REVERSE
85262	14.74	12.2564	12.5552	14.3872	11.886	10.2597	12.2585	13.7485	AT1G61520.1	14.2951	13.0328	13.3776	12.5382	12.6804	12.111	13.3179	13.9243	LHCA3 | LHCA3; chlorophyll binding | chr1:22700152-22701149 FORWARD
83695	11.317	8.74585	9.22637	10.2697	8.52371	7.72007	8.71799	10.1516	AT1G67090.1	14.5957	14.4438	14.5799	14.2966	14.0776	13.8373	14.467	14.5772	RBCS1A | RBCS1A (RIBULOSE BISPHOSPHATE CARBOXYLASE SMALL CHAIN 1A); copper ion binding / ribulose-bisphosphate carboxylase | chr1:25048465-2504924
85030	9.73605	7.87374	7.93431	9.43205	7.85053	7.44352	8.08471	8.47045	AT1G67090.1	14.5957	14.4438	14.5799	14.2966	14.0776	13.8373	14.467	14.5772	RBCS1A | RBCS1A (RIBULOSE BISPHOSPHATE CARBOXYLASE SMALL CHAIN 1A); copper ion binding / ribulose-bisphosphate carboxylase | chr1:25048465-2504924
86664	9.4313	8.18611	7.79601	8.79256	7.78585	6.79794	8.20708	8.16867	AT2G34430.1	14.6557	13.4387	13.6722	12.4957	13.2832	12.3269	13.5091	14.4063	LHB1B1, LHCB1.4 | LHB1B1; chlorophyll binding | chr2:14524818-14525618 FORWARD
84365	15.7223	13.9607	14.1348	15.0272	13.1581	10.3529	13.9064	15.1469	AT1G29910.1	15.0036	14.1029	14.2996	11.5171	12.3658	10.9863	14.0711	14.9516	CAB3, AB180, LHCB1.2 | CAB3 (CHLOROPHYLL A/B BINDING PROTEIN 3); chlorophyll binding | chr1:10472443-10473246 REVERSE
85512	6.46149	5.90511	6.27717	6.41472	6.07344	5.98212	5.43506	5.54002	AT1G06330.1									| copper-binding family protein | chr1:1931671-1932266 REVERSE
89916	8.10965	7.83931	7.71929	7.99886	8.06473	9.08492	8.02111	8.08067	AT1G07710.1									| ankyrin repeat family protein | chr1:2386275-2387986 REVERSE
87151	8.29854	9.2473	9.07173	8.68793	9.23782	9.41769	8.48241	8.6617	AT1G08200.1									AXS2 | AXS2 (UDP-D-APIOSE/UDP-D-XYLOSE SYNTHASE 2); UDP-glucuronate decarboxylase | chr1:2574259-2576609 REVERSE
86114	7.41591	8.23063	8.55445	7.62786	8.32329	8.10515	7.86209	8.19454	AT1G16270.1									| protein kinase family protein | chr1:5563890-5568145 FORWARD
85998	12.3191	11.7936	12.4231	13.2012	12.9146	13.5264	12.0282	12.5514	AT1G19910.1									AVA-P2, AVA-2PE, ATVHA-C2 | AVA-P2; ATPase/ proton-transporting ATPase, rotational mechanism | chr1:6913317-6914322 FORWARD
83762	13.5385	11.026	10.9075	10.8815	9.69316	7.14863	10.3171	11.3848	AT1G29930.1									CAB1, AB140, CAB140, LHCB1.3 | CAB1 (CHLOROPHYLL A/B BINDING PROTEIN 1); chlorophyll binding | chr1:10478071-10478874 FORWARD
84280	15.7381	13.6934	13.8616	14.5978	13.4015	10.5442	13.734	14.6714	AT1G29930.1									CAB1, AB140, CAB140, LHCB1.3 | CAB1 (CHLOROPHYLL A/B BINDING PROTEIN 1); chlorophyll binding | chr1:10478071-10478874 FORWARD
84644	6.77883	6.3664	6.47582	6.92056	8.22254	6.76097	6.38593	6.61472	AT1G30730.1									| FAD-binding domain-containing protein | chr1:10900854-10902434 FORWARD
84356	5.06584	8.1947	5.82706	4.5699	4.93118	4.29677	4.55648	4.81813	AT1G31740.1									BGAL15 | BGAL15 (beta-galactosidase 15); beta-galactosidase | chr1:11365285-11369908 REVERSE
87011	5.76261	10.4731	7.7018	5.72008	5.75624	5.48625	5.54663	5.58521	AT1G31740.1									BGAL15 | BGAL15 (beta-galactosidase 15); beta-galactosidase | chr1:11365285-11369908 REVERSE
84144	13.0212	12.7457	12.6454	11.2288	11.9055	11.556	12.6199	12.4809	AT1G33120.1									| 60S ribosomal protein L9 (RPL90B) | chr1:12010986-12012223 FORWARD
89715	8.83487	9.44156	8.73061	6.97426	7.83832	8.2969	8.92882	8.11508	AT1G33120.1									| 60S ribosomal protein L9 (RPL90B) | chr1:12010986-12012223 FORWARD
88042	11.2154	11.6058	11.9655	11.2754	12.1785	13.9125	11.8339	11.8561	AT1G35160.1									GRF4, 14-3-3PHI, GF14 PHI | GF14 PHI (GF14 PROTEIN PHI CHAIN); protein binding / protein phosphorylated amino acid binding | chr1:12867264-1286851
89036	8.6239	8.54671	8.65199	8.08439	8.85265	7.77847	8.60334	9.06742	AT1G51630.1									| unknown protein | chr1:19142141-19144082 REVERSE
86745	8.16687	8.77803	9.1664	8.31587	9.59653	9.20194	8.74994	8.19055	AT1G51760.1									IAR3, JR3 | IAR3 (IAA-ALANINE RESISTANT 3); IAA-Ala conjugate hydrolase/ metallopeptidase | chr1:19199562-19201424 FORWARD
84510	9.87575	11.2498	11.8545	10.3115	13.2423	10.9344	10.5496	10.6089	AT1G54580.1									ACP2 | ACP2 (ACYL CARRIER PROTEIN 2); acyl carrier | chr1:20389572-20390770 FORWARD
83669	9.28654	10.2968	10.3785	8.27436	9.19427	9.26687	9.9682	9.61746	AT1G56070.1									LOS1 | LOS1; copper ion binding / translation elongation factor/ translation factor, nucleic acid binding | chr1:20968245-20971077 REVERSE
83745	10.0151	10.0791	10.0024	8.28903	9.02696	8.62328	10.0501	9.60981	AT1G57720.1									| elongation factor 1B-gamma, putative / eEF-1B gamma, putative | chr1:21377873-21380114 FORWARD
88564	5.85301	6.12132	6.21884	5.59579	6.05207	7.0235	6.16781	6.01463	AT1G58030.1									CAT2 | CAT2 (CATIONIC AMINO ACID TRANSPORTER 2); amino acid transmembrane transporter | chr1:21464185-21468141 REVERSE
88931	12.4929	12.9604	12.4927	10.415	11.4999	11.8109	12.7512	11.7689	AT1G70600.1									| structural constituent of ribosome | chr1:26621168-26621608 REVERSE
85821	8.21798	8.29734	9.32164	8.33978	8.37966	9.39973	8.25025	8.72015	AT1G72330.1									ALAAT2 | ALAAT2 (ALANINE AMINOTRANSFERASE 2); ATP binding / L-alanine:2-oxoglutarate aminotransferase | chr1:27233637-27236571 FORWARD
88648	9.05983	8.83611	9.39289	9.86673	9.38916	8.78448	8.45997	9.32549	AT1G76680.2									OPR1 | OPR1; 12-oxophytodienoate reductase | chr1:28776982-28778271 FORWARD
89094	6.25052	5.72742	6.10777	6.92047	7.3877	6.09656	6.06864	6.59411	AT1G76680.2									OPR1 | OPR1; 12-oxophytodienoate reductase | chr1:28776982-28778271 FORWARD
83971	7.56086	7.99289	8.06643	6.9805	7.20558	7.57157	7.766	7.76491	AT1G80490.1									TPR1 | TPR1 (TOPLESS-RELATED 1) | chr1:30261094-30266446 REVERSE
85560	12.0431	10.0592	10.395	10.2276	8.90507	7.19767	10.0288	10.9245	AT2G05100.1									LHCB2.1, LHCB2 | LHCB2.1; chlorophyll binding | chr2:1823449-1824331 REVERSE
83750	8.38552	8.83921	8.64692	7.57395	7.85217	7.60242	8.60501	8.343	AT2G15430.1									RBP36A, RPB35.5A, NRPB3, NRPD3, NRPE3A | NRPB3; DNA binding / DNA-directed RNA polymerase/ protein dimerization | chr2:6733661-6735482 FORWARD
88824	6.81793	6.94779	7.30359	8.01065	6.90511	6.52218	7.35179	7.6049	AT2G25737.1									| unknown protein | chr2:10977174-10979677 FORWARD
84364	6.68971	7.15115	7.4453	6.30517	6.40505	6.42139	6.87211	6.90197	AT2G31580.1									| FUNCTIONS IN: molecular_function unknown; INVOLVED IN: biological_process unknown; LOCATED IN: cellular_component unknown; EXPRESSED IN: cultur
87445	10.0628	9.17617	9.56228	10.4152	10.8716	9.35775	9.54709	10.114	AT2G37170.1									PIP2B, PIP2;2 | PIP2B (PLASMA MEMBRANE INTRINSIC PROTEIN 2); water channel | chr2:15613624-15614791 REVERSE
86615	9.93004	9.28406	9.08215	9.31116	8.59345	8.26174	9.42402	9.01163	AT2G38025.1									| FUNCTIONS IN: molecular_function unknown; INVOLVED IN: biological_process unknown; LOCATED IN: chloroplast; CONTAINS InterPro DOMAIN/s: Ovarian
85911	8.32021	7.13267	7.68081	6.52409	6.18343	6.91337	7.53088	7.39214	AT2G39800.2									P5CS1, ATP5CS | P5CS1 (DELTA1-PYRROLINE-5-CARBOXYLATE SYNTHASE 1); delta1-pyrroline-5-carboxylate synthetase | chr2:16598516-16601976 REVERSE
84678	8.41546	8.95435	8.65006	7.72225	8.53666	7.83876	8.65216	8.15902	AT3G04930.1									| transcription regulator | chr3:1363029-1364399 FORWARD
86012	6.24406	7.27543	6.7564	5.52399	5.88428	5.85099	6.72373	6.20186	AT3G08947.1									| binding / protein transporter | chr3:2724007-2726722 FORWARD
84431	10.6129	10.5247	10.0147	8.71755	9.61649	8.865	11.1491	9.99246	AT3G11940.1									ATRPS5A, AML1 | ATRPS5A (RIBOSOMAL PROTEIN 5A); structural constituent of ribosome | chr3:3778175-3779354 REVERSE
89274	6.97636	7.22905	7.28544	6.71667	7.38978	6.58327	7.6306	7.12139	AT3G12410.1									| 3'-5' exonuclease/ nucleic acid binding | chr3:3946267-3946959 REVERSE
84053	6.2561	7.0014	6.5043	5.96675	6.17373	6.18231	6.19517	6.3067	AT3G13990.2									| unknown protein | chr3:4625708-4630383 REVERSE
86891	8.11939	12.3249	9.71531	8.1743	8.38684	7.75815	8.02989	8.10311	AT3G17675.1									| copper ion binding / electron carrier | chr3:6042244-6042781 REVERSE
84167	8.77471	8.72148	9.02048	7.79821	8.25366	9.26469	9.01806	9.52995	AT3G17760.1									GAD5 | GAD5 (glutamate decarboxylase 5); calmodulin binding | chr3:6078893-6080838 REVERSE
84531	5.91412	6.70737	7.64607	7.06494	7.52213	10.068	7.62669	7.9858	AT3G18485.1									ILR2 | ILR2 (IAA-LEUCINE RESISTANT 2) | chr3:6341918-6343178 REVERSE
84919	6.16456	6.69508	6.4814	5.75127	5.60132	5.88694	6.18382	6.26701	AT3G22330.1									PMH2 | PMH2 (putative mitochondrial RNA helicase 2); ATP binding / ATP-dependent helicase/ helicase/ nucleic acid binding | chr3:7892641-7895145 F
84505	8.85663	7.59244	7.59635	7.08922	7.17635	6.77214	7.657	7.58083	AT3G27830.1									RPL12-A, RPL12 | RPL12-A (RIBOSOMAL PROTEIN L12-A); structural constituent of ribosome | chr3:10318576-10319151 FORWARD
88655	11.7307	10.1709	9.97374	11.1278	10.4867	8.35705	10.4221	10.4401	AT3G27830.1									RPL12-A, RPL12 | RPL12-A (RIBOSOMAL PROTEIN L12-A); structural constituent of ribosome | chr3:10318576-10319151 FORWARD
86662	8.51851	8.34098	8.8651	8.99243	8.93462	9.39783	8.40866	8.85807	AT3G28710.1									| H+-transporting two-sector ATPase, putative | chr3:10773144-10775594 REVERSE
89952	6.23968	6.9418	6.53283	6.24704	6.32025	5.76306	6.41056	6.29952	AT3G48160.1									DEL1, E2L3, E2FE | DEL1 (DP-E2F-LIKE 1); DNA binding / transcription factor | chr3:17783641-17785688 FORWARD
85742	6.03337	5.70928	6.80719	6.35484	7.22327	7.27341	7.02512	6.52967	AT3G48270.1									CYP71A26 | CYP71A26; electron carrier/ heme binding / iron ion binding / monooxygenase/ oxygen binding | chr3:17876571-17878173 FORWARD
87670	9.98355	8.2897	8.89236	8.19102	8.73071	8.27715	9.33144	8.49941	AT3G48270.1									CYP71A26 | CYP71A26; electron carrier/ heme binding / iron ion binding / monooxygenase/ oxygen binding | chr3:17876571-17878173 FORWARD
85188	7.56772	8.57254	8.33296	7.50824	8.45085	7.44891	8.35204	7.81618	AT3G48670.1									| XH/XS domain-containing protein / XS zinc finger domain-containing protein | chr3:18031240-18033615 FORWARD
87531	5.70352	6.56889	6.48987	5.6171	5.96836	7.2037	6.01825	5.73545	AT3G52990.1									| pyruvate kinase, putative | chr3:19649046-19652237 FORWARD
87264	8.33738	9.31369	8.65426	7.93215	7.90015	7.79473	8.63895	8.00326	AT3G54180.1									CDC2B, CDKB1;1 | CDKB1;1 (CYCLIN-DEPENDENT KINASE B1;1); cyclin-dependent protein kinase/ kinase/ protein binding | chr3:20059882-20061250 FORWARD
88034	7.2438	7.82541	7.48592	6.66334	7.33555	7.82106	7.52574	7.1687	AT3G54460.1									| SNF2 domain-containing protein / helicase domain-containing protein / F-box family protein | chr3:20162050-20167186 REVERSE
89133	6.71334	6.64162	7.10081	6.31296	6.41999	6.13936	5.9753	7.23994	AT3G55990.1									ESK1 | ESK1 (ESKIMO 1) | chr3:20780410-20782931 FORWARD
89252	6.52026	6.96805	6.94284	6.07085	6.43524	7.16876	6.62634	6.63016	AT3G58500.1									PP2A-3, EP7 | PP2A-3 (PROTEIN PHOSPHATASE 2A-3); protein serine/threonine phosphatase | chr3:21635503-21638911 REVERSE
83656	8.83366	8.72701	8.93678	7.4846	8.45992	8.80164	9.09362	8.8122	AT3G59970.2									MTHFR1 | MTHFR1 (METHYLENETETRAHYDROFOLATE REDUCTASE 1); methylenetetrahydrofolate reductase (NADPH) | chr3:22151303-22153989 FORWARD
89537	8.02601	8.70931	9.22731	7.88613	8.68892	9.25788	8.50921	8.36233	AT3G62830.1									UXS2, ATUXS2, AUD1 | AUD1; UDP-glucuronate decarboxylase/ catalytic/ dTDP-glucose 4,6-dehydratase | chr3:23232539-23235353 FORWARD
89979	5.2279	5.5574	5.89959	5.93676	5.50634	7.90619	5.49151	5.82719	AT3G62830.1									UXS2, ATUXS2, AUD1 | AUD1; UDP-glucuronate decarboxylase/ catalytic/ dTDP-glucose 4,6-dehydratase | chr3:23232539-23235353 FORWARD
86858	5.9161	7.15124	7.41156	5.28478	8.15269	6.48387	5.9902	5.6566	AT3G63430.1									| unknown protein | chr3:23420414-23422201 FORWARD
83748	6.1005	5.90312	6.1318	6.04055	6.01015	7.34234	6.21886	6.17888	AT4G06598.1									| FUNCTIONS IN: molecular_function unknown; INVOLVED IN: biological_process unknown; LOCATED IN: cellular_component unknown; BEST Arabidopsis tha
89404	6.97305	7.51322	7.41739	6.18859	6.74797	6.23038	7.11633	6.97505	AT4G06599.1									| ubiquitin family protein | chr4:3666079-3667495 REVERSE
85374	8.46093	6.99209	6.92664	6.84019	7.21393	6.55796	7.27145	7.15192	AT4G09040.1									| RNA recognition motif (RRM)-containing protein | chr4:5795075-5797315 REVERSE
87959	10.4477	9.83257	10.3398	8.1787	9.88129	10.8135	10.2626	10.4559	AT4G13930.1									SHM4 | SHM4 (serine hydroxymethyltransferase 4); catalytic/ glycine hydroxymethyltransferase/ pyridoxal phosphate binding | chr4:8048013-8050021 R
85769	8.69703	8.87474	9.28752	9.89504	9.0178	9.11384	8.87211	9.42136	AT4G14710.1									ATARD2 | acireductone dioxygenase [iron(II)-requiring]/ metal ion binding | chr4:8424897-8426360 REVERSE
89524	5.96079	6.9231	6.11291	6.22058	5.67703	5.35089	5.79858	5.50476	AT4G23160.1									| protein kinase family protein | chr4:12129485-12134086 FORWARD
86739	7.88508	6.6342	6.99067	7.93313	7.03126	6.78555	7.15966	7.49927	AT4G32820.1									| binding | chr4:15831679-15841454 REVERSE
83942	9.28314	8.56859	8.44875	7.75619	8.03321	7.61588	9.68445	8.69238	AT4G33120.1									| coclaurine N-methyltransferase, putative | chr4:15975577-15978055 REVERSE
89863	7.25331	7.61643	7.21711	6.39347	6.31355	6.70629	7.16217	6.96252	AT4G33270.1									CDC20.1 | CDC20.1; signal transducer | chr4:16044545-16046590 REVERSE
85227	10.2384	10.2507	10.5173	9.30566	10.9571	9.47798	9.73914	9.52654	AT4G35100.1									PIP3, PIP3A, PIP2;7, SIMIP | PIP3 (PLASMA MEMBRANE INTRINSIC PROTEIN 3); water channel | chr4:16708672-16709958 FORWARD
87230	9.28329	8.26838	8.78212	9.0137	10.0704	7.63618	7.62219	7.3133	AT4G35100.1									PIP3, PIP3A, PIP2;7, SIMIP | PIP3 (PLASMA MEMBRANE INTRINSIC PROTEIN 3); water channel | chr4:16708672-16709958 FORWARD
87591	12.762	11.9426	12.4978	11.5646	13.6814	11.3641	11.2947	11.8009	AT4G35100.1									PIP3, PIP3A, PIP2;7, SIMIP | PIP3 (PLASMA MEMBRANE INTRINSIC PROTEIN 3); water channel | chr4:16708672-16709958 FORWARD
84457	8.0657	6.88493	6.61106	6.57443	6.50174	6.00452	7.55206	7.18298	AT4G35160.1									| O-methyltransferase family 2 protein | chr4:16730989-16732808 REVERSE
88675	6.28844	6.59142	7.92004	6.61787	6.2591	6.22537	6.11141	6.15769	AT4G35160.1									| O-methyltransferase family 2 protein | chr4:16730989-16732808 REVERSE
89584	9.76873	8.0937	7.6719	6.92328	7.64051	6.76142	9.81059	8.94475	AT4G35160.1									| O-methyltransferase family 2 protein | chr4:16730989-16732808 REVERSE
87431	6.11539	6.40407	6.33899	6.42406	6.61017	7.73895	6.68929	6.59066	AT4G36945.1									| phospholipase C/ phosphoric diester hydrolase | chr4:17420098-17422047 REVERSE
89050	12.7751	12.4357	12.0945	11.0054	11.6202	11.4473	12.5987	12.0692	AT5G02960.1									| 40S ribosomal protein S23 (RPS23B) | chr5:693280-694396 REVERSE
85678	5.11227	5.98553	5.33011	4.79643	4.84413	4.9219	5.06688	4.78237	AT5G05240.1									| FUNCTIONS IN: molecular_function unknown; INVOLVED IN: biological_process unknown; LOCATED IN: cellular_component unknown; CONTAINS InterPro DO
86271	8.05482	8.2415	8.03968	8.38463	8.13809	10.1544	8.05483	7.97577	AT5G07490.1									| unknown protein | chr5:2370248-2371003 FORWARD
83830	7.51234	8.29253	8.45518	6.74105	7.88133	10.1951	8.07865	7.95319	AT5G07610.1									| F-box family protein | chr5:2406068-2407330 FORWARD
85384	9.24188	9.63266	10.043	8.80769	9.29998	10.7446	9.19925	9.38936	AT5G08680.1									| ATP synthase beta chain, mitochondrial, putative | chr5:2821992-2824683 FORWARD
86984	9.68263	9.95004	10.3254	9.495	9.76962	11.2753	9.61873	9.8191	AT5G08680.1									| ATP synthase beta chain, mitochondrial, putative | chr5:2821992-2824683 FORWARD
89714	7.89205	7.97642	7.74743	6.64591	6.96609	6.67093	7.47645	7.282	AT5G11880.1									| diaminopimelate decarboxylase, putative / DAP carboxylase, putative | chr5:3827806-3829942 REVERSE
90081	7.72167	8.57945	7.86393	7.6172	7.18941	7.49109	8.27845	7.68823	AT5G12320.1									| ankyrin repeat family protein | chr5:3982762-3983899 FORWARD
83883	7.40697	7.40527	7.60834	7.95219	7.38559	8.85638	7.46434	7.67814	AT5G13440.1									| ubiquinol-cytochrome C reductase iron-sulfur subunit, mitochondrial, putative / Rieske iron-sulfur protein, putative | chr5:4308431-4310022 REV
87526	9.64711	9.67434	9.89748	9.62111	9.48686	10.8046	9.62704	9.73238	AT5G13440.1									| ubiquinol-cytochrome C reductase iron-sulfur subunit, mitochondrial, putative / Rieske iron-sulfur protein, putative | chr5:4308431-4310022 REV
83629	11.0751	10.7376	11.0797	9.45665	10.5643	11.7643	10.9907	11.3215	AT5G17920.1									ATCIMS, ATMETS, ATMS1 | ATMS1; 5-methyltetrahydropteroyltriglutamate-homocysteine S-methyltransferase/ copper ion binding / methionine synthase |
84298	9.13382	9.00149	9.42466	7.47589	8.74002	9.63724	8.88712	9.1282	AT5G17920.1									ATCIMS, ATMETS, ATMS1 | ATMS1; 5-methyltetrahydropteroyltriglutamate-homocysteine S-methyltransferase/ copper ion binding / methionine synthase |
84880	9.09965	8.88418	9.39394	7.24887	8.56661	9.78429	9.07305	9.21049	AT5G17920.1									ATCIMS, ATMETS, ATMS1 | ATMS1; 5-methyltetrahydropteroyltriglutamate-homocysteine S-methyltransferase/ copper ion binding / methionine synthase |
84952	8.64539	8.68878	9.12753	7.19082	8.75534	9.25795	8.40167	8.75773	AT5G17920.1									ATCIMS, ATMETS, ATMS1 | ATMS1; 5-methyltetrahydropteroyltriglutamate-homocysteine S-methyltransferase/ copper ion binding / methionine synthase |
88003	11.8323	11.5246	12.1049	10.1502	11.9235	12.6221	11.6768	12.093	AT5G17920.1									ATCIMS, ATMETS, ATMS1 | ATMS1; 5-methyltetrahydropteroyltriglutamate-homocysteine S-methyltransferase/ copper ion binding / methionine synthase |
88168	5.67532	5.73476	5.84433	5.87703	6.11689	6.68453	5.75926	5.79742	AT5G19160.1									| unknown protein | chr5:6430725-6432456 FORWARD
88579	6.11571	6.02927	5.85202	5.58903	5.77422	8.27871	6.02017	6.25525	AT5G19160.1									| unknown protein | chr5:6430725-6432456 FORWARD
86037	8.72876	9.31541	9.41018	8.26471	8.85703	8.95473	8.9865	9.02076	AT5G19990.1									RPT6A, ATSUG1 | RPT6A (REGULATORY PARTICLE TRIPLE-A ATPASE 6A); ATPase | chr5:6752144-6754918 FORWARD
84625	10.8493	11.5656	11.4368	11.5152	10.3268	10.4276	11.2225	11.0572	AT5G20020.1									RAN2 | RAN2; GTP binding / GTPase/ protein binding | chr5:6762817-6764381 FORWARD
85834	8.19513	8.65555	8.68613	8.22899	9.08247	8.37076	9.00341	7.89043	AT5G23280.1									| TCP family transcription factor, putative | chr5:7843017-7843769 FORWARD
84362	9.786	10.0596	9.70034	8.31958	8.89384	8.8431	9.93734	9.3788	AT5G25754.1									| unknown protein | chr5:8953564-8955511 FORWARD
84672	6.83881	6.85865	6.99478	7.66446	7.2903	7.89957	7.04069	7.06162	AT5G26667.2									PYR6 | PYR6; cytidylate kinase/ uridylate kinase | chr5:9276659-9278091 FORWARD
87975	7.57285	6.5388	6.84178	6.65298	6.74437	6.28639	6.77907	6.89108	AT5G26742.1									emb1138 | emb1138 (embryo defective 1138); ATP binding / ATP-dependent helicase/ RNA binding / helicase/ nucleic acid binding / zinc ion binding |
84681	8.77315	9.10764	9.03988	8.07322	8.49182	8.49499	8.88504	8.64423	AT5G27640.1									TIF3B1, EIF3B, ATEIF3B-1, EIF3B-1, ATTIF3B1 | TIF3B1 (TRANSLATION INITIATION FACTOR 3B1); nucleic acid binding / translation initiation factor | c
86004	6.86539	7.30111	7.13312	6.08276	6.48197	6.82392	6.84835	6.6528	AT5G27640.1									TIF3B1, EIF3B, ATEIF3B-1, EIF3B-1, ATTIF3B1 | TIF3B1 (TRANSLATION INITIATION FACTOR 3B1); nucleic acid binding / translation initiation factor | c
84349	8.49226	9.03316	8.83306	7.50152	8.38736	8.2887	8.29433	8.33786	AT5G33320.1									CUE1, PPT, ARAPPT | CUE1 (CAB UNDEREXPRESSED 1); antiporter/ triose-phosphate transmembrane transporter | chr5:12588950-12591408 FORWARD
84851	8.79956	7.48112	7.71007	6.07005	7.80998	6.67005	8.23095	8.03587	AT5G35917.1									CYP79A3P | CYP79A3P; electron carrier/ heme binding / iron ion binding / monooxygenase | chr5:14049123-14051128 FORWARD
84473	15.7496	12.9805	12.9439	15.1873	12.9332	11.1065	13.4581	14.3584	AT5G38410.1									| ribulose bisphosphate carboxylase small chain 3B / RuBisCO small subunit 3B (RBCS-3B) (ATS3B) | chr5:15377501-15378306 REVERSE
86357	7.26481	6.21687	6.45106	6.45733	6.64991	6.29729	6.43395	6.37373	AT5G39530.1									| unknown protein | chr5:15826285-15827517 REVERSE
83731	10.0227	11.7655	11.2609	10.1054	10.6087	11.9822	10.5469	11.1171	AT5G42020.1									BIP, BIP2 | BIP2; ATP binding | chr5:16807697-16810480 REVERSE
88396	8.17975	8.62326	8.52977	7.43969	8.44512	7.56718	8.45489	8.23851	AT5G48385.1									| FUNCTIONS IN: molecular_function unknown; INVOLVED IN: biological_process unknown; LOCATED IN: cellular_component unknown; CONTAINS InterPro DO
85019	4.87582	6.49205	5.02032	5.09154	5.05586	4.82714	5.17216	4.85068	AT5G49340.1									| unknown protein | chr5:20007348-20009038 REVERSE
88911	7.59168	7.65859	7.16632	6.77977	5.80959	6.03837	8.04924	7.71923	AT5G50670.1									| squamosa promoter-binding protein, putative | chr5:20615897-20617133 REVERSE
87149	8.68964	7.76216	7.93195	8.14236	8.94902	7.54716	8.10315	8.14115	AT5G56530.1									| unknown protein | chr5:22889382-22891439 FORWARD
86248	8.33206	8.92328	8.7674	7.53293	7.98569	7.66339	8.43235	8.33944	AT5G56680.1									SYNC1, EMB2755, SYNC1 ARATH | SYNC1; ATP binding / aminoacyl-tRNA ligase/ asparagine-tRNA ligase/ aspartate-tRNA ligase/ nucleic acid binding / nu
85663	7.39917	8.00055	8.17134	8.6393	7.69358	7.79011	7.71026	7.884	AT5G60580.1									| zinc finger (C3HC4-type RING finger) family protein | chr5:24354298-24356706 FORWARD
86016	6.3381	9.13959	6.74126	6.36272	6.16958	6.00707	6.08769	6.27282	AT5G62065.1									| lipid binding | chr5:24929207-24929647 FORWARD
85402	8.35772	8.75155	8.43429	7.32174	7.79468	7.39371	8.72568	8.31638	AT5G62270.1									| FUNCTIONS IN: molecular_function unknown; INVOLVED IN: biological_process unknown; LOCATED IN: cellular_component unknown; BEST Arabidopsis tha
89783	8.63245	8.2568	8.33264	9.26887	8.59166	8.69551	8.64468	8.72449	AT5G66600.2									| unknown protein | chr5:26575105-26577954 REVERSE
85356	8.28425	7.18708	7.18834	7.73578	7.16962	6.7766	7.59586	7.03495	ATCG00170.1									RPOC2 | RNA polymerase beta' subunit-2 | chrC:15938-20068 REVERSE
89983	8.14212	7.27309	7.3027	7.4632	7.46672	6.05431	7.57567	6.95905	ATCG00380.1									RPS4 | Chloroplast encoded ribosomal protein S4 | chrC:45223-45828 REVERSE
86793	14.1031	11.9338	12.2926	12.7551	12.1443	9.74331	12.3405	12.4309	ATCG00480.1									ATPB | chloroplast-encoded gene for beta subunit of ATP synthase | chrC:52660-54156 REVERSE
89675	9.08011	8.28547	8.1468	8.13388	8.41702	7.02544	8.58813	7.86045	ATCG00670.1									CLPP1, PCLPP | Encodes the only ClpP (caseinolytic protease) encoded within the plastid genome. Contains a highly conserved catalytic triad of Se
85430	7.45473	5.79568	5.83213	7.86319	6.1092	5.34038	6.14011	6.43493	ATCG00740.1									RPOA | RNA polymerase alpha subunit | chrC:77901-78890 REVERSE
84797	11.7234	10.5279	10.1849	9.73783	10.0832	8.07337	10.8578	9.89463	ATCG00800.1									| encodes a chloroplast ribosomal protein S3, a constituent of the small subunit of the ribosomal complex | chrC:82826-83482 REVERSE
85936	12.2765	12.0147	11.6191	11.9353	11.6224	10.8517	11.9645	11.7164	ATCG01130.1									YCF1.2 | hypothetical protein | chrC:123884-129244 REVERSE
84775	9.959	11.1515	11.1516	9.73027	10.2787	10.7386	10.8964	10.6806	ATMG00030.1									ORF107A | hypothetical protein | chrM:11918-12241 FORWARD
90010	10.2678	10.9093	10.6237	11.2168	11.248	10.7777	11.6362	10.7973	ATMG00090.1									| ribosomal protein S3 | chrM:25482-28733 REVERSE
84962	5.85106	7.44327	6.16203	6.38931	5.91766	5.3916	5.77427	5.49149	ATMG00810.1									ORF240B | hypothetical protein | chrM:227709-228431 REVERSE
84614	6.8061	6.78138	7.01836	6.27041	7.08228	8.96085	7.01873	6.78914
87641	5.25596	4.85166	5.64706	5.87358	5.23448	5.19079	5.05018	5.12151
83601	9.96009	9.82872	9.7746	10.2916	10.8448	10.427	9.78948	9.98653
83620	10.5363	9.83625	9.93283	9.83696	9.96355	8.51303	9.54736	9.8914
83639	7.36943	9.31855	7.67686	6.92228	6.64959	8.23181	8.02536	7.59382
83648	6.84442	5.82218	6.21554	6.549	6.15785	5.84368	5.85139	6.16869
83665	7.38559	6.32292	7.97951	6.4172	7.0864	6.37554	6.93587	7.23787
83719	7.58158	7.52087	7.60674	8.10531	7.50247	8.62396	7.66519	7.72392
83729	8.57162	7.48264	7.1776	7.62348	7.59689	6.88161	7.51202	7.54717
83735	10.7677	10.081	9.94412	9.8956	10.2079	9.74719	10.8475	10.07
83797	9.35224	10.2068	9.73667	9.02708	9.15822	8.64506	9.90816	9.42833
83799	9.63208	8.09107	8.07009	8.17229	8.08424	6.82567	8.07961	8.05646
83800	11.0116	10.8134	10.8773	10.1862	10.8457	9.73544	10.5215	10.4711
83848	6.82258	7.47694	7.16179	6.51203	6.45012	6.57554	7.02942	7.00017
83854	7.68365	6.56636	6.96234	6.68343	6.89814	6.7108	7.46933	6.9647
83860	8.96988	9.32645	9.52037	10.1675	9.50744	9.45196	9.2224	9.542
83930	7.30756	7.28959	7.79011	8.319	7.5508	8.6269	7.68918	7.88424
83966	6.60788	6.72153	7.046	7.26004	8.51108	7.91586	7.38629	7.0467
83993	8.62316	8.78645	8.90684	7.99545	8.14672	9.11072	8.49481	8.6366
83995	7.67631	8.20776	8.52167	8.10046	8.74495	9.09929	8.42942	8.35194
83998	6.37024	5.76562	5.72707	6.29168	6.51011	5.79633	6.15426	8.46322
84008	7.83649	7.76858	7.72095	7.47018	7.75233	8.64497	8.08802	7.99781
84025	5.24453	4.9397	5.62851	6.10109	5.5525	5.61442	5.38251	5.30338
84033	10.0272	10.0352	10.1085	8.66354	10.7887	8.32095	9.68566	9.12912
84035	8.86268	8.25318	8.25071	7.71571	8.50616	7.98557	8.60017	8.35677
84058	9.31579	8.65749	8.80681	8.91207	10.4478	8.89643	8.7552	8.94025
84072	12.0927	11.7141	11.8671	10.8241	11.7944	10.6811	11.3427	11.596
84074	9.89644	10.5231	10.0631	7.52827	8.16939	8.11944	10.3116	9.50739
84079	7.44906	8.04314	7.8551	6.59831	6.79391	7.39295	7.80063	7.38719
84116	6.03663	6.6783	5.96033	5.17068	5.45503	5.0179	5.98513	5.58005
84163	10.0827	9.97795	9.07785	9.45969	9.45356	8.79243	9.79988	9.29911
84210	6.63171	8.38983	6.58417	7.01129	6.35105	5.91651	7.27189	6.3345
84220	9.72981	8.91948	9.17281	10.0252	9.11818	9.11135	9.41558	9.42444
84225	10.7909	10.0477	10.6152	11.778	12.7795	12.0655	10.3383	10.8136
84226	5.05507	6.60702	4.70358	4.8546	4.71333	4.44899	4.58965	4.8533
84233	10.5267	10.5737	10.9928	10.7189	11.5731	12.2302	11.1013	11.2467
84250	5.10034	6.15842	6.06453	4.9875	5.82138	4.99156	5.42241	5.27241
84287	8.45397	7.82179	7.59754	8.83482	8.60543	7.62089	8.95685	8.10159
84342	9.42762	10.2242	10.4398	10.4357	10.9161	10.2468	10.1119	9.8283
84343	11.7017	11.5328	11.322	10.79	11.1951	10.5271	10.8082	11.0327
84399	8.68443	9.92075	9.82813	9.09264	8.99772	9.5313	9.80739	9.35895
84413	9.22898	10.13	9.4364	7.74902	7.82936	7.96036	9.79521	8.86824
84417	5.30582	5.04817	5.21131	5.20435	4.94052	6.67574	5.37797	5.19366
84430	6.33671	7.6076	7.15438	6.32059	6.53397	6.18005	7.96244	6.75173
84480	8.39125	9.05617	8.79453	8.57878	9.64726	9.31225	8.6497	8.38425
84504	10.5431	10.1759	9.816	8.70234	9.28371	8.56104	10.9929	9.92666
84511	6.46363	7.66461	7.73208	8.07874	7.71825	9.64596	7.24986	6.83753
84597	7.5684	8.90758	7.38932	7.63931	7.38952	7.56658	7.09212	7.4533
84604	7.7198	11.6454	8.69544	7.73785	7.41704	9.49008	8.07246	7.76815
84609	5.71142	5.76874	6.04091	5.85509	6.31345	6.73812	5.75192	5.89151
84615	6.81502	7.11214	7.23598	6.57542	6.21663	6.75285	6.84639	6.38475
84624	5.47149	5.48453	5.46158	5.56966	5.56265	6.5086	5.57634	5.55231
84634	12.3755	10.9264	11.0249	11.4739	13.0867	10.6833	11.5456	12.2232
84705	10.4796	10.4148	10.4926	11.5966	11.0402	11.1764	10.2128	10.1861
84794	9.57287	10.4203	10.4625	10.0757	10.3294	11.4672	10.4112	10.4708
84802	6.58745	6.65144	6.52842	7.14976	7.07452	7.58662	6.72348	6.77758
84889	8.08607	12.4964	9.42292	8.01246	7.73577	10.401	8.30829	7.76902
84900	7.697	8.30483	7.63348	6.41028	6.51939	5.96791	8.65321	7.06667
84906	7.17672	12.0731	8.67264	7.16533	6.86256	9.63044	7.71176	7.09921
84907	8.52972	8.63609	8.88132	7.54305	8.40861	7.93977	8.56041	8.38626
84908	6.96446	5.12792	8.15043	7.13552	6.57125	6.81921	6.94986	7.09012
84910	6.16569	6.50131	6.71333	5.82153	6.30347	7.39421	6.21034	6.17888
84921	5.16423	6.63579	5.49019	5.2095	4.89894	4.82389	4.92335	4.89542
84997	7.53956	7.825	7.45493	6.24243	7.55208	6.28917	8.2365	6.92105
85000	7.06582	5.9421	5.8986	6.3165	5.85049	5.48669	6.02677	7.02333
85010	6.5578	6.53508	6.62199	7.80912	7.13129	6.40342	6.51433	6.75463
85036	8.85124	7.52475	7.63705	8.43007	7.89154	6.93592	7.65579	8.02447
85055	8.73467	8.60582	8.70853	8.88219	9.84489	7.93259	9.02157	9.1332
85061	6.23363	6.88502	7.63793	7.3626	6.8456	10.0254	7.82989	8.04559
85086	5.83058	5.72677	6.31645	8.05512	6.25336	6.63819	5.90989	6.24002
85099	8.08282	8.63731	8.9055	8.16633	8.54143	9.42517	8.21387	8.32718
85104	7.50899	8.08068	8.42976	8.59523	8.97137	8.12776	8.48148	8.21642
85107	9.99402	10.6327	10.9478	11.7017	10.791	9.80758	10.3471	11.4442
85112	7.79294	7.47471	7.37366	6.78456	6.87882	6.32537	7.79051	7.53938
85158	8.33706	9.70983	9.27861	8.67753	8.64995	8.94401	8.65387	8.46475
85194	12.0393	10.8484	11.0719	12.3958	13.0544	13.2433	11.3901	11.7985
85217	13.2717	11.2898	11.8538	11.1663	12.3764	10.7204	13.1712	11.9252
85219	7.51288	12.9795	10.865	6.78668	7.17862	7.49622	6.63099	6.58302
85256	6.41774	7.64236	6.08654	6.43409	6.15702	6.8364	6.2838	6.16714
85261	5.62931	6.98862	7.20925	5.71304	7.00112	5.36338	6.97148	6.01334
85267	9.17713	9.97166	9.56769	8.10005	8.40452	8.44909	9.62938	9.0084
85300	9.25324	9.93198	9.62044	11.025	9.75424	9.51235	9.85328	9.62773
85313	7.20162	7.72438	7.52693	6.84949	7.03186	6.67148	7.6563	6.74836
85318	10.9836	10.038	9.57771	8.64141	9.22099	7.87237	10.0936	9.05194
85335	7.97956	7.0925	7.22561	6.89812	6.53841	9.11721	7.35743	7.81858
85372	6.06599	7.33096	6.88691	6.38351	6.88578	6.33007	6.52255	6.13702
85455	8.82375	9.83257	9.26292	9.60346	10.0525	9.60578	9.64035	9.49909
85496	7.20987	8.66423	7.24097	7.82418	7.48027	6.96139	7.57713	6.70624
85545	7.28639	6.90451	6.91694	6.9873	8.0122	7.1565	7.42977	6.9863
85557	7.4486	7.85851	8.1682	8.15997	8.47581	8.76779	8.34544	8.14561
85558	8.06966	8.89246	7.81312	8.30753	7.85533	8.1341	7.99988	7.94012
85589	7.61019	8.14026	7.76869	7.07181	7.18619	6.9213	8.0682	7.38879
85606	8.8008	8.21983	8.32212	9.33153	8.83465	9.02175	8.86322	8.9695
85634	7.84606	7.96764	7.95036	7.11365	7.88653	8.24772	8.40284	7.79907
85638	6.33805	5.6693	6.09508	5.64492	6.75458	5.53522	6.13105	6.35459
85671	7.30785	7.02008	6.93481	10.4699	11.1251	8.41928	7.3289	7.68734
85673	10.194	11.0996	11.0506	9.9236	10.1359	10.7454	11.2556	10.3859
85677	11.6538	11.9459	11.6442	9.78447	10.9439	10.9286	12.0478	11.1604
85682	8.85061	8.12093	8.10506	10.1652	8.73171	7.48327	8.43642	9.04706
85698	8.22913	6.77913	7.35745	7.51491	7.81462	6.6133	7.82322	6.62004
85709	7.35929	6.41524	6.55398	6.98986	6.36104	6.05816	6.37511	6.86103
85728	5.87997	6.92996	6.17532	5.67293	6.03487	6.80661	5.72447	6.29379
85747	6.17251	6.63253	6.74828	7.32701	7.43267	7.48955	7.18522	6.65055
85823	5.49682	5.68294	5.86175	5.1988	6.23391	5.41575	5.61659	5.64067
85831	5.57829	5.74447	5.77541	5.05322	6.04272	5.48008	5.77155	5.39794
85841	6.12205	6.79655	7.04517	6.01398	7.54755	6.55433	6.53083	6.21249
85855	4.4205	4.88161	4.96838	5.65088	5.32126	5.52999	4.83637	4.94172
85890	7.88847	8.4103	8.0092	7.12212	7.41887	7.6518	8.28976	7.71484
85922	7.21235	8.09044	7.05579	7.52072	7.14573	7.45787	7.23132	7.1636
85943	9.42342	9.13647	9.06458	8.29039	8.75845	7.4885	8.64857	8.80339
85952	8.54846	6.69533	6.85259	7.82841	6.78597	5.91607	6.99246	7.45704
85993	5.0166	4.98751	4.98789	5.70269	5.37202	4.91406	4.74738	4.63375
86033	8.7353	8.99134	9.07681	8.23784	7.89127	8.3636	8.87271	8.68163
86052	6.22473	7.13518	6.80888	6.02946	6.03712	6.35367	6.7528	6.40316
86056	6.54961	5.86092	5.99308	7.07892	6.28115	6.17377	6.46542	6.47875
86077	12.0912	10.8458	11.1411	12.8838	12.0747	11.2718	11.5786	11.9219
86086	10.78	11.711	11.66	10.5384	10.9366	11.6879	11.8692	11.3314
86087	5.39297	5.08087	5.03803	5.48765	5.66575	6.40367	5.32463	5.28126
86103	5.33785	5.49404	5.1876	5.32102	5.44831	7.01086	5.4216	5.65417
86113	7.61813	7.42508	7.56967	7.85939	7.74041	8.5572	7.74005	7.6779
86141	11.4453	10.9873	11.7101	11.6553	11.3764	12.4811	11.9461	11.9523
86144	9.46738	9.71481	9.49887	9.84632	9.85901	8.64969	9.88087	9.35904
86151	6.81744	8.54702	8.19007	6.39959	6.31488	6.16057	6.98088	6.11896
86159	9.67768	7.73473	7.9396	10.6383	8.89741	6.9196	8.46841	9.1776
86176	6.20731	5.37687	5.4195	5.95148	5.64117	5.16601	5.39877	5.67181
86204	8.10843	9.06122	8.8692	7.81387	7.47972	7.25123	8.2735	8.48335
86222	8.10608	8.65384	8.59521	8.23738	8.91798	8.36532	9.04657	7.98379
86224	10.4758	10.2591	10.58	11.6065	11.3631	11.7056	10.8405	10.624
86226	5.93781	7.78225	6.83015	5.98919	6.10076	7.09812	6.20473	5.94159
86234	6.42213	7.15069	6.84514	5.80282	6.15654	5.69276	7.02258	6.61897
86275	5.5678	9.47306	7.00625	5.5705	5.76653	5.83721	5.62625	5.45801
86293	8.03962	8.08795	7.48536	7.17295	7.22755	6.72472	8.14356	7.77576
86305	9.01134	8.80524	8.76158	8.12599	8.47102	7.43244	8.36796	8.54106
86308	11.598	9.74673	9.78824	9.88448	9.11261	8.0016	9.66843	9.74481
86341	7.26645	7.11473	7.12083	9.02105	7.37537	6.95451	7.29404	7.23049
86345	9.503	9.53011	9.24635	8.23712	9.10261	8.06884	8.91609	8.75518
86348	8.74672	13.0896	10.5624	8.50598	8.55523	8.43704	7.95789	7.72383
86377	5.81019	5.9332	5.90684	7.07541	5.68837	5.6023	5.80402	5.57642
86382	10.4357	10.2248	10.7378	11.3085	11.0327	11.3325	10.4442	10.6604
86437	9.62588	9.55061	9.4629	9.21508	10.2822	9.13301	9.3302	9.40463
86475	11.4651	9.96779	9.92782	9.79799	9.13857	7.8506	9.61781	9.62882
86532	5.70471	6.85934	6.45221	5.48954	5.48137	6.14338	6.50519	5.82583
86540	5.53472	8.30367	5.87034	5.50386	5.48299	5.12022	4.91835	5.30723
86543	9.0832	9.6138	9.14957	8.74801	9.40173	8.63705	9.70376	8.76625
86563	7.39407	6.88616	6.74719	7.92029	7.36727	7.54202	7.42136	7.29098
86588	5.76776	6.63972	6.21648	5.62807	5.94894	6.10514	5.71471	5.73135
86666	8.27491	7.73341	7.54332	7.06365	6.98265	6.54571	8.7552	8.5152
86693	9.52331	10.2448	10.0768	10.5523	10.6006	11.1975	10.8584	9.93707
86709	6.99657	6.07697	5.89803	6.19218	5.98829	5.51397	5.9556	6.03423
86748	6.07139	6.11891	6.462	5.82707	6.2083	7.47829	6.05257	5.9894
86777	8.20663	9.50248	9.1147	8.20635	8.6593	8.68453	8.60092	8.42572
86783	11.3287	9.29923	9.52939	9.86257	9.60682	7.95886	9.7938	9.795
86819	8.28773	8.30711	8.64513	9.94646	8.88381	8.6758	8.35633	8.84002
86825	7.92583	6.77161	6.9845	7.4214	7.15405	6.87294	6.93906	7.20263
86830	9.04365	8.18299	8.77825	9.98731	6.49923	7.35482	7.44011	8.92642
86876	6.99903	7.12729	7.10094	5.84333	6.2389	6.159	7.0014	7.05694
86901	8.79283	9.07696	9.16865	9.76765	9.82158	9.37929	9.46651	9.16949
86908	5.98144	6.06043	6.15809	5.18187	5.98224	5.69601	6.09819	6.20104
86980	5.65792	6.03475	5.55644	4.79988	5.01836	4.79375	5.81081	4.94931
86993	5.0661	6.10263	5.13939	4.91265	4.93377	4.76076	5.04482	5.06206
87027	5.80969	5.49729	5.52779	5.66748	5.63934	5.98261	5.80532	7.2791
87123	7.86548	7.86571	8.12942	6.77007	9.74984	6.86135	8.35544	7.63061
87128	6.31177	6.87839	6.69196	6.09054	6.41754	5.84793	6.69208	6.23396
87140	5.82295	5.62705	5.40476	5.33979	5.71202	4.80792	5.38435	5.28124
87157	5.66264	5.82026	5.96969	6.03305	5.82758	6.99418	6.04463	5.79658
87164	8.31015	9.1033	8.8678	7.23111	7.62113	7.40032	8.71344	8.4399
87212	4.90879	3.86739	6.08588	5.32028	5.00262	5.15314	4.94963	5.33469
87233	6.89333	6.6616	6.44659	6.98148	6.81886	7.51913	6.69803	6.80744
87234	9.85832	10.394	10.5654	9.68032	9.73685	10.9615	10.4521	10.3511
87279	7.32195	7.03219	7.28407	7.52555	8.47708	7.87699	7.22664	7.48918
87295	7.09767	6.77858	6.9475	8.3397	8.00129	7.0703	7.68484	7.59194
87316	5.02723	5.00556	4.98344	5.8703	4.93841	4.89694	4.70087	5.27346
87373	9.2566	8.99331	9.18439	9.84528	9.34	8.3251	9.04035	8.96019
87389	9.87344	10.151	10.103	8.87412	9.26129	9.34473	9.81846	9.69581
87405	9.36045	8.95651	9.03034	10.1964	9.29621	9.50618	9.1954	9.48568
87408	10.2075	10.4355	10.5968	10.085	10.2447	11.4191	10.5565	10.4078
87416	8.45678	9.28299	7.74289	7.8348	7.08307	9.89214	7.38319	6.85828
87452	6.92548	6.34064	6.42319	6.16828	6.66807	9.6227	7.16763	6.51728
87470	8.14027	8.62809	8.18372	7.06849	7.65457	6.65607	8.34957	7.50013
87582	7.46021	6.13535	6.50021	6.7692	7.77786	7.34244	6.67003	6.73777
87588	6.26342	5.44045	5.55766	6.93852	5.88844	6.01473	5.36424	5.65688
87592	6.17595	6.07587	6.2189	6.41001	7.032	5.80533	6.29456	6.58353
87593	7.53038	8.07477	8.09605	6.74725	7.70847	6.98714	8.25808	7.64486
87596	6.94236	7.57792	7.66597	6.3363	6.7361	6.94211	7.60517	7.02581
87605	4.77917	5.87858	4.78899	4.88534	4.82804	5.07377	4.67386	4.80973
87606	8.99616	8.68209	8.51671	9.0346	8.9996	9.63642	8.84224	8.97579
87609	5.32447	5.40116	5.42626	6.16154	5.51681	6.92895	5.28631	5.49067
87618	7.42222	8.36149	7.76735	7.00146	7.08034	6.95624	7.96091	7.2011
87646	13.3939	11.1539	11.6263	13.4904	12.4515	9.52564	12.1703	12.2689
87680	8.0269	8.34163	8.3357	7.13534	7.40872	7.63254	8.0378	8.21563
87687	6.42386	10.5682	7.79504	6.21604	6.23003	8.79424	6.51104	6.11553
87719	8.4582	9.45136	8.73482	8.27337	8.56158	8.18064	8.92635	8.44929
87725	8.35749	6.78542	6.24835	6.28506	5.80292	5.82402	7.87698	7.08309
87762	9.18353	9.3126	9.59258	9.67783	9.59612	11.6698	9.6259	9.35553
87771	6.49282	6.04088	6.19188	7.95303	6.36461	6.98664	6.5329	6.3933
87818	5.46807	9.46672	6.60879	5.26908	5.40274	5.15704	5.13306	5.34943
87822	11.6688	9.08574	9.06206	11.7545	9.2763	8.17657	9.44292	10.3289
87868	8.60583	5.93928	5.95383	7.4406	6.25272	6.18212	6.67297	7.49877
87877	9.07349	9.64705	9.15904	7.49223	7.92909	7.82861	9.1037	8.4389
87889	6.72182	6.42645	6.79608	6.65703	6.96435	7.65374	6.62747	6.98066
87912	5.71275	7.0472	6.02042	5.90418	5.78459	5.73413	5.47287	5.60411
88054	7.44048	7.74938	7.68354	7.70467	7.87096	8.54733	7.76864	7.76638
88072	8.83402	11.1329	9.31457	8.6707	8.90149	8.88132	8.94096	8.7609
88103	7.50285	7.96192	7.98682	8.51448	8.29677	8.04425	7.7196	7.82188
88105	7.93599	9.23515	8.76615	7.89959	8.15397	8.9158	8.66818	8.36164
88120	9.47895	9.98403	9.7423	10.633	9.83457	9.1769	10.1409	9.6453
88123	6.26033	6.33001	6.32158	5.96474	7.12308	6.1263	5.58898	6.22107
88145	7.69471	10.4802	9.65272	7.32584	8.02758	7.59569	7.86028	7.70138
88152	7.21963	6.62989	6.87633	6.43916	6.62081	6.07048	6.09291	6.4791
88155	9.03179	8.99025	9.04002	8.00853	9.13323	9.30399	9.21332	9.18997
88156	7.3421	7.53125	7.49417	6.27938	7.14473	6.30492	6.91396	7.35432
88160	7.69026	8.7561	8.53953	7.25855	7.88516	8.40806	7.69636	8.24223
88161	6.6301	7.30384	7.04264	5.86255	6.08043	6.20138	7.27148	6.39593
88171	5.74416	5.84247	5.6435	5.59332	6.629	5.67094	6.60146	5.83526
88193	9.67036	9.83406	9.99969	9.32149	9.5061	10.4847	9.96362	9.73192
88207	7.95254	8.46477	7.82396	7.13049	8.19465	8.31253	8.28819	8.09696
[truncated: 107 more rows]

## Sheet: Leaf-65
Poppy									Arabidposis
[truncated: 66 more rows]

[truncated: 7 more sheets: SB-49, MB-8, fruit-9, sepal-34, petal-29, stamen-94, carpel-1]
