# Supplementary material for: Comparative transcriptomics among floral organs of the basal eudicot Eschscholzia californica as reference for floral evolutionary developmental studies
Source: Genome Biol. 2010 Oct 15;11(10):R101. doi: 10.1186/gb-2010-11-10-r101 (PMC3218657; doi:10.1186/gb-2010-11-10-r101)
Supplement: Additional file 5 — Expression levels of Arabidopsis homologs of selected poppy genes. This additional file contains information about the expression levels of Arabidopsis homologs of selected poppy genes of interest listed in the tables in our study. [file gb-2010-11-10-r101-S5.XLS]

## Sheet: Sheet1
unigene	BestATHit	L	SB	MB	S	P	ST	C	F
pre-meiotic preferential
89282	AT2G31210.1	3.62888	6.72673	5.74937	3.50917	3.33021	3.67404	3.24524	3.08257
83967	AT5G16920.1	2.28927	10.7237	9.60818	2.14387	2.16039	2.2598	2.10902	2.07692
84082	AT1G68540.1	7.79423	12.1274	10.4157	6.28615	6.10968	6.01387	7.75132	7.7708
87393	AT1G44970.1	3.22673	12.8449	8.92884	7.19611	4.48557	6.76371	12.1758	5.45147
86946	AT4G33870.1	2.68252	6.46977	2.75024	2.42005	2.42417	2.48161	2.35944	2.35748
86850	AT3G28470.1	2.68379	7.75859	2.92168	2.41111	2.47072	2.61987	2.36588	2.3303
85123	AT5G09970.1	3.30055	8.26979	4.17213	3.0465	4.93377	3.51391	3.33082	2.58918
meiotic preferential
88004	AT4G16260.1	2.45406	2.18233	2.15267	9.10972	6.87066	6.01777	2.52377	2.93585
89901	AT5G03880.1	10.974	9.22293	9.9579	11.2348	9.86419	9.4729	9.5627	9.79327
86094	AT1G54220.1	8.18172	6.13903	6.46202	7.18753	6.33471	6.20234	7.41037	7.88949
88096	AT3G11450.1	8.74454	8.22247	8.17516	7.92842	7.89138	7.68532	8.41703	8.1392
84975	AT5G35630.2	13.6389	12.1806	12.8382	12.5168	11.8534	11.1215	12.2237	12.557
88092	AT4G12910.1	6.77509	6.08031	6.27398	8.73078	7.07917	5.57575	8.57132	11.0687
83671	AT2G21660.1	12.7492	13.9094	13.8307	11.6537	13.3584	11.9404	13.9938	10.1529
fruit preferential
88381	AT1G77120.1	4.97423	7.64808	7.03268	11.2304	7.82329	7.49548	8.14812	7.32036
87830	AT5G08260.1	8.29638	9.4365	9.02209	7.87725	10.8273	8.52514	11.9736	10.6122
86118	AT5G62200.1	8.15772	8.76397	8.56335	9.67142	9.1652	8.99417	8.39815	7.951
87348	AT1G11700.1	5.67605	7.34589	7.45821	9.09927	8.65217	8.75452	7.55483	7.29757
84097	AT5G54160.1	11.0285	11.819	11.896	10.6126	10.8784	10.9251	10.3109	9.15845
88849	AT4G26260.1	3.10263	8.72789	7.20074	7.88522	8.18104	12.972	8.79587	10.2537
88941	AT3G14280.1	4.13707	3.28039	3.03706	9.3496	9.67835	9.16225	4.95711	5.90116
85233	AT1G11910.1	12.431	13.0043	12.9189	14.3716	14.061	13.6776	13.1716	12.7161
Table 1 Expression profiles of Arabidopsis homologs of genes in table 1.
L represents leaf; C represents carpel; F represents fruit; P represents petal; SB represents small bud; MB represents medium bud; S represents sepal; ST represents stamen.

## Sheet: Sheet2
BestATHit	L	SB	MB	S	P	ST	C	F
A domain genes
AT2G36830.1	12	12.4	12.2	11.4	12.6	12.4	11.7	11.2
AT2G45650.1	4.3	6.8	7.3	5.3	6.3	5.4	6	6.9
AT3G05490.1	9.7	7.5	8.1	8.6	10.9	10.7	8.6	9.1
AT5G15800.1	4.3	9.7	9.6	10.2	9.6	10.1	10.2	9.9
B domain genes
AT3G54340.1	3	11.1	11.1	8.8	12.9	12.4	7.8	9.7
AT1G69500.1	3	11.9	10.4	4.1	6.8	4.5	3.2	2.9
AT5G19770.1	12	12.3	12.2	9.8	12	11.9	12.1	11.7
AT5G64250.2	8.1	8.3	8.4	10.7	9.5	9.4	8.6	7.9
AT2G27510.1	8.7	11.1	10.8	9.2	9.6	10.6	10.6	10
AT5G62690.1	11.3	13.4	13.1	8.9	10.9	10.5	13.1	12.4
AT4G36250.1	9.4	9.7	10	7.9	10.4	9.7	10.6	10.3
AT3G54340.1	3	11.1	11.1	8.8	12.9	12.4	7.8	9.7
AT3G58120.1	9.2	6.9	7.6	3.3	9.2	8.4	5.6	7.2
AT5G20240.1	3.7	10.4	10.5	6	12.4	12.3	3.5	5.4
AT5G03690.2	6.2	5.8	5.9	6.5	6.6	11	6.9	8
AT4G37990.1	5.3	4.9	5.1	13.4	9.4	10	6.1	8.9
AT5G66310.1	5.8	8.4	8.6	4.6	7.1	8.5	8.7	7.2
C domain genes
AT4G18960.1	3.7	9.8	10	3.5	3.5	10.6	9.1	8.7
AT4G26220.1	3.8	3	3.2	3.4	3.2	3.5	3.7	5.7
AT3G44260.1	10.8	5.9	6.1	9.8	10.5	8.9	8.6	6.3
AT1G11910.1	12.4	13	12.9	14.4	14.1	13.7	13.2	12.7
AT2G44480.1	3.1	2.7	2.5	2.9	4.5	8	4.1	2.9
AT3G20240.1	6	7.5	7	5.6	5.2	4.8	7	6
AT1G35720.1	9.9	8.3	9.3	9.6	8.8	9.7	10.6	11
