# Supplementary material for: Comparative transcriptomics among floral organs of the basal eudicot Eschscholzia californica as reference for floral evolutionary developmental studies
Source: Genome Biol. 2010 Oct 15;11(10):R101. doi: 10.1186/gb-2010-11-10-r101 (PMC3218657; doi:10.1186/gb-2010-11-10-r101)
Supplement: Additional file 6 — Genes identified as putative A-, B- and C-domain genes. [file gb-2010-11-10-r101-S6.XLS]

## Sheet: s=64
sepal over stamen, carpel, leaf but not petal, fruit SB or MB with at least 1 fold change
poppy									Arabidopsis
geneName	C	F	L	MB	P	SB	S	St	TAIR9 Best Hit	L	SB	MB	S	P	St	C	F	TAIR9 Annotation
83609	6.74753	7.17719	7.42314	7.15068	7.83202	6.8103	8.48228	7.41474	AT5G45280.2	8.97559	8.45538	9.08536	9.00267	8.85742	7.85483	7.88136	7.9618	| pectinacetylesterase, putative | chr5:18346862-18349488 FORWARD
83706	5.82278	6.04151	5.85511	6.65323	5.71331	7.85743	7.09398	5.9731	AT5G55560.1	3.40762	4.71471	4.05851	6.58558	3.8872	3.6429	4.13579	4.63429	| protein kinase family protein | chr5:22506477-22507757 REVERSE
83847	8.51586	9.92334	10.0661	9.43057	8.72381	8.86391	11.5208	8.90199	AT4G14880.1	12.3082	11.7886	11.6474	12.3715	12.0779	11.6594	11.3774	11.4275	OASA1, CYTACS1 | OASA1 (O-ACETYLSERINE (THIOL) LYASE (OAS-TL) ISOFORM A1); cysteine synthase | chr4:8518209-8520050 REVERSE
83857	9.73561	10.4004	9.73109	9.77234	9.84524	9.29688	11.4173	10.054	AT1G65820.1	9.7913	10.0182	9.78686	12.5411	11.7915	11.1039	10.3554	10.1952	| microsomal glutathione s-transferase, putative | chr1:24485213-24486682 FORWARD
83886	5.20569	5.98623	4.56953	4.98387	5.98524	5.0698	6.27218	5.01379	AT1G17860.1	6.43176	5.73955	5.32174	8.71052	6.64433	5.21694	6.81236	6.63198	| trypsin and protease inhibitor family protein / Kunitz family protein | chr1:6149343-6149933 FORWARD
84065	8.03695	8.40274	8.71849	7.62288	8.02052	7.52644	9.75959	6.56094	AT2G42690.1	11.1696	9.09908	9.34618	9.00565	7.02359	7.01481	9.77644	10.6624	| lipase, putative | chr2:17776356-17777682 REVERSE
84325	10.5662	11.3309	11.3925	10.2351	11.2604	9.96179	13.0566	10.3065	AT2G31380.1	8.47627	7.79954	8.02511	7.34374	8.77333	7.11588	7.1899	8.25483	STH | STH; protein domain specific binding / transcription factor/ zinc ion binding | chr2:13382150-13383302 FORWARD
84330	8.16721	9.94722	9.69372	9.49465	7.262	10.5417	11.0666	6.40099	AT5G25610.1	10.2663	10.4478	10.8571	9.02818	11.0911	11.8357	10.6014	12.0361	RD22 | RD22; nutrient reservoir | chr5:8914498-8916684 REVERSE
84392	14.5194	14.3591	14.3663	14.3341	16.2746	13.9071	16.1603	15.1014	AT2G36830.1	12.0281	12.4244	12.1581	11.4284	12.6075	12.4377	11.6558	11.1704	GAMMA-TIP, TIP1;1, GAMMA-TIP1 | GAMMA-TIP (GAMMA TONOPLAST INTRINSIC PROTEIN); water channel | chr2:15445490-15446336 FORWARD
84538	9.37222	9.98722	9.72483	9.51886	9.44117	9.00273	11.3523	9.57607	AT1G78340.1	4.00785	3.1647	3.3689	4.20374	3.72947	3.79968	3.37088	3.47287	ATGSTU22 | ATGSTU22 (GLUTATHIONE S-TRANSFERASE TAU 22); glutathione transferase | chr1:29473046-29473797 REVERSE
84542	8.94924	9.60797	8.35139	8.76436	8.62785	8.57984	10.2142	8.16412	AT1G60690.1	7.46722	6.51938	6.62336	5.88659	5.85033	5.26564	6.40557	6.73849	| aldo/keto reductase family protein | chr1:22349892-22351668 REVERSE
84551	6.60906	7.2339	6.34312	5.48964	6.06289	5.01279	8.47968	6.63355	AT1G17860.1	6.43176	5.73955	5.32174	8.71052	6.64433	5.21694	6.81236	6.63198	| trypsin and protease inhibitor family protein / Kunitz family protein | chr1:6149343-6149933 FORWARD
84586	7.84125	8.96	8.02656	8.35065	6.8691	7.68077	9.41072	8.10178	AT1G52800.1	2.22325	1.96374	1.87583	2.30721	2.06343	2.15659	2.01952	2.20477	| oxidoreductase, 2OG-Fe(II) oxygenase family protein | chr1:19664044-19665362 FORWARD
84651	8.41077	9.25752	9.03337	9.21557	8.33608	9.52416	10.3671	9.19299	AT3G53620.1	8.11772	7.93973	7.92572	7.50643	7.4622	8.07522	8.59098	8.73277	AtPPa4 | AtPPa4 (Arabidopsis thaliana pyrophosphorylase 4); inorganic diphosphatase | chr3:19881491-19883308 FORWARD
84696	9.95875	10.8779	10.6183	10.2124	11.2284	9.69527	11.7964	10.0248	AT4G33985.1	5.63553	4.39632	4.54004	6.54605	5.26935	5.15467	5.40045	4.86823	| unknown protein | chr4:16288301-16288857 REVERSE
84715	7.51182	9.69031	8.28413	7.88896	7.14936	6.91311	11.4191	6.94879	AT2G29420.1	7.5163	7.37434	8.10983	11.2913	9.30589	11.2073	8.61698	8.39259	ATGSTU7, GST25 | ATGSTU7 (ARABIDOPSIS THALIANA GLUTATHIONE S-TRANSFERASE TAU 7); glutathione transferase | chr2:12618111-12618871 REVERSE
84736	10.3878	11.1069	10.3593	10.3909	10.7965	10.0061	13.5462	10.8984	AT2G31200.1	9.58833	9.85785	9.58023	10.9498	10.572	10.3579	9.56174	9.86105	ADF6, ATADF6 | ADF6 (ACTIN DEPOLYMERIZING FACTOR 6); actin binding | chr2:13294171-13294948 FORWARD
85010	6.51433	6.75463	6.5578	6.62199	7.13129	6.53508	7.80912	6.40342		#N/A	#N/A	#N/A	#N/A	#N/A	#N/A	#N/A	#N/A
85027	10.9047	11.9324	11.1449	10.3859	9.9622	10.4109	12.4897	8.00215	AT5G58070.1	10.0918	9.49395	9.63698	11.5899	11.3866	10.4185	9.96105	10.6545	ATTIL, TIL | TIL (TEMPERATURE-INDUCED LIPOCALIN); binding / transporter | chr5:23500512-23501156 REVERSE
85086	5.90989	6.24002	5.83058	6.31645	6.25336	5.72677	8.05512	6.63819		#N/A	#N/A	#N/A	#N/A	#N/A	#N/A	#N/A	#N/A
85107	10.3471	11.4442	9.99402	10.9478	10.791	10.6327	11.7017	9.80758		#N/A	#N/A	#N/A	#N/A	#N/A	#N/A	#N/A	#N/A
85300	9.85328	9.62773	9.25324	9.62044	9.75424	9.93198	11.025	9.51235		#N/A	#N/A	#N/A	#N/A	#N/A	#N/A	#N/A	#N/A
85379	8.8192	9.68265	9.61552	7.88566	9.36192	7.62151	11.6191	8.19924	AT3G21670.1	9.99781	9.13114	10.4642	11.9582	12.1475	11.4335	9.60727	9.13643	| nitrate transporter (NTP3) | chr3:7626942-7628954 REVERSE
85432	10.7226	11.0399	10.9189	10.7976	11.0114	10.4272	12.7476	11.6249	AT3G23600.1	10.1294	9.90628	10.0584	12.1673	12.3699	12.1387	10.6057	10.7104	| dienelactone hydrolase family protein | chr3:8473833-8475655 FORWARD
85671	7.3289	7.68734	7.30785	6.93481	11.1251	7.02008	10.4699	8.41928		#N/A	#N/A	#N/A	#N/A	#N/A	#N/A	#N/A	#N/A
85682	8.43642	9.04706	8.85061	8.10506	8.73171	8.12093	10.1652	7.48327		#N/A	#N/A	#N/A	#N/A	#N/A	#N/A	#N/A	#N/A
85997	5.75337	5.88249	5.78619	5.95866	6.90661	5.21929	7.44335	6.02665	AT3G49220.1	10.1752	9.72565	10.3709	8.47458	11.6452	12.0946	10.5384	10.7649	| pectinesterase family protein | chr3:18249840-18253647 FORWARD
86020	6.655	6.99592	8.11824	6.82705	6.5392	6.73071	9.45862	5.43175	AT4G33110.1	10.27	9.06499	9.02992	8.67958	9.19162	8.30351	8.4043	9.12006	| coclaurine N-methyltransferase, putative | chr4:15972497-15974531 REVERSE
86030	8.55671	9.51116	9.67521	8.84245	8.70888	8.60969	11.093	9.01844	AT5G43260.1	9.66077	7.51135	8.58416	11.6027	10.7049	10.6333	7.82901	8.74555	| chaperone protein dnaJ-related | chr5:17357693-17357986 REVERSE
86110	7.45412	7.66471	7.53121	7.52022	7.52544	7.12264	8.97174	7.20391	AT4G11600.1	9.19148	9.42898	9.88359	12.1077	11.3125	10.9031	9.94588	9.27885	ATGPX6, PHGPX, LSC803 | ATGPX6 (GLUTATHIONE PEROXIDASE 6); glutathione peroxidase | chr4:7010021-7011330 REVERSE
86281	8.65753	9.10181	8.84344	9.32349	9.12189	8.81238	10.4276	9.03194	AT3G26580.1	11.1474	9.68153	10.2078	12.1372	12.8793	11.8757	10.4299	10.3817	| INVOLVED IN: biological_process unknown; LOCATED IN: chloroplast thylakoid membrane; EXPRESSED IN: 23 plant structures; EXPRESSED DURING: 13 gr
86341	7.29404	7.23049	7.26645	7.12083	7.37537	7.11473	9.02105	6.95451		#N/A	#N/A	#N/A	#N/A	#N/A	#N/A	#N/A	#N/A
86377	5.80402	5.57642	5.81019	5.90684	5.68837	5.9332	7.07541	5.6023		#N/A	#N/A	#N/A	#N/A	#N/A	#N/A	#N/A	#N/A
86413	6.99623	8.04005	7.39676	7.3311	7.16653	6.74707	8.9772	7.47999	AT4G15530.5	4.82184	2.83586	6.50029	12.7891	11.9082	12.2626	7.01863	9.07597	PPDK | PPDK (pyruvate orthophosphate dikinase); kinase/ pyruvate, phosphate dikinase | chr4:8864828-8870748 REVERSE
86583	8.8581	8.91452	6.38495	10.3837	10.729	10.0751	11.8759	6.96776	AT2G45650.1	4.32292	6.78125	7.25302	5.28264	6.32707	5.35795	6.01576	6.91306	AGL6 | AGL6 (AGAMOUS-LIKE 6); DNA binding / transcription factor | chr2:18804453-18806291 FORWARD
86652	10.7016	12.0094	10.7815	10.9338	11.4348	10.1897	13.1431	11.8235	AT3G61440.1	12.4813	11.6796	11.8847	11.3183	12.0366	12.2775	11.9334	11.5886	ATCYSC1, ARATH;BSAS3;1, CYSC1 | CYSC1 (CYSTEINE SYNTHASE C1); L-3-cyanoalanine synthase/ cysteine synthase | chr3:22735885-22737792 FORWARD
86707	9.11972	10.3773	8.55485	9.53331	9.15873	8.81959	11.8636	9.98186	AT1G54100.1	8.60692	10.0618	10.1921	12.46	12.5259	12.0041	10.1828	10.4477	ALDH7B4 | ALDH7B4 (Aldehyde Dehydrogenase 7B4); 3-chloroallyl aldehyde dehydrogenase/ oxidoreductase | chr1:20195435-20198853 REVERSE
86819	8.35633	8.84002	8.28773	8.64513	8.88381	8.30711	9.94646	8.6758		#N/A	#N/A	#N/A	#N/A	#N/A	#N/A	#N/A	#N/A
86820	12.3162	12.8903	12.3079	12.5443	12.3425	12.084	13.6004	12.2078	AT2G23090.1	11.9014	12.5429	12.7531	13.383	13.6126	13.3183	12.8849	12.4181	| unknown protein | chr2:9829657-9830274 REVERSE
86961	7.41397	7.90261	7.5115	7.4692	7.93517	7.39505	9.5377	7.50355	AT2G27580.1	7.29504	7.26471	7.12478	8.60578	8.93234	8.46336	7.41439	7.19385	| zinc finger (AN1-like) family protein | chr2:11776640-11777131 REVERSE
87043	9.23203	9.30125	8.9284	9.80677	10.8612	9.14191	10.6077	9.59687	AT3G05490.1	9.65597	7.54233	8.07191	8.56734	10.8705	10.6691	8.55431	9.08399	RALFL22 | RALFL22 (ralf-like 22); signal transducer | chr3:1591381-1591740 FORWARD
87135	8.26087	8.98579	8.60167	8.78717	8.65857	8.04986	10.0428	8.9537	AT4G11600.1	9.19148	9.42898	9.88359	12.1077	11.3125	10.9031	9.94588	9.27885	ATGPX6, PHGPX, LSC803 | ATGPX6 (GLUTATHIONE PEROXIDASE 6); glutathione peroxidase | chr4:7010021-7011330 REVERSE
87251	8.42548	8.2537	6.33389	9.44094	9.49099	9.21522	10.4682	6.93618	AT5G15800.1	4.30577	9.72079	9.58239	10.2172	9.5707	10.1416	10.2016	9.92346	SEP1, AGL2 | SEP1 (SEPALLATA1); DNA binding / transcription factor | chr5:5151594-5153767 REVERSE
87276	6.46091	7.51391	6.14835	7.23114	6.3413	6.54523	8.52505	7.40928	AT1G54100.1	8.60692	10.0618	10.1921	12.46	12.5259	12.0041	10.1828	10.4477	ALDH7B4 | ALDH7B4 (Aldehyde Dehydrogenase 7B4); 3-chloroallyl aldehyde dehydrogenase/ oxidoreductase | chr1:20195435-20198853 REVERSE
87282	8.09292	8.76454	7.64272	7.52495	7.91816	7.52413	9.98103	7.84437	AT5G60800.1	7.87711	8.09777	8.64499	9.52895	7.1286	6.81596	8.05533	6.95379	| heavy-metal-associated domain-containing protein | chr5:24461116-24462464 REVERSE
87386	8.01381	7.92767	8.00466	8.88471	8.03371	9.01109	9.57401	8.45643	AT1G05000.1	4.16549	3.10141	3.22196	7.8753	7.28926	5.60803	2.4876	2.95279	| tyrosine specific protein phosphatase family protein | chr1:1425660-1428393 FORWARD
87607	5.59992	5.71398	5.7818	5.08406	5.48365	5.51076	6.87597	5.23012	AT1G17180.1	3.53167	2.93447	3.28364	7.54136	3.31261	3.55814	2.96902	3.21058	ATGSTU25 | ATGSTU25 (GLUTATHIONE S-TRANSFERASE TAU 25); glutathione transferase | chr1:5872208-5872958 FORWARD
87720	11.5067	12.5797	13.084	11.0706	11.3518	10.7464	14.1985	9.00211	AT3G62410.1	12.1077	9.63376	11.2676	12.0638	8.79475	7.97542	9.88915	10.918	CP12-2, CP12 | CP12-2; protein binding | chr3:23091006-23091401 FORWARD
87844	11.0077	11.8006	10.8971	10.5074	12.2148	10.0222	13.5983	11.425	AT2G47710.1	10.3263	10.6513	11.029	13.3576	13.1367	12.4944	10.9627	10.8945	| universal stress protein (USP) family protein | chr2:19555045-19555956 REVERSE
88047	8.79949	10.9145	9.49738	8.57221	7.47112	8.48612	12.4318	7.26386	AT5G50740.2	8.25956	9.69292	9.07843	3.85342	4.65153	3.63859	7.76365	7.33537	| metal ion binding | chr5:20637148-20637847 REVERSE
88265	7.66483	7.76682	6.92819	6.77205	7.40425	6.84501	8.68417	7.61653		#N/A	#N/A	#N/A	#N/A	#N/A	#N/A	#N/A	#N/A
88267	6.73941	7.42015	6.0157	6.62067	6.71628	5.63217	8.51556	5.60513	AT2G43820.1	8.86445	3.00106	5.48608	10.9219	6.13421	5.61895	3.27573	4.35457	GT, UGT74F2 | UGT74F2 (UDP-GLUCOSYLTRANSFERASE 74F2); UDP-glucose:4-aminobenzoate acylglucosyltransferase/ UDP-glucosyltransferase/ UDP-glycosyltr
88449	9.71027	11.0143	9.22979	10.0807	9.60029	9.6041	11.2069	9.77432	AT2G39050.1	5.54429	5.85388	6.15025	9.68947	9.43874	9.48367	7.11163	7.34687	| hydroxyproline-rich glycoprotein family protein | chr2:16303427-16305336 FORWARD
88612	7.45443	7.58327	7.11827	7.42515	8.36526	7.23447	8.93283	7.07335		#N/A	#N/A	#N/A	#N/A	#N/A	#N/A	#N/A	#N/A
88634	6.25068	6.72468	6.3235	6.35108	6.11166	6.19317	7.53926	6.44331	AT2G16990.1	6.05313	6.18723	7.25014	7.08709	9.41068	9.9179	7.34516	7.82869	| tetracycline transporter | chr2:7383194-7387783 FORWARD
88711	5.32072	6.25374	5.37402	5.72491	5.7425	5.18418	8.24666	5.12578	AT5G01380.1	3.89161	2.81008	3.01303	4.56346	3.68761	3.8591	3.33825	3.97664	| transcription factor | chr5:155784-157451 REVERSE
88829	6.59342	7.06899	6.98721	6.36234	7.41921	6.06021	9.0158	6.96411	AT3G21560.1	8.35689	7.19732	6.75407	9.22029	5.7679	5.46862	7.189	7.7108	UGT84A2 | UGT84A2; UDP-glycosyltransferase/ sinapate 1-glucosyltransferase | chr3:7595884-7597374 FORWARD
88978	7.51006	7.58614	7.63674	8.08023	7.69021	8.32529	8.8456	7.82024	AT2G26660.1	8.21036	8.32723	8.34279	9.69684	9.6746	9.59994	8.52821	8.97019	ATSPX2, SPX2 | SPX2 (SPX DOMAIN GENE 2) | chr2:11338932-11340703 FORWARD
89041	8.48426	10.2797	8.66489	9.11916	8.60816	9.24042	10.893	8.85658	AT3G53620.1	8.11772	7.93973	7.92572	7.50643	7.4622	8.07522	8.59098	8.73277	AtPPa4 | AtPPa4 (Arabidopsis thaliana pyrophosphorylase 4); inorganic diphosphatase | chr3:19881491-19883308 FORWARD
89082	7.41621	8.13308	7.76515	7.47254	7.84692	7.60992	8.9602	7.44614	AT5G47120.1	9.56589	10.4199	10.2848	12.0088	11.4498	11.0936	10.5967	10.3089	ATBI-1, BI-1, ATBI1 | ATBI1 (BAX INHIBITOR 1) | chr5:19136071-19137585 FORWARD
89250	6.08688	6.34564	6.66422	6.46474	7.37979	5.82138	8.23661	6.26583	AT1G21050.1	6.94815	6.66782	6.38434	4.0382	4.16292	4.22135	6.79919	7.60117	| unknown protein | chr1:7366859-7367596 FORWARD
89621	7.89126	8.59135	7.82451	8.63058	7.90771	9.98691	9.8533	8.19805	AT5G55560.1	3.40762	4.71471	4.05851	6.58558	3.8872	3.6429	4.13579	4.63429	| protein kinase family protein | chr5:22506477-22507757 REVERSE
89899	12.5325	12.7854	12.1375	12.2305	12.7776	12.0622	13.6544	12.2551	AT5G59890.1	10.7015	10.429	10.2713	11.7271	11.8023	11.5071	10.4896	10.8668	ADF4, ATADF4 | ADF4 (ACTIN DEPOLYMERIZING FACTOR 4); actin binding | chr5:24122545-24123596 FORWARD
90083	9.85749	10.3272	9.96451	9.84192	9.5991	9.2742	12.0326	10.8247	AT5G02790.1	11.1301	10.3577	10.9578	13.0454	12.3429	11.6542	10.7868	10.8804	| In2-1 protein, putative | chr5:632877-634858 FORWARD

## Sheet: p=49
petal over stamen carpel, leaf but not fruit sepal, SB or MB with at least 1 fold change
poppy									Arabidopsis
geneName	C	F	L	MB	P	SB	S	St	TAIR9 Best Hit	L	SB	MB	S	P	St	C	F	TAIR9 Annotation
83586	8.09432	7.79691	7.92215	7.67821	9.20317	7.63205	7.97893	6.54484	AT2G33570.1	9.16818	8.78752	9.08224	4.73994	7.90234	5.73497	8.93578	8.9541	| unknown protein | chr2:14217361-14219043 FORWARD
83621	7.9627	7.80242	7.87513	8.48009	9.191	8.09563	8.52306	8.16286	AT5G50000.1	9.16326	9.17934	9.4595	8.03697	9.71843	9.28152	9.65379	9.55878	| protein kinase, putative | chr5:20342838-20345033 REVERSE
83692	11.8295	10.8443	12.3392	13.7508	14.8273	12.9711	11.0783	11.2774	AT5G13930.1	11.2535	12.703	12.8485	9.27395	11.6435	10.6564	12.5312	12.5901	CHS, TT4, ATCHS | TT4 (TRANSPARENT TESTA 4); naringenin-chalcone synthase | chr5:4488762-4490035 FORWARD
83698	11.157	10.4966	8.73571	9.50261	12.737	8.81408	9.01251	9.11174	AT2G18020.1	13.661	14.2893	14.1468	12.5078	12.4264	11.9511	14.2761	13.9354	EMB2296 | EMB2296 (embryo defective 2296); structural constituent of ribosome | chr2:7837151-7838160 FORWARD
84058	8.7552	8.94025	9.31579	8.80681	10.4478	8.65749	8.91207	8.89643		#N/A	#N/A	#N/A	#N/A	#N/A	#N/A	#N/A	#N/A
84392	14.5194	14.3591	14.3663	14.3341	16.2746	13.9071	16.1603	15.1014	AT2G36830.1	12.0281	12.4244	12.1581	11.4284	12.6075	12.4377	11.6558	11.1704	GAMMA-TIP, TIP1;1, GAMMA-TIP1 | GAMMA-TIP (GAMMA TONOPLAST INTRINSIC PROTEIN); water channel | chr2:15445490-15446336 FORWARD
84465	9.99348	9.89796	10.028	10.5067	11.1207	10.738	9.39266	9.46975	AT5G16390.1	10.5416	9.71992	9.67311	7.0245	8.87642	8.29734	9.83561	10.1205	CAC1, CAC1A, BCCP, BCCP1 | CAC1 (CHLOROPLASTIC ACETYLCOENZYME A CARBOXYLASE 1); acetyl-CoA carboxylase/ biotin binding | chr5:5361098-5363020 REVE
84510	10.5496	10.6089	9.87575	11.8545	13.2423	11.2498	10.3115	10.9344	AT1G54580.1	#N/A	#N/A	#N/A	#N/A	#N/A	#N/A	#N/A	#N/A	ACP2 | ACP2 (ACYL CARRIER PROTEIN 2); acyl carrier | chr1:20389572-20390770 FORWARD
84522	8.7423	9.04039	9.07871	12.2125	12.0297	12.0523	8.98685	9.6858	AT5G35750.1	7.7331	8.12495	8.17034	5.59973	6.89836	6.6903	7.67318	6.53116	AHK2 | AHK2 (ARABIDOPSIS HISTIDINE KINASE 2); cytokinin receptor/ osmosensor/ protein histidine kinase | chr5:13911743-13916337 REVERSE
84644	6.38593	6.61472	6.77883	6.47582	8.22254	6.3664	6.92056	6.76097	AT1G30730.1	#N/A	#N/A	#N/A	#N/A	#N/A	#N/A	#N/A	#N/A	| FAD-binding domain-containing protein | chr1:10900854-10902434 FORWARD
84733	10.2681	9.80432	10.1092	11.023	11.4059	11.7151	8.30858	8.87878	AT4G02290.1	4.31016	11.2196	11.5938	3.40706	8.64555	10.8801	10.4811	9.69712	AtGH9B13 | AtGH9B13 (Arabidopsis thaliana glycosyl hydrolase 9B13); catalytic/ hydrolase, hydrolyzing O-glycosyl compounds | chr4:1002654-1005125
84980	6.72735	7.39403	7.40697	8.63142	8.52169	7.84277	7.37573	6.96624	AT2G30490.1	9.77963	10.6072	10.641	10.2246	7.23539	7.66571	9.66706	10.5859	ATC4H, C4H, CYP73A5 | C4H (CINNAMATE-4-HYDROXYLASE); trans-cinnamate 4-monooxygenase | chr2:12993861-12995683 REVERSE
85023	10.4521	9.16033	11.2028	12.28	12.8495	11.2573	8.51952	10.8372	AT5G08640.1	9.42625	12.1166	12.2704	6.71766	9.37686	8.71099	10.6199	10.0319	FLS | FLS (FLAVONOL SYNTHASE); flavonol synthase | chr5:2804009-2805175 FORWARD
85140	10.4874	9.96919	9.1885	12.1672	13.7689	11.0752	10.7744	11.9099	AT2G27510.1	8.71233	11.0811	10.7577	9.19367	9.6242	10.5971	10.6035	10.0404	ATFD3 | ATFD3 (ferredoxin 3); 2 iron, 2 sulfur cluster binding / electron carrier/ iron-sulfur cluster binding | chr2:11758281-11758748 REVERSE
85143	8.90801	8.86336	8.42378	8.43792	10.7052	8.23734	8.78623	9.07597	AT3G20820.1	10.311	10.365	11.147	9.49224	13.6909	13.54	11.5124	11.4025	| leucine-rich repeat family protein | chr3:7280930-7282027 FORWARD
85177	6.89428	6.71066	6.45994	7.73326	9.53573	7.37251	7.0869	7.45186	AT5G23190.1	3.4582	6.76826	3.29973	2.69218	2.71705	2.8625	3.22061	3.75268	CYP86B1 | CYP86B1; electron carrier/ heme binding / iron ion binding / monooxygenase/ oxygen binding | chr5:7803478-7805659 REVERSE
85275	8.44139	8.02157	7.8039	7.83803	9.69699	7.862	7.71133	7.38752	AT3G16240.1	12.9413	12.257	12.3928	9.30494	11.9776	12.1713	11.6101	12.1086	DELTA-TIP, TIP2;1, DELTA-TIP1, AQP1, ATTIP2;1 | DELTA-TIP; ammonia transporter/ methylammonium transmembrane transporter/ water channel | chr3:550
85464	7.83969	7.59146	7.46062	7.19727	10.5245	7.03865	6.88269	7.03985	AT5G11420.1	10.582	7.00569	6.84201	6.0972	12.4384	11.9601	9.49967	9.38675	| FUNCTIONS IN: molecular_function unknown; INVOLVED IN: biological_process unknown; LOCATED IN: cell wall, plant-type cell wall; EXPRESSED IN: 2
85487	7.42594	7.47385	7.46009	7.51367	8.77915	7.34484	7.80342	7.72883	AT4G03010.1	4.10996	6.27496	5.93291	3.23347	3.02776	2.90001	4.77642	4.47146	| leucine-rich repeat family protein | chr4:1329952-1331139 FORWARD
85498	9.31066	10.0104	10.4332	9.19956	11.8391	9.0024	9.90908	9.42957	AT4G35320.1	7.29906	4.8332	5.71563	4.78186	6.35475	5.48717	5.93707	7.63777	| unknown protein | chr4:16806139-16806582 REVERSE
85524	6.72743	6.99031	6.66198	7.07282	8.23166	6.55922	7.52756	6.89348	AT2G38120.1	9.06587	8.64825	8.94982	8.94153	11.3688	10.7104	9.46689	8.53139	AUX1, WAV5, PIR1, MAP1 | AUX1 (AUXIN RESISTANT 1); amino acid transmembrane transporter/ auxin binding / auxin influx transmembrane transporter/ t
85671	7.3289	7.68734	7.30785	6.93481	11.1251	7.02008	10.4699	8.41928		#N/A	#N/A	#N/A	#N/A	#N/A	#N/A	#N/A	#N/A
85705	9.57989	9.60305	9.31356	11.2912	11.3289	10.504	8.2571	9.00634	AT3G51240.1	9.43691	11.8799	12.1204	8.82377	9.07435	8.48618	10.8971	12.3032	F3H, TT6, F3'H | F3H (FLAVANONE 3-HYDROXYLASE); naringenin 3-dioxygenase | chr3:19025409-19026658 FORWARD
86239	6.38678	6.44716	6.26691	6.89918	7.71529	6.7327	6.29356	6.45528	AT3G23750.1	9.62719	9.15508	9.26048	7.84288	8.90596	9.40963	9.62847	9.5986	| leucine-rich repeat family protein / protein kinase family protein | chr3:8558332-8561263 FORWARD
86336	8.57922	8.17142	8.53414	8.42881	9.59148	8.27052	7.7419	6.74549	AT5G23940.1	3.18901	10.9903	11.2385	3.97831	5.37051	5.10573	9.98228	9.74322	EMB3009 | EMB3009 (embryo defective 3009); transferase/ transferase, transferring acyl groups other than amino-acyl groups | chr5:8076616-8079677
86436	5.68647	5.71226	5.84301	6.58162	7.76141	6.42715	5.28531	5.88433	AT1G63300.1	5.18866	4.65959	5.06595	3.78934	4.33464	3.95137	5.24654	5.48988	| unknown protein | chr1:23482193-23486067 FORWARD
86548	7.85701	8.80224	7.9486	8.52229	9.68967	9.36429	7.61836	7.12933	AT5G13400.1	7.82126	10.0072	10.3206	7.00937	8.96309	8.61044	8.90231	9.25168	| proton-dependent oligopeptide transport (POT) family protein | chr5:4296854-4299079 REVERSE
86583	8.8581	8.91452	6.38495	10.3837	10.729	10.0751	11.8759	6.96776	AT2G45650.1	4.32292	6.78125	7.25302	5.28264	6.32707	5.35795	6.01576	6.91306	AGL6 | AGL6 (AGAMOUS-LIKE 6); DNA binding / transcription factor | chr2:18804453-18806291 FORWARD
86750	7.4402	7.28213	7.45472	7.23687	8.57029	7.07557	7.39439	7.47551	AT5G04660.1	4.21087	4.61928	5.37645	3.51316	3.36834	3.47176	8.38288	8.09089	CYP77A4 | CYP77A4; electron carrier/ heme binding / iron ion binding / monooxygenase/ oxygen binding | chr5:1336049-1337587 FORWARD
86858	5.9902	5.6566	5.9161	7.41156	8.15269	7.15124	5.28478	6.48387	AT3G63430.1	#N/A	#N/A	#N/A	#N/A	#N/A	#N/A	#N/A	#N/A	| unknown protein | chr3:23420414-23422201 FORWARD
87005	5.30038	5.06373	4.58176	8.30804	10.1906	7.76266	6.04248	8.07562	AT3G54340.1	2.97799	11.0691	11.1119	8.78342	12.863	12.4064	7.80098	9.69463	AP3, ATAP3 | AP3 (APETALA 3); DNA binding / transcription factor | chr3:20119428-20121087 REVERSE
87043	9.23203	9.30125	8.9284	9.80677	10.8612	9.14191	10.6077	9.59687	AT3G05490.1	9.65597	7.54233	8.07191	8.56734	10.8705	10.6691	8.55431	9.08399	RALFL22 | RALFL22 (ralf-like 22); signal transducer | chr3:1591381-1591740 FORWARD
87123	8.35544	7.63061	7.86548	8.12942	9.74984	7.86571	6.77007	6.86135		#N/A	#N/A	#N/A	#N/A	#N/A	#N/A	#N/A	#N/A
87251	8.42548	8.2537	6.33389	9.44094	9.49099	9.21522	10.4682	6.93618	AT5G15800.1	4.30577	9.72079	9.58239	10.2172	9.5707	10.1416	10.2016	9.92346	SEP1, AGL2 | SEP1 (SEPALLATA1); DNA binding / transcription factor | chr5:5151594-5153767 REVERSE
87297	5.74676	5.92127	5.69339	5.62898	7.15508	5.77619	5.45801	5.4551	AT1G60790.1	2.8854	2.2716	2.3815	2.62564	2.63588	2.80769	2.46436	2.45813	| unknown protein | chr1:22380193-22382216 REVERSE
87399	6.66882	7.01774	6.83808	7.08963	8.97264	6.35847	7.15744	7.42367	AT2G38120.1	9.06587	8.64825	8.94982	8.94153	11.3688	10.7104	9.46689	8.53139	AUX1, WAV5, PIR1, MAP1 | AUX1 (AUXIN RESISTANT 1); amino acid transmembrane transporter/ auxin binding / auxin influx transmembrane transporter/ t
88045	8.64068	8.67092	8.5603	8.55052	10.6318	8.5432	9.06011	7.87938	AT5G55910.1	8.88848	8.80104	8.87699	9.12694	10.5112	10.1264	8.57021	8.78602	D6PK | D6PK (D6 PROTEIN KINASE); kinase/ protein kinase | chr5:22640055-22641634 REVERSE
88551	6.54702	6.18345	6.31864	6.44534	7.80399	6.37347	6.43945	5.6166		#N/A	#N/A	#N/A	#N/A	#N/A	#N/A	#N/A	#N/A
88685	7.50419	7.8198	7.45439	7.86732	8.78018	7.64649	7.47353	7.76449	AT3G57410.1	8.40452	7.41731	7.45565	8.88521	10.2238	9.49226	8.00219	6.85815	VLN3, ATVLN3 | VLN3 (VILLIN 3); actin binding | chr3:21243615-21249809 REVERSE
89014	8.97937	8.44252	8.88784	8.62294	10.087	7.9923	7.80805	7.83277	AT1G47530.1	9.29562	8.91307	9.06883	8.34309	7.7499	8.6748	8.73343	9.03328	| ripening-responsive protein, putative | chr1:17451724-17454110 FORWARD
89094	6.06864	6.59411	6.25052	6.10777	7.3877	5.72742	6.92047	6.09656	AT1G76680.2	#N/A	#N/A	#N/A	#N/A	#N/A	#N/A	#N/A	#N/A	OPR1 | OPR1; 12-oxophytodienoate reductase | chr1:28776982-28778271 FORWARD
89100	5.93264	5.90298	5.99763	9.44679	8.57142	9.04619	6.19175	6.86063	AT1G67720.1	7.42101	7.97607	8.00799	7.34522	6.44684	6.02203	8.27659	8.25005	| leucine-rich repeat family protein / protein kinase family protein | chr1:25386494-25390856 FORWARD
89169	5.06424	5.06168	4.86852	4.87019	6.21316	5.00378	5.17241	5.09524	AT1G76070.1	5.38079	3.0365	3.2002	7.14331	7.9789	6.08271	4.25154	4.93803	| unknown protein | chr1:28546617-28547435 FORWARD
89563	8.4128	7.83185	8.69499	8.54723	9.80104	8.15108	8.0766	7.52675	AT5G57800.1	9.50206	10.5547	11.1461	10.2222	12.0923	10.4208	12.009	11.0663	FLP1, YRE, CER3, WAX2 | CER3 (ECERIFERUM 3); binding / catalytic/ iron ion binding / oxidoreductase | chr5:23420589-23423832 FORWARD
89620	10.051	8.78992	9.0222	9.86596	11.3897	8.49404	8.43202	8.44426	AT3G63170.1	9.24519	9.74941	9.58183	5.51086	5.65924	4.22223	8.07078	8.34857	| chalcone isomerase | chr3:23334675-23335993 FORWARD
89750	7.67725	7.93713	8.22263	9.59042	11.3863	8.82487	8.4932	10.2092	AT4G37990.1	5.31196	4.87415	5.06251	13.3991	9.38067	9.96584	6.05499	8.86169	ELI3-2, ELI3, ATCAD8, CAD-B2 | ELI3-2 (ELICITOR-ACTIVATED GENE 3-2); aryl-alcohol dehydrogenase/ mannitol dehydrogenase | chr4:17855964-17857388 F
89763	8.28794	7.91932	7.67132	7.03062	9.73536	7.63588	8.29981	6.98732	AT4G16730.1	2.78736	2.42378	2.50148	7.43545	5.29171	3.03956	2.5726	4.08847	| lyase/ magnesium ion binding | chr4:9403119-9406003 FORWARD
89866	5.89212	5.58644	5.51716	5.89571	7.03916	5.92304	5.63478	5.70055	AT2G01210.1	3.67711	6.44879	5.63619	3.14564	3.04751	2.89111	4.99883	4.99848	| leucine-rich repeat transmembrane protein kinase, putative | chr2:119509-121734 REVERSE
90089	8.21819	8.56267	8.83044	7.75007	9.84599	7.63352	7.92825	7.35499		#N/A	#N/A	#N/A	#N/A	#N/A	#N/A	#N/A	#N/A

## Sheet: A=5
poppy									Arabidopsis
geneName	C	F	L	MB	P	SB	S	St	TAIR9 Best Hit	L	SB	MB	S	P	St	C	F	TAIR9 Annotation
84392	14.5194	14.3591	14.3663	14.3341	16.2746	13.9071	16.1603	15.1014	AT2G36830.1	12.0281	12.4244	12.1581	11.4284	12.6075	12.4377	11.6558	11.1704	GAMMA-TIP, TIP1;1, GAMMA-TIP1 | GAMMA-TIP (GAMMA TONOPLAST INTRINSIC PROTEIN); water channel | chr2:15445490-15446336 FORWARD
85671	7.3289	7.68734	7.30785	6.93481	11.1251	7.02008	10.4699	8.41928
86583	8.8581	8.91452	6.38495	10.3837	10.729	10.0751	11.8759	6.96776	AT2G45650.1	4.32292	6.78125	7.25302	5.28264	6.32707	5.35795	6.01576	6.91306	AGL6 | AGL6 (AGAMOUS-LIKE 6); DNA binding / transcription factor | chr2:18804453-18806291 FORWARD
87043	9.23203	9.30125	8.9284	9.80677	10.8612	9.14191	10.6077	9.59687	AT3G05490.1	9.65597	7.54233	8.07191	8.56734	10.8705	10.6691	8.55431	9.08399	RALFL22 | RALFL22 (ralf-like 22); signal transducer | chr3:1591381-1591740 FORWARD
87251	8.42548	8.2537	6.33389	9.44094	9.49099	9.21522	10.4682	6.93618	AT5G15800.1	4.30577	9.72079	9.58239	10.2172	9.5707	10.1416	10.2016	9.92346	SEP1, AGL2 | SEP1 (SEPALLATA1); DNA binding / transcription factor | chr5:5151594-5153767 REVERSE
both sepal and carpel over stamen, carpel, leaf but not fruit SB or MB with at least 1 fold change

## Sheet: p=60
petal over sepal carpel, leaf but not fruit stamen SB or MB with at least 1 fold change
poppy									Arabidopsis
geneName	C	F	L	MB	P	SB	S	St	TAIR9 Best Hit	L	SB	MB	S	P	St	C	F	TAIR9 Annotation
83586	8.09432	7.79691	7.92215	7.67821	9.20317	7.63205	7.97893	6.54484	AT2G33570.1	9.16818	8.78752	9.08224	4.73994	7.90234	5.73497	8.93578	8.9541	| unknown protein | chr2:14217361-14219043 FORWARD
83692	11.8295	10.8443	12.3392	13.7508	14.8273	12.9711	11.0783	11.2774	AT5G13930.1	11.2535	12.703	12.8485	9.27395	11.6435	10.6564	12.5312	12.5901	CHS, TT4, ATCHS | TT4 (TRANSPARENT TESTA 4); naringenin-chalcone synthase | chr5:4488762-4490035 FORWARD
83698	11.157	10.4966	8.73571	9.50261	12.737	8.81408	9.01251	9.11174	AT2G18020.1	13.661	14.2893	14.1468	12.5078	12.4264	11.9511	14.2761	13.9354	EMB2296 | EMB2296 (embryo defective 2296); structural constituent of ribosome | chr2:7837151-7838160 FORWARD
83744	9.91896	9.1288	8.21622	12.0109	11.8867	11.3874	9.05839	13.0562	AT3G54340.1	2.97799	11.0691	11.1119	8.78342	12.863	12.4064	7.80098	9.69463	AP3, ATAP3 | AP3 (APETALA 3); DNA binding / transcription factor | chr3:20119428-20121087 REVERSE
83763	6.14525	5.74246	5.18794	6.08293	7.65463	5.72054	5.8549	7.31174	AT1G69500.1	2.98192	11.9167	10.3839	4.0835	6.7804	4.52949	3.21208	2.92357	| electron carrier/ heme binding / iron ion binding / monooxygenase/ oxygen binding | chr1:26123960-26125909 FORWARD
83966	7.38629	7.0467	6.60788	7.046	8.51108	6.72153	7.26004	7.91586		#N/A	#N/A	#N/A	#N/A	#N/A	#N/A	#N/A	#N/A
83991	9.76432	10.1005	9.97042	10.3073	11.0036	10.1401	9.03453	11.1831	AT5G19770.1	12.0042	12.3483	12.1696	9.77254	12.0125	11.8618	12.1353	11.7361	TUA3 | TUA3; structural constituent of cytoskeleton | chr5:6682761-6684474 REVERSE
84058	8.7552	8.94025	9.31579	8.80681	10.4478	8.65749	8.91207	8.89643		#N/A	#N/A	#N/A	#N/A	#N/A	#N/A	#N/A	#N/A
84225	10.3383	10.8136	10.7909	10.6152	12.7795	10.0477	11.778	12.0655		#N/A	#N/A	#N/A	#N/A	#N/A	#N/A	#N/A	#N/A
84465	9.99348	9.89796	10.028	10.5067	11.1207	10.738	9.39266	9.46975	AT5G16390.1	10.5416	9.71992	9.67311	7.0245	8.87642	8.29734	9.83561	10.1205	CAC1, CAC1A, BCCP, BCCP1 | CAC1 (CHLOROPLASTIC ACETYLCOENZYME A CARBOXYLASE 1); acetyl-CoA carboxylase/ biotin binding | chr5:5361098-5363020 REVE
84510	10.5496	10.6089	9.87575	11.8545	13.2423	11.2498	10.3115	10.9344	AT1G54580.1	#N/A	#N/A	#N/A	#N/A	#N/A	#N/A	#N/A	#N/A	ACP2 | ACP2 (ACYL CARRIER PROTEIN 2); acyl carrier | chr1:20389572-20390770 FORWARD
84522	8.7423	9.04039	9.07871	12.2125	12.0297	12.0523	8.98685	9.6858	AT5G35750.1	7.7331	8.12495	8.17034	5.59973	6.89836	6.6903	7.67318	6.53116	AHK2 | AHK2 (ARABIDOPSIS HISTIDINE KINASE 2); cytokinin receptor/ osmosensor/ protein histidine kinase | chr5:13911743-13916337 REVERSE
84585	8.07928	8.05051	8.47705	9.86456	9.61861	9.76525	7.36281	9.43003	AT1G78570.1	10.3723	11.6386	12.1007	10.1875	9.35303	9.06626	11.3045	10.4905	RHM1, ROL1, ATRHM1 | RHM1 (RHAMNOSE BIOSYNTHESIS 1); UDP-L-rhamnose synthase/ UDP-glucose 4,6-dehydratase/ catalytic | chr1:29550110-29552207 FORW
84644	6.38593	6.61472	6.77883	6.47582	8.22254	6.3664	6.92056	6.76097	AT1G30730.1	#N/A	#N/A	#N/A	#N/A	#N/A	#N/A	#N/A	#N/A	| FAD-binding domain-containing protein | chr1:10900854-10902434 FORWARD
84733	10.2681	9.80432	10.1092	11.023	11.4059	11.7151	8.30858	8.87878	AT4G02290.1	4.31016	11.2196	11.5938	3.40706	8.64555	10.8801	10.4811	9.69712	AtGH9B13 | AtGH9B13 (Arabidopsis thaliana glycosyl hydrolase 9B13); catalytic/ hydrolase, hydrolyzing O-glycosyl compounds | chr4:1002654-1005125
84789	13.9386	13.2367	11.8505	13.2074	15.6378	11.4094	13.7722	15.0415	AT5G64250.2	8.10473	8.34013	8.35325	10.7212	9.54029	9.3583	8.56678	7.9425	| 2-nitropropane dioxygenase family / NPD family | chr5:25697623-25698945 REVERSE
84856	12.3009	12.4722	12.2963	12.4307	13.3394	11.9775	12.088	12.7027	AT5G09810.1	11.8641	12.9052	12.5553	11.7257	12.837	12.8425	13.05	12.1612	ACT2, ACT7 | ACT7 (ACTIN 7); structural constituent of cytoskeleton | chr5:3052809-3054220 FORWARD
84863	8.99309	8.33708	8.66967	7.64789	10.6595	7.1806	8.87186	9.87003	AT2G30520.1	9.00426	6.13654	6.75965	8.00473	10.9672	9.56186	7.15838	4.26544	RPT2 | RPT2 (ROOT PHOTOTROPISM 2); protein binding | chr2:13002920-13005573 REVERSE
84980	6.72735	7.39403	7.40697	8.63142	8.52169	7.84277	7.37573	6.96624	AT2G30490.1	9.77963	10.6072	10.641	10.2246	7.23539	7.66571	9.66706	10.5859	ATC4H, C4H, CYP73A5 | C4H (CINNAMATE-4-HYDROXYLASE); trans-cinnamate 4-monooxygenase | chr2:12993861-12995683 REVERSE
85023	10.4521	9.16033	11.2028	12.28	12.8495	11.2573	8.51952	10.8372	AT5G08640.1	9.42625	12.1166	12.2704	6.71766	9.37686	8.71099	10.6199	10.0319	FLS | FLS (FLAVONOL SYNTHASE); flavonol synthase | chr5:2804009-2805175 FORWARD
85140	10.4874	9.96919	9.1885	12.1672	13.7689	11.0752	10.7744	11.9099	AT2G27510.1	8.71233	11.0811	10.7577	9.19367	9.6242	10.5971	10.6035	10.0404	ATFD3 | ATFD3 (ferredoxin 3); 2 iron, 2 sulfur cluster binding / electron carrier/ iron-sulfur cluster binding | chr2:11758281-11758748 REVERSE
85143	8.90801	8.86336	8.42378	8.43792	10.7052	8.23734	8.78623	9.07597	AT3G20820.1	10.311	10.365	11.147	9.49224	13.6909	13.54	11.5124	11.4025	| leucine-rich repeat family protein | chr3:7280930-7282027 FORWARD
85166	9.32843	9.81679	9.2413	10.1907	10.4187	9.98524	8.25755	10.9083	AT5G62690.1	11.3458	13.3508	13.1108	8.87496	10.8889	10.4716	13.0786	12.3849	TUB2 | TUB2; GTP binding / GTPase/ structural molecule | chr5:25181560-25183501 FORWARD
85177	6.89428	6.71066	6.45994	7.73326	9.53573	7.37251	7.0869	7.45186	AT5G23190.1	3.4582	6.76826	3.29973	2.69218	2.71705	2.8625	3.22061	3.75268	CYP86B1 | CYP86B1; electron carrier/ heme binding / iron ion binding / monooxygenase/ oxygen binding | chr5:7803478-7805659 REVERSE
85275	8.44139	8.02157	7.8039	7.83803	9.69699	7.862	7.71133	7.38752	AT3G16240.1	12.9413	12.257	12.3928	9.30494	11.9776	12.1713	11.6101	12.1086	DELTA-TIP, TIP2;1, DELTA-TIP1, AQP1, ATTIP2;1 | DELTA-TIP; ammonia transporter/ methylammonium transmembrane transporter/ water channel | chr3:550
85464	7.83969	7.59146	7.46062	7.19727	10.5245	7.03865	6.88269	7.03985	AT5G11420.1	10.582	7.00569	6.84201	6.0972	12.4384	11.9601	9.49967	9.38675	| FUNCTIONS IN: molecular_function unknown; INVOLVED IN: biological_process unknown; LOCATED IN: cell wall, plant-type cell wall; EXPRESSED IN: 2
85498	9.31066	10.0104	10.4332	9.19956	11.8391	9.0024	9.90908	9.42957	AT4G35320.1	7.29906	4.8332	5.71563	4.78186	6.35475	5.48717	5.93707	7.63777	| unknown protein | chr4:16806139-16806582 REVERSE
85610	6.07481	5.52961	5.36372	8.53096	7.81108	6.4814	6.41029	7.56498	AT4G36250.1	9.40114	9.72354	9.98129	7.90273	10.3912	9.66703	10.6103	10.3304	ALDH3F1 | ALDH3F1 (Aldehyde Dehydrogenase 3F1); 3-chloroallyl aldehyde dehydrogenase/ aldehyde dehydrogenase (NAD) | chr4:17151029-17153381 FORWAR
85705	9.57989	9.60305	9.31356	11.2912	11.3289	10.504	8.2571	9.00634	AT3G51240.1	9.43691	11.8799	12.1204	8.82377	9.07435	8.48618	10.8971	12.3032	F3H, TT6, F3'H | F3H (FLAVANONE 3-HYDROXYLASE); naringenin 3-dioxygenase | chr3:19025409-19026658 FORWARD
85841	6.53083	6.21249	6.12205	7.04517	7.54755	6.79655	6.01398	6.55433		#N/A	#N/A	#N/A	#N/A	#N/A	#N/A	#N/A	#N/A
86239	6.38678	6.44716	6.26691	6.89918	7.71529	6.7327	6.29356	6.45528	AT3G23750.1	9.62719	9.15508	9.26048	7.84288	8.90596	9.40963	9.62847	9.5986	| leucine-rich repeat family protein / protein kinase family protein | chr3:8558332-8561263 FORWARD
86336	8.57922	8.17142	8.53414	8.42881	9.59148	8.27052	7.7419	6.74549	AT5G23940.1	3.18901	10.9903	11.2385	3.97831	5.37051	5.10573	9.98228	9.74322	EMB3009 | EMB3009 (embryo defective 3009); transferase/ transferase, transferring acyl groups other than amino-acyl groups | chr5:8076616-8079677
86436	5.68647	5.71226	5.84301	6.58162	7.76141	6.42715	5.28531	5.88433	AT1G63300.1	5.18866	4.65959	5.06595	3.78934	4.33464	3.95137	5.24654	5.48988	| unknown protein | chr1:23482193-23486067 FORWARD
86531	6.96299	6.63375	7.00787	9.04914	8.07952	8.68352	7.01412	7.40754	AT1G67720.1	7.42101	7.97607	8.00799	7.34522	6.44684	6.02203	8.27659	8.25005	| leucine-rich repeat family protein / protein kinase family protein | chr1:25386494-25390856 FORWARD
86548	7.85701	8.80224	7.9486	8.52229	9.68967	9.36429	7.61836	7.12933	AT5G13400.1	7.82126	10.0072	10.3206	7.00937	8.96309	8.61044	8.90231	9.25168	| proton-dependent oligopeptide transport (POT) family protein | chr5:4296854-4299079 REVERSE
86750	7.4402	7.28213	7.45472	7.23687	8.57029	7.07557	7.39439	7.47551	AT5G04660.1	4.21087	4.61928	5.37645	3.51316	3.36834	3.47176	8.38288	8.09089	CYP77A4 | CYP77A4; electron carrier/ heme binding / iron ion binding / monooxygenase/ oxygen binding | chr5:1336049-1337587 FORWARD
86858	5.9902	5.6566	5.9161	7.41156	8.15269	7.15124	5.28478	6.48387	AT3G63430.1	#N/A	#N/A	#N/A	#N/A	#N/A	#N/A	#N/A	#N/A	| unknown protein | chr3:23420414-23422201 FORWARD
86989	7.61191	7.61679	7.75027	7.95833	8.80844	8.17541	7.55826	8.73246	AT3G61640.1	8.0068	7.93444	7.73396	6.53966	6.90736	6.71068	8.47263	8.8846	AGP20, AtAGP20 | AGP20 | chr3:22810283-22810629 REVERSE
87005	5.30038	5.06373	4.58176	8.30804	10.1906	7.76266	6.04248	8.07562	AT3G54340.1	2.97799	11.0691	11.1119	8.78342	12.863	12.4064	7.80098	9.69463	AP3, ATAP3 | AP3 (APETALA 3); DNA binding / transcription factor | chr3:20119428-20121087 REVERSE
87035	5.1112	5.18333	5.57252	5.668	7.89471	5.49458	5.4722	7.97892	AT3G58120.1	9.22998	6.91554	7.5929	3.26407	9.21698	8.38087	5.64094	7.243	ATBZIP61, BZIP61 | BZIP61; DNA binding / transcription activator/ transcription factor | chr3:21521289-21523078 REVERSE
87123	8.35544	7.63061	7.86548	8.12942	9.74984	7.86571	6.77007	6.86135		#N/A	#N/A	#N/A	#N/A	#N/A	#N/A	#N/A	#N/A
87167	8.36658	8.11389	7.29648	11.9929	12.7778	11.1644	9.23986	11.8581	AT5G20240.1	3.68925	10.3526	10.5227	5.99994	12.4022	12.3145	3.51183	5.40794	PI | PI (PISTILLATA); DNA binding / transcription factor | chr5:6829203-6831208 FORWARD
87294	8.71801	9.2145	8.04015	10.0045	9.82409	9.26873	7.80985	9.97742	AT5G03690.2	6.18066	5.78105	5.92443	6.53044	6.63899	11.0285	6.94381	7.9739	| fructose-bisphosphate aldolase, putative | chr5:963389-964982 REVERSE
87297	5.74676	5.92127	5.69339	5.62898	7.15508	5.77619	5.45801	5.4551	AT1G60790.1	2.8854	2.2716	2.3815	2.62564	2.63588	2.80769	2.46436	2.45813	| unknown protein | chr1:22380193-22382216 REVERSE
87399	6.66882	7.01774	6.83808	7.08963	8.97264	6.35847	7.15744	7.42367	AT2G38120.1	9.06587	8.64825	8.94982	8.94153	11.3688	10.7104	9.46689	8.53139	AUX1, WAV5, PIR1, MAP1 | AUX1 (AUXIN RESISTANT 1); amino acid transmembrane transporter/ auxin binding / auxin influx transmembrane transporter/ t
87792	6.39566	5.4296	5.91269	7.98753	7.42894	8.62301	5.70859	6.74721	AT5G34930.1	6.77819	7.20922	6.96538	8.81213	8.859	8.18959	6.838	7.24866	| arogenate dehydrogenase | chr5:13233391-13235522 FORWARD
88045	8.64068	8.67092	8.5603	8.55052	10.6318	8.5432	9.06011	7.87938	AT5G55910.1	8.88848	8.80104	8.87699	9.12694	10.5112	10.1264	8.57021	8.78602	D6PK | D6PK (D6 PROTEIN KINASE); kinase/ protein kinase | chr5:22640055-22641634 REVERSE
88551	6.54702	6.18345	6.31864	6.44534	7.80399	6.37347	6.43945	5.6166		#N/A	#N/A	#N/A	#N/A	#N/A	#N/A	#N/A	#N/A
88685	7.50419	7.8198	7.45439	7.86732	8.78018	7.64649	7.47353	7.76449	AT3G57410.1	8.40452	7.41731	7.45565	8.88521	10.2238	9.49226	8.00219	6.85815	VLN3, ATVLN3 | VLN3 (VILLIN 3); actin binding | chr3:21243615-21249809 REVERSE
89014	8.97937	8.44252	8.88784	8.62294	10.087	7.9923	7.80805	7.83277	AT1G47530.1	9.29562	8.91307	9.06883	8.34309	7.7499	8.6748	8.73343	9.03328	| ripening-responsive protein, putative | chr1:17451724-17454110 FORWARD
89100	5.93264	5.90298	5.99763	9.44679	8.57142	9.04619	6.19175	6.86063	AT1G67720.1	7.42101	7.97607	8.00799	7.34522	6.44684	6.02203	8.27659	8.25005	| leucine-rich repeat family protein / protein kinase family protein | chr1:25386494-25390856 FORWARD
89148	5.40364	5.49119	5.74966	5.96811	7.19016	5.5479	5.3447	6.6609		#N/A	#N/A	#N/A	#N/A	#N/A	#N/A	#N/A	#N/A
89169	5.06424	5.06168	4.86852	4.87019	6.21316	5.00378	5.17241	5.09524	AT1G76070.1	5.38079	3.0365	3.2002	7.14331	7.9789	6.08271	4.25154	4.93803	| unknown protein | chr1:28546617-28547435 FORWARD
89563	8.4128	7.83185	8.69499	8.54723	9.80104	8.15108	8.0766	7.52675	AT5G57800.1	9.50206	10.5547	11.1461	10.2222	12.0923	10.4208	12.009	11.0663	FLP1, YRE, CER3, WAX2 | CER3 (ECERIFERUM 3); binding / catalytic/ iron ion binding / oxidoreductase | chr5:23420589-23423832 FORWARD
89620	10.051	8.78992	9.0222	9.86596	11.3897	8.49404	8.43202	8.44426	AT3G63170.1	9.24519	9.74941	9.58183	5.51086	5.65924	4.22223	8.07078	8.34857	| chalcone isomerase | chr3:23334675-23335993 FORWARD
89750	7.67725	7.93713	8.22263	9.59042	11.3863	8.82487	8.4932	10.2092	AT4G37990.1	5.31196	4.87415	5.06251	13.3991	9.38067	9.96584	6.05499	8.86169	ELI3-2, ELI3, ATCAD8, CAD-B2 | ELI3-2 (ELICITOR-ACTIVATED GENE 3-2); aryl-alcohol dehydrogenase/ mannitol dehydrogenase | chr4:17855964-17857388 F
89763	8.28794	7.91932	7.67132	7.03062	9.73536	7.63588	8.29981	6.98732	AT4G16730.1	2.78736	2.42378	2.50148	7.43545	5.29171	3.03956	2.5726	4.08847	| lyase/ magnesium ion binding | chr4:9403119-9406003 FORWARD
89805	6.11544	6.36782	5.93588	6.7827	7.23447	6.47154	5.3392	7.81361	AT5G66310.1	5.80915	8.43405	8.61988	4.60624	7.13814	8.46392	8.74326	7.17075	| kinesin motor family protein | chr5:26485786-26490304 REVERSE
89866	5.89212	5.58644	5.51716	5.89571	7.03916	5.92304	5.63478	5.70055	AT2G01210.1	3.67711	6.44879	5.63619	3.14564	3.04751	2.89111	4.99883	4.99848	| leucine-rich repeat transmembrane protein kinase, putative | chr2:119509-121734 REVERSE
90089	8.21819	8.56267	8.83044	7.75007	9.84599	7.63352	7.92825	7.35499		#N/A	#N/A	#N/A	#N/A	#N/A	#N/A	#N/A	#N/A

## Sheet: st=180
stamen over sepal carpel, leaf but not fruit petal SB or MB with at least 1 fold change
poppy									Arabidopsis
geneName	C	F	L	MB	P	SB	S	St	TAIR9 Best Hit	L	SB	MB	S	P	St	C	F	TAIR9 Annotation
83578	6.11899	6.21327	5.84634	6.31754	6.15918	6.18179	5.95778	7.81789	AT5G18520.1	9.49657	9.29734	9.23484	9.10081	9.25326	9.03187	9.48232	9.59831	| LOCATED IN: endomembrane system, integral to membrane; EXPRESSED IN: 24 plant structures; EXPRESSED DURING: 14 growth stages; CONTAINS InterPro
83616	6.48718	6.97495	6.25353	7.56273	7.50693	6.62498	6.77036	8.17123	AT2G01140.1	9.35719	11.0904	10.7118	10.0249	9.53397	9.60198	10.3213	10.0332	| fructose-bisphosphate aldolase, putative | chr2:95006-96491 REVERSE
83637	6.66171	6.71725	6.23088	6.82076	6.65874	6.57897	6.04042	8.16764	AT5G13710.1	10.4124	9.83145	9.87539	9.29992	10.674	9.95853	10.1163	10.0795	SMT1, CPH | SMT1 (STEROL METHYLTRANSFERASE 1); sterol 24-C-methyltransferase | chr5:4424048-4426866 REVERSE
83690	8.07016	7.97381	8.23543	8.19622	7.48056	7.68657	8.05948	9.53249	AT2G16500.1	9.82768	10.1073	10.5084	10.7925	10.6409	10.4718	8.57445	9.38896	ADC1, ARGDC1, ARGDC, SPE1 | ADC1 (ARGININE DECARBOXYLASE 1); arginine decarboxylase | chr2:7150796-7152904 REVERSE
83716	5.80729	5.762	5.47769	5.72449	5.81549	5.7592	6.00363	7.15303	AT5G45160.1	6.54516	7.13025	7.01857	7.67306	8.31635	7.55089	6.90025	6.28912	| root hair defective 3 GTP-binding (RHD3) family protein | chr5:18264991-18270035 FORWARD
83731	10.5469	11.1171	10.0227	11.2609	10.6087	11.7655	10.1054	11.9822	AT5G42020.1	#N/A	#N/A	#N/A	#N/A	#N/A	#N/A	#N/A	#N/A	BIP, BIP2 | BIP2; ATP binding | chr5:16807697-16810480 REVERSE
83738	7.74275	8.16096	7.84369	8.29243	7.84887	8.08006	7.97204	9.25065	AT1G51980.1	10.8628	10.8818	10.684	11.7472	11.5201	11.0841	11.0346	10.187	| mitochondrial processing peptidase alpha subunit, putative | chr1:19323692-19326771 REVERSE
83744	9.91896	9.1288	8.21622	12.0109	11.8867	11.3874	9.05839	13.0562	AT3G54340.1	2.97799	11.0691	11.1119	8.78342	12.863	12.4064	7.80098	9.69463	AP3, ATAP3 | AP3 (APETALA 3); DNA binding / transcription factor | chr3:20119428-20121087 REVERSE
83748	6.21886	6.17888	6.1005	6.1318	6.01015	5.90312	6.04055	7.34234	AT4G06598.1	#N/A	#N/A	#N/A	#N/A	#N/A	#N/A	#N/A	#N/A	| FUNCTIONS IN: molecular_function unknown; INVOLVED IN: biological_process unknown; LOCATED IN: cellular_component unknown; BEST Arabidopsis tha
83763	6.14525	5.74246	5.18794	6.08293	7.65463	5.72054	5.8549	7.31174	AT1G69500.1	2.98192	11.9167	10.3839	4.0835	6.7804	4.52949	3.21208	2.92357	| electron carrier/ heme binding / iron ion binding / monooxygenase/ oxygen binding | chr1:26123960-26125909 FORWARD
83775	7.30776	7.50084	7.33177	7.88534	7.59031	7.8622	7.0957	8.54324	AT1G06890.1	8.49414	9.63927	9.32656	8.98524	9.30843	10.6302	9.51114	9.19341	| transporter-related | chr1:2111728-2114038 REVERSE
83830	8.07865	7.95319	7.51234	8.45518	7.88133	8.29253	6.74105	10.1951	AT5G07610.1	#N/A	#N/A	#N/A	#N/A	#N/A	#N/A	#N/A	#N/A	| F-box family protein | chr5:2406068-2407330 FORWARD
83862	13.8084	13.3258	13.4502	13.2548	12.9702	13.3041	12.6899	14.8517	AT4G00810.1	12.0598	11.8584	11.615	9.45688	9.58275	9.35472	11.8732	11.7934	| 60S acidic ribosomal protein P1 (RPP1B) | chr4:346179-346957 REVERSE
83869	6.31153	7.14569	6.65373	7.60926	6.80598	7.10374	6.86549	8.00964	AT1G23190.1	9.53991	9.47009	9.54922	11.1196	10.4446	10.315	9.72053	9.87414	| phosphoglucomutase, cytoplasmic, putative / glucose phosphomutase, putative | chr1:8219946-8224186 FORWARD
83893	7.83683	7.72719	7.69298	8.00104	8.15921	7.5595	7.79652	9.1677	AT4G37760.1	9.95978	8.333	9.38193	10.7881	11.7906	11.6782	9.0849	9.02335	SQE3 | SQE3 (squalene epoxidase 3); squalene monooxygenase | chr4:17744085-17746426 FORWARD
83931	9.24341	9.30695	9.10419	9.11456	9.06685	8.84899	9.24009	10.4108	AT3G12120.1	11.8167	12.3792	12.5307	11.5226	12.9992	12.7592	13.0952	11.5707	FAD2 | FAD2 (FATTY ACID DESATURASE 2); delta12-fatty acid dehydrogenase/ omega-6 fatty acid desaturase | chr3:3860592-3861743 REVERSE
83991	9.76432	10.1005	9.97042	10.3073	11.0036	10.1401	9.03453	11.1831	AT5G19770.1	12.0042	12.3483	12.1696	9.77254	12.0125	11.8618	12.1353	11.7361	TUA3 | TUA3; structural constituent of cytoskeleton | chr5:6682761-6684474 REVERSE
83996	7.46274	7.45675	7.4222	7.49909	7.40508	7.5151	7.21109	8.71281	AT3G29270.1	6.48522	7.6517	7.66178	8.23648	8.59667	8.35173	7.81745	7.62075	| ubiquitin-protein ligase | chr3:11235326-11236117 FORWARD
84012	11.1801	11.6492	11.26	11.3087	11.4494	11.1368	11.2644	12.988	AT1G15690.1	12.8031	12.4697	12.441	11.2724	11.4911	11.2648	12.838	12.4778	AVP1, ATAVP3, AVP-3 | AVP1; ATPase/ hydrogen-translocating pyrophosphatase | chr1:5399115-5402185 FORWARD
84093	7.38906	7.88972	7.41908	8.13479	7.53685	7.57225	7.09351	8.68429	AT1G63770.3	11.108	10.7073	10.8598	11.8003	11.318	10.959	10.8541	10.0745	| peptidase M1 family protein | chr1:23657791-23664243 REVERSE
84164	8.65734	8.77368	8.72358	8.72579	8.89127	8.91004	8.51367	10.1087	AT5G42090.1	9.2901	9.43152	9.45233	10.3732	10.9873	10.5635	9.94941	9.86282	| LOCATED IN: endomembrane system, integral to membrane; EXPRESSED IN: 24 plant structures; EXPRESSED DURING: 14 growth stages; CONTAINS InterPro
84227	9.06458	9.69529	9.15445	9.8793	9.77432	9.6749	8.4375	10.7899	AT1G26570.1	7.6959	7.97684	8.14324	4.86886	5.75842	6.09298	8.53369	8.36173	UGD1, ATUGD1 | UGD1 (UDP-GLUCOSE DEHYDROGENASE 1); NAD or NADH binding / UDP-glucose 6-dehydrogenase/ binding / catalytic/ coenzyme binding / oxid
84233	11.1013	11.2467	10.5267	10.9928	11.5731	10.5737	10.7189	12.2302		#N/A	#N/A	#N/A	#N/A	#N/A	#N/A	#N/A	#N/A
84242	13.5605	13.7193	13.3648	13.7427	13.5632	13.4087	13.6292	15.1487	AT3G08580.1	13.3456	13.4308	13.4547	13.6183	13.2917	13.0564	13.5404	13.3657	AAC1 | AAC1 (ADP/ATP CARRIER 1); ATP:ADP antiporter/ binding | chr3:2605706-2607030 REVERSE
84311	6.57492	7.50733	6.5395	7.13717	6.92812	6.5189	6.70829	8.50796	AT5G34850.1	11.4314	11.0898	11.2964	12.6961	13.5633	12.7399	11.4183	10.9268	ATPAP26, PAP26 | PAP26 (PURPLE ACID PHOSPHATASE 26); acid phosphatase/ protein serine/threonine phosphatase | chr5:13108475-13111217 REVERSE
84381	8.81212	8.89305	8.87763	9.34884	8.34263	8.91388	7.79356	9.98819	AT3G08580.1	13.3456	13.4308	13.4547	13.6183	13.2917	13.0564	13.5404	13.3657	AAC1 | AAC1 (ADP/ATP CARRIER 1); ATP:ADP antiporter/ binding | chr3:2605706-2607030 REVERSE
84397	8.15246	8.35125	8.08196	9.57929	8.73172	9.75932	7.53363	9.45134	AT1G12000.1	9.28082	10.6243	9.98328	7.34203	9.11668	9.11775	9.9926	9.90705	| pyrophosphate--fructose-6-phosphate 1-phosphotransferase beta subunit, putative / pyrophosphate-dependent 6-phosphofructose-1-kinase, putative
84407	7.52438	7.58511	7.37011	7.88104	7.6297	7.83484	7.53995	8.64808	AT1G59900.1	10.6302	10.5878	10.4629	10.8426	10.9367	10.4601	10.6248	10.5237	AT-E1 ALPHA | AT-E1 ALPHA; oxidoreductase, acting on the aldehyde or oxo group of donors, disulfide as acceptor / pyruvate dehydrogenase (acetyl-t
84417	5.37797	5.19366	5.30582	5.21131	4.94052	5.04817	5.20435	6.67574		#N/A	#N/A	#N/A	#N/A	#N/A	#N/A	#N/A	#N/A
84439	12.8021	12.9869	12.752	13.0554	13.4572	12.9176	13.3079	14.8583	AT3G43810.1	10.6106	11.1191	10.66	8.63674	9.26326	9.41549	10.7085	10.6799	CAM7 | CAM7 (CALMODULIN 7); calcium ion binding | chr3:15664619-15666355 REVERSE
84456	9.70387	9.80603	9.7502	10.2907	9.69953	10.0102	9.63615	10.7815	AT5G52840.1	10.8096	10.6605	10.4348	10.5434	10.4112	10.1437	10.6536	10.7896	| NADH-ubiquinone oxidoreductase-related | chr5:21413718-21414794 FORWARD
84472	9.92112	10.4294	10.4393	10.416	9.83752	10.2854	10.7081	11.8363	AT4G11010.1	11.6568	11.5378	11.4957	11.4488	11.4325	10.8752	11.6367	11.8291	NDPK3 | NDPK3 (NUCLEOSIDE DIPHOSPHATE KINASE 3); ATP binding / nucleoside diphosphate kinase | chr4:6732780-6734298 REVERSE
84508	10.0649	11.094	10.3558	10.9337	10.5201	10.383	11.3755	12.4229	AT5G17310.2	10.2301	9.01521	9.22865	9.91223	11.6149	11.1575	9.62391	9.36762	| UTP--glucose-1-phosphate uridylyltransferase, putative / UDP-glucose pyrophosphorylase, putative / UGPase, putative | chr5:5696955-5700845 REVE
84511	7.24986	6.83753	6.46363	7.73208	7.71825	7.66461	8.07874	9.64596		#N/A	#N/A	#N/A	#N/A	#N/A	#N/A	#N/A	#N/A
84516	7.26907	7.02407	7.79708	7.2781	7.20486	7.15463	7.21384	9.08443	AT3G30775.1	9.93443	11.6736	11.3347	9.50245	12.5764	12.0999	11.7809	11.5365	ERD5, PRODH, AT-POX, ATPOX, ATPDH, PRO1 | ERD5 (EARLY RESPONSIVE TO DEHYDRATION 5); proline dehydrogenase | chr3:12448880-12451126 REVERSE
84518	7.25366	7.05404	6.50957	7.05019	7.7166	6.69046	7.31745	9.28408	AT3G57530.1	10.081	7.50689	7.64207	9.53846	9.88651	9.78758	8.34021	8.17935	CPK32, ATCPK32, CDPK32 | CPK32 (CALCIUM-DEPENDENT PROTEIN KINASE 32); calcium-dependent protein kinase C/ calmodulin-dependent protein kinase/ kin
84519	12.1095	12.5899	12.0516	12.966	12.5834	12.6977	11.5108	13.9137	AT5G03690.2	6.18066	5.78105	5.92443	6.53044	6.63899	11.0285	6.94381	7.9739	| fructose-bisphosphate aldolase, putative | chr5:963389-964982 REVERSE
84531	7.62669	7.9858	5.91412	7.64607	7.52213	6.70737	7.06494	10.068	AT3G18485.1	#N/A	#N/A	#N/A	#N/A	#N/A	#N/A	#N/A	#N/A	ILR2 | ILR2 (IAA-LEUCINE RESISTANT 2) | chr3:6341918-6343178 REVERSE
84560	8.53428	8.91509	8.4596	9.07597	9.07772	8.39035	8.76612	10.4909	AT2G22500.1	10.7749	8.28351	9.38352	11.8414	10.6295	10.5159	10.8208	9.30035	UCP5, ATPUMP5, DIC1 | UCP5 (UNCOUPLING PROTEIN 5); binding | chr2:9563531-9564472 REVERSE
84604	8.07246	7.76815	7.7198	8.69544	7.41704	11.6454	7.73785	9.49008		#N/A	#N/A	#N/A	#N/A	#N/A	#N/A	#N/A	#N/A
84614	7.01873	6.78914	6.8061	7.01836	7.08228	6.78138	6.27041	8.96085	no hit	#N/A	#N/A	#N/A	#N/A	#N/A	#N/A	#N/A	#N/A	no hit
84623	11.199	11.4525	11.1432	11.3973	12.0043	11.1922	11.7263	13.0308	AT5G14670.1	4.93803	4.35422	4.73155	4.67688	4.28847	7.41173	4.43889	5.55228	ATARFA1B | ATARFA1B (ADP-ribosylation factor A1B); GTP binding / phospholipase activator/ protein binding | chr5:4729319-4730495 FORWARD
84654	6.13145	6.21308	5.91435	7.44095	6.40385	7.28822	5.80918	7.2057	AT4G11820.2	9.67189	11.1222	11.3508	7.18057	8.92808	9.61896	9.83396	10.039	MVA1 | MVA1; acetyl-CoA C-acetyltransferase/ hydroxymethylglutaryl-CoA synthase | chr4:7109124-7111901 REVERSE
84682	5.17315	5.18181	5.37377	5.95463	5.66936	7.39923	5.49994	9.28703	AT3G19090.1	3.98421	3.68527	4.67176	3.90919	3.79025	4.60187	3.30112	3.56586	| RNA-binding protein, putative | chr3:6601466-6603709 FORWARD
84746	7.56961	7.90184	7.23078	7.68176	7.70144	7.36176	7.64387	9.16316	AT3G47550.1	8.0275	8.2199	8.17899	9.50324	10.0972	9.52091	8.73126	8.36348	| zinc finger (C3HC4-type RING finger) family protein | chr3:17523841-17524942 FORWARD
84789	13.9386	13.2367	11.8505	13.2074	15.6378	11.4094	13.7722	15.0415	AT5G64250.2	8.10473	8.34013	8.35325	10.7212	9.54029	9.3583	8.56678	7.9425	| 2-nitropropane dioxygenase family / NPD family | chr5:25697623-25698945 REVERSE
84794	10.4112	10.4708	9.57287	10.4625	10.3294	10.4203	10.0757	11.4672		#N/A	#N/A	#N/A	#N/A	#N/A	#N/A	#N/A	#N/A
84832	9.0638	9.58555	8.67175	9.73334	8.99316	10.1137	8.2142	10.8174	AT1G09210.1	10.341	12.4465	12.3553	10.639	8.57248	8.50794	11.5246	11.5226	| calreticulin 2 (CRT2) | chr1:2973217-2976655 REVERSE
84854	10.6691	10.7427	10.7123	11.0541	10.6227	10.9257	10.7254	11.935	AT2G33040.1	11.6282	11.636	11.5195	11.8986	11.8467	11.4668	11.8372	11.6219	| ATP synthase gamma chain, mitochondrial (ATPC) | chr2:14018978-14021047 REVERSE
84870	7.39232	7.66789	7.42171	8.02988	7.83794	7.93801	7.09591	8.71051	AT3G05420.1	8.46231	8.79423	8.64703	7.5965	7.58899	7.58139	8.70726	8.622	ACBP4 | ACBP4 (ACYL-COA BINDING PROTEIN 4); acyl-CoA binding | chr3:1561880-1567047 FORWARD
84889	8.30829	7.76902	8.08607	9.42292	7.73577	12.4964	8.01246	10.401		#N/A	#N/A	#N/A	#N/A	#N/A	#N/A	#N/A	#N/A
84893	7.56983	7.61857	7.2857	7.6628	7.16182	7.36394	8.1987	9.49751	AT1G01050.1	10.1793	9.81005	9.94758	9.96985	9.60725	9.77912	10.3107	10.5037	AtPPa1 | AtPPa1 (Arabidopsis thaliana pyrophosphorylase 1); inorganic diphosphatase | chr1:31382-32670 REVERSE
84897	8.82325	9.29811	8.78559	9.66217	9.38465	9.37519	8.17362	9.84546	AT5G10840.1	9.12185	9.63252	9.36585	8.42389	7.7463	7.71441	9.7466	9.80808	| endomembrane protein 70, putative | chr5:3424910-3427797 REVERSE
84906	7.71176	7.09921	7.17672	8.67264	6.86256	12.0731	7.16533	9.63044		#N/A	#N/A	#N/A	#N/A	#N/A	#N/A	#N/A	#N/A
84910	6.21034	6.17888	6.16569	6.71333	6.30347	6.50131	5.82153	7.39421		#N/A	#N/A	#N/A	#N/A	#N/A	#N/A	#N/A	#N/A
85028	6.92098	6.90192	6.31949	8.09174	6.57626	8.20584	6.05355	8.74214	AT5G56350.1	7.70868	8.19615	7.94241	10.4855	9.44511	9.13122	8.46863	7.73067	| pyruvate kinase, putative | chr5:22820254-22822529 REVERSE
85061	7.82989	8.04559	6.23363	7.63793	6.8456	6.88502	7.3626	10.0254		#N/A	#N/A	#N/A	#N/A	#N/A	#N/A	#N/A	#N/A
85084	10.1603	10.6317	9.53727	11.1385	11.64	10.1838	10.7645	12.1725	AT2G01140.1	9.35719	11.0904	10.7118	10.0249	9.53397	9.60198	10.3213	10.0332	| fructose-bisphosphate aldolase, putative | chr2:95006-96491 REVERSE
85099	8.21387	8.32718	8.08282	8.9055	8.54143	8.63731	8.16633	9.42517		#N/A	#N/A	#N/A	#N/A	#N/A	#N/A	#N/A	#N/A
85140	10.4874	9.96919	9.1885	12.1672	13.7689	11.0752	10.7744	11.9099	AT2G27510.1	8.71233	11.0811	10.7577	9.19367	9.6242	10.5971	10.6035	10.0404	ATFD3 | ATFD3 (ferredoxin 3); 2 iron, 2 sulfur cluster binding / electron carrier/ iron-sulfur cluster binding | chr2:11758281-11758748 REVERSE
85153	9.86034	10.627	9.79796	12.1987	10.059	10.9976	12.4709	14.4861	AT2G37770.2	4.66489	6.11567	7.70443	12.7037	7.38244	8.03911	5.79024	6.10012	| aldo/keto reductase family protein | chr2:15834888-15836659 FORWARD
85166	9.32843	9.81679	9.2413	10.1907	10.4187	9.98524	8.25755	10.9083	AT5G62690.1	11.3458	13.3508	13.1108	8.87496	10.8889	10.4716	13.0786	12.3849	TUB2 | TUB2; GTP binding / GTPase/ structural molecule | chr5:25181560-25183501 FORWARD
85176	6.57898	6.65742	6.6638	6.77355	6.7276	6.71378	6.6755	7.66147	AT2G20860.1	10.9265	9.64182	10.1076	10.3596	10.1936	10.4942	9.51789	10.1643	LIP1 | LIP1 (LIPOIC ACID SYNTHASE 1); lipoic acid synthase | chr2:8979636-8980983 FORWARD
85185	6.70157	6.33651	6.53007	6.43415	6.71311	6.44737	6.47473	7.95151	AT1G78560.1	7.79403	7.37976	7.22898	6.1669	6.6805	6.06198	7.36271	6.9614	| bile acid:sodium symporter family protein | chr1:29546846-29548764 REVERSE
85230	6.96	6.52691	6.4499	7.12001	6.82581	7.88226	6.1782	8.04616	AT5G62500.1	6.32769	7.42117	7.16965	4.93352	5.40789	7.63068	7.06154	7.08331	ATEB1B, ATEB1, EB1B | ATEB1B (END BINDING PROTEIN 1B); microtubule binding | chr5:25092929-25095006 FORWARD
85236	6.49716	6.88551	5.91049	6.28787	5.65008	6.26094	5.56866	7.61179	AT5G03690.2	6.18066	5.78105	5.92443	6.53044	6.63899	11.0285	6.94381	7.9739	| fructose-bisphosphate aldolase, putative | chr5:963389-964982 REVERSE
85254	7.9585	8.80103	8.10552	9.01491	8.02134	8.25912	8.40684	10.1598	AT5G17310.2	10.2301	9.01521	9.22865	9.91223	11.6149	11.1575	9.62391	9.36762	| UTP--glucose-1-phosphate uridylyltransferase, putative / UDP-glucose pyrophosphorylase, putative / UGPase, putative | chr5:5696955-5700845 REVE
85265	8.85344	9.05316	8.65534	9.71377	8.60513	9.86845	8.86719	9.97225	AT4G31750.1	6.89593	7.1013	7.14884	8.51359	7.82219	7.73603	7.6524	7.73734	WIN2 | WIN2 (HOPW1-1-INTERACTING 2); protein serine/threonine phosphatase | chr4:15364657-15367207 REVERSE
85277	10.4873	11.0712	10.6572	11.3539	10.9913	11.0752	10.448	12.8077	AT1G13440.1	13.1368	12.7893	12.9727	12.9289	12.6753	12.6053	12.9358	12.8391	GAPC-2, GAPC2 | GAPC2 (GLYCERALDEHYDE-3-PHOSPHATE DEHYDROGENASE C2); NAD or NADH binding / binding / catalytic/ glyceraldehyde-3-phosphate dehydro
85321	9.38192	10.2874	9.37412	10.5757	10.1921	9.89886	8.47601	10.4195	AT4G14960.2	11.8854	12.7669	12.4958	9.36853	10.5264	11.0023	12.4425	12.0315	TUA6 | TUA6; structural constituent of cytoskeleton | chr4:8548769-8550319 REVERSE
85335	7.35743	7.81858	7.97956	7.22561	6.53841	7.0925	6.89812	9.11721		#N/A	#N/A	#N/A	#N/A	#N/A	#N/A	#N/A	#N/A
85350	8.71801	8.9627	8.87276	9.19032	8.73307	8.90526	8.22718	10.0352	AT1G15690.1	12.8031	12.4697	12.441	11.2724	11.4911	11.2648	12.838	12.4778	AVP1, ATAVP3, AVP-3 | AVP1; ATPase/ hydrogen-translocating pyrophosphatase | chr1:5399115-5402185 FORWARD
85384	9.19925	9.38936	9.24188	10.043	9.29998	9.63266	8.80769	10.7446	AT5G08680.1	#N/A	#N/A	#N/A	#N/A	#N/A	#N/A	#N/A	#N/A	| ATP synthase beta chain, mitochondrial, putative | chr5:2821992-2824683 FORWARD
85385	7.19326	7.44103	6.76914	8.0093	7.6433	7.25147	7.20512	9.3085	AT5G07290.1	7.55957	8.58519	8.47294	8.31361	9.07577	8.90276	7.99355	7.56578	AML4 | AML4 (ARABIDOPSIS MEI2-LIKE 4); RNA binding / nucleic acid binding / nucleotide binding | chr5:2294248-2298491 FORWARD
85386	5.20694	4.9871	4.58567	5.05625	5.03871	4.85106	4.95234	7.08979	AT2G13620.1	2.82953	2.18092	2.21315	2.45002	2.46275	7.46011	2.40239	2.53968	ATCHX15, CHX15 | ATCHX15; monovalent cation:proton antiporter/ sodium:hydrogen antiporter | chr2:5678006-5680621 FORWARD
85387	9.08858	8.87846	8.71123	8.85007	8.98079	8.74493	8.23699	10.303	AT5G67560.1	9.75887	9.27375	9.16028	9.05361	9.46371	9.90613	9.15427	9.47095	ATARLA1D | ATARLA1D (ADP-ribosylation factor-like A1D); GTP binding | chr5:26950579-26951913 FORWARD
85392	7.14207	7.52316	7.49974	7.91266	7.39365	7.68597	7.18194	8.69615	AT1G51980.1	10.8628	10.8818	10.684	11.7472	11.5201	11.0841	11.0346	10.187	| mitochondrial processing peptidase alpha subunit, putative | chr1:19323692-19326771 REVERSE
85397	8.48188	8.33233	8.3448	8.56731	8.35397	8.47813	8.20032	9.51349	AT4G00720.1	9.00703	8.56575	8.4419	8.47342	9.08628	10.2299	8.84343	8.37745	ATSK32 | ATSK32 (SHAGGY-LIKE PROTEIN KINASE 32); ATP binding / kinase/ protein kinase/ protein serine/threonine kinase/ protein tyrosine kinase |
85407	7.51453	7.55755	7.29445	8.0523	7.92728	8.04314	7.50117	9.20821	AT2G44350.1	9.94814	10.4706	10.2004	11.7932	11.2165	10.8045	10.096	9.99966	ATCS, CSY4 | ATCS; ATP binding / ATP citrate synthase/ citrate (SI)-synthase | chr2:18316673-18320524 FORWARD
85439	7.02061	6.96175	6.63933	7.02971	7.29913	6.86948	6.9771	8.6212	AT4G17730.1	8.25088	9.22262	9.13666	8.34419	8.77544	8.74091	9.31249	8.35482	SYP23, ATSYP23 | SYP23 (SYNTAXIN OF PLANTS 23); SNAP receptor | chr4:9865351-9866635 FORWARD
85610	6.07481	5.52961	5.36372	8.53096	7.81108	6.4814	6.41029	7.56498	AT4G36250.1	9.40114	9.72354	9.98129	7.90273	10.3912	9.66703	10.6103	10.3304	ALDH3F1 | ALDH3F1 (Aldehyde Dehydrogenase 3F1); 3-chloroallyl aldehyde dehydrogenase/ aldehyde dehydrogenase (NAD) | chr4:17151029-17153381 FORWAR
85652	7.3032	7.902	7.38639	8.02925	7.47824	7.61143	7.64547	8.76859	AT3G22200.1	10.3327	10.9851	10.6626	12.0679	12.1925	12.2677	11.086	10.5306	POP2, GABA-T, HER1 | POP2 (POLLEN-PISTIL INCOMPATIBILITY 2); 4-aminobutyrate transaminase/ 4-aminobutyrate:pyruvate transaminase | chr3:7835286-78
85653	8.25537	8.2957	7.89332	8.23797	8.51897	8.01868	7.78336	9.61091	AT5G08160.1	8.63756	8.86998	8.64342	8.70543	8.11393	8.52261	9.27349	9.1573	ATPK3 | ATPK3; ATP binding / kinase/ protein kinase/ protein serine/threonine kinase | chr5:2625903-2627942 REVERSE
85691	7.8788	8.20865	7.95559	8.55442	7.93848	8.08241	7.88718	9.05953	AT5G50850.1	10.7543	10.5217	10.3835	11.2447	10.9195	10.5373	10.4396	10.1499	MAB1 | MAB1 (MACCI-BOU); catalytic/ pyruvate dehydrogenase (acetyl-transferring) | chr5:20689671-20692976 FORWARD
85799	6.63695	6.57235	6.46662	6.9169	6.95229	7.10749	6.07038	7.79803	AT1G47270.1	7.54563	8.04257	8.11115	8.24052	7.80225	12.4616	8.06292	9.63955	AtTLP6 | AtTLP6 (TUBBY LIKE PROTEIN 6); phosphoric diester hydrolase/ transcription factor | chr1:17326828-17328564 FORWARD
85821	8.25025	8.72015	8.21798	9.32164	8.37966	8.29734	8.33978	9.39973	AT1G72330.1	#N/A	#N/A	#N/A	#N/A	#N/A	#N/A	#N/A	#N/A	ALAAT2 | ALAAT2 (ALANINE AMINOTRANSFERASE 2); ATP binding / L-alanine:2-oxoglutarate aminotransferase | chr1:27233637-27236571 FORWARD
86001	6.42687	6.46541	6.29487	6.83742	6.94321	6.65055	6.32182	7.76566	AT5G51640.1	6.69314	6.55608	6.90084	9.69252	9.20005	8.66698	7.0746	7.47598	YLS7 | YLS7 | chr5:20975401-20977378 REVERSE
86094	6.98954	7.21909	6.84681	9.94883	7.30446	7.82213	7.52075	8.61097	AT1G54220.1	8.18172	6.13903	6.46202	7.18753	6.33471	6.20234	7.41037	7.88949	| dihydrolipoamide S-acetyltransferase, putative | chr1:20246460-20250208 REVERSE
86103	5.4216	5.65417	5.33785	5.1876	5.44831	5.49404	5.32102	7.01086		#N/A	#N/A	#N/A	#N/A	#N/A	#N/A	#N/A	#N/A
86167	13.1517	13.758	13.2815	13.0873	13.5875	12.2687	13.0191	14.4814	AT2G36880.1	11.3848	11.6622	11.869	10.3019	9.82733	11.0099	11.5253	11.7043	MAT3 | MAT3 (methionine adenosyltransferase 3); copper ion binding / methionine adenosyltransferase | chr2:15479721-15480893 REVERSE
86271	8.05483	7.97577	8.05482	8.03968	8.13809	8.2415	8.38463	10.1544	AT5G07490.1	#N/A	#N/A	#N/A	#N/A	#N/A	#N/A	#N/A	#N/A	| unknown protein | chr5:2370248-2371003 FORWARD
86273	8.95727	9.26315	9.21539	9.80339	9.35838	9.10985	10.0297	11.5287	AT5G19440.1	8.77042	10.3295	9.94282	11.5532	5.47698	6.51012	10.8064	10.0684	| cinnamyl-alcohol dehydrogenase, putative (CAD) | chr5:6556493-6558123 FORWARD
86365	8.09433	7.9881	7.7094	8.1988	8.21771	7.85229	7.82454	10.1096	AT1G49160.1	5.04906	5.3518	5.08749	5.04472	6.55569	8.00636	5.12703	5.07855	WNK7 | WNK7; kinase/ protein kinase | chr1:18179473-18181851 REVERSE
86380	8.37085	8.53784	7.61054	8.82329	7.73853	8.83931	7.31052	9.96087	AT2G35120.1	7.88732	9.92791	9.27324	6.85368	9.09876	9.38418	10.0896	9.83673	| glycine cleavage system H protein, mitochondrial, putative | chr2:14805913-14807274 REVERSE
86472	7.94611	7.70261	7.48979	8.11821	8.06342	7.75414	7.18232	9.50712	AT1G12580.1	8.07292	6.8325	6.79778	7.01566	6.74618	6.69653	6.86063	6.6062	PEPKR1 | PEPKR1 (Phosphoenolpyruvate carboxylase-related kinase 1); ATP binding / kinase/ protein kinase/ protein serine/threonine kinase | chr1:4
86504	6.26977	6.58086	6.25929	6.92512	6.42465	7.10199	6.58243	7.66559	AT3G46920.1	5.27136	6.98805	6.33786	6.85472	5.52076	5.14792	5.9052	5.4919	| protein kinase family protein | chr3:17280430-17284857 REVERSE
86517	9.18804	9.54967	8.77699	9.35634	9.37373	9.29438	8.89013	10.2892	AT5G14670.1	4.93803	4.35422	4.73155	4.67688	4.28847	7.41173	4.43889	5.55228	ATARFA1B | ATARFA1B (ADP-ribosylation factor A1B); GTP binding / phospholipase activator/ protein binding | chr5:4729319-4730495 FORWARD
86682	9.29767	8.93515	9.13272	9.23523	9.80452	9.31097	8.74074	10.4254	AT1G75840.1	8.3736	9.01415	8.71773	7.43894	9.13056	8.63493	9.04596	8.41622	ARAC5, ATGP3, ROP4, ATROP4 | ARAC5 (RAC-LIKE GTP BINDING PROTEIN 5); GTP binding / GTPase | chr1:28475964-28477377 FORWARD
86722	6.11914	5.95617	5.66343	6.23715	6.09934	5.90871	5.80322	9.10621	AT3G02520.1	9.98848	11.1932	10.5978	10.7574	9.90577	10.0111	10.9759	10.356	GRF7, GF14 NU | GRF7 (GENERAL REGULATORY FACTOR 7); protein binding / protein phosphorylated amino acid binding | chr3:526800-527915 REVERSE
86748	6.05257	5.9894	6.07139	6.462	6.2083	6.11891	5.82707	7.47829		#N/A	#N/A	#N/A	#N/A	#N/A	#N/A	#N/A	#N/A
86833	7.38298	7.58713	7.27312	8.1094	7.31633	7.68163	7.65086	8.75355	AT5G66760.1	9.65613	10.3946	10.2263	13.0822	13.1116	12.2981	10.554	10.423	SDH1-1 | SDH1-1; ATP binding / succinate dehydrogenase | chr5:26653776-26657224 FORWARD
86984	9.61873	9.8191	9.68263	10.3254	9.76962	9.95004	9.495	11.2753	AT5G08680.1	#N/A	#N/A	#N/A	#N/A	#N/A	#N/A	#N/A	#N/A	| ATP synthase beta chain, mitochondrial, putative | chr5:2821992-2824683 FORWARD
87005	5.30038	5.06373	4.58176	8.30804	10.1906	7.76266	6.04248	8.07562	AT3G54340.1	2.97799	11.0691	11.1119	8.78342	12.863	12.4064	7.80098	9.69463	AP3, ATAP3 | AP3 (APETALA 3); DNA binding / transcription factor | chr3:20119428-20121087 REVERSE
87035	5.1112	5.18333	5.57252	5.668	7.89471	5.49458	5.4722	7.97892	AT3G58120.1	9.22998	6.91554	7.5929	3.26407	9.21698	8.38087	5.64094	7.243	ATBZIP61, BZIP61 | BZIP61; DNA binding / transcription activator/ transcription factor | chr3:21521289-21523078 REVERSE
87103	5.96321	5.96651	5.59316	6.2065	6.24879	6.08171	5.55025	7.11782	AT4G14160.3	9.42956	9.16437	9.1465	9.61997	9.76496	9.53438	9.41515	8.71931	| transport protein, putative | chr4:8167574-8172266 FORWARD
87122	11.3172	11.5674	11.2882	11.7644	11.7513	11.5756	11.2922	13.1086	AT3G43810.1	10.6106	11.1191	10.66	8.63674	9.26326	9.41549	10.7085	10.6799	CAM7 | CAM7 (CALMODULIN 7); calcium ion binding | chr3:15664619-15666355 REVERSE
87167	8.36658	8.11389	7.29648	11.9929	12.7778	11.1644	9.23986	11.8581	AT5G20240.1	3.68925	10.3526	10.5227	5.99994	12.4022	12.3145	3.51183	5.40794	PI | PI (PISTILLATA); DNA binding / transcription factor | chr5:6829203-6831208 FORWARD
87201	5.67895	5.73361	5.06943	6.35175	5.99926	5.95552	5.57752	6.94817	AT5G07440.2	9.27792	9.03542	9.02735	11.2879	10.8362	11.7927	9.616	10.6314	GDH2 | GDH2 (GLUTAMATE DEHYDROGENASE 2); ATP binding / glutamate dehydrogenase [NAD(P)+]/ glutamate dehydrogenase/ oxidoreductase | chr5:2356153-2
87217	5.46252	5.29961	4.91261	5.18887	5.36496	5.70752	5.04077	7.92211	AT4G14240.1	8.27857	6.98084	7.31943	8.18617	8.29897	7.77181	6.37863	6.88365	| FUNCTIONS IN: molecular_function unknown; INVOLVED IN: biological_process unknown; LOCATED IN: cellular_component unknown; EXPRESSED IN: 23 pla
87224	8.03014	8.03629	7.86162	7.98867	8.0487	7.80776	7.75475	9.32767	AT3G53570.2	7.78639	8.32127	8.424	8.26587	8.72889	8.8818	8.23915	8.19172	AFC1, AME2 | AFC1 (ARABIDOPSIS FUS3-COMPLEMENTING GENE 1); ATP binding / kinase/ protein kinase/ protein serine/threonine kinase/ protein tyrosine
87225	6.61816	7.47797	7.05538	8.09886	7.52779	6.99034	7.03098	8.06288	AT2G24520.1	5.82877	5.67433	5.73621	6.08511	4.66374	4.87328	4.88044	4.58505	AHA5 | AHA5 (Arabidopsis H(+)-ATPase 5); ATPase | chr2:10415522-10419730 FORWARD
87232	8.68441	8.49028	8.61899	8.30374	8.72324	8.57897	8.30338	10.2067	AT2G46210.1	4.56934	5.73096	5.67452	7.34979	7.23652	12.5796	7.21145	9.67827	| delta-8 sphingolipid desaturase, putative | chr2:18977542-18978891 FORWARD
87237	6.12253	6.13685	5.89743	6.63216	5.72722	6.44814	5.9442	7.28614	AT1G27340.1	6.9246	6.81807	6.82075	6.55557	5.42776	6.41202	6.42033	6.39794	| F-box family protein | chr1:9495741-9497857 FORWARD
87294	8.71801	9.2145	8.04015	10.0045	9.82409	9.26873	7.80985	9.97742	AT5G03690.2	6.18066	5.78105	5.92443	6.53044	6.63899	11.0285	6.94381	7.9739	| fructose-bisphosphate aldolase, putative | chr5:963389-964982 REVERSE
87323	7.68115	7.76349	7.14275	8.48443	7.74545	7.87386	7.70491	9.27087	AT2G05710.1	10.7184	11.5183	11.4804	12.9296	12.4739	11.6597	11.5397	10.4805	| aconitate hydratase, cytoplasmic, putative / citrate hydro-lyase/aconitase, putative | chr2:2141591-2146350 FORWARD
87364	6.57077	6.86047	6.60415	6.75321	7.01217	6.72372	6.67403	7.7578	AT3G16785.1	6.83905	6.93991	6.84681	8.79999	8.31252	8.11674	7.27115	6.45026	PLDP1, PLDZ1, PLDZETA1, PLD ZETA 1 | PLDP1 (PHOSPHOLIPASE D P1); phospholipase D | chr3:5711329-5718696 FORWARD
87416	7.38319	6.85828	8.45678	7.74289	7.08307	9.28299	7.8348	9.89214		#N/A	#N/A	#N/A	#N/A	#N/A	#N/A	#N/A	#N/A
87431	6.68929	6.59066	6.11539	6.33899	6.61017	6.40407	6.42406	7.73895	AT4G36945.1	#N/A	#N/A	#N/A	#N/A	#N/A	#N/A	#N/A	#N/A	| phospholipase C/ phosphoric diester hydrolase | chr4:17420098-17422047 REVERSE
87452	7.16763	6.51728	6.92548	6.42319	6.66807	6.34064	6.16828	9.6227		#N/A	#N/A	#N/A	#N/A	#N/A	#N/A	#N/A	#N/A
87496	7.13121	7.2625	7.16467	7.6176	8.05199	7.43203	7.27433	9.1435	AT3G02750.1	8.70146	8.02121	8.27241	8.5804	9.19737	8.66083	7.91749	6.85504	| protein phosphatase 2C family protein / PP2C family protein | chr3:593601-595457 REVERSE
87498	10.0821	10.1486	10.2428	10.4379	10.1942	10.4711	9.94222	11.2925	AT5G67500.1	10.168	9.77495	9.50266	10.8854	10.2961	10.2395	10.051	9.79316	VDAC2, ATVDAC2 | VDAC2 (VOLTAGE DEPENDENT ANION CHANNEL 2); voltage-gated anion channel | chr5:26935223-26937123 FORWARD
87526	9.62704	9.73238	9.64711	9.89748	9.48686	9.67434	9.62111	10.8046	AT5G13440.1	#N/A	#N/A	#N/A	#N/A	#N/A	#N/A	#N/A	#N/A	| ubiquinol-cytochrome C reductase iron-sulfur subunit, mitochondrial, putative / Rieske iron-sulfur protein, putative | chr5:4308431-4310022 REV
87531	6.01825	5.73545	5.70352	6.48987	5.96836	6.56889	5.6171	7.2037	AT3G52990.1	#N/A	#N/A	#N/A	#N/A	#N/A	#N/A	#N/A	#N/A	| pyruvate kinase, putative | chr3:19649046-19652237 FORWARD
87535	7.84413	7.85234	7.42979	8.21942	8.04526	8.08945	7.89623	9.29162	AT3G18750.1	7.89664	8.08133	8.17319	6.91051	6.6865	9.66133	7.92536	7.75835	WNK6, ZIK5, ATWNK6 | WNK6 (WITH NO K (=LYSINE) 6); kinase/ protein kinase | chr3:6454307-6456830 REVERSE
87577	7.4643	7.2283	7.34522	6.85611	7.32442	6.88062	7.30984	8.7876	AT4G14050.1	3.04887	3.58089	3.06677	2.89081	2.89523	3.03799	3.26547	2.78382	| pentatricopeptide (PPR) repeat-containing protein | chr4:8103645-8105483 REVERSE
87579	9.172	9.12239	9.49692	9.36964	8.6235	8.94753	9.37591	10.9979	AT2G16500.1	9.82768	10.1073	10.5084	10.7925	10.6409	10.4718	8.57445	9.38896	ADC1, ARGDC1, ARGDC, SPE1 | ADC1 (ARGININE DECARBOXYLASE 1); arginine decarboxylase | chr2:7150796-7152904 REVERSE
87685	6.89112	7.24402	6.88604	8.13482	7.17712	7.71156	6.62279	8.20795	AT5G37510.1	9.67115	10.0409	9.70174	10.7972	10.5851	10.0785	9.96226	9.29191	EMB1467 | EMB1467 (embryo defective 1467); NADH dehydrogenase (ubiquinone)/ NADH dehydrogenase/ electron carrier/ iron-sulfur cluster binding / ox
87687	6.51104	6.11553	6.42386	7.79504	6.23003	10.5682	6.21604	8.79424		#N/A	#N/A	#N/A	#N/A	#N/A	#N/A	#N/A	#N/A
87728	9.0634	8.99263	9.07983	9.46654	9.7058	9.34595	9.1094	10.757	AT1G02000.1	6.69354	6.50056	6.71158	8.1417	8.35536	11.66	7.34356	8.85826	GAE2 | GAE2 (UDP-D-GLUCURONATE 4-EPIMERASE 2); UDP-glucuronate 4-epimerase/ catalytic | chr1:346052-347356 FORWARD
87762	9.6259	9.35553	9.18353	9.59258	9.59612	9.3126	9.67783	11.6698		#N/A	#N/A	#N/A	#N/A	#N/A	#N/A	#N/A	#N/A
87807	6.34122	6.12196	6.14163	6.07315	6.06035	5.87806	5.85476	8.44758	AT5G10750.1	8.52024	7.17188	7.1943	7.81267	8.3425	8.58572	7.50231	7.21435	| unknown protein | chr5:3399072-3399980 FORWARD
87872	8.66347	8.24951	8.57892	8.57488	9.16129	8.46209	8.54397	11.0065	AT1G10740.1	8.0915	7.27268	7.44222	7.88748	9.02926	10.5787	7.49468	8.09979	| unknown protein | chr1:3568343-3570466 REVERSE
87915	5.62538	6.12036	5.46966	6.28308	6.08299	5.84845	5.2551	7.54928	AT3G51070.1	3.20445	2.66699	3.09851	3.32328	3.11418	5.71026	2.94713	2.93194	| dehydration-responsive protein-related | chr3:18969068-18972291 FORWARD
87940	6.2712	6.29096	5.88087	6.45815	6.17668	6.35905	5.80273	7.46209	AT4G15840.1	6.55591	6.91561	6.99197	7.5525	7.46159	7.06482	6.97486	6.13033	| protein binding | chr4:8996963-9000852 FORWARD
88042	11.8339	11.8561	11.2154	11.9655	12.1785	11.6058	11.2754	13.9125	AT1G35160.1	#N/A	#N/A	#N/A	#N/A	#N/A	#N/A	#N/A	#N/A	GRF4, 14-3-3PHI, GF14 PHI | GF14 PHI (GF14 PROTEIN PHI CHAIN); protein binding / protein phosphorylated amino acid binding | chr1:12867264-1286851
88049	11.4011	10.9942	11.0385	11.3243	11.7582	11.3907	11.7619	12.7849	AT3G46430.1	10.9715	11.3386	11.3313	11.55	11.2138	10.7393	11.4203	11.4563	| unknown protein | chr3:17087687-17088497 FORWARD
88165	8.50609	8.72291	7.97421	8.29417	8.34197	8.11083	8.27852	9.8451	AT3G60600.2	10.4514	11.4785	11.3	11.0466	11.4915	11.4018	11.488	11.2521	VAP27-1 | VAP (VESICLE ASSOCIATED PROTEIN); protein binding | chr3:22400537-22401650 FORWARD
88286	7.12929	7.08722	8.02432	7.44438	7.3445	7.37087	6.79683	9.5368	AT3G30775.1	9.93443	11.6736	11.3347	9.50245	12.5764	12.0999	11.7809	11.5365	ERD5, PRODH, AT-POX, ATPOX, ATPDH, PRO1 | ERD5 (EARLY RESPONSIVE TO DEHYDRATION 5); proline dehydrogenase | chr3:12448880-12451126 REVERSE
88289	5.07699	5.05569	4.78455	7.61048	5.89925	6.55215	5.27809	7.87148		#N/A	#N/A	#N/A	#N/A	#N/A	#N/A	#N/A	#N/A
88330	8.57771	8.36578	8.45031	9.00299	8.62406	9.07372	8.09498	9.70043	AT5G52560.1	8.53999	8.74599	9.02777	8.59355	9.2009	9.18907	8.5586	8.62801	ATUSP | ATUSP (ARABIDOPSIS THALIANA UDP-SUGAR PYROPHOSPHORYLASE); UTP-monosaccharide-1-phosphate uridylyltransferase/ UTP:arabinose-1-phosphate ur
88512	7.08167	6.91537	6.28325	6.25638	7.34338	6.28993	6.50278	10.8258	AT4G13450.2	2.87973	2.3798	2.32999	2.60623	2.95349	7.33038	2.62745	3.22053	| universal stress protein (USP) family protein | chr4:7815395-7815904 REVERSE
88513	9.65605	10.413	9.62421	10.2709	10.337	10.1156	8.7591	11.2282	AT5G62690.1	11.3458	13.3508	13.1108	8.87496	10.8889	10.4716	13.0786	12.3849	TUB2 | TUB2; GTP binding / GTPase/ structural molecule | chr5:25181560-25183501 FORWARD
88553	10.5515	11.5065	11.0463	10.6102	11.209	9.97881	11.6811	13.7662	AT2G36320.1	9.48059	8.18465	8.62126	10.032	11.2952	11.9817	9.07149	9.61165	| zinc finger (AN1-like) family protein | chr2:15229388-15229873 FORWARD
88579	6.02017	6.25525	6.11571	5.85202	5.77422	6.02927	5.58903	8.27871	AT5G19160.1	#N/A	#N/A	#N/A	#N/A	#N/A	#N/A	#N/A	#N/A	| unknown protein | chr5:6430725-6432456 FORWARD
88702	8.4409	8.32597	7.98637	8.36554	8.36835	8.22165	7.7442	9.81325	AT1G05520.1	6.89002	7.82994	7.50432	8.37822	7.86984	7.52156	7.73291	7.52701	| transport protein, putative | chr1:1631126-1635703 REVERSE
88718	8.61866	8.61979	8.674	8.48289	9.03827	8.50843	8.56699	10.5754	AT1G07420.1	7.38033	7.91526	7.75637	7.66449	8.4175	7.98948	7.72991	6.93575	ATSMO2, SMO2-1 | SMO2-1 (STEROL 4-ALPHA-METHYL-OXIDASE 2-1); 4-alpha-methyl-delta7-sterol-4alpha-methyl oxidase/ C-4 methylsterol oxidase | chr1:2
88749	6.20497	6.24879	6.30548	6.25085	6.10892	6.16597	6.15636	7.68289	AT1G71440.1	7.39231	7.87983	7.67721	6.80213	7.02939	6.57025	7.49418	7.56034	PFI, TFC E | PFI (PFIFFERLING) | chr1:26921271-26924373 REVERSE
88784	7.20342	7.13525	7.26866	7.42074	7.66597	7.41448	7.11472	9.42684	AT5G66020.1	2.86283	2.7904	4.51737	2.94605	2.82662	6.18757	2.64611	2.7813	IBS2, ATSAC1B, ATSAC6, SACIB | ATSAC1B (SUPPRESSOR OF ACTIN 1B); phosphatidylinositol-4,5-bisphosphate 5-phosphatase | chr5:26401193-26404691 REVE
88787	7.50267	6.8566	6.57559	7.11402	7.80778	7.17938	6.8277	9.03252		#N/A	#N/A	#N/A	#N/A	#N/A	#N/A	#N/A	#N/A
88847	6.52941	6.26122	6.27444	6.57276	6.57989	6.35414	6.09851	7.68483	AT4G22540.1	8.38465	6.71369	7.40129	7.27229	8.05345	8.5358	8.96262	8.14371	ORP2A | ORP2A (OSBP(OXYSTEROL BINDING PROTEIN)-RELATED PROTEIN 2A); oxysterol binding / phosphoinositide binding | chr4:11860969-11866108 REVERSE
88876	6.00933	5.88033	5.58957	6.11078	5.74299	6.42877	5.69655	7.41297	AT5G51840.1	7.96682	8.15611	7.65979	7.28252	7.4334	7.03986	7.62002	7.83247	| unknown protein | chr5:21072143-21074131 FORWARD
89033	6.99518	7.13772	6.74114	7.54805	6.97093	6.97251	7.11572	8.21077	AT2G05710.1	10.7184	11.5183	11.4804	12.9296	12.4739	11.6597	11.5397	10.4805	| aconitate hydratase, cytoplasmic, putative / citrate hydro-lyase/aconitase, putative | chr2:2141591-2146350 FORWARD
89047	7.45632	7.3846	7.30444	7.65965	7.67574	7.37203	7.13953	8.71539	AT4G10030.1	7.75307	7.46533	7.68548	5.91574	7.14061	7.25463	7.23597	7.22498	| hydrolase, alpha/beta fold family protein | chr4:6270490-6273098 REVERSE
89134	11.103	12.1772	11.2644	12.1976	12.0816	11.4217	10.2898	12.497	AT1G50010.1	9.69776	11.2709	10.9309	7.02541	8.29095	10.5572	10.9044	10.548	TUA2 | TUA2; structural constituent of cytoskeleton | chr1:18517737-18519729 FORWARD
89172	10.2459	9.59538	9.34417	10.184	10.7942	9.34692	10.6742	12.0873		#N/A	#N/A	#N/A	#N/A	#N/A	#N/A	#N/A	#N/A
89193	10.5437	10.9741	10.6091	11.6412	11.2808	11.8837	10.1271	12.045	AT1G12000.1	9.28082	10.6243	9.98328	7.34203	9.11668	9.11775	9.9926	9.90705	| pyrophosphate--fructose-6-phosphate 1-phosphotransferase beta subunit, putative / pyrophosphate-dependent 6-phosphofructose-1-kinase, putative
89218	7.10789	7.40612	7.27057	7.75555	7.76043	7.71698	7.79536	9.30883	AT4G21490.1	4.92427	4.3912	4.98856	5.29266	4.68582	4.87527	4.72762	4.55248	NDB3 | NDB3; NADH dehydrogenase | chr4:11436495-11439326 REVERSE
89255	8.35661	8.32233	7.81976	8.74821	7.5575	8.48307	7.93948	9.73881	AT1G27340.1	6.9246	6.81807	6.82075	6.55557	5.42776	6.41202	6.42033	6.39794	| F-box family protein | chr1:9495741-9497857 FORWARD
89280	9.16751	9.24201	9.09703	9.40006	9.50455	9.10211	8.88413	11.0266	AT1G50430.1	10.1215	10.1769	10.0724	9.84499	8.97031	8.55483	9.95404	10.0244	DWF5, PA, LE, ST7R, 7RED | DWF5 (DWARF 5); sterol delta7 reductase | chr1:18682175-18685555 REVERSE
89413	8.62026	8.7495	8.27824	9.0366	9.22488	8.83627	8.29617	10.7844		#N/A	#N/A	#N/A	#N/A	#N/A	#N/A	#N/A	#N/A
89465	8.21075	8.21925	7.9164	8.66081	8.55084	8.85066	7.91719	9.29911	AT2G44610.1	9.66808	9.58471	9.20858	9.07581	8.84065	8.69292	9.75711	9.43875	RAB6, ATRABH1B, ATRAB6A, RAB6A | RAB6A; GTP binding / protein binding | chr2:18411778-18413883 REVERSE
89481	7.73804	7.8672	6.97782	7.76421	7.54741	7.82306	8.02954	9.16394	AT3G19640.1	7.94214	9.50354	9.37884	9.52099	9.46594	9.00239	9.34635	9.31383	| magnesium transporter CorA-like family protein (MRS2-3) | chr3:6820969-6823104 FORWARD
89512	7.15584	7.34044	6.79347	7.53998	7.47683	7.26064	6.67069	9.15968	AT5G54310.1	8.44096	8.00657	7.91551	9.03825	8.90024	9.58642	8.11425	8.31479	AGD5 | AGD5 (ARF-GAP domain 5); ARF GTPase activator/ DNA binding / zinc ion binding | chr5:22057262-22061066 REVERSE
89544	7.75572	8.52412	8.17785	7.64619	7.89568	7.08206	9.32215	11.8847		#N/A	#N/A	#N/A	#N/A	#N/A	#N/A	#N/A	#N/A
89554	6.57399	6.30949	6.32285	6.59533	6.57961	6.5878	5.79012	8.39036	AT2G34770.1	10.1474	8.48762	8.84911	8.54397	9.45116	11.0981	8.60251	9.44433	FAH1 | FAH1 (FATTY ACID HYDROXYLASE 1); catalytic/ fatty acid alpha-hydroxylase | chr2:14666776-14668061 FORWARD
89577	10.9047	11.4169	11.1029	11.8957	11.432	11.5311	11.145	13.2331	AT5G14040.1	11.4992	11.9533	11.8029	11.7038	11.4457	11.4074	11.9662	11.7591	| mitochondrial phosphate transporter | chr5:4531059-4532965 REVERSE
89581	6.8042	6.97191	6.81447	6.74349	6.59265	6.87577	7.21684	8.40279		#N/A	#N/A	#N/A	#N/A	#N/A	#N/A	#N/A	#N/A
89600	9.61755	10.511	10.3071	10.9949	11.2617	9.88005	10.6752	12.9663	AT5G28840.1	10.25	10.2374	10.2174	10.0618	9.8273	9.00252	10.0794	9.74055	GME | GME (GDP-D-MANNOSE 3',5'-EPIMERASE); GDP-mannose 3,5-epimerase/ NAD or NADH binding / catalytic | chr5:10862472-10864024 REVERSE
89721	8.73143	8.37622	8.45478	8.49651	8.20878	8.672	7.85248	9.84505	AT3G12600.1	7.23332	8.60969	8.45538	7.64201	7.31282	9.40619	8.24435	8.38949	atnudt16 | atnudt16 (Arabidopsis thaliana Nudix hydrolase homolog 16); hydrolase | chr3:4004809-4005995 FORWARD
89745	7.02563	7.24614	6.84573	6.85444	6.86344	6.91665	7.15835	9.6087	AT4G23920.1	6.13632	6.47238	6.89599	6.61534	6.67693	6.70665	5.48944	5.26272	UGE2 | UGE2 (UDP-D-glucose/UDP-D-galactose 4-epimerase 2); UDP-glucose 4-epimerase/ protein dimerization | chr4:12431416-12433666 FORWARD
89750	7.67725	7.93713	8.22263	9.59042	11.3863	8.82487	8.4932	10.2092	AT4G37990.1	5.31196	4.87415	5.06251	13.3991	9.38067	9.96584	6.05499	8.86169	ELI3-2, ELI3, ATCAD8, CAD-B2 | ELI3-2 (ELICITOR-ACTIVATED GENE 3-2); aryl-alcohol dehydrogenase/ mannitol dehydrogenase | chr4:17855964-17857388 F
89788	7.31068	7.74462	7.47088	8.38683	8.22786	8.0906	6.77994	8.53477	AT4G34450.1	10.7547	11.3401	11.2464	10.3801	10.5802	10.4193	11.3765	10.8328	| coatomer gamma-2 subunit, putative / gamma-2 coat protein, putative / gamma-2 COP, putative | chr4:16471956-16476795 FORWARD
89805	6.11544	6.36782	5.93588	6.7827	7.23447	6.47154	5.3392	7.81361	AT5G66310.1	5.80915	8.43405	8.61988	4.60624	7.13814	8.46392	8.74326	7.17075	| kinesin motor family protein | chr5:26485786-26490304 REVERSE
89895	6.50264	6.1033	6.02502	6.19965	6.03433	6.45974	5.62681	7.53233		#N/A	#N/A	#N/A	#N/A	#N/A	#N/A	#N/A	#N/A
89925	6.76931	6.72499	6.46661	7.33847	6.67408	7.15555	6.09475	7.892	AT5G03690.1	6.18066	5.78105	5.92443	6.53044	6.63899	11.0285	6.94381	7.9739	| fructose-bisphosphate aldolase, putative | chr5:963389-964982 REVERSE
89974	8.01238	8.28953	7.85584	8.55976	7.83422	8.12201	8.01508	9.05566	AT4G20330.1	8.54656	8.8401	8.74308	10.1861	9.7271	9.77748	8.77512	9.0604	| transcription initiation factor-related | chr4:10982683-10984039 REVERSE
89979	5.49151	5.82719	5.2279	5.89959	5.50634	5.5574	5.93676	7.90619	AT3G62830.1	#N/A	#N/A	#N/A	#N/A	#N/A	#N/A	#N/A	#N/A	UXS2, ATUXS2, AUD1 | AUD1; UDP-glucuronate decarboxylase/ catalytic/ dTDP-glucose 4,6-dehydratase | chr3:23232539-23235353 FORWARD
89985	8.80651	9.15639	8.43721	7.9563	7.41844	8.91952	7.64926	10.4957	AT4G36740.1	2.95014	2.69999	2.92608	3.30328	5.01511	6.23345	3.63018	3.80749	HB-5, ATHB40 | ATHB40 (ARABIDOPSIS THALIANA HOMEOBOX PROTEIN 40); DNA binding / transcription factor | chr4:17314649-17316314 REVERSE
89999	8.355	8.3717	8.691	8.15596	8.80886	7.93394	8.83309	10.2829		#N/A	#N/A	#N/A	#N/A	#N/A	#N/A	#N/A	#N/A
90003	6.51054	7.02019	6.65088	7.05359	7.26574	6.95697	6.12939	8.4031	AT5G39320.1	8.32698	9.29565	8.85731	4.85805	7.05361	7.46524	9.37834	9.47517	| UDP-glucose 6-dehydrogenase, putative | chr5:15743254-15744696 FORWARD

## Sheet: B=13
poppy									Arabidopsis
geneName	C	F	L	MB	P	SB	S	St	TAIR9 Best Hit	L	SB	MB	S	P	St	C	F	TAIR9 Annotation
83744	9.91896	9.1288	8.21622	12.0109	11.8867	11.3874	9.05839	13.0562	AT3G54340.1	2.97799	11.0691	11.1119	8.78342	12.863	12.4064	7.80098	9.69463	AP3, ATAP3 | AP3 (APETALA 3); DNA binding / transcription factor | chr3:20119428-20121087 REVERSE
83763	6.14525	5.74246	5.18794	6.08293	7.65463	5.72054	5.8549	7.31174	AT1G69500.1	2.98192	11.9167	10.3839	4.0835	6.7804	4.52949	3.21208	2.92357	| electron carrier/ heme binding / iron ion binding / monooxygenase/ oxygen binding | chr1:26123960-26125909 FORWARD
83991	9.76432	10.1005	9.97042	10.3073	11.0036	10.1401	9.03453	11.1831	AT5G19770.1	12.0042	12.3483	12.1696	9.77254	12.0125	11.8618	12.1353	11.7361	TUA3 | TUA3; structural constituent of cytoskeleton | chr5:6682761-6684474 REVERSE
84789	13.9386	13.2367	11.8505	13.2074	15.6378	11.4094	13.7722	15.0415	AT5G64250.2	8.10473	8.34013	8.35325	10.7212	9.54029	9.3583	8.56678	7.9425	| 2-nitropropane dioxygenase family / NPD family | chr5:25697623-25698945 REVERSE
85140	10.4874	9.96919	9.1885	12.1672	13.7689	11.0752	10.7744	11.9099	AT2G27510.1	8.71233	11.0811	10.7577	9.19367	9.6242	10.5971	10.6035	10.0404	ATFD3 | ATFD3 (ferredoxin 3); 2 iron, 2 sulfur cluster binding / electron carrier/ iron-sulfur cluster binding | chr2:11758281-11758748 REVERSE
85166	9.32843	9.81679	9.2413	10.1907	10.4187	9.98524	8.25755	10.9083	AT5G62690.1	11.3458	13.3508	13.1108	8.87496	10.8889	10.4716	13.0786	12.3849	TUB2 | TUB2; GTP binding / GTPase/ structural molecule | chr5:25181560-25183501 FORWARD
85610	6.07481	5.52961	5.36372	8.53096	7.81108	6.4814	6.41029	7.56498	AT4G36250.1	9.40114	9.72354	9.98129	7.90273	10.3912	9.66703	10.6103	10.3304	ALDH3F1 | ALDH3F1 (Aldehyde Dehydrogenase 3F1); 3-chloroallyl aldehyde dehydrogenase/ aldehyde dehydrogenase (NAD) | chr4:17151029-17153381 FORWAR
87005	5.30038	5.06373	4.58176	8.30804	10.1906	7.76266	6.04248	8.07562	AT3G54340.1	2.97799	11.0691	11.1119	8.78342	12.863	12.4064	7.80098	9.69463	AP3, ATAP3 | AP3 (APETALA 3); DNA binding / transcription factor | chr3:20119428-20121087 REVERSE
87035	5.1112	5.18333	5.57252	5.668	7.89471	5.49458	5.4722	7.97892	AT3G58120.1	9.22998	6.91554	7.5929	3.26407	9.21698	8.38087	5.64094	7.243	ATBZIP61, BZIP61 | BZIP61; DNA binding / transcription activator/ transcription factor | chr3:21521289-21523078 REVERSE
87167	8.36658	8.11389	7.29648	11.9929	12.7778	11.1644	9.23986	11.8581	AT5G20240.1	3.68925	10.3526	10.5227	5.99994	12.4022	12.3145	3.51183	5.40794	PI | PI (PISTILLATA); DNA binding / transcription factor | chr5:6829203-6831208 FORWARD
87294	8.71801	9.2145	8.04015	10.0045	9.82409	9.26873	7.80985	9.97742	AT5G03690.2	6.18066	5.78105	5.92443	6.53044	6.63899	11.0285	6.94381	7.9739	| fructose-bisphosphate aldolase, putative | chr5:963389-964982 REVERSE
89750	7.67725	7.93713	8.22263	9.59042	11.3863	8.82487	8.4932	10.2092	AT4G37990.1	5.31196	4.87415	5.06251	13.3991	9.38067	9.96584	6.05499	8.86169	ELI3-2, ELI3, ATCAD8, CAD-B2 | ELI3-2 (ELICITOR-ACTIVATED GENE 3-2); aryl-alcohol dehydrogenase/ mannitol dehydrogenase | chr4:17855964-17857388 F
89805	6.11544	6.36782	5.93588	6.7827	7.23447	6.47154	5.3392	7.81361	AT5G66310.1	5.80915	8.43405	8.61988	4.60624	7.13814	8.46392	8.74326	7.17075	| kinesin motor family protein | chr5:26485786-26490304 REVERSE
both petal and stamen over sepal carpel, leaf but not fruit SB or MB with at least 1 fold change

## Sheet: st=168
stamen over sepal petal leaf but not carpel fruit SB or MB with at least 1 fold change
poppy									Arabidopsis
geneName	C	F	L	MB	P	SB	S	St	TAIR9 Best Hit	L	SB	MB	S	P	St	C	F	TAIR9 Annotation
83578	6.11899	6.21327	5.84634	6.31754	6.15918	6.18179	5.95778	7.81789	AT5G18520.1	0.27	0.487	1.95	2.82e-10	1.58	1.57e-07	0.155	0.271	1.83	6.21e-09	-1.65	1.92e-08	-1.68	1.12e-08	-0.0257	0.852	9.49657	0.0160822	9.29734	0.0727401	9.23484	0.0372595	9.10081	0.040189	9.25326	0.0542424	9.03187	0.0294747	9.48232	0.0387074	9.59831	| LOCATED IN: endomembrane system, integral to membrane; EXPRESSED IN: 24 plant structures; EXPRESSED DURING: 14 growth stages; CONTAINS InterPro
83637	6.66171	6.71725	6.23088	6.82076	6.65874	6.57897	6.04042	8.16764	AT5G13710.1	0.423	0.219	1.94	5.93e-10	1.45	1.02e-06	0.616	0.00708	2.13	6.14e-10	-1.51	1.72e-07	-1.51	1.09e-07	-0.00757	0.865	10.4124	0.0285484	9.83145	0.0219832	9.87539	0.0312685	9.29992	0.058571	10.674	0.0469693	9.95853	0.0353594	10.1163	0.0451271	10.0795	SMT1, CPH | SMT1 (STEROL METHYLTRANSFERASE 1); sterol 24-C-methyltransferase | chr5:4424048-4426866 REVERSE
83690	8.07016	7.97381	8.23543	8.19622	7.48056	7.68657	8.05948	9.53249	AT2G16500.1	-0.133	0.772	1.32	0.000332	1.57	0.000159	0.0457	0.423	1.5	0.000243	-2.08	1.1e-06	-1.45	0.000121	0.626	0.206	9.82768	0.0685107	10.1073	0.0243408	10.5084	0.0773969	10.7925	0.0316808	10.6409	0.0110622	10.4718	0.0380547	8.57445	0.0455065	9.38896	ADC1, ARGDC1, ARGDC, SPE1 | ADC1 (ARGININE DECARBOXYLASE 1); arginine decarboxylase | chr2:7150796-7152904 REVERSE
83716	5.80729	5.762	5.47769	5.72449	5.81549	5.7592	6.00363	7.15303	AT5G45160.1	0.357	0.387	1.68	4.92e-08	1.39	7.95e-06	-0.192	0.251	1.13	0.00011	-1.32	5.67e-06	-1.32	3.8e-06	0.00062	0.865	6.54516	0.0247632	7.13025	0.0644997	7.01857	0.0330053	7.67306	0.0104571	8.31635	0.022768	7.55089	0.0773149	6.90025	0.0708131	6.28912	| root hair defective 3 GTP-binding (RHD3) family protein | chr5:18264991-18270035 FORWARD
83731	10.5469	11.1171	10.0227	11.2609	10.6087	11.7655	10.1054	11.9822	AT5G42020.1	0.538	0.344	1.98	1.12e-06	0.866	0.0273	0.473	0.118	1.92	8.27e-06	-1.39	0.000303	-1.44	0.000126	-0.0507	0.848	#N/A	#N/A	#N/A	#N/A	#N/A	#N/A	#N/A	#N/A	#N/A	#N/A	#N/A	#N/A	#N/A	#N/A	#N/A	BIP, BIP2 | BIP2; ATP binding | chr5:16807697-16810480 REVERSE
83738	7.74275	8.16096	7.84369	8.29243	7.84887	8.08006	7.97204	9.25065	AT1G51980.1	-0.0959	0.761	1.42	1.97e-07	1.09	6.18e-05	-0.218	0.202	1.3	4.13e-06	-1.41	4.55e-07	-1.51	9.09e-08	-0.105	0.788	10.8628	0.055841	10.8818	0.0217228	10.684	0.0333504	11.7472	0.000910268	11.5201	0.0426768	11.0841	0.00480243	11.0346	0.0317495	10.187	| mitochondrial processing peptidase alpha subunit, putative | chr1:19323692-19326771 REVERSE
83744	9.91896	9.1288	8.21622	12.0109	11.8867	11.3874	9.05839	13.0562	AT3G54340.1	1.68	2.32e-06	4.81	3.55e-17	3.91	9.27e-14	0.833	0.00191	3.97	2.23e-14	-1.16	8.11e-05	-3.14	1.7e-12	-1.98	1.85e-07	2.97799	0.0457634	11.0691	0.0230949	11.1119	0.0549996	8.78342	0.185083	12.863	0.126029	12.4064	0.0387665	7.80098	0.083524	9.69463	AP3, ATAP3 | AP3 (APETALA 3); DNA binding / transcription factor | chr3:20119428-20121087 REVERSE
83748	6.21886	6.17888	6.1005	6.1318	6.01015	5.90312	6.04055	7.34234	AT4G06598.1	0.111	0.737	1.23	8.32e-07	1.15	1.27e-05	0.174	0.24	1.29	1.62e-06	-1.33	4.39e-07	-1.12	4.82e-06	0.211	0.583	#N/A	#N/A	#N/A	#N/A	#N/A	#N/A	#N/A	#N/A	#N/A	#N/A	#N/A	#N/A	#N/A	#N/A	#N/A	| FUNCTIONS IN: molecular_function unknown; INVOLVED IN: biological_process unknown; LOCATED IN: cellular_component unknown; BEST Arabidopsis tha
83830	8.07865	7.95319	7.51234	8.45518	7.88133	8.29253	6.74105	10.1951	AT5G07610.1	0.57	0.0737	2.69	6.58e-13	2.23	4.65e-10	1.35	9.18e-07	3.46	2.82e-14	-2.32	6.83e-11	-2.12	3.04e-10	0.204	0.634	#N/A	#N/A	#N/A	#N/A	#N/A	#N/A	#N/A	#N/A	#N/A	#N/A	#N/A	#N/A	#N/A	#N/A	#N/A	| F-box family protein | chr5:2406068-2407330 FORWARD
83862	13.8084	13.3258	13.4502	13.2548	12.9702	13.3041	12.6899	14.8517	AT4G00810.1	0.337	0.511	1.39	1.56e-05	1.54	1.8e-05	1.11	0.000294	2.17	4.4e-08	-1.88	2.28e-07	-1.05	0.000566	0.831	0.0225	12.0598	0.0391276	11.8584	0.0166942	11.615	0.0247397	9.45688	0.0740264	9.58275	0.0481525	9.35472	0.00794084	11.8732	0.0100939	11.7934	| 60S acidic ribosomal protein P1 (RPP1B) | chr4:346179-346957 REVERSE
83869	6.31153	7.14569	6.65373	7.60926	6.80598	7.10374	6.86549	8.00964	AT1G23190.1	-0.348	0.541	1.36	6.49e-05	0.85	0.0171	-0.548	0.0623	1.16	0.00131	-1.21	0.000504	-1.71	3.11e-06	-0.504	0.284	9.53991	0.0162188	9.47009	0.0442797	9.54922	0.0210497	11.1196	0.0482584	10.4446	0.0159225	10.315	0.0128967	9.72053	0.0310407	9.87414	| phosphoglucomutase, cytoplasmic, putative / glucose phosphomutase, putative | chr1:8219946-8224186 FORWARD
83893	7.83683	7.72719	7.69298	8.00104	8.15921	7.5595	7.79652	9.1677	AT4G37760.1	0.151	0.714	1.48	4.77e-07	1.44	4.12e-06	0.0507	0.404	1.38	6.55e-06	-1.02	0.00021	-1.33	3.55e-06	-0.309	0.448	9.95978	0.0849211	8.333	0.0238318	9.38193	0.0857554	10.7881	0.0460395	11.7906	0.0226374	11.6782	0.0574899	9.0849	0.0217008	9.02335	SQE3 | SQE3 (squalene epoxidase 3); squalene monooxygenase | chr4:17744085-17746426 FORWARD
83931	9.24341	9.30695	9.10419	9.11456	9.06685	8.84899	9.24009	10.4108	AT3G12120.1	0.152	0.674	1.31	1.23e-07	1.09	1.39e-05	0.00254	0.452	1.16	4.39e-06	-1.33	1.84e-07	-1.16	1.38e-06	0.176	0.638	11.8167	0.047651	12.3792	0.0139892	12.5307	0.00794393	11.5226	0.0476363	12.9992	0.0427994	12.7592	0.0515667	13.0952	0.0108113	11.5707	FAD2 | FAD2 (FATTY ACID DESATURASE 2); delta12-fatty acid dehydrogenase/ omega-6 fatty acid desaturase | chr3:3860592-3861743 REVERSE
83996	7.46274	7.45675	7.4222	7.49909	7.40508	7.5151	7.21109	8.71281	AT3G29270.1	0.041	0.803	1.29	2.72e-08	1.26	3.25e-07	0.256	0.112	1.51	7.65e-09	-1.31	4.89e-08	-1.25	7.62e-08	0.0573	0.824	6.48522	0.0671338	7.6517	0.0531311	7.66178	0.00595374	8.23648	0.0366829	8.59667	0.0613579	8.35173	0.0403419	7.81745	0.048061	7.62075	| ubiquitin-protein ligase | chr3:11235326-11236117 FORWARD
84012	11.1801	11.6492	11.26	11.3087	11.4494	11.1368	11.2644	12.988	AT1G15690.1	-0.0512	0.813	1.75	3.45e-06	1.34	0.000486	-0.0522	0.416	1.74	1.45e-05	-1.56	3.4e-05	-1.8	2.81e-06	-0.236	0.698	12.8031	0.0119071	12.4697	0.0313142	12.441	0.011956	11.2724	0.109942	11.4911	0.0736397	11.2648	0.0315389	12.838	0.0402177	12.4778	AVP1, ATAVP3, AVP-3 | AVP1; ATPase/ hydrogen-translocating pyrophosphatase | chr1:5399115-5402185 FORWARD
84093	7.38906	7.88972	7.41908	8.13479	7.53685	7.57225	7.09351	8.68429	AT1G63770.3	-0.00224	0.836	1.29	3.82e-05	0.798	0.0139	0.331	0.16	1.62	5.27e-06	-1.17	0.000243	-1.29	4.3e-05	-0.123	0.795	11.108	0.0639617	10.7073	0.0376846	10.8598	0.0502149	11.8003	0.0263344	11.318	0.0295407	10.959	0.0369229	10.8541	0.0236002	10.0745	| peptidase M1 family protein | chr1:23657791-23664243 REVERSE
84164	8.65734	8.77368	8.72358	8.72579	8.89127	8.91004	8.51367	10.1087	AT5G42090.1	-0.0726	0.803	1.37	0.000142	1.32	0.000782	0.138	0.348	1.59	8.17e-05	-1.21	0.00104	-1.45	8.5e-05	-0.235	0.709	9.2901	0.0206218	9.43152	0.0332578	9.45233	0.0229852	10.3732	0.0441402	10.9873	0.0525948	10.5635	0.0214579	9.94941	0.00943964	9.86282	| LOCATED IN: endomembrane system, integral to membrane; EXPRESSED IN: 24 plant structures; EXPRESSED DURING: 14 growth stages; CONTAINS InterPro
84227	9.06458	9.69529	9.15445	9.8793	9.77432	9.6749	8.4375	10.7899	AT1G26570.1	-0.0757	0.796	1.65	2.75e-06	1.09	0.0019	0.654	0.028	2.38	2.16e-08	-1.04	0.0018	-1.73	1.74e-06	-0.688	0.0871	7.6959	0.132969	7.97684	0.0660749	8.14324	0.0864946	4.86886	0.0522556	5.75842	0.0923898	6.09298	0.255567	8.53369	0.0345989	8.36173	UGD1, ATUGD1 | UGD1 (UDP-GLUCOSE DEHYDROGENASE 1); NAD or NADH binding / UDP-glucose 6-dehydrogenase/ binding / catalytic/ coenzyme binding / oxid
84242	13.5605	13.7193	13.3648	13.7427	13.5632	13.4087	13.6292	15.1487	AT3G08580.1	0.196	0.552	1.78	2.97e-11	1.42	2.78e-08	-0.0685	0.357	1.52	5.76e-09	-1.59	1.06e-09	-1.59	8.45e-10	0.000779	0.865	13.3456	0.0225856	13.4308	0.0329403	13.4547	0.0393089	13.6183	0.00947056	13.2917	0.0649016	13.0564	0.0527112	13.5404	0.00388059	13.3657	AAC1 | AAC1 (ADP/ATP CARRIER 1); ATP:ADP antiporter/ binding | chr3:2605706-2607030 REVERSE
84248	11.5958	11.5967	6.68329	11.0635	6.63642	10.5702	7.20996	11.457	AT4G18960.1	4.87	1.29e-09	4.76	2.12e-11	-0.131	0.536	4.33	3.48e-10	4.22	1.97e-09	-4.8	6.83e-11	0.11	0.467	4.91	7.94e-10	3.65758	0.103118	9.82527	0.0954398	10.0456	0.084587	3.48733	0.188074	3.47316	0.222392	10.6247	0.123703	9.14469	0.0516991	8.70476	AG | AG (AGAMOUS); DNA binding / transcription factor | chr4:10383917-10388272 FORWARD
84252	10.1293	6.58217	7.25654	10.9181	7.23265	10.8743	6.96778	10.8715	AT4G26220.1	2.86	8.71e-08	3.59	2.66e-11	4.28	1.17e-11	3.15	8.65e-10	3.88	5.1e-11	-3.64	7.61e-11	-0.731	0.0419	2.91	8.05e-08	3.75774	0.239961	2.9857	0.0246377	3.2041	0.114455	3.42856	0.0135835	3.23148	0.116447	3.50744	0.0298518	3.66366	0.231212	5.69536	| caffeoyl-CoA 3-O-methyltransferase, putative | chr4:13284179-13285146 FORWARD
84311	6.57492	7.50733	6.5395	7.13717	6.92812	6.5189	6.70829	8.50796	AT5G34850.1	0.0365	0.814	1.97	1.66e-09	0.995	0.000505	-0.127	0.319	1.81	5.27e-08	-1.58	2.55e-07	-1.94	5.21e-09	-0.355	0.349	11.4314	0.0658073	11.0898	0.0317472	11.2964	0.0122242	12.6961	0.0641387	13.5633	0.0798758	12.7399	0.00682277	11.4183	0.0586338	10.9268	ATPAP26, PAP26 | PAP26 (PURPLE ACID PHOSPHATASE 26); acid phosphatase/ protein serine/threonine phosphatase | chr5:13108475-13111217 REVERSE
84321	9.74206	9.70792	8.8223	9.46259	8.24724	8.71504	9.15375	10.1835	AT3G53990.1	0.917	0.0106	1.36	1.14e-05	0.481	0.121	0.594	0.027	1.03	0.00115	-1.95	5.27e-08	-0.439	0.0941	1.52	2.75e-05	10.1943	0.015061	8.27084	0.0813599	8.94062	0.0654484	10.9135	0.0913341	11.5613	0.0492376	11.5912	0.0819558	11.2441	0.0343724	10.9926	| universal stress protein (USP) family protein | chr3:19989658-19991019 REVERSE
84340	9.21823	8.61488	7.91787	8.27352	7.95176	8.35429	7.80567	9.92532	AT3G44260.1	1.3	3.43e-05	2.01	7.4e-10	1.31	1.07e-05	1.42	6.92e-07	2.12	1.67e-09	-1.98	2.57e-09	-0.708	0.00384	1.27	4.21e-05	10.7714	0.0124412	5.90086	0.0894354	6.05957	0.0505067	9.75177	0.0499378	10.4907	0.0728989	8.85033	0.0482842	8.64534	0.0320731	6.26005	| CCR4-NOT transcription complex protein, putative | chr3:15952213-15953055 REVERSE
84381	8.81212	8.89305	8.87763	9.34884	8.34263	8.91388	7.79356	9.98819	AT3G08580.1	-0.0867	0.792	1.11	0.000403	1.09	0.00152	1.01	0.00105	2.21	5.12e-08	-1.65	3.61e-06	-1.19	0.000189	0.453	0.316	13.3456	0.0225856	13.4308	0.0329403	13.4547	0.0393089	13.6183	0.00947056	13.2917	0.0649016	13.0564	0.0527112	13.5404	0.00388059	13.3657	AAC1 | AAC1 (ADP/ATP CARRIER 1); ATP:ADP antiporter/ binding | chr3:2605706-2607030 REVERSE
84407	7.52438	7.58511	7.37011	7.88104	7.6297	7.83484	7.53995	8.64808	AT1G59900.1	0.157	0.572	1.27	7.94e-10	1.05	2.54e-07	-0.00948	0.439	1.11	7.13e-08	-1.02	1.26e-07	-1.11	1.87e-08	-0.0942	0.741	10.6302	0.0626858	10.5878	0.0145877	10.4629	0.0246389	10.8426	0.0274124	10.9367	0.0542676	10.4601	0.0179303	10.6248	0.0338031	10.5237	AT-E1 ALPHA | AT-E1 ALPHA; oxidoreductase, acting on the aldehyde or oxo group of donors, disulfide as acceptor / pyruvate dehydrogenase (acetyl-t
84417	5.37797	5.19366	5.30582	5.21131	4.94052	5.04817	5.20435	6.67574		0.0788	0.749	1.36	1.43e-09	1.47	3.24e-09	0.179	0.179	1.46	2.27e-09	-1.73	3.7e-11	-1.28	9.63e-09	0.449	0.035	#N/A	#N/A	#N/A	#N/A	#N/A	#N/A	#N/A	#N/A	#N/A	#N/A	#N/A	#N/A	#N/A	#N/A	#N/A
84439	12.8021	12.9869	12.752	13.0554	13.4572	12.9176	13.3079	14.8583	AT3G43810.1	0.0437	0.798	2.11	8.23e-13	1.87	1.59e-10	-0.511	0.00567	1.55	4.2e-09	-1.4	1.25e-08	-2.06	6.2e-12	-0.659	0.00379	10.6106	0.0282267	11.1191	0.0336847	10.66	0.0173658	8.63674	0.0481282	9.26326	0.0854861	9.41549	0.0282513	10.7085	0.0110324	10.6799	CAM7 | CAM7 (CALMODULIN 7); calcium ion binding | chr3:15664619-15666355 REVERSE
84456	9.70387	9.80603	9.7502	10.2907	9.69953	10.0102	9.63615	10.7815	AT5G52840.1	-0.0694	0.784	1.02	1e-05	0.969	8.99e-05	0.0625	0.378	1.15	6.54e-06	-1.09	7.22e-06	-1.09	4.67e-06	-0.00182	0.865	10.8096	0.0377141	10.6605	0.0168808	10.4348	0.0195339	10.5434	0.0154272	10.4112	0.0588428	10.1437	0.00949919	10.6536	0.0127962	10.7896	| NADH-ubiquinone oxidoreductase-related | chr5:21413718-21414794 FORWARD
84472	9.92112	10.4294	10.4393	10.416	9.83752	10.2854	10.7081	11.8363	AT4G11010.1	-0.535	0.136	1.39	1.66e-06	1.39	8.96e-06	-0.797	0.00192	1.12	0.000138	-2	4.91e-09	-1.92	8.72e-09	0.0792	0.822	11.6568	0.0887838	11.5378	0.0285255	11.4957	0.0408723	11.4488	0.0604777	11.4325	0.0833373	10.8752	0.023975	11.6367	0.0284534	11.8291	NDPK3 | NDPK3 (NUCLEOSIDE DIPHOSPHATE KINASE 3); ATP binding / nucleoside diphosphate kinase | chr4:6732780-6734298 REVERSE
84508	10.0649	11.094	10.3558	10.9337	10.5201	10.383	11.3755	12.4229	AT5G17310.2	-0.293	0.563	2.06	9.01e-09	1.31	8.43e-05	-1.31	2.38e-05	1.05	0.00107	-1.91	8.57e-08	-2.35	1.35e-09	-0.441	0.287	10.2301	0.0450962	9.01521	0.0586032	9.22865	0.0698841	9.91223	0.0074256	11.6149	0.0642732	11.1575	0.0142788	9.62391	0.0152999	9.36762	| UTP--glucose-1-phosphate uridylyltransferase, putative / UDP-glucose pyrophosphorylase, putative / UGPase, putative | chr5:5696955-5700845 REVE
84511	7.24986	6.83753	6.46363	7.73208	7.71825	7.66461	8.07874	9.64596		0.811	0.104	3.2	1.58e-10	2.82	1.78e-08	-0.82	0.0185	1.57	0.000167	-1.95	3.74e-06	-2.39	8.47e-08	-0.436	0.462	#N/A	#N/A	#N/A	#N/A	#N/A	#N/A	#N/A	#N/A	#N/A	#N/A	#N/A	#N/A	#N/A	#N/A	#N/A
84512	9.07125	9.13863	7.24235	10.1222	7.24555	9.47524	6.98671	8.78388	AT1G11910.1	1.85	8.4e-07	1.57	8.53e-07	-0.345	0.242	2.1	5.86e-09	1.82	2.91e-07	-1.56	1.95e-06	0.28	0.218	1.84	1.18e-06	12.431	0.0295716	13.0043	0.0267248	12.9189	0.0222403	14.3716	0.055155	14.061	0.040307	13.6776	0.027844	13.1716	0.0150704	12.7161	| aspartyl protease family protein | chr1:4017119-4019874 REVERSE
84516	7.26907	7.02407	7.79708	7.2781	7.20486	7.15463	7.21384	9.08443	AT3G30775.1	-0.503	0.224	1.3	1.7e-05	2.06	5.01e-08	0.0548	0.406	1.86	2.32e-07	-1.88	8.11e-08	-1.81	1.19e-07	0.0781	0.827	9.93443	0.0283273	11.6736	0.0280949	11.3347	0.0421111	9.50245	0.0144311	12.5764	0.0220968	12.0999	0.0431961	11.7809	0.0228033	11.5365	ERD5, PRODH, AT-POX, ATPOX, ATPDH, PRO1 | ERD5 (EARLY RESPONSIVE TO DEHYDRATION 5); proline dehydrogenase | chr3:12448880-12451126 REVERSE
84518	7.25366	7.05404	6.50957	7.05019	7.7166	6.69046	7.31745	9.28408	AT3G57530.1	0.762	0.0107	2.78	2.7e-13	2.23	4.42e-10	-0.056	0.394	1.96	3.58e-09	-1.57	9.89e-08	-2.01	7.26e-10	-0.446	0.158	10.081	0.0534324	7.50689	0.00522601	7.64207	0.0694702	9.53846	0.0663084	9.88651	0.0852837	9.78758	0.0714301	8.34021	0.0592762	8.17935	CPK32, ATCPK32, CDPK32 | CPK32 (CALCIUM-DEPENDENT PROTEIN KINASE 32); calcium-dependent protein kinase C/ calmodulin-dependent protein kinase/ kin
84519	12.1095	12.5899	12.0516	12.966	12.5834	12.6977	11.5108	13.9137	AT5G03690.2	0.0688	0.792	1.87	3.03e-09	1.31	1.04e-05	0.617	0.00954	2.41	1.31e-10	-1.34	2.9e-06	-1.8	1.22e-08	-0.459	0.161	6.18066	0.12352	5.78105	0.113579	5.92443	0.0781831	6.53044	0.02227	6.63899	0.0687332	11.0285	0.0552406	6.94381	0.0619546	7.9739	| fructose-bisphosphate aldolase, putative | chr5:963389-964982 REVERSE
84531	7.62669	7.9858	5.91412	7.64607	7.52213	6.70737	7.06494	10.068	AT3G18485.1	1.79	0.0585	4.2	4.07e-07	2.05	0.00942	0.598	0.228	3.01	0.000216	-2.54	0.000856	-2.41	0.000903	0.127	0.842	#N/A	#N/A	#N/A	#N/A	#N/A	#N/A	#N/A	#N/A	#N/A	#N/A	#N/A	#N/A	#N/A	#N/A	#N/A	ILR2 | ILR2 (IAA-LEUCINE RESISTANT 2) | chr3:6341918-6343178 REVERSE
84560	8.53428	8.91509	8.4596	9.07597	9.07772	8.39035	8.76612	10.4909	AT2G22500.1	0.0798	0.786	2.03	1.64e-09	1.56	1.54e-06	-0.232	0.213	1.72	2.22e-07	-1.41	2.99e-06	-1.95	7.71e-09	-0.54	0.105	10.7749	0.0271202	8.28351	0.0602667	9.38352	0.0412234	11.8414	0.0574979	10.6295	0.0914145	10.5159	0.0359166	10.8208	0.04103	9.30035	UCP5, ATPUMP5, DIC1 | UCP5 (UNCOUPLING PROTEIN 5); binding | chr2:9563531-9564472 REVERSE
84604	8.07246	7.76815	7.7198	8.69544	7.41704	11.6454	7.73785	9.49008		0.338	0.592	1.74	6.47e-06	1.69	4.58e-05	0.31	0.216	1.71	3.25e-05	-2.06	8.96e-07	-1.4	0.000142	0.654	0.164	#N/A	#N/A	#N/A	#N/A	#N/A	#N/A	#N/A	#N/A	#N/A	#N/A	#N/A	#N/A	#N/A	#N/A	#N/A
84614	7.01873	6.78914	6.8061	7.01836	7.08228	6.78138	6.27041	8.96085	no hit	0.2	0.68	2.15	2.45e-09	2.17	1.66e-08	0.744	0.00641	2.7	1.91e-10	-1.88	7.76e-08	-1.95	2.73e-08	-0.0731	0.829	#N/A	#N/A	#N/A	#N/A	#N/A	#N/A	#N/A	#N/A	#N/A	#N/A	#N/A	#N/A	#N/A	#N/A	#N/A	no hit
84623	11.199	11.4525	11.1432	11.3973	12.0043	11.1922	11.7263	13.0308	AT5G14670.1	0.0533	0.793	1.88	2.59e-11	1.57	1.16e-08	-0.522	0.00661	1.3	2.31e-07	-1.03	5.42e-06	-1.83	1.39e-10	-0.796	0.000873	4.93803	0.0534972	4.35422	0.0426911	4.73155	0.156523	4.67688	0.021097	4.28847	0.181475	7.41173	0.0430645	4.43889	0.084981	5.55228	ATARFA1B | ATARFA1B (ADP-ribosylation factor A1B); GTP binding / phospholipase activator/ protein binding | chr5:4729319-4730495 FORWARD
84682	5.17315	5.18181	5.37377	5.95463	5.66936	7.39923	5.49994	9.28703	AT3G19090.1	-0.19	0.738	3.89	6.1e-12	4.06	3.8e-11	-0.339	0.214	3.74	1.31e-10	-3.6	1.1e-10	-4.08	7.58e-12	-0.486	0.422	3.98421	0.216947	3.68527	0.193483	4.67176	0.0554742	3.90919	0.402612	3.79025	0.129155	4.60187	0.0515492	3.30112	0.344581	3.56586	| RNA-binding protein, putative | chr3:6601466-6603709 FORWARD
84691	12.0443	12.8879	9.13681	12.812	8.58238	12.4461	8.66731	12.6384	AT2G44480.1	2.88	9.8e-08	3.49	7.61e-11	-0.271	0.406	3.35	4.04e-10	3.95	5.1e-11	-4.04	1.57e-11	-0.606	0.0885	3.43	6.89e-09	3.10833	0.0821747	2.65353	0.0509956	2.45279	0.0295395	2.93512	0.0991967	4.48398	0.0844239	8.00791	0.0668622	4.14874	0.213132	2.86864	BGLU17 | BGLU17 (BETA GLUCOSIDASE 17); catalytic/ cation binding / hydrolase, hydrolyzing O-glycosyl compounds | chr2:18359780-18363001 FORWARD
84746	7.56961	7.90184	7.23078	7.68176	7.70144	7.36176	7.64387	9.16316	AT3G47550.1	0.358	0.395	1.94	3.71e-09	1.26	3.87e-05	-0.0679	0.387	1.52	1.84e-06	-1.47	1.43e-06	-1.58	2.64e-07	-0.115	0.789	8.0275	0.1542	8.2199	0.0439409	8.17899	0.0898515	9.50324	0.00272906	10.0972	0.0433853	9.52091	0.0786092	8.73126	0.0236813	8.36348	| zinc finger (C3HC4-type RING finger) family protein | chr3:17523841-17524942 FORWARD
84794	10.4112	10.4708	9.57287	10.4625	10.3294	10.4203	10.0757	11.4672		0.883	0.167	1.9	5.64e-05	0.99	0.0438	0.349	0.245	1.37	0.00544	-1.13	0.0159	-1.02	0.0188	0.107	0.831	#N/A	#N/A	#N/A	#N/A	#N/A	#N/A	#N/A	#N/A	#N/A	#N/A	#N/A	#N/A	#N/A	#N/A	#N/A
84832	9.0638	9.58555	8.67175	9.73334	8.99316	10.1137	8.2142	10.8174	AT1G09210.1	0.384	0.387	2.14	1.74e-09	1.22	0.000124	0.856	0.0018	2.62	2.38e-10	-1.83	8.71e-08	-1.76	1.22e-07	0.0712	0.829	10.341	0.0582582	12.4465	0.0254216	12.3553	0.00762093	10.639	0.0529138	8.57248	0.00166341	8.50794	0.0397209	11.5246	0.058562	11.5226	| calreticulin 2 (CRT2) | chr1:2973217-2976655 REVERSE
84854	10.6691	10.7427	10.7123	11.0541	10.6227	10.9257	10.7254	11.935	AT2G33040.1	-0.0474	0.793	1.22	1.45e-08	1.18	1.98e-07	-0.0615	0.36	1.2	9.94e-08	-1.31	8.32e-09	-1.26	1.25e-08	0.0483	0.827	11.6282	0.0365054	11.636	0.0252252	11.5195	0.0296893	11.8986	0.0260229	11.8467	0.0632312	11.4668	0.0297904	11.8372	0.0305347	11.6219	| ATP synthase gamma chain, mitochondrial (ATPC) | chr2:14018978-14021047 REVERSE
84889	8.30829	7.76902	8.08607	9.42292	7.73577	12.4964	8.01246	10.401		0.201	0.739	2.29	8.1e-07	2.61	5.3e-07	0.263	0.279	2.35	2.28e-06	-2.66	1.19e-07	-2.09	4.54e-06	0.571	0.35	#N/A	#N/A	#N/A	#N/A	#N/A	#N/A	#N/A	#N/A	#N/A	#N/A	#N/A	#N/A	#N/A	#N/A	#N/A
84893	7.56983	7.61857	7.2857	7.6628	7.16182	7.36394	8.1987	9.49751	AT1G01050.1	0.275	0.573	2.2	1.11e-09	1.87	2.3e-07	-0.63	0.0166	1.3	5.17e-05	-2.33	1e-09	-1.93	2.6e-08	0.403	0.321	10.1793	0.0167104	9.81005	0.0330025	9.94758	0.074486	9.96985	0.0342015	9.60725	0.0310654	9.77912	0.0138223	10.3107	0.0253503	10.5037	AtPPa1 | AtPPa1 (Arabidopsis thaliana pyrophosphorylase 1); inorganic diphosphatase | chr1:31382-32670 REVERSE
84906	7.71176	7.09921	7.17672	8.67264	6.86256	12.0731	7.16533	9.63044		0.503	0.55	2.41	5.46e-06	2.49	1.65e-05	0.505	0.175	2.41	2.17e-05	-2.75	1.33e-06	-1.9	0.000155	0.845	0.199	#N/A	#N/A	#N/A	#N/A	#N/A	#N/A	#N/A	#N/A	#N/A	#N/A	#N/A	#N/A	#N/A	#N/A	#N/A
84910	6.21034	6.17888	6.16569	6.71333	6.30347	6.50131	5.82153	7.39421		0.0466	0.81	1.24	1.58e-05	1.23	7.8e-05	0.402	0.0865	1.59	1.32e-06	-1.11	0.000126	-1.19	3.11e-05	-0.082	0.822	#N/A	#N/A	#N/A	#N/A	#N/A	#N/A	#N/A	#N/A	#N/A	#N/A	#N/A	#N/A	#N/A	#N/A	#N/A
85028	6.92098	6.90192	6.31949	8.09174	6.57626	8.20584	6.05355	8.74214	AT5G56350.1	0.589	0.167	2.42	8.91e-10	1.84	1.13e-06	0.874	0.00322	2.7	6.79e-10	-2.17	1.88e-08	-1.83	2.79e-07	0.344	0.482	7.70868	0.0502604	8.19615	0.0490697	7.94241	0.0363137	10.4855	0.0204378	9.44511	0.0360153	9.13122	0.0110447	8.46863	0.0376242	7.73067	| pyruvate kinase, putative | chr5:22820254-22822529 REVERSE
85061	7.82989	8.04559	6.23363	7.63793	6.8456	6.88502	7.3626	10.0254		1.65	0.0919	3.82	2.42e-06	1.94	0.015	0.493	0.27	2.66	0.00103	-3.16	7.31e-05	-2.17	0.00277	0.99	0.373	#N/A	#N/A	#N/A	#N/A	#N/A	#N/A	#N/A	#N/A	#N/A	#N/A	#N/A	#N/A	#N/A	#N/A	#N/A
85085	6.85168	7.09686	5.95674	7.70453	5.99962	7.78257	6.06703	7.1448	AT2G44450.1	0.898	0.0322	1.2	0.00031	0.0403	0.573	0.79	0.0118	1.09	0.00237	-1.14	0.000941	-0.303	0.238	0.84	0.0362	4.01982	0.256788	6.07501	0.0115507	6.51534	0.0247481	3.80598	0.235698	3.78547	0.0644499	4.54423	0.231074	7.70794	0.0179047	8.70608	BGLU15 | BGLU15 (BETA GLUCOSIDASE 15); catalytic/ cation binding / hydrolase, hydrolyzing O-glycosyl compounds | chr2:18340966-18343744 FORWARD
85129	9.85526	9.81815	9.65057	10.3093	9.76504	10.0419	9.68628	10.8341	AT5G52840.1	0.192	0.606	1.18	6.51e-07	1.02	3.58e-05	0.172	0.23	1.16	3.78e-06	-1.08	5.49e-06	-0.991	1.29e-05	0.0895	0.792	10.8096	0.0377141	10.6605	0.0168808	10.4348	0.0195339	10.5434	0.0154272	10.4112	0.0588428	10.1437	0.00949919	10.6536	0.0127962	10.7896	| NADH-ubiquinone oxidoreductase-related | chr5:21413718-21414794 FORWARD
85153	9.86034	10.627	9.79796	12.1987	10.059	10.9976	12.4709	14.4861	AT2G37770.2	0.0628	0.803	4.66	2.46e-16	3.82	4.41e-13	-2.6	1.81e-10	2	9.94e-08	-4.42	1.01e-14	-4.6	2.74e-15	-0.178	0.735	4.66489	0.182637	6.11567	0.183474	7.70443	0.105625	12.7037	0.0660891	7.38244	0.0486498	8.03911	0.0479176	5.79024	0.0920039	6.10012	| aldo/keto reductase family protein | chr2:15834888-15836659 FORWARD
85185	6.70157	6.33651	6.53007	6.43415	6.71311	6.44737	6.47473	7.95151	AT1G78560.1	0.162	0.706	1.41	1.63e-06	1.6	1.09e-06	0.227	0.219	1.47	3.44e-06	-1.23	2.37e-05	-1.24	1.33e-05	-0.0128	0.862	7.79403	0.0969941	7.37976	0.0609979	7.22898	0.02497	6.1669	0.023661	6.6805	0.0791421	6.06198	0.0647156	7.36271	0.00663352	6.9614	| bile acid:sodium symporter family protein | chr1:29546846-29548764 REVERSE
85230	6.96	6.52691	6.4499	7.12001	6.82581	7.88226	6.1782	8.04616	AT5G62500.1	0.517	0.13	1.6	6.13e-08	1.52	1.01e-06	0.79	0.00139	1.88	1.69e-08	-1.23	1.06e-05	-1.09	3.73e-05	0.139	0.756	6.32769	0.00946923	7.42117	0.0991795	7.16965	0.135154	4.93352	0.221949	5.40789	0.120186	7.63068	0.0499322	7.06154	0.0624594	7.08331	ATEB1B, ATEB1, EB1B | ATEB1B (END BINDING PROTEIN 1B); microtubule binding | chr5:25092929-25095006 FORWARD
85236	6.49716	6.88551	5.91049	6.28787	5.65008	6.26094	5.56866	7.61179	AT5G03690.2	0.587	0.0331	1.71	1.11e-09	0.724	0.00231	0.927	4.57e-05	2.05	2.09e-10	-1.96	1.83e-10	-1.12	3.33e-06	0.843	0.00111	6.18066	0.12352	5.78105	0.113579	5.92443	0.0781831	6.53044	0.02227	6.63899	0.0687332	11.0285	0.0552406	6.94381	0.0619546	7.9739	| fructose-bisphosphate aldolase, putative | chr5:963389-964982 REVERSE
85254	7.9585	8.80103	8.10552	9.01491	8.02134	8.25912	8.40684	10.1598	AT5G17310.2	-0.161	0.759	2.05	1.84e-06	1.35	0.00157	-0.447	0.149	1.76	6.79e-05	-2.15	1.7e-06	-2.21	7.13e-07	-0.059	0.847	10.2301	0.0450962	9.01521	0.0586032	9.22865	0.0698841	9.91223	0.0074256	11.6149	0.0642732	11.1575	0.0142788	9.62391	0.0152999	9.36762	| UTP--glucose-1-phosphate uridylyltransferase, putative / UDP-glucose pyrophosphorylase, putative / UGPase, putative | chr5:5696955-5700845 REVE
85265	8.85344	9.05316	8.65534	9.71377	8.60513	9.86845	8.86719	9.97225	AT4G31750.1	0.186	0.654	1.31	1.13e-06	0.918	0.000653	-0.0212	0.433	1.11	6.11e-05	-1.37	1.22e-06	-1.13	1.46e-05	0.239	0.566	6.89593	0.146966	7.1013	0.0196103	7.14884	0.0421095	8.51359	0.0773903	7.82219	0.0266742	7.73603	0.0845788	7.6524	0.0539023	7.73734	WIN2 | WIN2 (HOPW1-1-INTERACTING 2); protein serine/threonine phosphatase | chr4:15364657-15367207 REVERSE
85277	10.4873	11.0712	10.6572	11.3539	10.9913	11.0752	10.448	12.8077	AT1G13440.1	-0.167	0.706	2.16	8.46e-10	1.73	4.55e-07	0.0471	0.411	2.37	8.95e-10	-1.82	5.58e-08	-2.32	4.17e-10	-0.504	0.155	13.1368	0.0118602	12.7893	0.0221844	12.9727	0.0569658	12.9289	0.032196	12.6753	0.0522757	12.6053	0.0526479	12.9358	0.0395808	12.8391	GAPC-2, GAPC2 | GAPC2 (GLYCERALDEHYDE-3-PHOSPHATE DEHYDROGENASE C2); NAD or NADH binding / binding / catalytic/ glyceraldehyde-3-phosphate dehydro
85335	7.35743	7.81858	7.97956	7.22561	6.53841	7.0925	6.89812	9.11721		-0.611	0.137	1.15	0.000167	1.29	0.000152	0.477	0.0707	2.23	1.88e-08	-2.59	4.49e-10	-1.76	4.14e-07	0.834	0.02	#N/A	#N/A	#N/A	#N/A	#N/A	#N/A	#N/A	#N/A	#N/A	#N/A	#N/A	#N/A	#N/A	#N/A	#N/A
85350	8.71801	8.9627	8.87276	9.19032	8.73307	8.90526	8.22718	10.0352	AT1G15690.1	-0.135	0.75	1.17	0.000167	1.07	0.00149	0.515	0.06	1.82	1.12e-06	-1.32	6.76e-05	-1.31	4.75e-05	0.0113	0.865	12.8031	0.0119071	12.4697	0.0313142	12.441	0.011956	11.2724	0.109942	11.4911	0.0736397	11.2648	0.0315389	12.838	0.0402177	12.4778	AVP1, ATAVP3, AVP-3 | AVP1; ATPase/ hydrogen-translocating pyrophosphatase | chr1:5399115-5402185 FORWARD
85384	9.19925	9.38936	9.24188	10.043	9.29998	9.63266	8.80769	10.7446	AT5G08680.1	-0.0312	0.824	1.52	1.68e-05	1.36	0.000292	0.421	0.124	1.97	1.24e-06	-1.46	5.11e-05	-1.55	1.5e-05	-0.0822	0.829	#N/A	#N/A	#N/A	#N/A	#N/A	#N/A	#N/A	#N/A	#N/A	#N/A	#N/A	#N/A	#N/A	#N/A	#N/A	| ATP synthase beta chain, mitochondrial, putative | chr5:2821992-2824683 FORWARD
85385	7.19326	7.44103	6.76914	8.0093	7.6433	7.25147	7.20512	9.3085	AT5G07290.1	0.446	0.306	2.56	7.41e-11	1.86	3.25e-07	0.0097	0.447	2.12	2.2e-08	-1.67	6.66e-07	-2.11	8.21e-09	-0.436	0.284	7.55957	0.0504539	8.58519	0.0360125	8.47294	0.0233171	8.31361	0.0390754	9.07577	0.0905743	8.90276	0.0257471	7.99355	0.0207522	7.56578	AML4 | AML4 (ARABIDOPSIS MEI2-LIKE 4); RNA binding / nucleic acid binding / nucleotide binding | chr5:2294248-2298491 FORWARD
85386	5.20694	4.9871	4.58567	5.05625	5.03871	4.85106	4.95234	7.08979	AT2G13620.1	0.644	0.0549	2.5	1.37e-11	2.09	7.3e-09	0.26	0.182	2.12	3.23e-09	-2.04	2.8e-09	-1.86	1.26e-08	0.183	0.689	2.82953	0.201473	2.18092	0.0888772	2.21315	0.0671108	2.45002	0.0267056	2.46275	0.0299359	7.46011	0.0718343	2.40239	0.0262832	2.53968	ATCHX15, CHX15 | ATCHX15; monovalent cation:proton antiporter/ sodium:hydrogen antiporter | chr2:5678006-5680621 FORWARD
85387	9.08858	8.87846	8.71123	8.85007	8.98079	8.74493	8.23699	10.303	AT5G67560.1	0.389	0.351	1.6	2.09e-07	1.43	8.36e-06	0.869	0.00106	2.08	8.23e-09	-1.33	8.31e-06	-1.21	2.13e-05	0.12	0.786	9.75887	0.0387244	9.27375	0.0370137	9.16028	0.00607138	9.05361	0.00636266	9.46371	0.0751524	9.90613	0.0586386	9.15427	0.0728666	9.47095	ATARLA1D | ATARLA1D (ADP-ribosylation factor-like A1D); GTP binding | chr5:26950579-26951913 FORWARD
85392	7.14207	7.52316	7.49974	7.91266	7.39365	7.68597	7.18194	8.69615	AT1G51980.1	-0.359	0.407	1.2	2.42e-05	1.16	0.000149	-0.0311	0.426	1.52	2.55e-06	-1.31	1.25e-05	-1.56	5.57e-07	-0.249	0.595	10.8628	0.055841	10.8818	0.0217228	10.684	0.0333504	11.7472	0.000910268	11.5201	0.0426768	11.0841	0.00480243	11.0346	0.0317495	10.187	| mitochondrial processing peptidase alpha subunit, putative | chr1:19323692-19326771 REVERSE
85397	8.48188	8.33233	8.3448	8.56731	8.35397	8.47813	8.20032	9.51349	AT4G00720.1	0.162	0.707	1.18	2.63e-05	1.17	0.000121	0.301	0.155	1.32	2.14e-05	-1.17	5.76e-05	-1.02	0.000202	0.149	0.756	9.00703	0.10587	8.56575	0.00828579	8.4419	0.0321508	8.47342	0.0333155	9.08628	0.0187851	10.2299	0.0233491	8.84343	0.00662126	8.37745	ATSK32 | ATSK32 (SHAGGY-LIKE PROTEIN KINASE 32); ATP binding / kinase/ protein kinase/ protein serine/threonine kinase/ protein tyrosine kinase |
85407	7.51453	7.55755	7.29445	8.0523	7.92728	8.04314	7.50117	9.20821	AT2G44350.1	0.215	0.625	1.9	1.95e-09	1.63	2.92e-07	0.00565	0.449	1.69	1.03e-07	-1.28	5.66e-06	-1.69	3.4e-08	-0.413	0.227	9.94814	0.0127093	10.4706	0.00977987	10.2004	0.0616109	11.7932	0.0221636	11.2165	0.0106253	10.8045	0.0380964	10.096	0.0125793	9.99966	ATCS, CSY4 | ATCS; ATP binding / ATP citrate synthase/ citrate (SI)-synthase | chr2:18316673-18320524 FORWARD
85439	7.02061	6.96175	6.63933	7.02971	7.29913	6.86948	6.9771	8.6212	AT4G17730.1	0.378	0.23	1.98	4.64e-11	1.65	1.78e-08	0.0423	0.405	1.64	1.41e-08	-1.32	3.25e-07	-1.6	8.1e-09	-0.28	0.402	8.25088	0.0310252	9.22262	0.0458515	9.13666	0.022286	8.34419	0.0189097	8.77544	0.040447	8.74091	0.0274015	9.31249	0.0374797	8.35482	SYP23, ATSYP23 | SYP23 (SYNTAXIN OF PLANTS 23); SNAP receptor | chr4:9865351-9866635 FORWARD
85652	7.3032	7.902	7.38639	8.02925	7.47824	7.61143	7.64547	8.76859	AT3G22200.1	-0.0822	0.784	1.39	1.26e-06	0.862	0.00221	-0.341	0.113	1.13	0.000107	-1.29	7.25e-06	-1.47	6.63e-07	-0.175	0.701	10.3327	0.0646874	10.9851	0.0128877	10.6626	0.0393485	12.0679	0.0217358	12.1925	0.0300218	12.2677	0.00628773	11.086	0.0512804	10.5306	POP2, GABA-T, HER1 | POP2 (POLLEN-PISTIL INCOMPATIBILITY 2); 4-aminobutyrate transaminase/ 4-aminobutyrate:pyruvate transaminase | chr3:7835286-78
85653	8.25537	8.2957	7.89332	8.23797	8.51897	8.01868	7.78336	9.61091	AT5G08160.1	0.379	0.204	1.73	3.51e-10	1.32	4.91e-07	0.486	0.0134	1.84	7.67e-10	-1.11	3.12e-06	-1.35	7.49e-08	-0.242	0.465	8.63756	0.0603265	8.86998	0.0166008	8.64342	0.0302636	8.70543	0.0248931	8.11393	0.0622278	8.52261	0.00991858	9.27349	0.0191046	9.1573	ATPK3 | ATPK3; ATP binding / kinase/ protein kinase/ protein serine/threonine kinase | chr5:2625903-2627942 REVERSE
85691	7.8788	8.20865	7.95559	8.55442	7.93848	8.08241	7.88718	9.05953	AT5G50850.1	-0.0683	0.765	1.11	5.44e-08	0.847	2.79e-05	-0.0054	0.447	1.18	9.94e-08	-1.12	1.04e-07	-1.18	2.74e-08	-0.0629	0.808	10.7543	0.0838946	10.5217	0.0314552	10.3835	0.0231654	11.2447	0.0537733	10.9195	0.0212808	10.5373	0.0244408	10.4396	0.0409584	10.1499	MAB1 | MAB1 (MACCI-BOU); catalytic/ pyruvate dehydrogenase (acetyl-transferring) | chr5:20689671-20692976 FORWARD
85821	8.25025	8.72015	8.21798	9.32164	8.37966	8.29734	8.33978	9.39973	AT1G72330.1	0.0336	0.813	1.19	1.61e-06	0.675	0.00546	-0.0875	0.348	1.07	3.41e-05	-1.02	3.14e-05	-1.15	3.29e-06	-0.135	0.738	#N/A	#N/A	#N/A	#N/A	#N/A	#N/A	#N/A	#N/A	#N/A	#N/A	#N/A	#N/A	#N/A	#N/A	#N/A	ALAAT2 | ALAAT2 (ALANINE AMINOTRANSFERASE 2); ATP binding / L-alanine:2-oxoglutarate aminotransferase | chr1:27233637-27236571 FORWARD
85860	10.3529	10.1546	10.1903	9.8368	10.0623	9.60983	9.56333	11.2427	AT2G40830.1	0.159	0.682	1.06	1.43e-05	1.09	4.21e-05	0.792	0.00057	1.69	2.33e-08	-1.18	5.01e-06	-0.898	0.000143	0.286	0.423	7.37159	0.0673133	7.69695	0.0366454	7.69842	0.0843692	8.85537	0.0415871	8.42398	0.0729784	7.83075	0.00536793	7.63469	0.0416861	7.46449	RHC1A | RHC1A; protein binding / zinc ion binding | chr2:17043642-17044628 FORWARD
85947	4.62545	4.46638	4.53583	4.40969	4.30211	4.27894	4.40519	5.58242	AT1G01460.1	0.0865	0.748	1.03	1.06e-06	1.11	1.94e-06	0.218	0.148	1.16	6.34e-07	-1.27	5.7e-08	-0.944	5.47e-06	0.326	0.201	2.65607	0.0608862	2.35781	0.0970037	2.31758	0.0275973	4.16391	0.268029	4.6283	0.0863022	10.5442	0.0723545	4.71569	0.132052	6.98713	ATPIPK11, PIPK11 | PIPK11; 1-phosphatidylinositol-4-phosphate 5-kinase/ phosphatidylinositol phosphate kinase | chr1:169115-171154 FORWARD
86094	6.98954	7.21909	6.84681	9.94883	7.30446	7.82213	7.52075	8.61097	AT1G54220.1	0.156	0.766	1.77	2.72e-05	1.39	0.00164	-0.495	0.132	1.12	0.00963	-1.31	0.00176	-1.62	0.000106	-0.312	0.661	8.18172	0.0381887	6.13903	0.0694903	6.46202	0.087715	7.18753	0.0391903	6.33471	0.27077	6.20234	0.23615	7.41037	0.00663817	7.88949	| dihydrolipoamide S-acetyltransferase, putative | chr1:20246460-20250208 REVERSE
86103	5.4216	5.65417	5.33785	5.1876	5.44831	5.49404	5.32102	7.01086		0.105	0.735	1.68	5.7e-10	1.35	3.02e-07	0.101	0.32	1.68	3.73e-09	-1.56	6.21e-09	-1.58	4.28e-09	-0.0126	0.86	#N/A	#N/A	#N/A	#N/A	#N/A	#N/A	#N/A	#N/A	#N/A	#N/A	#N/A	#N/A	#N/A	#N/A	#N/A
86226	6.20473	5.94159	5.93781	6.83015	6.10076	7.78225	5.98919	7.09812		0.283	0.704	1.16	0.00795	1.12	0.0223	0.214	0.326	1.09	0.0258	-1.01	0.0316	-0.88	0.0393	0.126	0.827	#N/A	#N/A	#N/A	#N/A	#N/A	#N/A	#N/A	#N/A	#N/A	#N/A	#N/A	#N/A	#N/A	#N/A	#N/A
86271	8.05483	7.97577	8.05482	8.03968	8.13809	8.2415	8.38463	10.1544	AT5G07490.1	-0.00282	0.835	2.09	1.39e-12	2.18	1.17e-11	-0.327	0.0603	1.76	4.66e-10	-2.02	1.57e-11	-2.09	6.2e-12	-0.0759	0.802	#N/A	#N/A	#N/A	#N/A	#N/A	#N/A	#N/A	#N/A	#N/A	#N/A	#N/A	#N/A	#N/A	#N/A	#N/A	| unknown protein | chr5:2370248-2371003 FORWARD
86273	8.95727	9.26315	9.21539	9.80339	9.35838	9.10985	10.0297	11.5287	AT5G19440.1	-0.276	0.491	2.3	1.56e-11	2.25	3.31e-10	-1.08	2.18e-05	1.49	5.1e-07	-2.17	1.73e-10	-2.57	6.2e-12	-0.399	0.223	8.77042	0.0816721	10.3295	0.0537294	9.94282	0.0105345	11.5532	0.0564626	5.47698	0.174643	6.51012	0.0381409	10.8064	0.0127237	10.0684	| cinnamyl-alcohol dehydrogenase, putative (CAD) | chr5:6556493-6558123 FORWARD
86365	8.09433	7.9881	7.7094	8.1988	8.21771	7.85229	7.82454	10.1096	AT1G49160.1	0.399	0.32	2.41	3.56e-11	2.12	5.93e-09	0.276	0.169	2.29	8.79e-10	-1.9	1.28e-08	-2.01	3.5e-09	-0.111	0.792	5.04906	0.0633166	5.3518	0.027474	5.08749	0.108313	5.04472	0.111221	6.55569	0.0677087	8.00636	0.102455	5.12703	0.0942672	5.07855	WNK7 | WNK7; kinase/ protein kinase | chr1:18179473-18181851 REVERSE
86380	8.37085	8.53784	7.61054	8.82329	7.73853	8.83931	7.31052	9.96087	AT2G35120.1	0.758	0.0123	2.34	1.53e-11	1.42	2.03e-06	1.06	3.51e-05	2.64	1.23e-11	-2.22	1.46e-10	-1.58	7.51e-08	0.646	0.0272	7.88732	0.0871633	9.92791	0.0155364	9.27324	0.0367356	6.85368	0.137493	9.09876	0.0521394	9.38418	0.0541078	10.0896	0.0203299	9.83673	| glycine cleavage system H protein, mitochondrial, putative | chr2:14805913-14807274 REVERSE
86386	9.89765	9.53469	8.9897	9.83384	9.44775	10.2949	9.56579	10.6667	AT5G11500.1	0.899	0.00013	1.67	1.02e-10	1.13	1.41e-06	0.331	0.0532	1.1	1.64e-06	-1.23	1.11e-07	-0.774	8.91e-05	0.456	0.0503	10.0184	0.0536641	10.4394	0.0225607	10.3091	0.0210607	10.9641	0.0408707	10.729	0.0810627	10.7497	0.0360495	10.3034	0.0238203	9.53912	| unknown protein | chr5:3676747-3678946 FORWARD
86472	7.94611	7.70261	7.48979	8.11821	8.06342	7.75414	7.18232	9.50712	AT1G12580.1	0.471	0.14	2.02	1.21e-10	1.8	1.34e-08	0.776	0.000792	2.33	5.47e-11	-1.44	2.15e-07	-1.55	4.31e-08	-0.108	0.784	8.07292	0.000718461	6.8325	0.00992282	6.79778	0.0915282	7.01566	0.0484568	6.74618	0.126773	6.69653	0.129188	6.86063	0.0601212	6.6062	PEPKR1 | PEPKR1 (Phosphoenolpyruvate carboxylase-related kinase 1); ATP binding / kinase/ protein kinase/ protein serine/threonine kinase | chr1:4
86504	6.26977	6.58086	6.25929	6.92512	6.42465	7.10199	6.58243	7.66559	AT3G46920.1	-0.000235	0.836	1.42	6.05e-05	1.09	0.00358	-0.327	0.194	1.09	0.00324	-1.24	0.000542	-1.42	6.96e-05	-0.177	0.767	5.27136	0.187906	6.98805	0.061662	6.33786	0.0689088	6.85472	0.0558125	5.52076	0.233164	5.14792	0.0994512	5.9052	0.0941211	5.4919	| protein kinase family protein | chr3:17280430-17284857 REVERSE
86722	6.11914	5.95617	5.66343	6.23715	6.09934	5.90871	5.80322	9.10621	AT3G02520.1	0.451	0.193	3.44	3.42e-15	3.15	4.41e-13	0.315	0.118	3.3	8.17e-14	-3.01	7.49e-13	-2.99	7.68e-13	0.0241	0.855	9.98848	0.125834	11.1932	0.0146834	10.5978	0.0760241	10.7574	0.00394524	9.90577	0.0478632	10.0111	0.0205616	10.9759	0.0309754	10.356	GRF7, GF14 NU | GRF7 (GENERAL REGULATORY FACTOR 7); protein binding / protein phosphorylated amino acid binding | chr3:526800-527915 REVERSE
86748	6.05257	5.9894	6.07139	6.462	6.2083	6.11891	5.82707	7.47829		-0.0258	0.819	1.4	9.68e-08	1.49	2.36e-07	0.232	0.175	1.66	2.17e-08	-1.28	9.87e-07	-1.43	9.99e-08	-0.148	0.709	#N/A	#N/A	#N/A	#N/A	#N/A	#N/A	#N/A	#N/A	#N/A	#N/A	#N/A	#N/A	#N/A	#N/A	#N/A
86827	6.31955	6.37693	6.15482	6.87072	6.11248	6.69617	5.7234	7.25203	AT4G24520.1	0.183	0.699	1.12	0.000142	0.871	0.00535	0.621	0.0211	1.55	5.34e-06	-1.15	0.00018	-0.933	0.00112	0.215	0.673	8.90898	0.0347608	9.08143	0.0730312	9.0904	0.029448	8.88122	0.0650195	8.82606	0.0167233	8.44704	0.0274375	9.32082	0.00489792	8.15223	ATR1, AR1 | ATR1 (ARABIDOPSIS P450 REDUCTASE 1); NADPH-hemoprotein reductase | chr4:12663065-12667066 REVERSE
86833	7.38298	7.58713	7.27312	8.1094	7.31633	7.68163	7.65086	8.75355	AT5G66760.1	0.113	0.779	1.5	1.9e-05	1.17	0.00132	-0.256	0.242	1.13	0.00179	-1.46	5.12e-05	-1.38	6.37e-05	0.0746	0.833	9.65613	0.0472177	10.3946	0.0156272	10.2263	0.0232939	13.0822	0.0415821	13.1116	0.016969	12.2981	0.0467645	10.554	0.00933358	10.423	SDH1-1 | SDH1-1; ATP binding / succinate dehydrogenase | chr5:26653776-26657224 FORWARD
86970	8.14969	7.77919	7.25207	8.33305	7.7342	8.23316	7.01	8.97287	AT4G24520.1	0.917	0.0119	1.74	2.34e-07	1.2	0.000267	1.16	0.000126	1.98	1.14e-07	-1.25	7.57e-05	-0.828	0.00385	0.424	0.318	8.90898	0.0347608	9.08143	0.0730312	9.0904	0.029448	8.88122	0.0650195	8.82606	0.0167233	8.44704	0.0274375	9.32082	0.00489792	8.15223	ATR1, AR1 | ATR1 (ARABIDOPSIS P450 REDUCTASE 1); NADPH-hemoprotein reductase | chr4:12663065-12667066 REVERSE
86984	9.61873	9.8191	9.68263	10.3254	9.76962	9.95004	9.495	11.2753	AT5G08680.1	-0.0532	0.808	1.6	9.27e-07	1.45	2.36e-05	0.148	0.315	1.8	5.78e-07	-1.52	4.48e-06	-1.66	7.31e-07	-0.136	0.784	#N/A	#N/A	#N/A	#N/A	#N/A	#N/A	#N/A	#N/A	#N/A	#N/A	#N/A	#N/A	#N/A	#N/A	#N/A	| ATP synthase beta chain, mitochondrial, putative | chr5:2821992-2824683 FORWARD
87122	11.3172	11.5674	11.2882	11.7644	11.7513	11.5756	11.2922	13.1086	AT3G43810.1	0.0258	0.813	1.82	5.01e-12	1.54	1.96e-09	0.026	0.418	1.82	4.65e-11	-1.36	5.72e-09	-1.79	2.02e-11	-0.433	0.0481	10.6106	0.0282267	11.1191	0.0336847	10.66	0.0173658	8.63674	0.0481282	9.26326	0.0854861	9.41549	0.0282513	10.7085	0.0110324	10.6799	CAM7 | CAM7 (CALMODULIN 7); calcium ion binding | chr3:15664619-15666355 REVERSE
87217	5.46252	5.29961	4.91261	5.18887	5.36496	5.70752	5.04077	7.92211	AT4G14240.1	0.573	0.174	3.01	5.86e-12	2.61	1.47e-09	0.434	0.0917	2.88	1.47e-10	-2.55	5.97e-10	-2.44	1.13e-09	0.113	0.805	8.27857	0.0412235	6.98084	0.0643056	7.31943	0.0534035	8.18617	0.0323754	8.29897	0.0831726	7.77181	0.105236	6.37863	0.0207327	6.88365	| FUNCTIONS IN: molecular_function unknown; INVOLVED IN: biological_process unknown; LOCATED IN: cellular_component unknown; EXPRESSED IN: 23 pla
87224	8.03014	8.03629	7.86162	7.98867	8.0487	7.80776	7.75475	9.32767	AT3G53570.2	0.175	0.629	1.46	8.33e-09	1.28	6.61e-07	0.276	0.11	1.57	1.35e-08	-1.28	2.29e-07	-1.29	1.37e-07	-0.0108	0.862	7.78639	0.0554127	8.32127	0.0372496	8.424	0.0552373	8.26587	0.0856692	8.72889	0.11517	8.8818	0.0365826	8.23915	0.0300488	8.19172	AFC1, AME2 | AFC1 (ARABIDOPSIS FUS3-COMPLEMENTING GENE 1); ATP binding / kinase/ protein kinase/ protein serine/threonine kinase/ protein tyrosine
87232	8.68441	8.49028	8.61899	8.30374	8.72324	8.57897	8.30338	10.2067	AT2G46210.1	0.0904	0.785	1.59	8.68e-07	1.71	1.65e-06	0.386	0.111	1.89	2.09e-07	-1.48	5.37e-06	-1.5	2.92e-06	-0.0191	0.859	4.56934	0.300784	5.73096	0.10322	5.67452	0.0459733	7.34979	0.142103	7.23652	0.0331939	12.5796	0.00126338	7.21145	0.0140869	9.67827	| delta-8 sphingolipid desaturase, putative | chr2:18977542-18978891 FORWARD
87234	10.4521	10.3511	9.85832	10.5654	9.73685	10.394	9.68032	10.9615		0.599	0.0312	1.1	3.85e-06	0.607	0.0107	0.776	0.000439	1.28	1.5e-06	-1.22	1.5e-06	-0.505	0.016	0.717	0.00571	#N/A	#N/A	#N/A	#N/A	#N/A	#N/A	#N/A	#N/A	#N/A	#N/A	#N/A	#N/A	#N/A	#N/A	#N/A
87237	6.12253	6.13685	5.89743	6.63216	5.72722	6.44814	5.9442	7.28614	AT1G27340.1	0.227	0.585	1.4	2.73e-07	1.16	2.79e-05	0.191	0.234	1.36	1.95e-06	-1.58	6.79e-08	-1.17	6.35e-06	0.405	0.206	6.9246	0.0709789	6.81807	0.036828	6.82075	0.0430716	6.55557	0.0352905	5.42776	0.091342	6.41202	0.024217	6.42033	0.0397801	6.39794	| F-box family protein | chr1:9495741-9497857 FORWARD
87323	7.68115	7.76349	7.14275	8.48443	7.74545	7.87386	7.70491	9.27087	AT2G05710.1	0.556	0.247	2.15	4.09e-08	1.51	6.35e-05	0.00812	0.449	1.6	2.43e-05	-1.54	1.97e-05	-1.59	8.22e-06	-0.0494	0.847	10.7184	0.036022	11.5183	0.0306941	11.4804	0.00863623	12.9296	0.0607946	12.4739	0.0136948	11.6597	0.054963	11.5397	0.00907906	10.4805	| aconitate hydratase, cytoplasmic, putative / citrate hydro-lyase/aconitase, putative | chr2:2141591-2146350 FORWARD
87408	10.5565	10.4078	10.2075	10.5968	10.2447	10.4355	10.085	11.4191		0.331	0.306	1.21	5.48e-07	1.02	3.99e-05	0.467	0.0191	1.34	4.06e-07	-1.18	1.56e-06	-0.874	7.83e-05	0.308	0.318	#N/A	#N/A	#N/A	#N/A	#N/A	#N/A	#N/A	#N/A	#N/A	#N/A	#N/A	#N/A	#N/A	#N/A	#N/A
87416	7.38319	6.85828	8.45678	7.74289	7.08307	9.28299	7.8348	9.89214		-1.07	0.0313	1.43	0.000307	3.03	1.45e-08	-0.432	0.161	2.07	8.02e-06	-2.83	1.68e-08	-2.5	1.04e-07	0.324	0.642	#N/A	#N/A	#N/A	#N/A	#N/A	#N/A	#N/A	#N/A	#N/A	#N/A	#N/A	#N/A	#N/A	#N/A	#N/A
87431	6.68929	6.59066	6.11539	6.33899	6.61017	6.40407	6.42406	7.73895	AT4G36945.1	0.581	0.0274	1.62	1.39e-09	1.14	5.62e-06	0.272	0.117	1.31	4.34e-07	-1.14	2.32e-06	-1.04	5.61e-06	0.094	0.786	#N/A	#N/A	#N/A	#N/A	#N/A	#N/A	#N/A	#N/A	#N/A	#N/A	#N/A	#N/A	#N/A	#N/A	#N/A	| phospholipase C/ phosphoric diester hydrolase | chr4:17420098-17422047 REVERSE
87452	7.16763	6.51728	6.92548	6.42319	6.66807	6.34064	6.16828	9.6227		0.256	0.704	2.69	4.1e-08	3.07	2.49e-08	0.996	0.0108	3.43	2.15e-09	-2.93	1.88e-08	-2.44	3.52e-07	0.496	0.442	#N/A	#N/A	#N/A	#N/A	#N/A	#N/A	#N/A	#N/A	#N/A	#N/A	#N/A	#N/A	#N/A	#N/A	#N/A
87496	7.13121	7.2625	7.16467	7.6176	8.05199	7.43203	7.27433	9.1435	AT3G02750.1	-0.00868	0.833	2	1.13e-06	1.89	1.54e-05	-0.118	0.369	1.89	1.19e-05	-1.11	0.0034	-2.01	1.4e-06	-0.896	0.0465	8.70146	0.0587011	8.02121	0.0203314	8.27241	0.0661351	8.5804	0.00991485	9.19737	0.109698	8.66083	0.0416178	7.91749	0.0219411	6.85504	| protein phosphatase 2C family protein / PP2C family protein | chr3:593601-595457 REVERSE
87498	10.0821	10.1486	10.2428	10.4379	10.1942	10.4711	9.94222	11.2925	AT5G67500.1	-0.155	0.66	1.04	3.06e-06	1.13	5.19e-06	0.153	0.248	1.35	1.72e-07	-1.1	2.7e-06	-1.2	4.24e-07	-0.0976	0.781	10.168	0.0690567	9.77495	0.0668224	9.50266	0.0926745	10.8854	0.00603725	10.2961	0.0318752	10.2395	0.0806616	10.051	0.0476398	9.79316	VDAC2, ATVDAC2 | VDAC2 (VOLTAGE DEPENDENT ANION CHANNEL 2); voltage-gated anion channel | chr5:26935223-26937123 FORWARD
87526	9.62704	9.73238	9.64711	9.89748	9.48686	9.67434	9.62111	10.8046	AT5G13440.1	-0.0231	0.819	1.15	1.84e-07	1.06	4.42e-06	0.00783	0.445	1.19	5.64e-07	-1.31	3.89e-08	-1.18	1.85e-07	0.136	0.685	#N/A	#N/A	#N/A	#N/A	#N/A	#N/A	#N/A	#N/A	#N/A	#N/A	#N/A	#N/A	#N/A	#N/A	#N/A	| ubiquinol-cytochrome C reductase iron-sulfur subunit, mitochondrial, putative / Rieske iron-sulfur protein, putative | chr5:4308431-4310022 REV
87531	6.01825	5.73545	5.70352	6.48987	5.96836	6.56889	5.6171	7.2037	AT3G52990.1	0.331	0.359	1.51	4.18e-08	1.46	5.21e-07	0.423	0.0442	1.6	7.2e-08	-1.24	2.82e-06	-1.18	3.8e-06	0.0591	0.829	#N/A	#N/A	#N/A	#N/A	#N/A	#N/A	#N/A	#N/A	#N/A	#N/A	#N/A	#N/A	#N/A	#N/A	#N/A	| pyruvate kinase, putative | chr3:19649046-19652237 FORWARD
87535	7.84413	7.85234	7.42979	8.21942	8.04526	8.08945	7.89623	9.29162	AT3G18750.1	0.427	0.322	1.88	2.72e-08	1.45	1.29e-05	-0.0313	0.427	1.42	1.46e-05	-1.27	3.49e-05	-1.45	3.16e-06	-0.183	0.714	7.89664	0.0169634	8.08133	0.012099	8.17319	0.0369468	6.91051	0.0379813	6.6865	0.102025	9.66133	0.0448238	7.92536	0.0623372	7.75835	WNK6, ZIK5, ATWNK6 | WNK6 (WITH NO K (=LYSINE) 6); kinase/ protein kinase | chr3:6454307-6456830 REVERSE
87567	6.76465	6.66058	6.4534	6.36064	6.27771	6.32649	5.97567	7.6093	AT5G67130.1	0.311	0.233	1.15	5.86e-08	0.95	9.45e-06	0.792	2.96e-05	1.63	4.29e-10	-1.33	8.59e-09	-0.843	1.31e-05	0.491	0.0225	8.09692	0.0847662	9.2329	0.049534	9.50608	0.0468211	6.66743	0.0329951	7.49025	0.0797681	7.2676	0.0130519	9.4075	0.0169241	9.03515	| phospholipase C/ phosphoric diester hydrolase | chr5:26791599-26793649 FORWARD
87577	7.4643	7.2283	7.34522	6.85611	7.32442	6.88062	7.30984	8.7876	AT4G14050.1	0.111	0.766	1.42	5.09e-06	1.55	7.1e-06	0.143	0.318	1.45	1.5e-05	-1.45	6.58e-06	-1.31	2e-05	0.146	0.771	3.04887	0.0691026	3.58089	0.193475	3.06677	0.135427	2.89081	0.0520035	2.89523	0.0782731	3.03799	0.0156926	3.26547	0.120281	2.78382	| pentatricopeptide (PPR) repeat-containing protein | chr4:8103645-8105483 REVERSE
87579	9.172	9.12239	9.49692	9.36964	8.6235	8.94753	9.37591	10.9979	AT2G16500.1	-0.282	0.678	1.53	0.000163	1.89	4.5e-05	-0.165	0.342	1.65	0.00022	-2.4	3.99e-07	-1.81	2.08e-05	0.589	0.304	9.82768	0.0685107	10.1073	0.0243408	10.5084	0.0773969	10.7925	0.0316808	10.6409	0.0110622	10.4718	0.0380547	8.57445	0.0455065	9.38896	ADC1, ARGDC1, ARGDC, SPE1 | ADC1 (ARGININE DECARBOXYLASE 1); arginine decarboxylase | chr2:7150796-7152904 REVERSE
87685	6.89112	7.24402	6.88604	8.13482	7.17712	7.71156	6.62279	8.20795	AT5G37510.1	0.0113	0.833	1.35	0.00122	0.969	0.0328	0.294	0.262	1.63	0.000493	-1.05	0.0151	-1.33	0.00144	-0.283	0.705	9.67115	0.0431113	10.0409	0.0241381	9.70174	0.00993386	10.7972	0.093613	10.5851	0.032989	10.0785	0.0643693	9.96226	0.0671629	9.29191	EMB1467 | EMB1467 (embryo defective 1467); NADH dehydrogenase (ubiquinone)/ NADH dehydrogenase/ electron carrier/ iron-sulfur cluster binding / ox
87687	6.51104	6.11553	6.42386	7.79504	6.23003	10.5682	6.21604	8.79424		0.054	0.824	2.34	9.19e-05	2.64	7.69e-05	0.245	0.34	2.53	0.000119	-2.55	5.31e-05	-2.29	0.000139	0.269	0.785	#N/A	#N/A	#N/A	#N/A	#N/A	#N/A	#N/A	#N/A	#N/A	#N/A	#N/A	#N/A	#N/A	#N/A	#N/A
87728	9.0634	8.99263	9.07983	9.46654	9.7058	9.34595	9.1094	10.757	AT1G02000.1	-0.003	0.835	1.69	4.48e-09	1.76	1.63e-08	-0.031	0.42	1.66	3.71e-08	-1.07	2.41e-05	-1.69	8.93e-09	-0.62	0.0249	6.69354	0.0818946	6.50056	0.0744661	6.71158	0.118704	8.1417	0.0704771	8.35536	0.0530577	11.66	0.0674874	7.34356	0.115658	8.85826	GAE2 | GAE2 (UDP-D-GLUCURONATE 4-EPIMERASE 2); UDP-glucuronate 4-epimerase/ catalytic | chr1:346052-347356 FORWARD
87756	7.06851	6.59812	6.61787	6.48866	6.26396	6.44318	6.5476	7.89351	AT5G52200.1	0.459	0.21	1.28	3.9e-06	1.3	1.51e-05	0.528	0.0257	1.35	7.16e-06	-1.64	1.15e-07	-0.821	0.00118	0.821	0.00641	8.07101	0.0549465	7.90228	0.0208207	7.63982	0.04514	8.69221	0.048859	8.42787	0.0372736	8.24643	0.0152623	7.97322	0.0770139	8.12191	| unknown protein | chr5:21202818-21204719 REVERSE
87762	9.6259	9.35553	9.18353	9.59258	9.59612	9.3126	9.67783	11.6698		0.446	0.159	2.49	8.17e-13	2.31	6.16e-11	-0.0461	0.403	2	8.28e-10	-2.08	1.4e-10	-2.05	1.68e-10	0.0389	0.842	#N/A	#N/A	#N/A	#N/A	#N/A	#N/A	#N/A	#N/A	#N/A	#N/A	#N/A	#N/A	#N/A	#N/A	#N/A
87807	6.34122	6.12196	6.14163	6.07315	6.06035	5.87806	5.85476	8.44758	AT5G10750.1	0.204	0.565	2.31	4.19e-13	2.33	7.88e-12	0.498	0.0103	2.6	4.01e-13	-2.4	1.63e-12	-2.1	1.14e-11	0.295	0.318	8.52024	0.0312653	7.17188	0.0095649	7.1943	0.0386588	7.81267	0.0503273	8.3425	0.0543196	8.58572	0.0246349	7.50231	0.0354026	7.21435	| unknown protein | chr5:3399072-3399980 FORWARD
87872	8.66347	8.24951	8.57892	8.57488	9.16129	8.46209	8.54397	11.0065	AT1G10740.1	0.11	0.793	2.43	3.69e-07	2.75	2.82e-07	0.136	0.367	2.46	1.41e-06	-1.86	4.43e-05	-2.32	1.09e-06	-0.456	0.506	8.0915	0.0593651	7.27268	0.0758336	7.44222	0.12831	7.88748	0.080155	9.02926	0.0452194	10.5787	0.0320722	7.49468	0.0341984	8.09979	| unknown protein | chr1:3568343-3570466 REVERSE
87915	5.62538	6.12036	5.46966	6.28308	6.08299	5.84845	5.2551	7.54928	AT3G51070.1	0.158	0.728	2.09	1.18e-08	1.43	3.98e-05	0.382	0.121	2.31	9.37e-09	-1.46	1.11e-05	-1.93	8.32e-08	-0.466	0.266	3.20445	0.0417563	2.66699	0.150863	3.09851	0.121414	3.32328	0.280776	3.11418	0.13619	5.71026	0.280915	2.94713	0.135522	2.93194	| dehydration-responsive protein-related | chr3:18969068-18972291 FORWARD
87940	6.2712	6.29096	5.88087	6.45815	6.17668	6.35905	5.80273	7.46209	AT4G15840.1	0.404	0.379	1.6	9.2e-07	1.18	0.000315	0.482	0.0623	1.68	1.86e-06	-1.29	4.44e-05	-1.19	8.01e-05	0.0995	0.815	6.55591	0.154924	6.91561	0.149955	6.99197	0.0560702	7.5525	0.0308059	7.46159	0.0833208	7.06482	0.125875	6.97486	0.0302821	6.13033	| protein binding | chr4:8996963-9000852 FORWARD
88042	11.8339	11.8561	11.2154	11.9655	12.1785	11.6058	11.2754	13.9125	AT1G35160.1	0.617	0.0249	2.69	6.76e-14	2.04	3.76e-10	0.552	0.0082	2.62	1.51e-12	-1.73	2.54e-09	-2.07	6.03e-11	-0.342	0.265	#N/A	#N/A	#N/A	#N/A	#N/A	#N/A	#N/A	#N/A	#N/A	#N/A	#N/A	#N/A	#N/A	#N/A	#N/A	GRF4, 14-3-3PHI, GF14 PHI | GF14 PHI (GF14 PROTEIN PHI CHAIN); protein binding / protein phosphorylated amino acid binding | chr1:12867264-1286851
88049	11.4011	10.9942	11.0385	11.3243	11.7582	11.3907	11.7619	12.7849	AT3G46430.1	0.352	0.2	1.73	5.66e-11	1.78	4.14e-10	-0.368	0.0368	1.01	7.56e-06	-1.03	2.89e-06	-1.38	1.22e-08	-0.353	0.161	10.9715	0.0304063	11.3386	0.0185366	11.3313	0.131604	11.55	0.0750913	11.2138	0.0630066	10.7393	0.0275078	11.4203	0.0552557	11.4563	| unknown protein | chr3:17087687-17088497 FORWARD
88165	8.50609	8.72291	7.97421	8.29417	8.34197	8.11083	8.27852	9.8451	AT3G60600.2	0.527	0.0159	1.87	1.49e-12	1.11	4.64e-07	0.227	0.118	1.57	5.65e-10	-1.51	4.72e-10	-1.34	3.86e-09	0.168	0.577	10.4514	0.030653	11.4785	0.0800549	11.3	0.0413998	11.0466	0.0412048	11.4915	0.0426531	11.4018	0.0308398	11.488	0.0246878	11.2521	VAP27-1 | VAP (VESICLE ASSOCIATED PROTEIN); protein binding | chr3:22400537-22401650 FORWARD
88247	8.59214	8.53152	8.23124	8.61976	8.24929	8.96249	8.31763	9.51119	AT5G14030.3	0.359	0.14	1.27	6.7e-09	0.965	5.84e-06	0.268	0.0817	1.18	1.46e-07	-1.26	1.99e-08	-0.91	3.38e-06	0.345	0.129	10.4418	0.0464943	11.1683	0.0192529	10.6536	0.0582085	9.93528	0.0516916	9.59749	0.0629334	9.56923	0.0521303	11.0093	0.0241731	10.9911	| translocon-associated protein beta (TRAPB) family protein | chr5:4526878-4528253 FORWARD
88248	8.08708	7.71657	7.20008	8.09511	7.42334	8.48185	7.23481	8.57284	AT4G22000.1	0.886	0.0117	1.38	6.01e-06	0.871	0.00465	0.854	0.0021	1.35	3.37e-05	-1.15	0.000138	-0.497	0.0579	0.655	0.0601	10.0719	0.10796	10.5628	0.0119867	10.2312	0.0344264	9.66936	0.0642376	9.56976	0.111446	9.23788	0.0328095	10.7879	0.0112739	10.3412	| unknown protein | chr4:11659810-11660202 REVERSE
88286	7.12929	7.08722	8.02432	7.44438	7.3445	7.37087	6.79683	9.5368	AT3G30775.1	-0.864	0.0481	1.53	2.04e-05	2.45	5.2e-08	0.327	0.193	2.72	5e-09	-2.2	1.16e-07	-2.39	1.78e-08	-0.199	0.745	9.93443	0.0283273	11.6736	0.0280949	11.3347	0.0421111	9.50245	0.0144311	12.5764	0.0220968	12.0999	0.0431961	11.7809	0.0228033	11.5365	ERD5, PRODH, AT-POX, ATPOX, ATPDH, PRO1 | ERD5 (EARLY RESPONSIVE TO DEHYDRATION 5); proline dehydrogenase | chr3:12448880-12451126 REVERSE
88289	5.07699	5.05569	4.78455	7.61048	5.89925	6.55215	5.27809	7.87148		0.289	0.668	3.07	1.26e-09	2.81	6.23e-08	-0.2	0.315	2.58	1.97e-07	-1.97	7.7e-06	-2.78	1.6e-08	-0.812	0.103	#N/A	#N/A	#N/A	#N/A	#N/A	#N/A	#N/A	#N/A	#N/A	#N/A	#N/A	#N/A	#N/A	#N/A	#N/A
88330	8.57771	8.36578	8.45031	9.00299	8.62406	9.07372	8.09498	9.70043	AT5G52560.1	0.147	0.725	1.27	1.33e-05	1.34	2.79e-05	0.505	0.0428	1.62	1.14e-06	-1.09	0.000184	-1.12	8.24e-05	-0.0313	0.852	8.53999	0.0871085	8.74599	0.0553862	9.02777	0.0742455	8.59355	0.0446461	9.2009	0.0793473	9.18907	0.00873505	8.5586	0.0317598	8.62801	ATUSP | ATUSP (ARABIDOPSIS THALIANA UDP-SUGAR PYROPHOSPHORYLASE); UTP-monosaccharide-1-phosphate uridylyltransferase/ UTP:arabinose-1-phosphate ur
88512	7.08167	6.91537	6.28325	6.25638	7.34338	6.28993	6.50278	10.8258	AT4G13450.2	0.838	0.248	4.53	4.16e-11	3.87	1.15e-08	0.596	0.137	4.29	1.06e-09	-3.48	2.47e-08	-3.7	6.42e-09	-0.22	0.788	2.87973	0.0880181	2.3798	0.0792771	2.32999	0.0880431	2.60623	0.0190543	2.95349	0.265738	7.33038	0.0962683	2.62745	0.115049	3.22053	| universal stress protein (USP) family protein | chr4:7815395-7815904 REVERSE
88553	10.5515	11.5065	11.0463	10.6102	11.209	9.97881	11.6811	13.7662	AT2G36320.1	-0.496	0.27	2.7	7.41e-11	2.24	3.01e-08	-1.13	0.000231	2.06	9.94e-08	-2.56	7.11e-10	-3.2	7.58e-12	-0.641	0.0921	9.48059	0.125122	8.18465	0.0577402	8.62126	0.048981	10.032	0.0706958	11.2952	0.0473495	11.9817	0.0828412	9.07149	0.0458594	9.61165	| zinc finger (AN1-like) family protein | chr2:15229388-15229873 FORWARD
88579	6.02017	6.25525	6.11571	5.85202	5.77422	6.02927	5.58903	8.27871	AT5G19160.1	-0.0807	0.788	2.16	1.33e-09	2.01	4.71e-08	0.436	0.074	2.68	1.34e-10	-2.51	1.83e-10	-2.24	1.35e-09	0.267	0.577	#N/A	#N/A	#N/A	#N/A	#N/A	#N/A	#N/A	#N/A	#N/A	#N/A	#N/A	#N/A	#N/A	#N/A	#N/A	| unknown protein | chr5:6430725-6432456 FORWARD
88702	8.4409	8.32597	7.98637	8.36554	8.36835	8.22165	7.7442	9.81325	AT1G05520.1	0.473	0.0683	1.84	3.28e-11	1.49	2.33e-08	0.715	0.00036	2.08	2.46e-11	-1.46	1.1e-08	-1.37	2.54e-08	0.0909	0.785	6.89002	0.0735195	7.82994	0.0369644	7.50432	0.0109147	8.37822	0.0744589	7.86984	0.0445335	7.52156	0.0183956	7.73291	0.0483913	7.52701	| transport protein, putative | chr1:1631126-1635703 REVERSE
88718	8.61866	8.61979	8.674	8.48289	9.03827	8.50843	8.56699	10.5754	AT1G07420.1	-0.039	0.809	1.9	1.89e-10	1.95	1.28e-09	0.0513	0.395	1.99	5.65e-10	-1.54	3.21e-08	-1.94	3.04e-10	-0.399	0.174	7.38033	0.0855126	7.91526	0.11877	7.75637	0.0654377	7.66449	0.0462992	8.4175	0.124174	7.98948	0.0461101	7.72991	0.0337329	6.93575	ATSMO2, SMO2-1 | SMO2-1 (STEROL 4-ALPHA-METHYL-OXIDASE 2-1); 4-alpha-methyl-delta7-sterol-4alpha-methyl oxidase/ C-4 methylsterol oxidase | chr1:2
88749	6.20497	6.24879	6.30548	6.25085	6.10892	6.16597	6.15636	7.68289	AT1G71440.1	-0.12	0.724	1.36	1.25e-07	1.42	3.53e-07	0.0426	0.406	1.52	8.05e-08	-1.56	1.99e-08	-1.48	4.12e-08	0.0874	0.8	7.39231	0.0236886	7.87983	0.0199112	7.67721	0.0534894	6.80213	0.130528	7.02939	0.0685429	6.57025	0.117466	7.49418	0.0774413	7.56034	PFI, TFC E | PFI (PFIFFERLING) | chr1:26921271-26924373 REVERSE
88784	7.20342	7.13525	7.26866	7.42074	7.66597	7.41448	7.11472	9.42684	AT5G66020.1	-0.045	0.803	2.17	1.01e-11	2.28	4.68e-11	0.11	0.318	2.32	2.45e-11	-1.77	2.08e-09	-2.21	2.02e-11	-0.443	0.116	2.86283	0.0802749	2.7904	0.158326	4.51737	0.14926	2.94605	0.110284	2.82662	0.0388431	6.18757	0.176585	2.64611	0.0395501	2.7813	IBS2, ATSAC1B, ATSAC6, SACIB | ATSAC1B (SUPPRESSOR OF ACTIN 1B); phosphatidylinositol-4,5-bisphosphate 5-phosphatase | chr5:26401193-26404691 REVE
88787	7.50267	6.8566	6.57559	7.11402	7.80778	7.17938	6.8277	9.03252		0.93	0.0236	2.45	2.83e-09	2.17	2.36e-07	0.698	0.0222	2.22	1.06e-07	-1.24	0.00033	-1.52	1.5e-05	-0.281	0.626	#N/A	#N/A	#N/A	#N/A	#N/A	#N/A	#N/A	#N/A	#N/A	#N/A	#N/A	#N/A	#N/A	#N/A	#N/A
88847	6.52941	6.26122	6.27444	6.57276	6.57989	6.35414	6.09851	7.68483	AT4G22540.1	0.259	0.467	1.41	4.08e-08	1.42	2.49e-07	0.439	0.0277	1.59	2.21e-08	-1.11	5.09e-06	-1.15	1.87e-06	-0.0424	0.839	8.38465	0.0677155	6.71369	0.0609918	7.40129	0.0332846	7.27229	0.0717076	8.05345	0.0451642	8.5358	0.0667827	8.96262	0.0590746	8.14371	ORP2A | ORP2A (OSBP(OXYSTEROL BINDING PROTEIN)-RELATED PROTEIN 2A); oxysterol binding / phosphoinositide binding | chr4:11860969-11866108 REVERSE
88876	6.00933	5.88033	5.58957	6.11078	5.74299	6.42877	5.69655	7.41297	AT5G51840.1	0.42	0.214	1.81	1.52e-09	1.52	3.29e-07	0.321	0.105	1.71	2.75e-08	-1.68	1.71e-08	-1.39	3.42e-07	0.288	0.43	7.96682	0.0612718	8.15611	0.119728	7.65979	0.162853	7.28252	0.110454	7.4334	0.104845	7.03986	0.0523844	7.62002	0.0302641	7.83247	| unknown protein | chr5:21072143-21074131 FORWARD
89033	6.99518	7.13772	6.74114	7.54805	6.97093	6.97251	7.11572	8.21077	AT2G05710.1	0.262	0.497	1.48	5.63e-08	1.08	5.05e-05	-0.106	0.328	1.11	2.76e-05	-1.25	2.4e-06	-1.22	2.17e-06	0.0277	0.852	10.7184	0.036022	11.5183	0.0306941	11.4804	0.00863623	12.9296	0.0607946	12.4739	0.0136948	11.6597	0.054963	11.5397	0.00907906	10.4805	| aconitate hydratase, cytoplasmic, putative / citrate hydro-lyase/aconitase, putative | chr2:2141591-2146350 FORWARD
89047	7.45632	7.3846	7.30444	7.65965	7.67574	7.37203	7.13953	8.71539	AT4G10030.1	0.167	0.631	1.42	6.73e-09	1.33	1.98e-07	0.325	0.0648	1.58	5.18e-09	-1.05	3.7e-06	-1.26	1.11e-07	-0.212	0.515	7.75307	0.0294238	7.46533	0.0381445	7.68548	0.0142251	5.91574	0.133525	7.14061	0.0804951	7.25463	0.0417513	7.23597	0.0477847	7.22498	| hydrolase, alpha/beta fold family protein | chr4:6270490-6273098 REVERSE
89115	7.55976	7.00571	6.41402	7.34418	6.21534	7.39476	6.30763	8.15986	AT3G20240.1	1.15	6.14e-06	1.75	8.85e-11	1.16	1.97e-06	1.25	1.03e-07	1.85	2.4e-10	-1.94	4.41e-11	-0.605	0.00198	1.33	6.56e-07	6.01642	0.200921	7.4539	0.0800908	7.0245	0.0328092	5.6097	0.0622857	5.1746	0.110473	4.75797	0.343313	7.04148	0.0201817	5.99979	| mitochondrial substrate carrier family protein | chr3:7057192-7058716 FORWARD
89172	10.2459	9.59538	9.34417	10.184	10.7942	9.34692	10.6742	12.0873		0.919	0.0339	2.77	6e-10	2.51	3.49e-08	-0.4	0.144	1.45	0.00016	-1.32	0.000272	-1.85	1.55e-06	-0.534	0.265	#N/A	#N/A	#N/A	#N/A	#N/A	#N/A	#N/A	#N/A	#N/A	#N/A	#N/A	#N/A	#N/A	#N/A	#N/A
89218	7.10789	7.40612	7.27057	7.75555	7.76043	7.71698	7.79536	9.30883	AT4G21490.1	-0.159	0.697	2.04	3.81e-10	1.89	1.63e-08	-0.684	0.00421	1.52	6.19e-07	-1.55	1.98e-07	-2.2	1.94e-10	-0.658	0.0266	4.92427	0.0945355	4.3912	0.0146478	4.98856	0.144817	5.29266	0.0482087	4.68582	0.0782115	4.87527	0.104984	4.72762	0.127205	4.55248	NDB3 | NDB3; NADH dehydrogenase | chr4:11436495-11439326 REVERSE
89219	5.7151	5.78723	5.38346	5.50164	5.51789	5.4291	5.55392	6.63528		0.346	0.367	1.25	2.75e-06	0.835	0.00181	0.159	0.275	1.07	0.00011	-1.11	3.31e-05	-0.909	0.000259	0.199	0.644	#N/A	#N/A	#N/A	#N/A	#N/A	#N/A	#N/A	#N/A	#N/A	#N/A	#N/A	#N/A	#N/A	#N/A	#N/A
89255	8.35661	8.32233	7.81976	8.74821	7.5575	8.48307	7.93948	9.73881	AT1G27340.1	0.544	0.0226	1.93	4.97e-12	1.42	2.37e-08	0.423	0.0173	1.81	1.72e-10	-2.19	2.14e-12	-1.38	9.81e-09	0.811	0.000378	6.9246	0.0709789	6.81807	0.036828	6.82075	0.0430716	6.55557	0.0352905	5.42776	0.091342	6.41202	0.024217	6.42033	0.0397801	6.39794	| F-box family protein | chr1:9495741-9497857 FORWARD
89280	9.16751	9.24201	9.09703	9.40006	9.50455	9.10211	8.88413	11.0266	AT1G50430.1	0.0589	0.804	1.91	6.76e-08	1.75	1.87e-06	0.258	0.217	2.11	5.39e-08	-1.5	7.61e-06	-1.85	1.69e-07	-0.35	0.463	10.1215	0.0148181	10.1769	0.0535797	10.0724	0.0482311	9.84499	0.0718591	8.97031	0.0661156	8.55483	0.0567061	9.95404	0.0110279	10.0244	DWF5, PA, LE, ST7R, 7RED | DWF5 (DWARF 5); sterol delta7 reductase | chr1:18682175-18685555 REVERSE
89399	7.32944	6.95035	6.55221	6.89209	6.9602	6.98537	6.79999	8.08043	AT1G47740.1	0.77	0.0171	1.53	2.54e-07	1.13	0.000115	0.523	0.0286	1.28	1.92e-05	-1.13	5.5e-05	-0.757	0.00278	0.371	0.321	8.3919	0.110774	9.18771	0.0698803	8.98457	0.00919851	6.58856	0.147397	9.38694	0.0241206	9.21796	0.0611419	8.0463	0.0156926	8.31511	| unknown protein | chr1:17567903-17569035 FORWARD
89413	8.62026	8.7495	8.27824	9.0366	9.22488	8.83627	8.29617	10.7844		0.384	0.55	2.53	2.1e-08	2.03	6.26e-06	0.355	0.195	2.5	1.33e-07	-1.57	8.89e-05	-2.15	5.84e-07	-0.574	0.277	#N/A	#N/A	#N/A	#N/A	#N/A	#N/A	#N/A	#N/A	#N/A	#N/A	#N/A	#N/A	#N/A	#N/A	#N/A
89481	7.73804	7.8672	6.97782	7.76421	7.54741	7.82306	8.02954	9.16394	AT3G19640.1	0.766	0.00136	2.18	5.33e-13	1.29	2.78e-07	-0.293	0.0837	1.12	1.93e-06	-1.62	1.07e-09	-1.42	1.08e-08	0.199	0.546	7.94214	0.072981	9.50354	0.025806	9.37884	0.0609352	9.52099	0.0415593	9.46594	0.0258553	9.00239	0.0174635	9.34635	0.0254465	9.31383	| magnesium transporter CorA-like family protein (MRS2-3) | chr3:6820969-6823104 FORWARD
89512	7.15584	7.34044	6.79347	7.53998	7.47683	7.26064	6.67069	9.15968	AT5G54310.1	0.377	0.473	2.38	2.62e-09	1.82	2.59e-06	0.504	0.0705	2.51	5.76e-09	-1.69	2.96e-06	-2	1.11e-07	-0.311	0.568	8.44096	0.0390389	8.00657	0.0222396	7.91551	0.0153617	9.03825	0.0365221	8.90024	0.0599646	9.58642	0.0683931	8.11425	0.0556157	8.31479	AGD5 | AGD5 (ARF-GAP domain 5); ARF GTPase activator/ DNA binding / zinc ion binding | chr5:22057262-22061066 REVERSE
89544	7.75572	8.52412	8.17785	7.64619	7.89568	7.08206	9.32215	11.8847		-0.416	0.677	3.66	1.05e-07	3.3	3.75e-06	-1.57	0.00549	2.5	0.000152	-3.97	5.22e-08	-4.07	2.25e-08	-0.105	0.842	#N/A	#N/A	#N/A	#N/A	#N/A	#N/A	#N/A	#N/A	#N/A	#N/A	#N/A	#N/A	#N/A	#N/A	#N/A
89554	6.57399	6.30949	6.32285	6.59533	6.57961	6.5878	5.79012	8.39036	AT2G34770.1	0.271	0.531	2.08	4.42e-10	2.07	5.05e-09	0.791	0.0015	2.6	3.8e-11	-1.81	1.7e-08	-1.81	1.28e-08	0.00548	0.865	10.1474	0.0390472	8.48762	0.0579489	8.84911	0.000987437	8.54397	0.0455648	9.45116	0.00430828	11.0981	0.0142241	8.60251	0.0449331	9.44433	FAH1 | FAH1 (FATTY ACID HYDROXYLASE 1); catalytic/ fatty acid alpha-hydroxylase | chr2:14666776-14668061 FORWARD
89577	10.9047	11.4169	11.1029	11.8957	11.432	11.5311	11.145	13.2331	AT5G14040.1	-0.2	0.648	2.13	2.82e-10	1.8	6.46e-08	-0.237	0.199	2.09	2.64e-09	-1.8	1.96e-08	-2.33	1.2e-10	-0.525	0.101	11.4992	0.0454474	11.9533	0.0273206	11.8029	0.0803795	11.7038	0.0303524	11.4457	0.0518656	11.4074	0.0447448	11.9662	0.0203808	11.7591	| mitochondrial phosphate transporter | chr5:4531059-4532965 REVERSE
89581	6.8042	6.97191	6.81447	6.74349	6.59265	6.87577	7.21684	8.40279		-0.0014	0.836	1.59	2.45e-06	1.44	5.08e-05	-0.409	0.112	1.18	0.000503	-1.82	5.46e-07	-1.59	3.09e-06	0.224	0.679	#N/A	#N/A	#N/A	#N/A	#N/A	#N/A	#N/A	#N/A	#N/A	#N/A	#N/A	#N/A	#N/A	#N/A	#N/A
89600	9.61755	10.511	10.3071	10.9949	11.2617	9.88005	10.6752	12.9663	AT5G28840.1	-0.705	0.204	2.65	1.64e-08	2.45	4.92e-07	-1.08	0.00399	2.28	1.28e-06	-1.7	5.26e-05	-3.36	3.33e-10	-1.66	0.000358	10.25	0.0732933	10.2374	0.0202546	10.2174	0.0248356	10.0618	0.0510636	9.8273	0.0486781	9.00252	0.0562242	10.0794	0.00729223	9.74055	GME | GME (GDP-D-MANNOSE 3',5'-EPIMERASE); GDP-mannose 3,5-epimerase/ NAD or NADH binding / catalytic | chr5:10862472-10864024 REVERSE
89721	8.73143	8.37622	8.45478	8.49651	8.20878	8.672	7.85248	9.84505	AT3G12600.1	0.284	0.464	1.39	2.48e-07	1.46	6.49e-07	0.878	0.000228	1.98	1.71e-09	-1.64	2.67e-08	-1.1	1.24e-05	0.534	0.0642	7.23332	0.197357	8.60969	0.0700362	8.45538	0.113873	7.64201	0.0985415	7.31282	0.0418593	9.40619	0.0680811	8.24435	0.0275638	8.38949	atnudt16 | atnudt16 (Arabidopsis thaliana Nudix hydrolase homolog 16); hydrolase | chr3:4004809-4005995 FORWARD
89745	7.02563	7.24614	6.84573	6.85444	6.86344	6.91665	7.15835	9.6087	AT4G23920.1	0.189	0.631	2.76	6.82e-14	2.35	3.92e-11	-0.13	0.295	2.44	1.23e-11	-2.74	9.38e-13	-2.57	1.7e-12	0.169	0.671	6.13632	0.112107	6.47238	0.0249012	6.89599	0.0317478	6.61534	0.0617148	6.67693	0.145526	6.70665	0.10008	5.48944	0.0985822	5.26272	UGE2 | UGE2 (UDP-D-glucose/UDP-D-galactose 4-epimerase 2); UDP-glucose 4-epimerase/ protein dimerization | chr4:12431416-12433666 FORWARD
89895	6.50264	6.1033	6.02502	6.19965	6.03433	6.45974	5.62681	7.53233		0.491	0.253	1.52	2.34e-06	1.43	2.89e-05	0.886	0.00199	1.91	2.04e-07	-1.5	5.31e-06	-1.03	0.000496	0.475	0.238	#N/A	#N/A	#N/A	#N/A	#N/A	#N/A	#N/A	#N/A	#N/A	#N/A	#N/A	#N/A	#N/A	#N/A	#N/A
89909	5.40032	5.40721	5.06835	5.56136	5.15031	5.34718	5.11991	6.26922	AT2G37550.1	0.332	0.315	1.19	8.09e-07	0.86	0.000363	0.297	0.104	1.16	5.63e-06	-1.12	4.38e-06	-0.862	0.00011	0.262	0.437	8.71942	0.144209	8.82924	0.0629659	8.84246	0.164546	7.97992	0.0378298	8.36576	0.091887	8.66419	0.0531376	8.78543	0.0440604	9.05173	ASP1, AGD7 | AGD7; ARF GTPase activator/ DNA binding / zinc ion binding | chr2:15755544-15757456 REVERSE
89925	6.76931	6.72499	6.46661	7.33847	6.67408	7.15555	6.09475	7.892	AT5G03690.1	0.308	0.444	1.43	3.22e-07	1.16	4.36e-05	0.681	0.00397	1.8	2.33e-08	-1.22	8.2e-06	-1.12	1.84e-05	0.0992	0.796	6.18066	0.12352	5.78105	0.113579	5.92443	0.0781831	6.53044	0.02227	6.63899	0.0687332	11.0285	0.0552406	6.94381	0.0619546	7.9739	| fructose-bisphosphate aldolase, putative | chr5:963389-964982 REVERSE
89974	8.01238	8.28953	7.85584	8.55976	7.83422	8.12201	8.01508	9.05566	AT4G20330.1	0.162	0.695	1.22	5.46e-06	0.776	0.00404	0.0127	0.442	1.07	0.00013	-1.24	7.61e-06	-1.06	4.81e-05	0.185	0.672	8.54656	0.0526331	8.8401	0.0697964	8.74308	0.0767692	10.1861	0.0416601	9.7271	0.0322171	9.77748	0.0371041	8.77512	0.0238876	9.0604	| transcription initiation factor-related | chr4:10982683-10984039 REVERSE
89979	5.49151	5.82719	5.2279	5.89959	5.50634	5.5574	5.93676	7.90619	AT3G62830.1	0.277	0.412	2.68	2.89e-14	2.06	1.29e-10	-0.446	0.0224	1.95	2.53e-10	-2.39	2.54e-12	-2.4	1.7e-12	-0.006	0.865	#N/A	#N/A	#N/A	#N/A	#N/A	#N/A	#N/A	#N/A	#N/A	#N/A	#N/A	#N/A	#N/A	#N/A	#N/A	UXS2, ATUXS2, AUD1 | AUD1; UDP-glucuronate decarboxylase/ catalytic/ dTDP-glucose 4,6-dehydratase | chr3:23232539-23235353 FORWARD
89980	9.16043	8.49778	7.08205	9.45702	7.91842	8.80575	7.19439	10.0574	AT1G35720.1	2.08	3.43e-05	2.97	3.36e-09	1.54	0.000551	1.98	5.43e-06	2.88	3.77e-08	-2.14	2.96e-06	-0.89	0.0192	1.25	0.00844	9.874	0.0292688	8.27879	0.0539344	9.31187	0.0692061	9.57672	0.0463805	8.82174	0.02924	9.72576	0.0308817	10.5898	0.0144557	10.9692	ANNAT1, OXY5, ATOXY5 | ANNAT1 (ANNEXIN ARABIDOPSIS 1); ATP binding / calcium ion binding / calcium-dependent phospholipid binding / copper ion bin
89985	8.80651	9.15639	8.43721	7.9563	7.41844	8.91952	7.64926	10.4957	AT4G36740.1	0.39	0.716	2.04	0.002	1.38	0.0584	1.19	0.0518	2.84	0.000182	-3.15	2.34e-05	-1.65	0.011	1.49	0.0761	2.95014	0.0291304	2.69999	0.0577216	2.92608	0.0978932	3.30328	0.101159	5.01511	0.31573	6.23345	0.177376	3.63018	0.190368	3.80749	HB-5, ATHB40 | ATHB40 (ARABIDOPSIS THALIANA HOMEOBOX PROTEIN 40); DNA binding / transcription factor | chr4:17314649-17316314 REVERSE
89999	8.355	8.3717	8.691	8.15596	8.80886	7.93394	8.83309	10.2829		-0.321	0.464	1.58	2.16e-07	1.9	5.65e-08	-0.46	0.0534	1.44	4.66e-06	-1.48	1.38e-06	-1.9	1.24e-08	-0.419	0.258	#N/A	#N/A	#N/A	#N/A	#N/A	#N/A	#N/A	#N/A	#N/A	#N/A	#N/A	#N/A	#N/A	#N/A	#N/A
90003	6.51054	7.02019	6.65088	7.05359	7.26574	6.95697	6.12939	8.4031	AT5G39320.1	-0.149	0.697	1.74	2.48e-09	1.37	1.46e-06	0.385	0.0617	2.28	8.36e-11	-1.14	9.11e-06	-1.89	1.05e-09	-0.749	0.00613	8.32698	0.0852853	9.29565	0.0406525	8.85731	0.058148	4.85805	0.0792996	7.05361	0.0720694	7.46524	0.115863	9.37834	0.0445791	9.47517	| UDP-glucose 6-dehydrogenase, putative | chr5:15743254-15744696 FORWARD

## Sheet: c=26
poppy									Arabidopsis
geneName	C	F	L	MB	P	SB	S	St	TAIR9 Best Hit	L	SB	MB	S	P	St	C	F	TAIR9 Annotation
83671	10.3097	9.49491	7.47532	9.91137	8.02446	10.1233	7.77892	8.9193	AT2G21660.1	12.7492	13.9094	13.8307	11.6537	13.3584	11.9404	13.9938	10.1529	ATGRP7, CCR2, GR-RBP7, GRP7 | CCR2 (COLD, CIRCADIAN RHYTHM, AND RNA BINDING 2); RNA binding / double-stranded DNA binding / single-stranded DNA bi
84046	12.2673	10.4821	10.953	11.3385	9.46186	12.1229	8.26064	9.17996	AT5G48480.1	7.62809	12.2718	11.7786	8.33517	9.36568	9.22646	12.4483	11.1349	| unknown protein | chr5:19644814-19645658 FORWARD
84192	8.9195	7.79232	7.11556	8.60842	7.56087	9.21238	7.16801	7.83569	AT4G00810.1	12.0598	11.8584	11.615	9.45688	9.58275	9.35472	11.8732	11.7934	| 60S acidic ribosomal protein P1 (RPP1B) | chr4:346179-346957 REVERSE
84216	10.1573	9.29648	8.16211	10.6423	9.02715	10.3347	7.49528	7.65182	AT2G01830.3	6.77512	7.48414	6.88559	4.08971	4.15654	4.46406	5.90294	5.42175	WOL, CRE1, WOL1, AHK4, ATCRE1 | WOL (WOODEN LEG); cytokinin receptor/ osmosensor/ phosphoprotein phosphatase/ protein histidine kinase | chr2:3633
84248	11.5958	11.5967	6.68329	11.0635	6.63642	10.5702	7.20996	11.457	AT4G18960.1	3.65758	9.82527	10.0456	3.48733	3.47316	10.6247	9.14469	8.70476	AG | AG (AGAMOUS); DNA binding / transcription factor | chr4:10383917-10388272 FORWARD
84252	10.1293	6.58217	7.25654	10.9181	7.23265	10.8743	6.96778	10.8715	AT4G26220.1	3.75774	2.9857	3.2041	3.42856	3.23148	3.50744	3.66366	5.69536	| caffeoyl-CoA 3-O-methyltransferase, putative | chr4:13284179-13285146 FORWARD
84340	9.21823	8.61488	7.91787	8.27352	7.95176	8.35429	7.80567	9.92532	AT3G44260.1	10.7714	5.90086	6.05957	9.75177	10.4907	8.85033	8.64534	6.26005	| CCR4-NOT transcription complex protein, putative | chr3:15952213-15953055 REVERSE
84430	7.96244	6.75173	6.33671	7.15438	6.53397	7.6076	6.32059	6.18005		#N/A	#N/A	#N/A	#N/A	#N/A	#N/A	#N/A	#N/A
84512	9.07125	9.13863	7.24235	10.1222	7.24555	9.47524	6.98671	8.78388	AT1G11910.1	12.431	13.0043	12.9189	14.3716	14.061	13.6776	13.1716	12.7161	| aspartyl protease family protein | chr1:4017119-4019874 REVERSE
84661	7.17669	6.54431	5.83488	6.82664	5.20433	7.02446	5.34633	5.48341	AT2G22420.1	4.34573	9.93045	9.5806	5.34378	5.3884	5.68038	7.74196	8.38048	| peroxidase 17 (PER17) (P17) | chr2:9513341-9514484 FORWARD
84691	12.0443	12.8879	9.13681	12.812	8.58238	12.4461	8.66731	12.6384	AT2G44480.1	3.10833	2.65353	2.45279	2.93512	4.48398	8.00791	4.14874	2.86864	BGLU17 | BGLU17 (BETA GLUCOSIDASE 17); catalytic/ cation binding / hydrolase, hydrolyzing O-glycosyl compounds | chr2:18359780-18363001 FORWARD
84694	7.32418	6.22166	5.8506	6.63312	6.15121	6.20891	6.1906	6.19185	AT5G66920.1	8.12605	6.00258	6.26304	2.96004	4.13476	4.4806	7.29995	8.29679	sks17 | sks17 (SKU5 Similar 17); copper ion binding / oxidoreductase | chr5:26722963-26725370 FORWARD
85009	8.22051	7.861	6.98426	7.84257	7.09445	7.83717	6.74131	6.53418	AT5G11460.1	4.97439	5.349	5.36568	4.3109	5.22474	6.58414	5.69285	5.53079	| senescence-associated protein-related | chr5:3657064-3658388 REVERSE
85071	12.1983	10.3838	10.4133	11.394	10.0499	11.5413	10.1625	10.2489	AT4G25200.1	4.08063	3.63921	3.58423	4.23106	6.40706	5.03389	4.48626	3.65648	ATHSP23.6-MITO | ATHSP23.6-MITO (MITOCHONDRION-LOCALIZED SMALL HEAT SHOCK PROTEIN 23.6) | chr4:12917089-12917858 FORWARD
85119	10.2561	8.94586	7.82446	9.85764	7.52068	11.3275	7.91678	7.58796	AT1G44970.1	3.22673	12.8449	8.92884	7.19611	4.48557	6.76371	12.1758	5.45147	| peroxidase, putative | chr1:17002237-17003563 FORWARD
85238	7.68819	5.75773	5.37112	8.38378	4.93068	8.83507	5.50021	5.02067	AT1G33430.1	3.98942	12.5472	11.8629	3.06961	3.22709	2.99994	2.76964	3.30644	| galactosyltransferase family protein | chr1:12124438-12126052 REVERSE
85566	8.75853	7.48032	7.32263	8.67546	7.16246	9.96596	6.80818	6.61015	AT1G44970.1	3.22673	12.8449	8.92884	7.19611	4.48557	6.76371	12.1758	5.45147	| peroxidase, putative | chr1:17002237-17003563 FORWARD
86218	8.74475	7.36429	7.02249	8.86667	7.05716	9.60088	7.42882	7.97124	AT1G08650.1	5.10576	6.50131	5.79966	7.04047	7.24741	5.77557	5.59881	5.24831	PPCK1 | PPCK1 (PHOSPHOENOLPYRUVATE CARBOXYLASE KINASE); kinase/ protein serine/threonine kinase | chr1:2752206-2753232 FORWARD
87348	11.5946	10.1805	7.45633	10.7973	8.63027	10.2347	9.46111	9.97423	AT1G11700.1	5.67605	7.34589	7.45821	9.09927	8.65217	8.75452	7.55483	7.29757	| unknown protein | chr1:3945852-3946457 FORWARD
87958	10.1049	8.79855	8.46048	9.2021	8.96763	9.37828	8.01179	8.18724	AT5G56000.1	12.1859	13.8212	13.3208	12.5793	13.1275	12.3549	13.5338	12.2698	| heat shock protein 81-4 (HSP81-4) | chr5:22677602-22680067 REVERSE
88381	10.1651	10.6218	6.93245	10.013	7.55012	9.71115	9.08174	7.33141	AT1G77120.1	4.97423	7.64808	7.03268	11.2304	7.82329	7.49548	8.14812	7.32036	ADH1, ADH, ATADH, ATADH1 | ADH1 (ALCOHOL DEHYDROGENASE 1); alcohol dehydrogenase | chr1:28975509-28977216 FORWARD
88698	8.04036	6.48351	6.79623	7.41888	5.86622	8.36857	5.57492	5.96235	AT3G23890.1	6.54075	10.2226	9.48027	2.89684	2.47339	3.13721	9.06104	8.15792	TOPII, ATTOPII | TOPII (TOPOISOMERASE II); ATP binding / DNA binding / DNA topoisomerase (ATP-hydrolyzing)/ DNA topoisomerase/ DNA-dependent ATPas
88769	7.73983	6.05337	5.84007	5.35739	5.79725	5.63162	5.7296	5.53483		#N/A	#N/A	#N/A	#N/A	#N/A	#N/A	#N/A	#N/A
89115	7.55976	7.00571	6.41402	7.34418	6.21534	7.39476	6.30763	8.15986	AT3G20240.1	6.01642	7.4539	7.0245	5.6097	5.1746	4.75797	7.04148	5.99979	| mitochondrial substrate carrier family protein | chr3:7057192-7058716 FORWARD
89365	10.7136	9.96978	9.66133	10.0692	9.68249	10.3703	9.28549	9.32355		#N/A	#N/A	#N/A	#N/A	#N/A	#N/A	#N/A	#N/A
89980	9.16043	8.49778	7.08205	9.45702	7.91842	8.80575	7.19439	10.0574	AT1G35720.1	9.874	8.27879	9.31187	9.57672	8.82174	9.72576	10.5898	10.9692	ANNAT1, OXY5, ATOXY5 | ANNAT1 (ANNEXIN ARABIDOPSIS 1); ATP binding / calcium ion binding / calcium-dependent phospholipid binding / copper ion bin
carpel over sepal petal leaf but not carpel fruit SB or MB with at least 1 fold change

## Sheet: C=7
poppy									Arabidopsis
geneName	C	F	L	MB	P	SB	S	St	TAIR9 Best Hit	L	SB	MB	S	P	St	C	F	TAIR9 Annotation
84248	11.5958	11.5967	6.68329	11.0635	6.63642	10.5702	7.20996	11.457	AT4G18960.1	3.65758	9.82527	10.0456	3.48733	3.47316	10.6247	9.14469	8.70476	AG | AG (AGAMOUS); DNA binding / transcription factor | chr4:10383917-10388272 FORWARD
84252	10.1293	6.58217	7.25654	10.9181	7.23265	10.8743	6.96778	10.8715	AT4G26220.1	3.75774	2.9857	3.2041	3.42856	3.23148	3.50744	3.66366	5.69536	| caffeoyl-CoA 3-O-methyltransferase, putative | chr4:13284179-13285146 FORWARD
84340	9.21823	8.61488	7.91787	8.27352	7.95176	8.35429	7.80567	9.92532	AT3G44260.1	10.7714	5.90086	6.05957	9.75177	10.4907	8.85033	8.64534	6.26005	| CCR4-NOT transcription complex protein, putative | chr3:15952213-15953055 REVERSE
84512	9.07125	9.13863	7.24235	10.1222	7.24555	9.47524	6.98671	8.78388	AT1G11910.1	12.431	13.0043	12.9189	14.3716	14.061	13.6776	13.1716	12.7161	| aspartyl protease family protein | chr1:4017119-4019874 REVERSE
84691	12.0443	12.8879	9.13681	12.812	8.58238	12.4461	8.66731	12.6384	AT2G44480.1	3.10833	2.65353	2.45279	2.93512	4.48398	8.00791	4.14874	2.86864	BGLU17 | BGLU17 (BETA GLUCOSIDASE 17); catalytic/ cation binding / hydrolase, hydrolyzing O-glycosyl compounds | chr2:18359780-18363001 FORWARD
89115	7.55976	7.00571	6.41402	7.34418	6.21534	7.39476	6.30763	8.15986	AT3G20240.1	6.01642	7.4539	7.0245	5.6097	5.1746	4.75797	7.04148	5.99979	| mitochondrial substrate carrier family protein | chr3:7057192-7058716 FORWARD
89980	9.16043	8.49778	7.08205	9.45702	7.91842	8.80575	7.19439	10.0574	AT1G35720.1	9.874	8.27879	9.31187	9.57672	8.82174	9.72576	10.5898	10.9692	ANNAT1, OXY5, ATOXY5 | ANNAT1 (ANNEXIN ARABIDOPSIS 1); ATP binding / calcium ion binding / calcium-dependent phospholipid binding / copper ion bin
both stamen and carpel over sepal petal leaf but not fruit SB or MB with at least 1 fold change
