# Supplementary material for: Comparative transcriptomics among floral organs of the basal eudicot Eschscholzia californica as reference for floral evolutionary developmental studies
Source: Genome Biol. 2010 Oct 15;11(10):R101. doi: 10.1186/gb-2010-11-10-r101 (PMC3218657; doi:10.1186/gb-2010-11-10-r101)
Supplement: Additional file 7 — Genes preferentially expressed in reproductive tissues compared with leaf. [file gb-2010-11-10-r101-S7.XLS]

## Sheet: sepal=168
geneName	BestATHit	annotation	C	F	L	MB	P	SB	S	St
83609	At5g45280	pectinacetylesterase	6.74753	7.17719	7.42314	7.15068	7.83202	6.8103	8.48228	7.41474
83706	At5g55560	protein kinase	5.82278	6.04151	5.85511	6.65323	5.71331	7.85743	7.09398	5.9731
83720	At1g53910	AP2	9.04263	8.85839	7.91056	8.58181	8.66817	8.55203	8.96707	8.51454
83827	At5g40650	succinate dehydrogenase	7.46367	7.19076	6.70776	7.30873	7.21734	7.17281	7.77614	8.63165
83847	At4g14880	cysteine synthase	8.51586	9.92334	10.0661	9.43057	8.72381	8.86391	11.5208	8.90199
83857	At1g65820	microsomal glutathione s-transferase	9.73561	10.4004	9.73109	9.77234	9.84524	9.29688	11.4173	10.054
83860	none	none	9.2224	9.542	8.96988	9.52037	9.50744	9.32645	10.1675	9.45196
83885	At2g02990	ribonuclease 1 (RNS1)	7.77254	8.68102	8.66275	8.86059	8.55111	8.72798	10.5415	9.64827
83886	At1g17860	trypsin and protease inhibitor	5.20569	5.98623	4.56953	4.98387	5.98524	5.0698	6.27218	5.01379
83930	none	none	7.68918	7.88424	7.30756	7.79011	7.5508	7.28959	8.319	8.6269
83938	At1g06650	2-oxoglutarate-dependent dioxygenase	10.5644	9.9775	9.34382	8.71929	8.91358	8.57528	10.8447	9.51695
84065	At2g42690	lipase	8.03695	8.40274	8.71849	7.62288	8.02052	7.52644	9.75959	6.56094
84175	At2g40300	ferritin	6.69945	6.22553	6.04081	6.27408	7.99473	6.01735	7.06118	7.58329
84241	At3g14067	subtilase	9.18636	9.43947	8.50971	9.3607	8.72093	8.79906	9.97807	8.93574
84272	At5g37600	glutamine synthetase	10.1755	11.4948	10.084	10.9323	9.44068	9.779	11.8849	12.1514
84291	At5g13180	no apical meristem (NAM)	8.15855	8.43295	7.96021	8.26901	8.41467	8.04925	9.05443	8.94659
84325	At1g06040	zinc finger (B-box type)	10.5662	11.3309	11.3925	10.2351	11.2604	9.96179	13.0566	10.3065
84330	At5g25610	dehydration-responsive protein (RD22)	8.16721	9.94722	9.69372	9.49465	7.262	10.5417	11.0666	6.40099
84342	none	none	10.1119	9.8283	9.42762	10.4398	10.9161	10.2242	10.4357	10.2468
84359	At1g53280	DJ-1	10.073	10.7215	9.99165	10.0898	10.307	9.52295	11.3741	10.5823
84392	At2g36830	major intrinsic	14.5194	14.3591	14.3663	14.3341	16.2746	13.9071	16.1603	15.1014
84508	At5g17310	UTP--glucose-1-phosphate uridylyltransferase	10.0649	11.094	10.3558	10.9337	10.5201	10.383	11.3755	12.4229
84511	none	none	7.24986	6.83753	6.46363	7.73208	7.71825	7.66461	8.07874	9.64596
84531	At3g18485	hypothetical protein	7.62669	7.9858	5.91412	7.64607	7.52213	6.70737	7.06494	10.068
84534	At5g37600	glutamine synthetase	8.57792	9.35648	8.5833	9.32235	8.00842	8.21289	9.93566	9.87564
84538	At1g78340	glutathione S-transferase	9.37222	9.98722	9.72483	9.51886	9.44117	9.00273	11.3523	9.57607
84542	At1g60690	aldo	8.94924	9.60797	8.35139	8.76436	8.62785	8.57984	10.2142	8.16412
84551	At1g17860	trypsin and protease inhibitor	6.60906	7.2339	6.34312	5.48964	6.06289	5.01279	8.47968	6.63355
84575	At3g57550	guanylate kinase 2 (GK-2)	7.01152	7.18273	6.08955	7.45869	7.2769	7.8006	7.69673	7.69498
84586	At1g52800	oxidoreductase	7.84125	8.96	8.02656	8.35065	6.8691	7.68077	9.41072	8.10178
84651	At3g53620	inorganic pyrophosphatase	8.41077	9.25752	9.03337	9.21557	8.33608	9.52416	10.3671	9.19299
84679	At1g60420	DC1	9.04804	8.78021	9.22808	10.9883	10.9703	10.5355	11.0082	11.2837
84696	At4g33985	expressed protein	9.95875	10.8779	10.6183	10.2124	11.2284	9.69527	11.7964	10.0248
84705	none	none	10.2128	10.1861	10.4796	10.4926	11.0402	10.4148	11.5966	11.1764
84715	At2g29420	glutathione S-transferase	7.51182	9.69031	8.28413	7.88896	7.14936	6.91311	11.4191	6.94879
84717	At1g67750	pectate lyase	7.63743	7.15947	6.56769	6.95745	7.65278	8.47557	7.88162	6.94692
84736	At2g31200	actin-depolymerizing factor 6 (ADF6)	10.3878	11.1069	10.3593	10.3909	10.7965	10.0061	13.5462	10.8984
84750	At4g01610	cathepsin B-like cysteine protease	7.01586	8.10828	6.98254	7.36805	6.7504	6.50637	8.11663	7.55388
84751	At2g33150	acetyl-CoA C-acyltransferase	7.93792	8.85345	7.53433	8.97195	8.10846	7.99858	8.85796	9.26958
84765	At4g27130	eukaryotic translation initiation factor SUI1	12.0666	12.5762	12.0256	12.1045	12.3221	11.6385	13.5194	13.0978
84789	At5g64250	2-nitropropane dioxygenase family	13.9386	13.2367	11.8505	13.2074	15.6378	11.4094	13.7722	15.0415
84801	At1g69760	expressed protein	10.7661	10.1529	9.83611	10.1733	10.1661	9.93954	11.1725	9.70397
84911	At1g13950	eukaryotic translation initiation factor 5A-1	11.8874	11.7686	11.5339	11.9126	11.8077	11.9062	12.8843	11.8472
84974	At4g05320	polyubiquitin (UBQ10) (SEN3) senescence-associated protein;	15.2296	15.7304	15.0091	15.5702	15.7845	15.2479	16.0605	15.8496
85010	none	none	6.51433	6.75463	6.5578	6.62199	7.13129	6.53508	7.80912	6.40342
85027	At5g58070	lipocalin	10.9047	11.9324	11.1449	10.3859	9.9622	10.4109	12.4897	8.00215
85061	none	none	7.82989	8.04559	6.23363	7.63793	6.8456	6.88502	7.3626	10.0254
85084	At2g01140	fructose-bisphosphate aldolase	10.1603	10.6317	9.53727	11.1385	11.64	10.1838	10.7645	12.1725
85086	none	none	5.90989	6.24002	5.83058	6.31645	6.25336	5.72677	8.05512	6.63819
85104	none	none	8.48148	8.21642	7.50899	8.42976	8.97137	8.08068	8.59523	8.12776
85107	none	none	10.3471	11.4442	9.99402	10.9478	10.791	10.6327	11.7017	9.80758
85114	At1g60420	DC1	7.66867	7.53479	8.01057	9.81653	9.58405	9.40338	9.46746	9.86006
85138	At2g28370	expressed protein	8.43377	8.40716	7.72761	8.22406	8.66551	8.40752	9.1542	8.23189
85140	At2g27510	ferredoxin	10.4874	9.96919	9.1885	12.1672	13.7689	11.0752	10.7744	11.9099
85153	At2g37790	aldo	9.86034	10.627	9.79796	12.1987	10.059	10.9976	12.4709	14.4861
85154	At4g24190	shepherd protein (SHD)	8.06897	8.01903	6.98976	8.35879	8.09668	8.94089	8.15571	7.91858
85218	At5g51830	pfkB-type carbohydrate kinase	7.31338	7.9386	7.65574	8.80052	7.96355	8.23881	9.10561	9.53787
85233	At1g11910	aspartyl protease	6.13348	8.37754	5.61618	10.1897	6.14714	7.40923	9.07701	8.50321
85251	At5g11520	aspartate aminotransferase	6.5772	7.01613	6.61666	7.41747	6.70236	6.67616	7.64833	7.62145
85260	At1g78040	pollen Ole e 1 allergen and extensin	11.0344	10.1117	9.4933	9.72769	11.9509	9.29546	11.7541	9.02024
85290	At4g02940	oxidoreductase	5.84651	6.62596	6.13368	6.45426	6.60059	5.90998	8.26749	7.54203
85300	none	none	9.85328	9.62773	9.25324	9.62044	9.75424	9.93198	11.025	9.51235
85322	At3g25570	adenosylmethionine decarboxylase	6.72084	7.84897	7.26893	7.36791	6.00585	6.562	8.60091	9.00427
85324	At4g08980	F-box	8.46095	8.73621	7.98976	8.625	8.25315	8.27559	9.04994	9.25626
85379	At3g21670	nitrate transporter (NTP3)	8.8192	9.68265	9.61552	7.88566	9.36192	7.62151	11.6191	8.19924
85432	At3g23600	dienelactone hydrolase	10.7226	11.0399	10.9189	10.7976	11.0114	10.4272	12.7476	11.6249
85465	At1g65930	isocitrate dehydrogenase	10.6161	10.9291	9.93844	11.3449	11.1338	10.7842	11.0926	11.3963
85587	At4g25300	oxidoreductase	5.8903	6.51857	5.77086	5.99054	6.38056	5.44579	7.8868	7.26597
85610	At4g36250	aldehyde dehydrogenase	6.07481	5.52961	5.36372	8.53096	7.81108	6.4814	6.41029	7.56498
85626	At3g17020	universal stress protein (USP)	11.513	11.7346	10.7737	10.9286	11.0764	10.5122	12.2633	11.8139
85663	At5g60580	zinc finger (C3HC4-type RING finger)	7.71026	7.884	7.39917	8.17134	7.69358	8.00055	8.6393	7.79011
85671	none	none	7.3289	7.68734	7.30785	6.93481	11.1251	7.02008	10.4699	8.41928
85682	none	none	8.43642	9.04706	8.85061	8.10506	8.73171	8.12093	10.1652	7.48327
85747	none	none	7.18522	6.65055	6.17251	6.74828	7.43267	6.63253	7.32701	7.48955
85769	At4g14710	iron-deficiency-responsive protein	8.87211	9.42136	8.69703	9.28752	9.0178	8.87474	9.89504	9.11384
85855	none	none	4.83637	4.94172	4.4205	4.96838	5.32126	4.88161	5.65088	5.52999
85997	At3g49220	pectinesterase	5.75337	5.88249	5.78619	5.95866	6.90661	5.21929	7.44335	6.02665
86020	At4g33110	coclaurine N-methyltransferase	6.655	6.99592	8.11824	6.82705	6.5392	6.73071	9.45862	5.43175
86030	At5g43260	chaperone protein dnaJ-related	8.55671	9.51116	9.67521	8.84245	8.70888	8.60969	11.093	9.01844
86085	At1g78870	ubiquitin-conjugating enzyme	10.5285	10.2172	9.9677	10.6318	10.7426	10.7151	11.1343	10.51
86110	At4g11600	glutathione peroxidase	7.45412	7.66471	7.53121	7.52022	7.52544	7.12264	8.97174	7.20391
86220	At5g14670	ADP-ribosylation factor	10.646	11.1024	10.6113	10.8499	11.4098	10.5093	11.7188	12.5594
86224	none	none	10.8405	10.624	10.4758	10.58	11.3631	10.2591	11.6065	11.7056
86281	At3g26580	expressed protein	8.65753	9.10181	8.84344	9.32349	9.12189	8.81238	10.4276	9.03194
86341	none	none	7.29404	7.23049	7.26645	7.12083	7.37537	7.11473	9.02105	6.95451
86377	none	none	5.80402	5.57642	5.81019	5.90684	5.68837	5.9332	7.07541	5.6023
86399	At1g30270	CBL-interacting protein kinase 23 (CIPK23)	7.58797	7.22326	6.11733	6.91194	7.18607	6.60505	7.5982	7.27342
86413	At4g15530	pyruvate phosphate dikinase	6.99623	8.04005	7.39676	7.3311	7.16653	6.74707	8.9772	7.47999
86583	At2g45650	MADS-box protein (AGL6)	8.8581	8.91452	6.38495	10.3837	10.729	10.0751	11.8759	6.96776
86652	At3g61440	cysteine synthase	10.7016	12.0094	10.7815	10.9338	11.4348	10.1897	13.1431	11.8235
86679	At5g24810	ABC1	11.1655	11.3483	10.6507	11.7357	11.3578	11.236	12.0801	11.5231
86693	none	none	10.8584	9.93707	9.52331	10.0768	10.6006	10.2448	10.5523	11.1975
86707	At1g54100	aldehyde dehydrogenase	9.11972	10.3773	8.55485	9.53331	9.15873	8.81959	11.8636	9.98186
86803	At5g62575	expressed protein	8.02616	7.80835	7.87851	8.49131	8.34578	8.56817	8.97964	9.58209
86819	none	none	8.35633	8.84002	8.28773	8.64513	8.88381	8.30711	9.94646	8.6758
86820	At2g23090	expressed protein	12.3162	12.8903	12.3079	12.5443	12.3425	12.084	13.6004	12.2078
86884	At4g17170	Rab2-like GTP-binding protein (RAB2)	7.74576	8.41236	7.84564	8.37362	8.69528	8.07932	8.94043	8.56877
86924	At2g19770	profilin 4 (PRO4) (PFN4)	11.9708	12.4667	12.042	12.2283	13.3727	11.8768	13.6641	13.9362
86945	At1g60710	aldo	6.88317	7.37278	6.59635	6.89825	6.53707	6.61307	7.83195	6.46564
86961	At1g12440	zinc finger (AN1-like)	7.41397	7.90261	7.5115	7.4692	7.93517	7.39505	9.5377	7.50355
87005	At3g54340	floral homeotic protein APETALA3 (AP3)	5.30038	5.06373	4.58176	8.30804	10.1906	7.76266	6.04248	8.07562
87043	At3g05490	rapid alkalinization factor (RALF)	9.23203	9.30125	8.9284	9.80677	10.8612	9.14191	10.6077	9.59687
87125	At1g24260	MADS-box protein (AGL9) strongly	10.7307	10.3919	8.17111	10.867	11.6256	10.409	9.72801	10.775
87135	At4g11600	glutathione peroxidase	8.26087	8.98579	8.60167	8.78717	8.65857	8.04986	10.0428	8.9537
87159	At3g46290	protein kinase	8.31933	8.25859	7.75103	8.33383	8.73019	7.99948	8.96442	8.26568
87167	At5g20240	floral homeotic protein PISTILLATA (PI)	8.36658	8.11389	7.29648	11.9929	12.7778	11.1644	9.23986	11.8581
87180	At2g06530	SNF7	9.24915	9.51066	9.05191	9.55268	9.67564	9.06932	10.9846	10.2174
87251	At5g15800	developmental protein SEPALLATA1	8.42548	8.2537	6.33389	9.44094	9.49099	9.21522	10.4682	6.93618
87276	At1g54100	aldehyde dehydrogenase	6.46091	7.51391	6.14835	7.23114	6.3413	6.54523	8.52505	7.40928
87282	At5g60800	heavy-metal-associated	8.09292	8.76454	7.64272	7.52495	7.91816	7.52413	9.98103	7.84437
87295	none	none	7.68484	7.59194	7.09767	6.9475	8.00129	6.77858	8.3397	7.0703
87348	At1g11700	expressed protein	11.5946	10.1805	7.45633	10.7973	8.63027	10.2347	9.46111	9.97423
87386	At1g05000	tyrosine specific protein phosphatase	8.01381	7.92767	8.00466	8.88471	8.03371	9.01109	9.57401	8.45643
87607	At1g17180	glutathione S-transferase	5.59992	5.71398	5.7818	5.08406	5.48365	5.51076	6.87597	5.23012
87630	At4g16210	enoyl-CoA hydratase	5.28946	5.7244	5.4271	5.61667	5.16301	5.44008	6.73851	6.26998
87676	At4g03210	xyloglucan:xyloglucosyl transferase	6.34695	6.59658	5.8966	6.18833	7.18209	6.28447	6.91199	6.02135
87720	At3g62410	CP12	11.5067	12.5797	13.084	11.0706	11.3518	10.7464	14.1985	9.00211
87765	At1g19640	S-adenosyl-L-methionine:jasmonic acid carboxyl methyltransferase (JMT)	6.2939	7.18363	5.52494	5.60833	5.83783	5.57194	6.56083	5.25673
87771	none	none	6.5329	6.3933	6.49282	6.19188	6.36461	6.04088	7.95303	6.98664
87844	At2g47710	universal stress protein (USP)	11.0077	11.8006	10.8971	10.5074	12.2148	10.0222	13.5983	11.425
87856	At2g33150	acetyl-CoA C-acyltransferase	8.10819	9.579	7.36052	8.85206	8.0892	8.24711	10.0658	9.28612
87857	At2g19760	profilin 1 (PRO1) (PFN1) (PRF1)	8.27259	8.27001	7.75241	8.44544	8.62536	8.08229	9.22054	9.38099
87862	At5g54660	heat shock protein-related	5.5475	5.4349	5.32823	5.4115	5.47189	5.34883	6.35212	5.42473
88047	At5g50740	copper chaperone (CCH)-related	8.79949	10.9145	9.49738	8.57221	7.47112	8.48612	12.4318	7.26386
88050	At3g45140	lipoxygenase (LOX2)	9.00041	8.43189	6.6524	7.33374	8.48421	6.71725	8.06989	8.02441
88103	none	none	7.7196	7.82188	7.50285	7.98682	8.29677	7.96192	8.51448	8.04425
88120	none	none	10.1409	9.6453	9.47895	9.7423	9.83457	9.98403	10.633	9.1769
88260	none	none	13.6672	12.5014	12.9141	13.2111	14.4045	13.2563	14.0421	11.9305
88265	none	none	7.66483	7.76682	6.92819	6.77205	7.40425	6.84501	8.68417	7.61653
88267	At2g43820	UDP-glucoronosyl	6.73941	7.42015	6.0157	6.62067	6.71628	5.63217	8.51556	5.60513
88307	At4g09720	Ras-related GTP-binding protein	8.86609	8.51326	8.42516	8.84695	9.72485	8.86983	9.83657	9.78949
88381	At1g77120	alcohol dehydrogenase (ADH)	10.1651	10.6218	6.93245	10.013	7.55012	9.71115	9.08174	7.33141
88388	none	none	8.87905	8.44008	8.53348	8.69489	9.35131	8.57289	9.56369	8.89416
88449	At2g39050	hydroxyproline-rich glycoprotein	9.71027	11.0143	9.22979	10.0807	9.60029	9.6041	11.2069	9.77432
88450	At1g76130	alpha-amylase	6.70992	6.85885	6.85581	6.82562	6.65752	6.22716	8.39828	8.27209
88544	none	none	8.28304	8.13415	7.77395	7.78447	8.05499	7.68226	8.8183	8.20442
88612	none	none	7.45443	7.58327	7.11827	7.42515	8.36526	7.23447	8.93283	7.07335
88634	At5g42210	expressed protein	6.25068	6.72468	6.3235	6.35108	6.11166	6.19317	7.53926	6.44331
88653	none	none	7.55289	8.0414	7.03016	7.56989	7.05618	7.00224	8.20196	8.67385
88711	At5g01380	expressed protein	5.32072	6.25374	5.37402	5.72491	5.7425	5.18418	8.24666	5.12578
88715	At2g33580	protein kinase	5.55467	5.25706	5.57136	5.0394	5.57206	5.24847	6.95157	5.58519
88752	none	none	5.87001	6.09772	5.79392	5.92248	6.04048	5.75036	6.81356	6.0227
88824	At2g25737	expressed protein	7.35179	7.6049	6.81793	7.30359	6.90511	6.94779	8.01065	6.52218
88829	At3g21560	UDP-glucosyltransferase	6.59342	7.06899	6.98721	6.36234	7.41921	6.06021	9.0158	6.96411
88869	At3g48140	senescence-associated protein	11.18	11.3964	11.0665	11.4611	11.5099	11.1447	12.8537	12.5943
88941	At3g14280	expressed protein	6.91678	7.69439	5.43639	6.41113	8.11166	5.61797	8.25658	8.52426
88942	At3g07470	expressed protein	8.32989	8.41552	8.13351	8.39902	9.37247	8.45852	9.14292	8.54499
88978	At2g26660	SPX (SYG1	7.51006	7.58614	7.63674	8.08023	7.69021	8.32529	8.8456	7.82024
88980	At1g69840	band 7	7.85037	8.23412	7.71891	8.20941	7.87176	7.74379	9.2271	8.24973
89041	At3g53620	inorganic pyrophosphatase	8.48426	10.2797	8.66489	9.11916	8.60816	9.24042	10.893	8.85658
89082	At5g47120	Bax inhibitor-1 putative	7.41621	8.13308	7.76515	7.47254	7.84692	7.60992	8.9602	7.44614
89114	At5g14680	universal stress protein (USP)	10.1519	10.2131	9.71501	10.1205	10.0659	9.7889	10.8296	9.49457
89172	none	none	10.2459	9.59538	9.34417	10.184	10.7942	9.34692	10.6742	12.0873
89220	At3g48140	senescence-associated protein	10.5762	10.6331	10.021	10.5318	10.7406	9.94384	11.3225	10.0709
89250	At1g21050	expressed protein	6.08688	6.34564	6.66422	6.46474	7.37979	5.82138	8.23661	6.26583
89371	none	none	6.1549	6.74213	6.04229	6.04971	5.8612	5.66139	7.06835	6.03596
89393	At5g43700	auxin-responsive protein	6.63477	6.46358	6.58493	7.197	7.47867	6.91625	7.62508	7.20509
89419	At3g59140	ABC transporter	6.66436	7.07632	6.73933	6.85152	6.65833	6.45585	7.92126	7.04998
89481	At3g19640	magnesium transporter CorA-like	7.73804	7.8672	6.97782	7.76421	7.54741	7.82306	8.02954	9.16394
89544	none	none	7.75572	8.52412	8.17785	7.64619	7.89568	7.08206	9.32215	11.8847
89553	At3g43810	calmodulin-7 (CAM7) almost	12.3602	12.6586	12.3641	12.6387	13.0679	12.4316	13.4055	14.2723
89556	none	none	5.4653	5.83646	5.72174	5.82867	7.05239	5.25407	7.4702	7.18694
89621	At5g55560	protein kinase	7.89126	8.59135	7.82451	8.63058	7.90771	9.98691	9.8533	8.19805
89625	none	none	8.66165	8.08382	7.84949	8.42195	8.87368	8.67911	9.14124	8.72671
89899	At5g59890	actin-depolymerizing factor 4 (ADF4)	12.5325	12.7854	12.1375	12.2305	12.7776	12.0622	13.6544	12.2551
89959	none	none	5.11664	4.97333	4.7155	5.24499	5.03576	5.10875	5.82737	5.3084
90044	At3g58750	citrate synthase	7.78225	8.69114	7.64466	8.78306	8.14994	7.86924	9.07539	9.11449
90083	At5g02790	In2-1 protein	9.85749	10.3272	9.96451	9.84192	9.5991	9.2742	12.0326	10.8247

## Sheet: petal=163
geneName	BestATHit	annotation	C	F	L	MB	P	SB	S	St
83586	At2g33570	expressed protein	8.09432	7.79691	7.92215	7.67821	9.20317	7.63205	7.97893	6.54484
83616	At2g01140	fructose-bisphosphate aldolase	6.48718	6.97495	6.25353	7.56273	7.50693	6.62498	6.77036	8.17123
83621	At5g50000	protein kinase	7.9627	7.80242	7.87513	8.48009	9.191	8.09563	8.52306	8.16286
83668	At1g61070	plant defensin-fusion protein	15.3996	13.7511	13.9739	15.1604	15.9856	14.5493	12.1508	15.9414
83692	At5g13930	chalcone synthase	11.8295	10.8443	12.3392	13.7508	14.8273	12.9711	11.0783	11.2774
83698	At4g38400	expansin	11.157	10.4966	8.73571	9.50261	12.737	8.81408	9.01251	9.11174
83744	At3g54340	floral homeotic protein APETALA3 (AP3)	9.91896	9.1288	8.21622	12.0109	11.8867	11.3874	9.05839	13.0562
83763	At1g69500	cytochrome P450	6.14525	5.74246	5.18794	6.08293	7.65463	5.72054	5.8549	7.31174
83786	At5g02540	short-chain dehydrogenase	9.04637	8.72358	7.1821	8.78397	8.68634	9.32523	7.26223	9.21765
83886	At1g17860	trypsin and protease inhibitor	5.20569	5.98623	4.56953	4.98387	5.98524	5.0698	6.27218	5.01379
83933	At1g75710	zinc finger (C2H2 type)	6.87174	5.88545	5.89695	6.92998	7.53843	7.19086	5.31874	5.868
83966	none	none	7.38629	7.0467	6.60788	7.046	8.51108	6.72153	7.26004	7.91586
83991	At5g19780	tubulin alpha-3	9.76432	10.1005	9.97042	10.3073	11.0036	10.1401	9.03453	11.1831
83995	none	none	8.42942	8.35194	7.67631	8.52167	8.74495	8.20776	8.10046	9.09929
84058	none	none	8.7552	8.94025	9.31579	8.80681	10.4478	8.65749	8.91207	8.89643
84090	At4g21750	L1 specific homeobox gene (ML1)	7.23531	6.80126	6.56832	7.34687	7.74418	7.15643	6.33752	6.7264
84096	At4g16490	armadillo	7.02989	6.54111	6.34343	6.87509	7.36974	6.97231	6.34788	7.17218
84175	At2g40300	ferritin	6.69945	6.22553	6.04081	6.27408	7.99473	6.01735	7.06118	7.58329
84225	none	none	10.3383	10.8136	10.7909	10.6152	12.7795	10.0477	11.778	12.0655
84233	none	none	11.1013	11.2467	10.5267	10.9928	11.5731	10.5737	10.7189	12.2302
84313	At3g45140	lipoxygenase (LOX2)	8.3129	7.86055	6.46502	7.06194	7.75445	6.58012	7.36385	7.55156
84342	none	none	10.1119	9.8283	9.42762	10.4398	10.9161	10.2242	10.4357	10.2468
84392	At2g36830	major intrinsic	14.5194	14.3591	14.3663	14.3341	16.2746	13.9071	16.1603	15.1014
84402	At4g36780	brassinosteroid signalling positive regulator-related	7.65904	7.46121	7.27578	7.16817	8.41416	7.09289	7.8501	6.98951
84465	At5g16390	biotin carboxyl carrier protein 1 (BCCP1)	9.99348	9.89796	10.028	10.5067	11.1207	10.738	9.39266	9.46975
84480	none	none	8.6497	8.38425	8.39125	8.79453	9.64726	9.05617	8.57878	9.31225
84510	At1g54580	acyl carrier protein	10.5496	10.6089	9.87575	11.8545	13.2423	11.2498	10.3115	10.9344
84511	none	none	7.24986	6.83753	6.46363	7.73208	7.71825	7.66461	8.07874	9.64596
84518	At3g57530	calcium-dependent protein kinase	7.25366	7.05404	6.50957	7.05019	7.7166	6.69046	7.31745	9.28408
84522	At5g35750	histidine kinase (AHK2)	8.7423	9.04039	9.07871	12.2125	12.0297	12.0523	8.98685	9.6858
84531	At3g18485	hypothetical protein	7.62669	7.9858	5.91412	7.64607	7.52213	6.70737	7.06494	10.068
84575	At3g57550	guanylate kinase 2 (GK-2)	7.01152	7.18273	6.08955	7.45869	7.2769	7.8006	7.69673	7.69498
84585	At1g78570	NAD-dependent epimerase	8.07928	8.05051	8.47705	9.86456	9.61861	9.76525	7.36281	9.43003
84644	At1g30730	FAD-binding	6.38593	6.61472	6.77883	6.47582	8.22254	6.3664	6.92056	6.76097
84647	At3g19310	expressed protein	8.80257	7.86928	7.88666	7.84936	9.16464	7.70551	8.40204	7.946
84679	At1g60420	DC1	9.04804	8.78021	9.22808	10.9883	10.9703	10.5355	11.0082	11.2837
84717	At1g67750	pectate lyase	7.63743	7.15947	6.56769	6.95745	7.65278	8.47557	7.88162	6.94692
84733	At4g02290	glycosyl hydrolase family 9 protein	10.2681	9.80432	10.1092	11.023	11.4059	11.7151	8.30858	8.87878
84742	At5g22810	GDSL-motif lipase	7.00766	6.00084	6.46208	7.6965	7.71475	7.89972	6.32856	5.97146
84789	At5g64250	2-nitropropane dioxygenase family	13.9386	13.2367	11.8505	13.2074	15.6378	11.4094	13.7722	15.0415
84833	At1g72790	hydroxyproline-rich glycoprotein	6.82447	6.97603	6.545	7.04397	7.62198	6.72914	6.9881	6.87523
84856	At5g09810	actin 7 (ACT7)	12.3009	12.4722	12.2963	12.4307	13.3394	11.9775	12.088	12.7027
84863	At2g30520	signal transducer of phototropic response (RPT2)	8.99309	8.33708	8.66967	7.64789	10.6595	7.1806	8.87186	9.87003
84967	At1g77120	alcohol dehydrogenase (ADH)	8.07669	8.5553	7.13974	8.37289	8.49613	8.2387	6.85807	8.21378
84980	At2g30490	trans-cinnamate 4-monooxygenase	6.72735	7.39403	7.40697	8.63142	8.52169	7.84277	7.37573	6.96624
84996	At1g79530	glyceraldehyde 3-phosphate dehydrogenase	8.75317	8.53602	7.6105	9.69385	8.70442	9.08461	7.20411	9.31111
85023	At5g08640	flavonol synthase 1 (FLS1)	10.4521	9.16033	11.2028	12.28	12.8495	11.2573	8.51952	10.8372
85035	At1g04690	potassium channel protein	7.98852	8.03523	7.7238	8.46513	8.84746	8.17188	8.26052	8.34608
85052	At4g08685	pollen Ole e 1 allergen and extensin	10.6672	10.5065	9.86439	10.2491	11.5561	9.99012	10.1522	9.57759
85055	none	none	9.02157	9.1332	8.73467	8.70853	9.84489	8.60582	8.88219	7.93259
85084	At2g01140	fructose-bisphosphate aldolase	10.1603	10.6317	9.53727	11.1385	11.64	10.1838	10.7645	12.1725
85104	none	none	8.48148	8.21642	7.50899	8.42976	8.97137	8.08068	8.59523	8.12776
85114	At1g60420	DC1	7.66867	7.53479	8.01057	9.81653	9.58405	9.40338	9.46746	9.86006
85125	At1g70370	BURP	14.8183	13.7497	12.8093	15.3222	14.7986	14.5895	11.3264	12.2961
85140	At2g27510	ferredoxin	10.4874	9.96919	9.1885	12.1672	13.7689	11.0752	10.7744	11.9099
85143	At3g20820	leucine-rich repeat	8.90801	8.86336	8.42378	8.43792	10.7052	8.23734	8.78623	9.07597
85154	At4g24190	shepherd protein (SHD)	8.06897	8.01903	6.98976	8.35879	8.09668	8.94089	8.15571	7.91858
85166	At5g62700	tubulin beta-2	9.32843	9.81679	9.2413	10.1907	10.4187	9.98524	8.25755	10.9083
85177	At5g23190	cytochrome P450	6.89428	6.71066	6.45994	7.73326	9.53573	7.37251	7.0869	7.45186
85260	At1g78040	pollen Ole e 1 allergen and extensin	11.0344	10.1117	9.4933	9.72769	11.9509	9.29546	11.7541	9.02024
85261	none	none	6.97148	6.01334	5.62931	7.20925	7.00112	6.98862	5.71304	5.36338
85275	At3g16240	delta tonoplast integral protein (delta-TIP)	8.44139	8.02157	7.8039	7.83803	9.69699	7.862	7.71133	7.38752
85295	At3g05840	shaggy-related protein kinase gamma	10.6643	10.6059	10.0889	10.4815	11.1576	10.5407	10.9529	10.4962
85312	At1g13280	allene oxide cyclase	8.1325	7.65152	7.20294	6.88543	8.48497	6.49773	7.65406	7.09514
85327	At4g23630	reticulon	9.92648	10.0957	9.30761	10.04	10.3465	10.077	9.46668	9.2958
85455	none	none	9.64035	9.49909	8.82375	9.26292	10.0525	9.83257	9.60346	9.60578
85464	At5g11420	expressed protein	7.83969	7.59146	7.46062	7.19727	10.5245	7.03865	6.88269	7.03985
85465	At1g65930	isocitrate dehydrogenase	10.6161	10.9291	9.93844	11.3449	11.1338	10.7842	11.0926	11.3963
85487	At4g03010	leucine-rich repeat	7.42594	7.47385	7.46009	7.51367	8.77915	7.34484	7.80342	7.72883
85498	At4g35320	expressed protein predicted protein	9.31066	10.0104	10.4332	9.19956	11.8391	9.0024	9.90908	9.42957
85524	At2g38120	amino acid permease	6.72743	6.99031	6.66198	7.07282	8.23166	6.55922	7.52756	6.89348
85557	none	none	8.34544	8.14561	7.4486	8.1682	8.47581	7.85851	8.15997	8.76779
85610	At4g36250	aldehyde dehydrogenase	6.07481	5.52961	5.36372	8.53096	7.81108	6.4814	6.41029	7.56498
85628	At1g79530	glyceraldehyde 3-phosphate dehydrogenase	10.1982	10.1244	9.20877	11.4196	10.5538	10.4629	8.76561	11.1355
85671	none	none	7.3289	7.68734	7.30785	6.93481	11.1251	7.02008	10.4699	8.41928
85705	At3g51240	naringenin 3-dioxygenase	9.57989	9.60305	9.31356	11.2912	11.3289	10.504	8.2571	9.00634
85735	At1g64110	AAA-type ATPase	9.7959	9.02178	8.49703	8.68276	10.6641	8.3645	8.51117	10.3162
85742	At3g48270	cytochrome P450 71A26	7.02512	6.52967	6.03337	6.80719	7.22327	5.70928	6.35484	7.27341
85747	none	none	7.18522	6.65055	6.17251	6.74828	7.43267	6.63253	7.32701	7.48955
85841	none	none	6.53083	6.21249	6.12205	7.04517	7.54755	6.79655	6.01398	6.55433
85924	At3g55120	chalcone-flavanone isomerase	7.03085	6.49912	6.58732	7.0509	7.60962	6.53692	6.50361	7.058
85997	At3g49220	pectinesterase	5.75337	5.88249	5.78619	5.95866	6.90661	5.21929	7.44335	6.02665
86239	At3g23750	leucine-rich repeat	6.38678	6.44716	6.26691	6.89918	7.71529	6.7327	6.29356	6.45528
86333	At3g47810	calcineurin-like phosphoesterase	9.64384	9.4604	9.23187	9.8696	10.3033	9.65966	9.60687	9.68297
86336	At5g23940	transferase	8.57922	8.17142	8.53414	8.42881	9.59148	8.27052	7.7419	6.74549
86399	At1g30270	CBL-interacting protein kinase 23 (CIPK23)	7.58797	7.22326	6.11733	6.91194	7.18607	6.60505	7.5982	7.27342
86436	At1g63300	expressed protein	5.68647	5.71226	5.84301	6.58162	7.76141	6.42715	5.28531	5.88433
86531	At1g67720	leucine-rich repeat	6.96299	6.63375	7.00787	9.04914	8.07952	8.68352	7.01412	7.40754
86548	At5g13400	proton-dependent oligopeptide transport (POT)	7.85701	8.80224	7.9486	8.52229	9.68967	9.36429	7.61836	7.12933
86583	At2g45650	MADS-box protein (AGL6)	8.8581	8.91452	6.38495	10.3837	10.729	10.0751	11.8759	6.96776
86612	At2g42830	agamous-like MADS box protein AGL5	8.67886	8.75239	8.50695	8.40131	9.76082	8.25508	8.94789	9.51897
86686	At4g30440	NAD-dependent epimerase	8.78568	8.89789	8.98705	8.74541	10.1856	8.41726	9.55228	9.85392
86693	none	none	10.8584	9.93707	9.52331	10.0768	10.6006	10.2448	10.5523	11.1975
86745	At1g51760	IAA-amino acid hydrolase 3	8.74994	8.19055	8.16687	9.1664	9.59653	8.77803	8.31587	9.20194
86750	At5g04660	cytochrome P450	7.4402	7.28213	7.45472	7.23687	8.57029	7.07557	7.39439	7.47551
86858	At3g63430	expressed protein	5.9902	5.6566	5.9161	7.41156	8.15269	7.15124	5.28478	6.48387
86889	At4g19120	early-responsive to dehydration stress protein (ERD3)	7.12655	7.82901	7.18124	7.65271	8.70004	7.27956	7.83035	8.56776
86901	none	none	9.46651	9.16949	8.79283	9.16865	9.82158	9.07696	9.76765	9.37929
86916	At3g25140	glycosyl transferase family 8 protein	6.18428	6.61164	5.88257	6.97268	7.23245	6.64193	6.27309	7.21272
86924	At2g19770	profilin 4 (PRO4) (PFN4)	11.9708	12.4667	12.042	12.2283	13.3727	11.8768	13.6641	13.9362
86989	At3g61640	arabinogalactan-protein (AGP20)	7.61191	7.61679	7.75027	7.95833	8.80844	8.17541	7.55826	8.73246
87005	At3g54340	floral homeotic protein APETALA3 (AP3)	5.30038	5.06373	4.58176	8.30804	10.1906	7.76266	6.04248	8.07562
87035	At3g58120	bZIP transcription factor	5.1112	5.18333	5.57252	5.668	7.89471	5.49458	5.4722	7.97892
87043	At3g05490	rapid alkalinization factor (RALF)	9.23203	9.30125	8.9284	9.80677	10.8612	9.14191	10.6077	9.59687
87123	none	none	8.35544	7.63061	7.86548	8.12942	9.74984	7.86571	6.77007	6.86135
87125	At1g24260	MADS-box protein (AGL9) strongly	10.7307	10.3919	8.17111	10.867	11.6256	10.409	9.72801	10.775
87167	At5g20240	floral homeotic protein PISTILLATA (PI)	8.36658	8.11389	7.29648	11.9929	12.7778	11.1644	9.23986	11.8581
87251	At5g15800	developmental protein SEPALLATA1	8.42548	8.2537	6.33389	9.44094	9.49099	9.21522	10.4682	6.93618
87279	none	none	7.22664	7.48918	7.32195	7.28407	8.47708	7.03219	7.52555	7.87699
87294	At5g03690	fructose-bisphosphate aldolase	8.71801	9.2145	8.04015	10.0045	9.82409	9.26873	7.80985	9.97742
87297	At1g60790	expressed protein	5.74676	5.92127	5.69339	5.62898	7.15508	5.77619	5.45801	5.4551
87348	At1g11700	expressed protein	11.5946	10.1805	7.45633	10.7973	8.63027	10.2347	9.46111	9.97423
87399	At2g38120	amino acid permease	6.66882	7.01774	6.83808	7.08963	8.97264	6.35847	7.15744	7.42367
87413	At2g38040	acetyl co-enzyme A carboxylase carboxyltransferase alpha subunit family	7.92554	7.50386	7.62524	7.80036	8.6339	7.88506	7.30898	7.58518
87472	At2g26440	pectinesterase	7.67715	6.72192	5.74758	6.97309	6.75831	7.29116	5.5639	5.56458
87611	At2g21660	glycine-rich RNA-binding protein (GRP7) SP|Q03250 Glycine-rich RNA-binding protein 7 {Arabidopsis thaliana}	10.709	10.328	9.01916	10.5534	10.0817	10.6546	9.50782	10.9694
87676	At4g03210	xyloglucan:xyloglucosyl transferase	6.34695	6.59658	5.8966	6.18833	7.18209	6.28447	6.91199	6.02135
87750	At1g17200	integral membrane	8.87236	8.11702	7.33455	8.72673	9.39209	8.87278	7.71414	7.66638
87792	At5g34930	arogenate dehydrogenase	6.39566	5.4296	5.91269	7.98753	7.42894	8.62301	5.70859	6.74721
87844	At2g47710	universal stress protein (USP)	11.0077	11.8006	10.8971	10.5074	12.2148	10.0222	13.5983	11.425
88045	At5g55910	protein kinase	8.64068	8.67092	8.5603	8.55052	10.6318	8.5432	9.06011	7.87938
88050	At3g45140	lipoxygenase (LOX2)	9.00041	8.43189	6.6524	7.33374	8.48421	6.71725	8.06989	8.02441
88094	At4g39170	SEC14 cytosolic factor	7.10167	6.86249	6.58691	7.58689	7.83647	7.65401	6.96409	6.71744
88126	At5g55960	expressed protein	8.23923	8.23617	7.84838	7.56183	9.04838	7.43164	8.06209	8.55567
88197	At3g17780	expressed protein	10.3742	10.2567	9.8898	10.5591	10.9284	10.4398	10.591	10.6647
88218	At5g28300	trihelix DNA-binding protein	8.02777	7.00045	7.15269	7.69171	8.31519	7.70411	7.06085	6.73055
88260	none	none	13.6672	12.5014	12.9141	13.2111	14.4045	13.2563	14.0421	11.9305
88289	none	none	5.07699	5.05569	4.78455	7.61048	5.89925	6.55215	5.27809	7.87148
88307	At4g09720	Ras-related GTP-binding protein	8.86609	8.51326	8.42516	8.84695	9.72485	8.86983	9.83657	9.78949
88424	none	none	7.867	6.89115	6.99715	7.72776	8.06454	7.5986	6.69747	7.48952
88512	At4g13450	universal stress protein (USP)	7.08167	6.91537	6.28325	6.25638	7.34338	6.28993	6.50278	10.8258
88551	none	none	6.54702	6.18345	6.31864	6.44534	7.80399	6.37347	6.43945	5.6166
88583	At5g14970	expressed protein	8.24595	8.08212	8.38028	8.2167	10.1707	7.96256	9.22804	9.39828
88612	none	none	7.45443	7.58327	7.11827	7.42515	8.36526	7.23447	8.93283	7.07335
88614	At1g08830	superoxide dismutase [Cu-Zn] (SODCC)	11.8351	11.587	11.1727	11.7842	12.2748	11.8923	11.048	11.4923
88685	At3g57410	villin 3 (VLN3)	7.50419	7.8198	7.45439	7.86732	8.78018	7.64649	7.47353	7.76449
88787	none	none	7.50267	6.8566	6.57559	7.11402	7.80778	7.17938	6.8277	9.03252
88857	At4g19120	early-responsive to dehydration stress protein (ERD3)	7.837	8.26569	7.79005	8.2927	9.18748	8.19763	8.71071	8.85824
88941	At3g14280	expressed protein	6.91678	7.69439	5.43639	6.41113	8.11166	5.61797	8.25658	8.52426
88942	At3g07470	expressed protein	8.32989	8.41552	8.13351	8.39902	9.37247	8.45852	9.14292	8.54499
88946	At1g11580	pectin methylesterase	11.1616	11.3703	10.7063	10.5448	11.9595	9.46496	10.8444	9.95679
89014	At1g47530	ripening-responsive protein	8.97937	8.44252	8.88784	8.62294	10.087	7.9923	7.80805	7.83277
89059	At4g03210	xyloglucan:xyloglucosyl transferase	11.4982	9.96851	10.1874	10.3294	12.0145	10.0412	10.4874	8.74833
89094	At1g76680	12-oxophytodienoate reductase (OPR1)	6.06864	6.59411	6.25052	6.10777	7.3877	5.72742	6.92047	6.09656
89100	At1g67720	leucine-rich repeat	5.93264	5.90298	5.99763	9.44679	8.57142	9.04619	6.19175	6.86063
89148	none	none	5.40364	5.49119	5.74966	5.96811	7.19016	5.5479	5.3447	6.6609
89169	At1g76070	expressed protein	5.06424	5.06168	4.86852	4.87019	6.21316	5.00378	5.17241	5.09524
89172	none	none	10.2459	9.59538	9.34417	10.184	10.7942	9.34692	10.6742	12.0873
89418	At1g53310	phosphoenolpyruvate carboxylase	7.00607	6.88573	6.4007	7.25686	7.68331	6.86366	6.29802	7.52616
89484	At1g24260	MADS-box protein (AGL9) strongly	9.79239	9.51616	7.87918	10.1598	10.7382	9.84036	8.58296	9.49351
89523	At4g27260	auxin-responsive GH3	7.85259	8.11164	7.289	8.08923	8.43918	7.69222	8.19124	8.82456
89556	none	none	5.4653	5.83646	5.72174	5.82867	7.05239	5.25407	7.4702	7.18694
89563	At5g57800	CER1 protein	8.4128	7.83185	8.69499	8.54723	9.80104	8.15108	8.0766	7.52675
89620	At3g63170	expressed protein	10.051	8.78992	9.0222	9.86596	11.3897	8.49404	8.43202	8.44426
89625	none	none	8.66165	8.08382	7.84949	8.42195	8.87368	8.67911	9.14124	8.72671
89735	At3g28450	leucine-rich repeat transmembrane protein kinase	7.12199	6.60886	6.78311	7.46621	8.12086	7.41159	5.85913	6.12752
89750	At4g37990	mannitol dehydrogenase	7.67725	7.93713	8.22263	9.59042	11.3863	8.82487	8.4932	10.2092
89763	At4g16730	terpene synthase	8.28794	7.91932	7.67132	7.03062	9.73536	7.63588	8.29981	6.98732
89805	At5g66310	kinesin motor	6.11544	6.36782	5.93588	6.7827	7.23447	6.47154	5.3392	7.81361
89866	At2g01210	leucine-rich repeat transmembrane protein kinase	5.89212	5.58644	5.51716	5.89571	7.03916	5.92304	5.63478	5.70055
90036	none	none	9.40193	10.2881	8.12319	10.416	9.33717	10.1072	8.57404	7.13864
90052	At1g48480	leucine-rich repeat transmembrane protein kinase	8.40842	8.09702	7.96	8.65364	9.28906	8.57119	6.97813	7.53297
90089	none	none	8.21819	8.56267	8.83044	7.75007	9.84599	7.63352	7.92825	7.35499

## Sheet: stamen=372
geneName	BestATHit	annotation	C	F	L	MB	P	SB	S	St
83578	At5g18520	expressed protein	6.11899	6.21327	5.84634	6.31754	6.15918	6.18179	5.95778	7.81789
83616	At2g01140	fructose-bisphosphate aldolase	6.48718	6.97495	6.25353	7.56273	7.50693	6.62498	6.77036	8.17123
83637	At5g13710	sterol 24-C-methyltransferase	6.66171	6.71725	6.23088	6.82076	6.65874	6.57897	6.04042	8.16764
83662	At5g63840	alpha-glucosidase	7.90404	8.19197	7.39125	8.5105	7.72133	8.39822	6.95833	8.59181
83668	At1g61070	plant defensin-fusion protein	15.3996	13.7511	13.9739	15.1604	15.9856	14.5493	12.1508	15.9414
83671	At2g21660	glycine-rich RNA-binding protein (GRP7) SP|Q03250 Glycine-rich RNA-binding protein 7 {Arabidopsis thaliana}	10.3097	9.49491	7.47532	9.91137	8.02446	10.1233	7.77892	8.9193
83690	At2g16500	arginine decarboxylase 1 (SPE1) (ARGDC)	8.07016	7.97381	8.23543	8.19622	7.48056	7.68657	8.05948	9.53249
83716	At5g45160	root hair defective 3 GTP-binding (RHD3)	5.80729	5.762	5.47769	5.72449	5.81549	5.7592	6.00363	7.15303
83719	none	none	7.66519	7.72392	7.58158	7.60674	7.50247	7.52087	8.10531	8.62396
83731	At5g42020	luminal binding protein 2 (BiP-2) (BP2)	10.5469	11.1171	10.0227	11.2609	10.6087	11.7655	10.1054	11.9822
83738	At1g51980	mitochondrial processing peptidase alpha subunit	7.74275	8.16096	7.84369	8.29243	7.84887	8.08006	7.97204	9.25065
83744	At3g54340	floral homeotic protein APETALA3 (AP3)	9.91896	9.1288	8.21622	12.0109	11.8867	11.3874	9.05839	13.0562
83748	At1g58110	bZIP family transcription factor	6.21886	6.17888	6.1005	6.1318	6.01015	5.90312	6.04055	7.34234
83763	At1g69500	cytochrome P450	6.14525	5.74246	5.18794	6.08293	7.65463	5.72054	5.8549	7.31174
83775	At1g06890	transporter-related	7.30776	7.50084	7.33177	7.88534	7.59031	7.8622	7.0957	8.54324
83786	At5g02540	short-chain dehydrogenase	9.04637	8.72358	7.1821	8.78397	8.68634	9.32523	7.26223	9.21765
83827	At5g40650	succinate dehydrogenase	7.46367	7.19076	6.70776	7.30873	7.21734	7.17281	7.77614	8.63165
83830	At3g08900	reversibly glycosylated polypeptide-3 (RGP3)	8.07865	7.95319	7.51234	8.45518	7.88133	8.29253	6.74105	10.1951
83862	At4g00810	60S acidic ribosomal protein P1 (RPP1B)	13.8084	13.3258	13.4502	13.2548	12.9702	13.3041	12.6899	14.8517
83869	At1g23190	phosphoglucomutase	6.31153	7.14569	6.65373	7.60926	6.80598	7.10374	6.86549	8.00964
83878	At5g02100	oxysterol-binding	5.80006	5.89573	5.57792	5.93059	5.8258	5.93766	5.63293	6.6139
83883	At5g13440	ubiquinol-cytochrome C reductase iron-sulfur subunit	7.46434	7.67814	7.40697	7.60834	7.38559	7.40527	7.95219	8.85638
83893	At4g37760	squalene monooxygenase	7.83683	7.72719	7.69298	8.00104	8.15921	7.5595	7.79652	9.1677
83930	none	none	7.68918	7.88424	7.30756	7.79011	7.5508	7.28959	8.319	8.6269
83931	At3g12120	omega-6 fatty acid desaturase	9.24341	9.30695	9.10419	9.11456	9.06685	8.84899	9.24009	10.4108
83932	At3g03440	armadillo	7.59471	7.58343	7.56485	7.54489	7.52979	7.43722	7.76752	8.75501
83966	none	none	7.38629	7.0467	6.60788	7.046	8.51108	6.72153	7.26004	7.91586
83991	At5g19780	tubulin alpha-3	9.76432	10.1005	9.97042	10.3073	11.0036	10.1401	9.03453	11.1831
83995	none	none	8.42942	8.35194	7.67631	8.52167	8.74495	8.20776	8.10046	9.09929
83996	At3g29270	expressed protein	7.46274	7.45675	7.4222	7.49909	7.40508	7.5151	7.21109	8.71281
84012	At1g15690	pyrophosphate-energized vacuolar membrane proton pump	11.1801	11.6492	11.26	11.3087	11.4494	11.1368	11.2644	12.988
84029	At4g14420	lesion inducing protein-related	8.58434	8.34814	8.29071	8.58881	8.76808	8.82847	8.14558	9.53081
84039	At1g09330	expressed protein	7.94065	7.98387	7.73163	8.0476	8.19696	7.99674	7.74981	8.79561
84093	At1g63770	peptidase M1	7.38906	7.88972	7.41908	8.13479	7.53685	7.57225	7.09351	8.68429
84112	At2g22240	inositol-3-phosphate synthase isozyme 2	6.52285	5.92521	5.77857	6.07135	5.76056	5.74191	6.08705	6.84723
84115	At5g41080	glycerophosphoryl diester phosphodiesterase	6.18453	5.75106	5.7304	6.08664	5.87136	6.03928	6.54627	7.32035
84148	At1g67930	Golgi transport complex protein-related	8.78141	8.62131	8.24025	8.94563	8.85231	9.50545	8.14836	9.23936
84164	At5g42090	expressed protein	8.65734	8.77368	8.72358	8.72579	8.89127	8.91004	8.51367	10.1087
84175	At2g40300	ferritin	6.69945	6.22553	6.04081	6.27408	7.99473	6.01735	7.06118	7.58329
84176	At2g42590	14-3-3 protein GF14 mu (GRF9)	11.1553	11.4422	10.9614	11.7069	11.297	11.4138	11.5041	12.4613
84225	none	none	10.3383	10.8136	10.7909	10.6152	12.7795	10.0477	11.778	12.0655
84227	At1g26570	UDP-glucose 6-dehydrogenase	9.06458	9.69529	9.15445	9.8793	9.77432	9.6749	8.4375	10.7899
84233	none	none	11.1013	11.2467	10.5267	10.9928	11.5731	10.5737	10.7189	12.2302
84242	At3g08580	ADP	13.5605	13.7193	13.3648	13.7427	13.5632	13.4087	13.6292	15.1487
84248	At4g18960	floral homeotic protein AGAMOUS (AG)	11.5958	11.5967	6.68329	11.0635	6.63642	10.5702	7.20996	11.457
84252	At4g26220	caffeoyl-CoA 3-O-methyltransferase	10.1293	6.58217	7.25654	10.9181	7.23265	10.8743	6.96778	10.8715
84261	At5g14030	translocon-associated protein beta (TRAPB)	9.8776	10.0233	9.42149	10.0835	9.70817	10.3968	9.12686	10.5464
84272	At5g37600	glutamine synthetase	10.1755	11.4948	10.084	10.9323	9.44068	9.779	11.8849	12.1514
84282	At4g05320	polyubiquitin (UBQ10) (SEN3) senescence-associated protein;	11.7845	12.5404	11.5344	12.734	12.2776	12.0686	12.2102	12.5516
84285	At1g71860	protein tyrosine phosphatase 1 (PTP1)	6.72414	6.41893	6.20956	6.74797	6.6457	6.73946	6.33521	7.26951
84310	At5g65620	peptidase M3	5.56435	5.87474	5.35078	6.4229	5.63316	6.44434	5.33382	6.4699
84311	At5g34850	calcineurin-like phosphoesterase	6.57492	7.50733	6.5395	7.13717	6.92812	6.5189	6.70829	8.50796
84313	At3g45140	lipoxygenase (LOX2)	8.3129	7.86055	6.46502	7.06194	7.75445	6.58012	7.36385	7.55156
84318	At1g78300	14-3-3 protein GF14 omega (GRF2)	11.4754	11.2724	10.5372	11.4939	11.5013	11.1421	10.66	12.1492
84321	At3g53990	universal stress protein (USP)	9.74206	9.70792	8.8223	9.46259	8.24724	8.71504	9.15375	10.1835
84340	At3g44260	CCR4-NOT transcription complex protein	9.21823	8.61488	7.91787	8.27352	7.95176	8.35429	7.80567	9.92532
84381	At3g08580	ADP	8.81212	8.89305	8.87763	9.34884	8.34263	8.91388	7.79356	9.98819
84397	At1g12000	pyrophosphate--fructose-6-phosphate 1-phosphotransferase beta subunit	8.15246	8.35125	8.08196	9.57929	8.73172	9.75932	7.53363	9.45134
84407	At1g59900	pyruvate dehydrogenase E1 component alpha subunit	7.52438	7.58511	7.37011	7.88104	7.6297	7.83484	7.53995	8.64808
84417	none	none	5.37797	5.19366	5.30582	5.21131	4.94052	5.04817	5.20435	6.67574
84439	At3g43810	calmodulin-7 (CAM7) almost	12.8021	12.9869	12.752	13.0554	13.4572	12.9176	13.3079	14.8583
84456	At5g52840	NADH-ubiquinone oxidoreductase-related	9.70387	9.80603	9.7502	10.2907	9.69953	10.0102	9.63615	10.7815
84472	At4g11010	nucleoside diphosphate kinase 3	9.92112	10.4294	10.4393	10.416	9.83752	10.2854	10.7081	11.8363
84508	At5g17310	UTP--glucose-1-phosphate uridylyltransferase	10.0649	11.094	10.3558	10.9337	10.5201	10.383	11.3755	12.4229
84510	At1g54580	acyl carrier protein	10.5496	10.6089	9.87575	11.8545	13.2423	11.2498	10.3115	10.9344
84511	none	none	7.24986	6.83753	6.46363	7.73208	7.71825	7.66461	8.07874	9.64596
84512	At1g11910	aspartyl protease	9.07125	9.13863	7.24235	10.1222	7.24555	9.47524	6.98671	8.78388
84513	At2g42590	14-3-3 protein GF14 mu (GRF9)	10.8121	11.0124	10.4146	11.2077	10.9498	11.023	10.7882	11.5259
84516	At3g30775	proline oxidase	7.26907	7.02407	7.79708	7.2781	7.20486	7.15463	7.21384	9.08443
84518	At3g57530	calcium-dependent protein kinase	7.25366	7.05404	6.50957	7.05019	7.7166	6.69046	7.31745	9.28408
84519	At5g03690	fructose-bisphosphate aldolase	12.1095	12.5899	12.0516	12.966	12.5834	12.6977	11.5108	13.9137
84531	At3g18485	hypothetical protein	7.62669	7.9858	5.91412	7.64607	7.52213	6.70737	7.06494	10.068
84534	At5g37600	glutamine synthetase	8.57792	9.35648	8.5833	9.32235	8.00842	8.21289	9.93566	9.87564
84546	At2g19590	1-aminocyclopropane-1-carboxylate oxidase	6.21712	6.27478	5.57752	6.21239	6.24602	5.92078	5.58433	7.1782
84560	At2g22500	mitochondrial substrate carrier	8.53428	8.91509	8.4596	9.07597	9.07772	8.39035	8.76612	10.4909
84575	At3g57550	guanylate kinase 2 (GK-2)	7.01152	7.18273	6.08955	7.45869	7.2769	7.8006	7.69673	7.69498
84604	none	none	8.07246	7.76815	7.7198	8.69544	7.41704	11.6454	7.73785	9.49008
84609	none	none	5.75192	5.89151	5.71142	6.04091	6.31345	5.76874	5.85509	6.73812
84614	At3g07880	Rho GDP-dissociation inhibitor	7.01873	6.78914	6.8061	7.01836	7.08228	6.78138	6.27041	8.96085
84623	At5g14670	ADP-ribosylation factor	11.199	11.4525	11.1432	11.3973	12.0043	11.1922	11.7263	13.0308
84624	none	none	5.57634	5.55231	5.47149	5.46158	5.56265	5.48453	5.56966	6.5086
84654	At4g11820	hydroxymethylglutaryl-CoA synthase	6.13145	6.21308	5.91435	7.44095	6.40385	7.28822	5.80918	7.2057
84667	At3g52300	ATP synthase D chain-related	11.0555	11.2234	11.2924	11.5048	11.3329	11.2968	11.8124	12.4996
84672	At5g26667	uridylate kinase	7.04069	7.06162	6.83881	6.99478	7.2903	6.85865	7.66446	7.89957
84679	At1g60420	DC1	9.04804	8.78021	9.22808	10.9883	10.9703	10.5355	11.0082	11.2837
84682	At3g19090	RNA-binding protein	5.17315	5.18181	5.37377	5.95463	5.66936	7.39923	5.49994	9.28703
84691	At2g44480	glycosyl hydrolase family 1 protein	12.0443	12.8879	9.13681	12.812	8.58238	12.4461	8.66731	12.6384
84695	At2g21870	expressed protein	9.56858	9.40424	9.40114	9.8498	9.39166	9.79103	9.70836	10.4916
84746	At3g47550	zinc finger (C3HC4-type RING finger)	7.56961	7.90184	7.23078	7.68176	7.70144	7.36176	7.64387	9.16316
84751	At2g33150	acetyl-CoA C-acyltransferase	7.93792	8.85345	7.53433	8.97195	8.10846	7.99858	8.85796	9.26958
84765	At4g27130	eukaryotic translation initiation factor SUI1	12.0666	12.5762	12.0256	12.1045	12.3221	11.6385	13.5194	13.0978
84789	At5g64250	2-nitropropane dioxygenase family	13.9386	13.2367	11.8505	13.2074	15.6378	11.4094	13.7722	15.0415
84794	none	none	10.4112	10.4708	9.57287	10.4625	10.3294	10.4203	10.0757	11.4672
84832	At1g09210	calreticulin 2 (CRT2)	9.0638	9.58555	8.67175	9.73334	8.99316	10.1137	8.2142	10.8174
84854	At2g33040	ATP synthase gamma chain	10.6691	10.7427	10.7123	11.0541	10.6227	10.9257	10.7254	11.935
84863	At2g30520	signal transducer of phototropic response (RPT2)	8.99309	8.33708	8.66967	7.64789	10.6595	7.1806	8.87186	9.87003
84870	At3g05420	acyl-CoA binding	7.39232	7.66789	7.42171	8.02988	7.83794	7.93801	7.09591	8.71051
84889	none	none	8.30829	7.76902	8.08607	9.42292	7.73577	12.4964	8.01246	10.401
84893	At1g01050	inorganic pyrophosphatase	7.56983	7.61857	7.2857	7.6628	7.16182	7.36394	8.1987	9.49751
84897	At5g10840	endomembrane protein 70	8.82325	9.29811	8.78559	9.66217	9.38465	9.37519	8.17362	9.84546
84906	none	none	7.71176	7.09921	7.17672	8.67264	6.86256	12.0731	7.16533	9.63044
84910	none	none	6.21034	6.17888	6.16569	6.71333	6.30347	6.50131	5.82153	7.39421
84924	At4g24620	glucose-6-phosphate isomerase	5.68089	6.04112	5.1435	6.23062	5.54652	5.6109	5.47015	6.17685
84967	At1g77120	alcohol dehydrogenase (ADH)	8.07669	8.5553	7.13974	8.37289	8.49613	8.2387	6.85807	8.21378
84996	At1g79530	glyceraldehyde 3-phosphate dehydrogenase	8.75317	8.53602	7.6105	9.69385	8.70442	9.08461	7.20411	9.31111
85028	At5g56350	pyruvate kinase	6.92098	6.90192	6.31949	8.09174	6.57626	8.20584	6.05355	8.74214
85061	none	none	7.82989	8.04559	6.23363	7.63793	6.8456	6.88502	7.3626	10.0254
85084	At2g01140	fructose-bisphosphate aldolase	10.1603	10.6317	9.53727	11.1385	11.64	10.1838	10.7645	12.1725
85085	At2g44450	glycosyl hydrolase family 1 protein	6.85168	7.09686	5.95674	7.70453	5.99962	7.78257	6.06703	7.1448
85099	none	none	8.21387	8.32718	8.08282	8.9055	8.54143	8.63731	8.16633	9.42517
85114	At1g60420	DC1	7.66867	7.53479	8.01057	9.81653	9.58405	9.40338	9.46746	9.86006
85129	At5g52840	NADH-ubiquinone oxidoreductase-related	9.85526	9.81815	9.65057	10.3093	9.76504	10.0419	9.68628	10.8341
85140	At2g27510	ferredoxin	10.4874	9.96919	9.1885	12.1672	13.7689	11.0752	10.7744	11.9099
85153	At2g37790	aldo	9.86034	10.627	9.79796	12.1987	10.059	10.9976	12.4709	14.4861
85166	At5g62700	tubulin beta-2	9.32843	9.81679	9.2413	10.1907	10.4187	9.98524	8.25755	10.9083
85170	At5g47770	farnesyl pyrophosphate synthetase 1	8.49093	7.5608	7.87694	8.23097	8.46697	8.67526	7.28385	8.89896
85176	At2g20860	lipoic acid synthase (LIP1)	6.57898	6.65742	6.6638	6.77355	6.7276	6.71378	6.6755	7.66147
85185	At1g78560	bile acid:sodium symporter	6.70157	6.33651	6.53007	6.43415	6.71311	6.44737	6.47473	7.95151
85194	none	none	11.3901	11.7985	12.0393	11.0719	13.0544	10.8484	12.3958	13.2433
85218	At5g51830	pfkB-type carbohydrate kinase	7.31338	7.9386	7.65574	8.80052	7.96355	8.23881	9.10561	9.53787
85230	At5g62500	microtubule-associated EB1	6.96	6.52691	6.4499	7.12001	6.82581	7.88226	6.1782	8.04616
85233	At1g11910	aspartyl protease	6.13348	8.37754	5.61618	10.1897	6.14714	7.40923	9.07701	8.50321
85236	At5g03690	fructose-bisphosphate aldolase	6.49716	6.88551	5.91049	6.28787	5.65008	6.26094	5.56866	7.61179
85251	At5g11520	aspartate aminotransferase	6.5772	7.01613	6.61666	7.41747	6.70236	6.67616	7.64833	7.62145
85254	At5g17310	UTP--glucose-1-phosphate uridylyltransferase	7.9585	8.80103	8.10552	9.01491	8.02134	8.25912	8.40684	10.1598
85265	At4g31750	protein phosphatase 2C	8.85344	9.05316	8.65534	9.71377	8.60513	9.86845	8.86719	9.97225
85277	At1g13440	glyceraldehyde 3-phosphate dehydrogenase	10.4873	11.0712	10.6572	11.3539	10.9913	11.0752	10.448	12.8077
85279	At2g21410	vacuolar proton ATPase	8.99598	9.12655	8.818	9.44043	9.74766	8.98445	9.36145	10.2378
85290	At4g02940	oxidoreductase	5.84651	6.62596	6.13368	6.45426	6.60059	5.90998	8.26749	7.54203
85321	At4g14960	tubulin alpha-6 chain (TUA6)	9.38192	10.2874	9.37412	10.5757	10.1921	9.89886	8.47601	10.4195
85322	At3g25570	adenosylmethionine decarboxylase	6.72084	7.84897	7.26893	7.36791	6.00585	6.562	8.60091	9.00427
85324	At4g08980	F-box	8.46095	8.73621	7.98976	8.625	8.25315	8.27559	9.04994	9.25626
85335	none	none	7.35743	7.81858	7.97956	7.22561	6.53841	7.0925	6.89812	9.11721
85350	At1g15690	pyrophosphate-energized vacuolar membrane proton pump	8.71801	8.9627	8.87276	9.19032	8.73307	8.90526	8.22718	10.0352
85384	At5g08690	ATP synthase beta chain 2	9.19925	9.38936	9.24188	10.043	9.29998	9.63266	8.80769	10.7446
85385	At5g07290	RNA recognition motif (RRM)-containing protein Mei2-like protein - Arabidopsis thaliana	7.19326	7.44103	6.76914	8.0093	7.6433	7.25147	7.20512	9.3085
85386	At2g13620	cation	5.20694	4.9871	4.58567	5.05625	5.03871	4.85106	4.95234	7.08979
85387	At5g67560	ADP-ribosylation factor	9.08858	8.87846	8.71123	8.85007	8.98079	8.74493	8.23699	10.303
85392	At1g51980	mitochondrial processing peptidase alpha subunit	7.14207	7.52316	7.49974	7.91266	7.39365	7.68597	7.18194	8.69615
85397	At4g00720	shaggy-related protein kinase theta	8.48188	8.33233	8.3448	8.56731	8.35397	8.47813	8.20032	9.51349
85403	At5g44500	small nuclear ribonucleoprotein associated protein B	7.718	7.8072	7.64961	7.89609	7.77728	7.8258	6.8873	8.71468
85407	At2g44350	citrate synthase	7.51453	7.55755	7.29445	8.0523	7.92728	8.04314	7.50117	9.20821
85408	At2g21430	cysteine proteinase A494	8.30421	8.87601	8.29883	8.69698	8.25031	8.31065	9.10647	9.40489
85439	At4g17730	syntaxin 23 (SYP23)	7.02061	6.96175	6.63933	7.02971	7.29913	6.86948	6.9771	8.6212
85465	At1g65930	isocitrate dehydrogenase	10.6161	10.9291	9.93844	11.3449	11.1338	10.7842	11.0926	11.3963
85517	At4g15475	F-box	5.36625	5.2328	5.09046	5.3494	5.42163	5.3224	5.51818	6.1182
85541	At3g03100	NADH:ubiquinone oxidoreductase	9.80534	9.97228	9.59772	9.95634	9.97302	9.86163	10.4647	10.7048
85557	none	none	8.34544	8.14561	7.4486	8.1682	8.47581	7.85851	8.15997	8.76779
85587	At4g25300	oxidoreductase	5.8903	6.51857	5.77086	5.99054	6.38056	5.44579	7.8868	7.26597
85610	At4g36250	aldehyde dehydrogenase	6.07481	5.52961	5.36372	8.53096	7.81108	6.4814	6.41029	7.56498
85626	At3g17020	universal stress protein (USP)	11.513	11.7346	10.7737	10.9286	11.0764	10.5122	12.2633	11.8139
85628	At1g79530	glyceraldehyde 3-phosphate dehydrogenase	10.1982	10.1244	9.20877	11.4196	10.5538	10.4629	8.76561	11.1355
85652	At3g22200	4-aminobutyrate aminotransferase	7.3032	7.902	7.38639	8.02925	7.47824	7.61143	7.64547	8.76859
85653	At5g08160	serine	8.25537	8.2957	7.89332	8.23797	8.51897	8.01868	7.78336	9.61091
85671	none	none	7.3289	7.68734	7.30785	6.93481	11.1251	7.02008	10.4699	8.41928
85686	At4g32640	sec23	7.37602	7.67625	7.233	7.9735	7.96802	7.75598	7.35538	8.37552
85691	At5g50850	pyruvate dehydrogenase E1 component beta subunit	7.8788	8.20865	7.95559	8.55442	7.93848	8.08241	7.88718	9.05953
85735	At1g64110	AAA-type ATPase	9.7959	9.02178	8.49703	8.68276	10.6641	8.3645	8.51117	10.3162
85742	At3g48270	cytochrome P450 71A26	7.02512	6.52967	6.03337	6.80719	7.22327	5.70928	6.35484	7.27341
85747	none	none	7.18522	6.65055	6.17251	6.74828	7.43267	6.63253	7.32701	7.48955
85770	At1g54690	histone H2A	10.3725	10.0883	9.28633	10.4775	9.5331	11.1382	9.80538	10.3553
85799	At1g47270	F-box	6.63695	6.57235	6.46662	6.9169	6.95229	7.10749	6.07038	7.79803
85803	At4g38510	vacuolar ATP synthase subunit B	9.0625	9.51147	9.14598	9.88623	9.95241	9.25157	9.53651	10.2787
85821	At1g72330	alanine aminotransferase	8.25025	8.72015	8.21798	9.32164	8.37966	8.29734	8.33978	9.39973
85855	none	none	4.83637	4.94172	4.4205	4.96838	5.32126	4.88161	5.65088	5.52999
85860	At2g40830	zinc finger (C3HC4-type RING finger)	10.3529	10.1546	10.1903	9.8368	10.0623	9.60983	9.56333	11.2427
85947	At1g01460	phosphatidylinositol-4-phosphate 5-kinase	4.62545	4.46638	4.53583	4.40969	4.30211	4.27894	4.40519	5.58242
85998	At1g19910	vacuolar ATP synthase 16 kDa proteolipid subunit 2	12.0282	12.5514	12.3191	12.4231	12.9146	11.7936	13.2012	13.5264
86001	At5g51640	leaf senescence protein-related (YLS7 ) annotation temporarily based on supporting cDNA gi|13122291|dbj|AB047810.1|;	6.42687	6.46541	6.29487	6.83742	6.94321	6.65055	6.32182	7.76566
86051	At3g55770	LIM	9.32022	9.07255	8.66175	9.1874	9.52072	8.90504	8.469	10.0241
86068	At1g18150	mitogen-activated protein kinase	6.49927	6.69306	6.31255	6.50684	6.70833	6.31501	6.4614	7.45093
86083	At2g05710	aconitate hydratase	6.4208	6.26238	5.9656	6.66638	6.37169	6.42678	6.20208	7.07173
86094	At1g54220	dihydrolipoamide S-acetyltransferase	6.98954	7.21909	6.84681	9.94883	7.30446	7.82213	7.52075	8.61097
86103	none	none	5.4216	5.65417	5.33785	5.1876	5.44831	5.49404	5.32102	7.01086
86141	none	none	11.9461	11.9523	11.4453	11.7101	11.3764	10.9873	11.6553	12.4811
86150	At1g18150	mitogen-activated protein kinase	7.48826	7.58772	7.44792	7.41846	7.54916	7.23665	7.77885	8.56526
86163	At5g60760	2-phosphoglycerate kinase-related	6.38509	6.19433	6.07321	6.4372	6.46156	6.17961	6.19635	7.14392
86167	At2g36880	S-adenosylmethionine synthetase	13.1517	13.758	13.2815	13.0873	13.5875	12.2687	13.0191	14.4814
86214	At1g63770	peptidase M1	10.8838	10.9589	10.4801	10.8896	10.8404	10.3869	11.3919	12.0538
86220	At5g14670	ADP-ribosylation factor	10.646	11.1024	10.6113	10.8499	11.4098	10.5093	11.7188	12.5594
86224	none	none	10.8405	10.624	10.4758	10.58	11.3631	10.2591	11.6065	11.7056
86225	At5g64400	expressed protein	11.2753	11.4103	11.2307	11.8947	11.6531	11.5991	12.223	12.7335
86226	none	none	6.20473	5.94159	5.93781	6.83015	6.10076	7.78225	5.98919	7.09812
86246	At1g12310	calmodulin	9.05865	8.62066	8.27818	8.64048	9.07166	8.65915	8.72995	9.38954
86271	At5g61630	hypothetical protein various predicted proteins	8.05483	7.97577	8.05482	8.03968	8.13809	8.2415	8.38463	10.1544
86273	At5g19440	cinnamyl-alcohol dehydrogenase	8.95727	9.26315	9.21539	9.80339	9.35838	9.10985	10.0297	11.5287
86362	At3g08930	LMBR1 integral membrane	8.5808	8.40898	8.30483	8.30348	8.27156	8.09297	8.55328	9.37137
86365	At1g49160	protein kinase	8.09433	7.9881	7.7094	8.1988	8.21771	7.85229	7.82454	10.1096
86372	At4g24690	ubiquitin-associated (UBA)	6.73852	6.93545	6.78793	7.84518	6.72713	7.2979	6.9718	7.82891
86380	At2g35120	glycine cleavage system H protein	8.37085	8.53784	7.61054	8.82329	7.73853	8.83931	7.31052	9.96087
86386	At5g11500	expressed protein	9.89765	9.53469	8.9897	9.83384	9.44775	10.2949	9.56579	10.6667
86399	At1g30270	CBL-interacting protein kinase 23 (CIPK23)	7.58797	7.22326	6.11733	6.91194	7.18607	6.60505	7.5982	7.27342
86472	At1g12580	protein kinase	7.94611	7.70261	7.48979	8.11821	8.06342	7.75414	7.18232	9.50712
86492	At1g63000	expressed protein	7.51718	7.38422	7.42482	7.87824	8.26283	7.60969	7.81036	8.55201
86504	At3g46920	protein kinase	6.26977	6.58086	6.25929	6.92512	6.42465	7.10199	6.58243	7.66559
86514	At2g41430	dehydration-induced protein (ERD15)	6.60582	6.67524	6.32717	6.67536	6.82504	6.56243	6.91443	7.38765
86517	At5g14670	ADP-ribosylation factor	9.18804	9.54967	8.77699	9.35634	9.37373	9.29438	8.89013	10.2892
86555	At1g05200	glutamate receptor	6.37168	6.27368	6.2846	6.31662	6.14589	6.09815	6.98299	7.43039
86562	At5g19690	oligosaccharyl transferase STT3 subunit	9.22991	8.73786	8.08757	9.17367	8.94223	9.64583	8.07754	9.31995
86652	At3g61440	cysteine synthase	10.7016	12.0094	10.7815	10.9338	11.4348	10.1897	13.1431	11.8235
86682	At1g75840	Rac-like GTP-binding protein (ARAC5)	9.29767	8.93515	9.13272	9.23523	9.80452	9.31097	8.74074	10.4254
86693	none	none	10.8584	9.93707	9.52331	10.0768	10.6006	10.2448	10.5523	11.1975
86707	At1g54100	aldehyde dehydrogenase	9.11972	10.3773	8.55485	9.53331	9.15873	8.81959	11.8636	9.98186
86713	At4g24690	ubiquitin-associated (UBA)	7.92712	8.48853	7.27016	8.69272	8.06149	8.0851	7.88674	8.41521
86722	At3g02520	14-3-3 protein GF14 nu (GRF7)	6.11914	5.95617	5.66343	6.23715	6.09934	5.90871	5.80322	9.10621
86745	At1g51760	IAA-amino acid hydrolase 3	8.74994	8.19055	8.16687	9.1664	9.59653	8.77803	8.31587	9.20194
86748	none	none	6.05257	5.9894	6.07139	6.462	6.2083	6.11891	5.82707	7.47829
86789	At3g60540	sec61beta	7.46971	7.38697	6.81234	7.39514	7.69176	7.41391	7.76848	7.87585
86803	At5g62575	expressed protein	8.02616	7.80835	7.87851	8.49131	8.34578	8.56817	8.97964	9.58209
86827	At4g24520	NADPH-cytochrome p450 reductase	6.31955	6.37693	6.15482	6.87072	6.11248	6.69617	5.7234	7.25203
86833	At5g66760	succinate dehydrogenase [ubiquinone] flavoprotein subunit	7.38298	7.58713	7.27312	8.1094	7.31633	7.68163	7.65086	8.75355
86883	At1g47380	protein phosphatase 2C-related	7.46749	7.46769	7.33832	7.24756	7.62194	7.18141	7.61725	8.47913
86889	At4g19120	early-responsive to dehydration stress protein (ERD3)	7.12655	7.82901	7.18124	7.65271	8.70004	7.27956	7.83035	8.56776
86916	At3g25140	glycosyl transferase family 8 protein	6.18428	6.61164	5.88257	6.97268	7.23245	6.64193	6.27309	7.21272
86924	At2g19770	profilin 4 (PRO4) (PFN4)	11.9708	12.4667	12.042	12.2283	13.3727	11.8768	13.6641	13.9362
86970	At4g24520	NADPH-cytochrome p450 reductase	8.14969	7.77919	7.25207	8.33305	7.7342	8.23316	7.01	8.97287
86975	At1g49650	cell death associated protein-related	7.95389	8.83653	7.61783	9.08894	7.76233	7.88977	8.60483	8.82305
86984	At5g08680	ATP synthase beta chain	9.61873	9.8191	9.68263	10.3254	9.76962	9.95004	9.495	11.2753
87005	At3g54340	floral homeotic protein APETALA3 (AP3)	5.30038	5.06373	4.58176	8.30804	10.1906	7.76266	6.04248	8.07562
87035	At3g58120	bZIP transcription factor	5.1112	5.18333	5.57252	5.668	7.89471	5.49458	5.4722	7.97892
87103	At4g14160	transport protein	5.96321	5.96651	5.59316	6.2065	6.24879	6.08171	5.55025	7.11782
87122	At3g43810	calmodulin-7 (CAM7) almost	11.3172	11.5674	11.2882	11.7644	11.7513	11.5756	11.2922	13.1086
87125	At1g24260	MADS-box protein (AGL9) strongly	10.7307	10.3919	8.17111	10.867	11.6256	10.409	9.72801	10.775
87151	At1g08200	expressed protein	8.48241	8.6617	8.29854	9.07173	9.23782	9.2473	8.68793	9.41769
87157	none	none	6.04463	5.79658	5.66264	5.96969	5.82758	5.82026	6.03305	6.99418
87167	At5g20240	floral homeotic protein PISTILLATA (PI)	8.36658	8.11389	7.29648	11.9929	12.7778	11.1644	9.23986	11.8581
87180	At2g06530	SNF7	9.24915	9.51066	9.05191	9.55268	9.67564	9.06932	10.9846	10.2174
87182	At1g02890	AAA-type ATPase	7.76444	7.79589	7.26407	8.22672	7.71765	8.02496	7.65299	8.37868
87201	At5g07440	glutamate dehydrogenase 2 (GDH2)	5.67895	5.73361	5.06943	6.35175	5.99926	5.95552	5.57752	6.94817
87217	At4g14240	expressed protein	5.46252	5.29961	4.91261	5.18887	5.36496	5.70752	5.04077	7.92211
87224	At3g53570	protein kinase (AFC1) (AME2)	8.03014	8.03629	7.86162	7.98867	8.0487	7.80776	7.75475	9.32767
87225	At2g24520	ATPase	6.61816	7.47797	7.05538	8.09886	7.52779	6.99034	7.03098	8.06288
87232	At2g46210	delta-8 sphingolipid desaturase	8.68441	8.49028	8.61899	8.30374	8.72324	8.57897	8.30338	10.2067
87234	none	none	10.4521	10.3511	9.85832	10.5654	9.73685	10.394	9.68032	10.9615
87237	At1g27340	F-box	6.12253	6.13685	5.89743	6.63216	5.72722	6.44814	5.9442	7.28614
87273	At5g23250	succinyl-CoA ligase [GDP-forming] alpha-chain	6.24352	6.16686	5.78291	6.5016	6.02552	6.43234	5.85581	6.8484
87276	At1g54100	aldehyde dehydrogenase	6.46091	7.51391	6.14835	7.23114	6.3413	6.54523	8.52505	7.40928
87285	At5g13490	ADP	7.3165	7.60889	7.4389	7.73162	7.4427	7.28394	7.57621	8.45228
87294	At5g03690	fructose-bisphosphate aldolase	8.71801	9.2145	8.04015	10.0045	9.82409	9.26873	7.80985	9.97742
87319	At1g12000	pyrophosphate--fructose-6-phosphate 1-phosphotransferase beta subunit	7.15929	7.3373	7.01355	8.25328	7.47024	8.42759	6.72482	8.14164
87323	At2g05710	aconitate hydratase	7.68115	7.76349	7.14275	8.48443	7.74545	7.87386	7.70491	9.27087
87348	At1g11700	expressed protein	11.5946	10.1805	7.45633	10.7973	8.63027	10.2347	9.46111	9.97423
87364	At3g16785	phospholipase D zeta1	6.57077	6.86047	6.60415	6.75321	7.01217	6.72372	6.67403	7.7578
87408	none	none	10.5565	10.4078	10.2075	10.5968	10.2447	10.4355	10.085	11.4191
87416	none	none	7.38319	6.85828	8.45678	7.74289	7.08307	9.28299	7.8348	9.89214
87431	At1g49740	expressed protein	6.68929	6.59066	6.11539	6.33899	6.61017	6.40407	6.42406	7.73895
87452	none	none	7.16763	6.51728	6.92548	6.42319	6.66807	6.34064	6.16828	9.6227
87459	At4g15470	expressed protein	9.49857	9.79842	9.45385	9.54507	9.7624	9.32195	9.64585	10.583
87496	At3g02750	protein phosphatase 2C	7.13121	7.2625	7.16467	7.6176	8.05199	7.43203	7.27433	9.1435
87498	At5g67500	porin	10.0821	10.1486	10.2428	10.4379	10.1942	10.4711	9.94222	11.2925
87526	At5g13440	ubiquinol-cytochrome C reductase iron-sulfur subunit	9.62704	9.73238	9.64711	9.89748	9.48686	9.67434	9.62111	10.8046
87531	At3g52990	pyruvate kinase	6.01825	5.73545	5.70352	6.48987	5.96836	6.56889	5.6171	7.2037
87535	At3g18750	protein kinase	7.84413	7.85234	7.42979	8.21942	8.04526	8.08945	7.89623	9.29162
87567	At5g67130	expressed protein	6.76465	6.66058	6.4534	6.36064	6.27771	6.32649	5.97567	7.6093
87572	At1g18580	glycosyltransferase	5.37271	5.63946	5.35579	5.68533	6.07031	5.46604	5.50018	6.40125
87577	At4g14050	pentatricopeptide (PPR)	7.4643	7.2283	7.34522	6.85611	7.32442	6.88062	7.30984	8.7876
87579	At2g16500	arginine decarboxylase 1 (SPE1) (ARGDC)	9.172	9.12239	9.49692	9.36964	8.6235	8.94753	9.37591	10.9979
87609	none	none	5.28631	5.49067	5.32447	5.42626	5.51681	5.40116	6.16154	6.92895
87611	At2g21660	glycine-rich RNA-binding protein (GRP7) SP|Q03250 Glycine-rich RNA-binding protein 7 {Arabidopsis thaliana}	10.709	10.328	9.01916	10.5534	10.0817	10.6546	9.50782	10.9694
87685	At5g37510	NADH-ubiquinone dehydrogenase	6.89112	7.24402	6.88604	8.13482	7.17712	7.71156	6.62279	8.20795
87687	none	none	6.51104	6.11553	6.42386	7.79504	6.23003	10.5682	6.21604	8.79424
87728	At1g02000	NAD-dependent epimerase	9.0634	8.99263	9.07983	9.46654	9.7058	9.34595	9.1094	10.757
87756	At5g52200	expressed protein	7.06851	6.59812	6.61787	6.48866	6.26396	6.44318	6.5476	7.89351
87762	none	none	9.6259	9.35553	9.18353	9.59258	9.59612	9.3126	9.67783	11.6698
87807	At5g10750	expressed protein	6.34122	6.12196	6.14163	6.07315	6.06035	5.87806	5.85476	8.44758
87856	At2g33150	acetyl-CoA C-acyltransferase	8.10819	9.579	7.36052	8.85206	8.0892	8.24711	10.0658	9.28612
87857	At2g19760	profilin 1 (PRO1) (PFN1) (PRF1)	8.27259	8.27001	7.75241	8.44544	8.62536	8.08229	9.22054	9.38099
87872	At1g10740	expressed protein	8.66347	8.24951	8.57892	8.57488	9.16129	8.46209	8.54397	11.0065
87915	At3g51070	dehydration-responsive protein-related	5.62538	6.12036	5.46966	6.28308	6.08299	5.84845	5.2551	7.54928
87940	At4g15840	expressed protein	6.2712	6.29096	5.88087	6.45815	6.17668	6.35905	5.80273	7.46209
87954	At1g79830	expressed protein weak	8.12065	8.41778	7.76447	8.69798	8.55532	8.58218	7.9513	8.89447
88042	At4g09000	14-3-3-like protein GF14 chi	11.8339	11.8561	11.2154	11.9655	12.1785	11.6058	11.2754	13.9125
88049	At5g59613	expressed protein	11.4011	10.9942	11.0385	11.3243	11.7582	11.3907	11.7619	12.7849
88050	At3g45140	lipoxygenase (LOX2)	9.00041	8.43189	6.6524	7.33374	8.48421	6.71725	8.06989	8.02441
88054	none	none	7.76864	7.76638	7.44048	7.68354	7.87096	7.74938	7.70467	8.54733
88147	At1g47420	expressed protein	8.8372	9.03876	8.61522	9.19765	8.69647	8.85641	9.0608	9.86502
88165	At3g60600	vesicle-associated membrane protein	8.50609	8.72291	7.97421	8.29417	8.34197	8.11083	8.27852	9.8451
88168	At5g19160	expressed protein predicted proteins	5.75926	5.79742	5.67532	5.84433	6.11689	5.73476	5.87703	6.68453
88222	At1g62020	coatomer protein complex	8.00088	8.2985	7.84398	8.54339	8.56494	8.68336	7.5045	8.95709
88226	At1g04300	meprin and TRAF homology	6.8126	6.74771	6.6233	7.15545	6.82375	7.03575	6.40463	7.78294
88247	At5g14030	translocon-associated protein beta (TRAPB)	8.59214	8.53152	8.23124	8.61976	8.24929	8.96249	8.31763	9.51119
88248	At4g22000	expressed protein	8.08708	7.71657	7.20008	8.09511	7.42334	8.48185	7.23481	8.57284
88286	At3g30775	proline oxidase	7.12929	7.08722	8.02432	7.44438	7.3445	7.37087	6.79683	9.5368
88289	none	none	5.07699	5.05569	4.78455	7.61048	5.89925	6.55215	5.27809	7.87148
88307	At4g09720	Ras-related GTP-binding protein	8.86609	8.51326	8.42516	8.84695	9.72485	8.86983	9.83657	9.78949
88330	At5g52560	UDP-N-acetylglucosamine pyrophosphorylase-related	8.57771	8.36578	8.45031	9.00299	8.62406	9.07372	8.09498	9.70043
88340	At5g13450	ATP synthase delta chain	8.5466	8.81251	8.57709	8.80655	8.40144	8.62638	8.91042	9.79631
88450	At1g76130	alpha-amylase	6.70992	6.85885	6.85581	6.82562	6.65752	6.22716	8.39828	8.27209
88474	At5g56360	calmodulin-binding protein	9.2766	9.00297	8.54505	9.30351	9.03261	9.76126	8.44533	9.73963
88502	At3g15390	expressed protein	6.68339	6.65911	6.2313	7.14021	6.22372	7.84672	6.38843	7.29096
88512	At4g13450	universal stress protein (USP)	7.08167	6.91537	6.28325	6.25638	7.34338	6.28993	6.50278	10.8258
88513	At5g62700	tubulin beta-2	9.65605	10.413	9.62421	10.2709	10.337	10.1156	8.7591	11.2282
88516	At3g05500	rubber elongation factor (REF)	8.09885	8.76914	7.78158	8.40934	8.28058	8.24955	8.65087	8.99577
88553	At2g36320	zinc finger (AN1-like)	10.5515	11.5065	11.0463	10.6102	11.209	9.97881	11.6811	13.7662
88564	At1g58030	amino acid permease	6.16781	6.01463	5.85301	6.21884	6.05207	6.12132	5.59579	7.0235
88579	At5g19160	expressed protein predicted proteins	6.02017	6.25525	6.11571	5.85202	5.77422	6.02927	5.58903	8.27871
88583	At5g14970	expressed protein	8.24595	8.08212	8.38028	8.2167	10.1707	7.96256	9.22804	9.39828
88653	none	none	7.55289	8.0414	7.03016	7.56989	7.05618	7.00224	8.20196	8.67385
88673	At1g14020	expressed protein	7.98514	7.92515	7.7546	8.22973	8.54986	8.19216	7.76248	8.85119
88702	At1g05520	transport protein	8.4409	8.32597	7.98637	8.36554	8.36835	8.22165	7.7442	9.81325
88718	At1g07420	sterol 4-alpha-methyl-oxidase 2 (SMO2)	8.61866	8.61979	8.674	8.48289	9.03827	8.50843	8.56699	10.5754
88749	At1g71440	tubulin folding cofactor E	6.20497	6.24879	6.30548	6.25085	6.10892	6.16597	6.15636	7.68289
88750	At3g05510	phospholipid	6.78908	7.05036	6.38535	7.07228	6.33824	7.34553	6.66163	7.48859
88776	At1g63640	kinesin motor protein-related C-terminal region is	8.60843	8.09652	7.87653	8.50106	8.75391	8.42304	7.82829	9.20199
88784	At3g51460	phosphoinositide phosphatase	7.20342	7.13525	7.26866	7.42074	7.66597	7.41448	7.11472	9.42684
88787	none	none	7.50267	6.8566	6.57559	7.11402	7.80778	7.17938	6.8277	9.03252
88812	none	none	6.45446	6.68622	5.9883	6.49849	6.53144	6.34518	6.76051	7.58794
88847	At4g22540	oxysterol-binding	6.52941	6.26122	6.27444	6.57276	6.57989	6.35414	6.09851	7.68483
88855	At3g18060	transducin	6.24006	6.54257	6.09152	6.46405	6.363	6.49688	5.88578	7.14992
88857	At4g19120	early-responsive to dehydration stress protein (ERD3)	7.837	8.26569	7.79005	8.2927	9.18748	8.19763	8.71071	8.85824
88864	At5g08530	NADH-ubiquinone oxidoreductase 51 kDa subunit	10.5574	11.0748	10.753	11.1542	10.8423	10.7895	11.0985	11.9121
88869	At3g48140	senescence-associated protein	11.18	11.3964	11.0665	11.4611	11.5099	11.1447	12.8537	12.5943
88876	At5g51840	expressed protein	6.00933	5.88033	5.58957	6.11078	5.74299	6.42877	5.69655	7.41297
88941	At3g14280	expressed protein	6.91678	7.69439	5.43639	6.41113	8.11166	5.61797	8.25658	8.52426
89022	At5g66760	succinate dehydrogenase [ubiquinone] flavoprotein subunit	7.86718	8.08207	7.80787	8.58484	7.86189	8.13858	8.2696	9.18792
89033	At2g05710	aconitate hydratase	6.99518	7.13772	6.74114	7.54805	6.97093	6.97251	7.11572	8.21077
89047	At4g10030	hydrolase	7.45632	7.3846	7.30444	7.65965	7.67574	7.37203	7.13953	8.71539
89097	At4g16760	acyl-CoA oxidase (ACX1)	8.73501	8.96283	8.58713	9.14058	9.13843	8.87386	9.3398	9.98267
89115	At3g20240	mitochondrial substrate carrier	7.55976	7.00571	6.41402	7.34418	6.21534	7.39476	6.30763	8.15986
89134	At4g14960	tubulin alpha-6 chain (TUA6)	11.103	12.1772	11.2644	12.1976	12.0816	11.4217	10.2898	12.497
89172	none	none	10.2459	9.59538	9.34417	10.184	10.7942	9.34692	10.6742	12.0873
89193	At1g12000	pyrophosphate--fructose-6-phosphate 1-phosphotransferase beta subunit	10.5437	10.9741	10.6091	11.6412	11.2808	11.8837	10.1271	12.045
89218	At4g21490	pyridine nucleotide-disulphide oxidoreductase	7.10789	7.40612	7.27057	7.75555	7.76043	7.71698	7.79536	9.30883
89219	none	none	5.7151	5.78723	5.38346	5.50164	5.51789	5.4291	5.55392	6.63528
89255	At1g27340	F-box	8.35661	8.32233	7.81976	8.74821	7.5575	8.48307	7.93948	9.73881
89267	At2g43040	calmodulin-binding protein	6.98371	6.96724	6.56215	7.34934	7.26266	7.42995	6.48357	7.92999
89280	At1g50430	7-dehydrocholesterol reductase	9.16751	9.24201	9.09703	9.40006	9.50455	9.10211	8.88413	11.0266
89294	At1g12360	cytokinesis-related Sec1 protein (KEULE)	6.504	6.13622	5.96757	6.47558	6.39388	6.27029	6.32017	7.11238
89319	At2g20820	expressed protein	10.0299	9.91941	9.71052	10.0733	10.3191	10.1562	10.4695	11.1557
89328	At1g67330	expressed protein	6.70757	6.82969	6.70283	6.57236	6.72725	6.4918	6.87957	7.72338
89361	At2g38670	ethanolamine-phosphate cytidylyltransferase	10.1812	10.0366	9.59468	10.2003	10.1114	9.87396	9.46523	10.9182
89399	At1g47740	expressed protein	7.32944	6.95035	6.55221	6.89209	6.9602	6.98537	6.79999	8.08043
89413	none	none	8.62026	8.7495	8.27824	9.0366	9.22488	8.83627	8.29617	10.7844
89414	At2g35690	acyl-CoA oxidase	8.04213	8.2807	7.86801	8.64878	8.37748	8.28242	8.53631	9.23695
89418	At1g53310	phosphoenolpyruvate carboxylase	7.00607	6.88573	6.4007	7.25686	7.68331	6.86366	6.29802	7.52616
89465	At2g44610	Ras-related GTP-binding protein	8.21075	8.21925	7.9164	8.66081	8.55084	8.85066	7.91719	9.29911
89481	At3g19640	magnesium transporter CorA-like	7.73804	7.8672	6.97782	7.76421	7.54741	7.82306	8.02954	9.16394
89484	At1g24260	MADS-box protein (AGL9) strongly	9.79239	9.51616	7.87918	10.1598	10.7382	9.84036	8.58296	9.49351
89498	none	none	6.65364	6.47896	6.55937	6.65658	6.70703	6.61089	6.40358	7.65604
89512	At5g54310	ARF GAP-like zinc finger-containing protein ZIGA3 (ZIGA3)	7.15584	7.34044	6.79347	7.53998	7.47683	7.26064	6.67069	9.15968
89523	At4g27260	auxin-responsive GH3	7.85259	8.11164	7.289	8.08923	8.43918	7.69222	8.19124	8.82456
89537	At3g62830	NAD-dependent epimerase	8.50921	8.36233	8.02601	9.22731	8.68892	8.70931	7.88613	9.25788
89544	none	none	7.75572	8.52412	8.17785	7.64619	7.89568	7.08206	9.32215	11.8847
89553	At3g43810	calmodulin-7 (CAM7) almost	12.3602	12.6586	12.3641	12.6387	13.0679	12.4316	13.4055	14.2723
89554	At2g34770	fatty acid hydroxylase (FAH1)	6.57399	6.30949	6.32285	6.59533	6.57961	6.5878	5.79012	8.39036
89556	none	none	5.4653	5.83646	5.72174	5.82867	7.05239	5.25407	7.4702	7.18694
89572	At3g02870	inositol-1(or 4)-monophosphatase	8.62946	8.56173	8.49681	9.27004	9.05332	9.1404	9.00601	9.69385
89577	At5g14040	mitochondrial phosphate transporter	10.9047	11.4169	11.1029	11.8957	11.432	11.5311	11.145	13.2331
89581	none	none	6.8042	6.97191	6.81447	6.74349	6.59265	6.87577	7.21684	8.40279
89600	At5g28840	NAD-dependent epimerase	9.61755	10.511	10.3071	10.9949	11.2617	9.88005	10.6752	12.9663
89721	At3g12600	MutT	8.73143	8.37622	8.45478	8.49651	8.20878	8.672	7.85248	9.84505
89745	At4g23920	UDP-glucose 4-epimerase	7.02563	7.24614	6.84573	6.85444	6.86344	6.91665	7.15835	9.6087
89750	At4g37990	mannitol dehydrogenase	7.67725	7.93713	8.22263	9.59042	11.3863	8.82487	8.4932	10.2092
89788	At4g34450	coatomer gamma-2 subunit	7.31068	7.74462	7.47088	8.38683	8.22786	8.0906	6.77994	8.53477
89805	At5g66310	kinesin motor	6.11544	6.36782	5.93588	6.7827	7.23447	6.47154	5.3392	7.81361
89884	At5g48230	acetyl-CoA C-acyltransferase	9.3392	9.18503	8.8205	10.0026	9.58497	9.85643	8.64402	9.93739
89895	none	none	6.50264	6.1033	6.02502	6.19965	6.03433	6.45974	5.62681	7.53233
89909	At2g37550	arabidopsis pde1 suppressor 1 protein (ASP1)	5.40032	5.40721	5.06835	5.56136	5.15031	5.34718	5.11991	6.26922
89911	At5g14670	ADP-ribosylation factor	12.7018	12.6198	11.9659	12.5963	12.7997	12.4318	12.2725	13.0071
89925	At5g03690	fructose-bisphosphate aldolase	6.76931	6.72499	6.46661	7.33847	6.67408	7.15555	6.09475	7.892
89951	At3g30390	amino acid transporter	7.19247	8.06445	7.32152	7.63852	7.62371	7.13803	8.19959	8.3401
89972	none	none	7.01611	6.95113	6.40126	7.42742	6.93687	7.71053	6.14882	7.61318
89974	At4g20330	transcription initiation factor-related	8.01238	8.28953	7.85584	8.55976	7.83422	8.12201	8.01508	9.05566
89979	At3g62830	NAD-dependent epimerase	5.49151	5.82719	5.2279	5.89959	5.50634	5.5574	5.93676	7.90619
89980	At1g35720	annexin 1 (ANN1)	9.16043	8.49778	7.08205	9.45702	7.91842	8.80575	7.19439	10.0574
89985	At4g36740	homeobox-leucine zipper	8.80651	9.15639	8.43721	7.9563	7.41844	8.91952	7.64926	10.4957
89996	At3g42850	galactokinase	5.554	5.45934	5.40147	5.61986	5.55278	5.46219	5.51186	6.55095
89999	none	none	8.355	8.3717	8.691	8.15596	8.80886	7.93394	8.83309	10.2829
90001	At4g09510	beta-fructofuranosidase	8.23961	7.49087	7.36734	8.00828	7.72281	8.37969	7.42967	8.40532
90003	At5g39320	UDP-glucose 6-dehydrogenase	6.51054	7.02019	6.65088	7.05359	7.26574	6.95697	6.12939	8.4031
90006	none	none	7.8914	8.02051	7.67559	7.62382	7.83361	7.60055	7.9147	8.8268
90044	At3g58750	citrate synthase	7.78225	8.69114	7.64466	8.78306	8.14994	7.86924	9.07539	9.11449

## Sheet: carpel=86
geneName	BestATHit	annotation	C	F	L	MB	P	SB	S	St
83668	At1g61070	plant defensin-fusion protein	15.3996	13.7511	13.9739	15.1604	15.9856	14.5493	12.1508	15.9414
83671	At2g21660	glycine-rich RNA-binding protein (GRP7) SP|Q03250 Glycine-rich RNA-binding protein 7 {Arabidopsis thaliana}	10.3097	9.49491	7.47532	9.91137	8.02446	10.1233	7.77892	8.9193
83697	At5g35750	histidine kinase (AHK2)	8.39144	7.85476	6.87151	9.12915	7.62434	9.21734	6.86647	7.20034
83698	At4g38400	expansin	11.157	10.4966	8.73571	9.50261	12.737	8.81408	9.01251	9.11174
83720	At1g53910	AP2	9.04263	8.85839	7.91056	8.58181	8.66817	8.55203	8.96707	8.51454
83744	At3g54340	floral homeotic protein APETALA3 (AP3)	9.91896	9.1288	8.21622	12.0109	11.8867	11.3874	9.05839	13.0562
83786	At5g02540	short-chain dehydrogenase	9.04637	8.72358	7.1821	8.78397	8.68634	9.32523	7.26223	9.21765
83788	At2g20300	protein kinase	9.23502	7.55065	8.10565	10.5815	8.93658	11.716	6.80127	7.20099
83938	At1g06650	2-oxoglutarate-dependent dioxygenase	10.5644	9.9775	9.34382	8.71929	8.91358	8.57528	10.8447	9.51695
84018	At5g56030	heat shock protein 81-2 (HSP81-2)	9.57455	8.56113	8.29169	9.11646	8.59328	9.077	8.12161	8.1629
84046	At5g48480	expressed protein	12.2673	10.4821	10.953	11.3385	9.46186	12.1229	8.26064	9.17996
84192	At1g01100	60S acidic ribosomal protein P1 (RPP1A)	8.9195	7.79232	7.11556	8.60842	7.56087	9.21238	7.16801	7.83569
84216	At2g01830	histidine kinase (AHK4) (WOL)	10.1573	9.29648	8.16211	10.6423	9.02715	10.3347	7.49528	7.65182
84248	At4g18960	floral homeotic protein AGAMOUS (AG)	11.5958	11.5967	6.68329	11.0635	6.63642	10.5702	7.20996	11.457
84252	At4g26220	caffeoyl-CoA 3-O-methyltransferase	10.1293	6.58217	7.25654	10.9181	7.23265	10.8743	6.96778	10.8715
84313	At3g45140	lipoxygenase (LOX2)	8.3129	7.86055	6.46502	7.06194	7.75445	6.58012	7.36385	7.55156
84340	At3g44260	CCR4-NOT transcription complex protein	9.21823	8.61488	7.91787	8.27352	7.95176	8.35429	7.80567	9.92532
84399	none	none	9.80739	9.35895	8.68443	9.82813	8.99772	9.92075	9.09264	9.5313
84430	none	none	7.96244	6.75173	6.33671	7.15438	6.53397	7.6076	6.32059	6.18005
84512	At1g11910	aspartyl protease	9.07125	9.13863	7.24235	10.1222	7.24555	9.47524	6.98671	8.78388
84531	At3g18485	hypothetical protein	7.62669	7.9858	5.91412	7.64607	7.52213	6.70737	7.06494	10.068
84661	At2g22420	peroxidase 17 (PER17) (P17)	7.17669	6.54431	5.83488	6.82664	5.20433	7.02446	5.34633	5.48341
84668	At5g66540	expressed protein ; supported by full-Length cDNA gi:12057175 from [Arabidopsis thaliana]	7.16815	6.419	6.07617	6.63614	6.21417	7.00993	6.04687	6.20664
84691	At2g44480	glycosyl hydrolase family 1 protein	12.0443	12.8879	9.13681	12.812	8.58238	12.4461	8.66731	12.6384
84694	At5g66920	multi-copper oxidase type I	7.32418	6.22166	5.8506	6.63312	6.15121	6.20891	6.1906	6.19185
84717	At1g67750	pectate lyase	7.63743	7.15947	6.56769	6.95745	7.65278	8.47557	7.88162	6.94692
84777	At2g44065	ribosomal protein L2	10.5986	10.0135	9.5512	10.0627	9.85869	10.393	8.82684	9.66806
84789	At5g64250	2-nitropropane dioxygenase family	13.9386	13.2367	11.8505	13.2074	15.6378	11.4094	13.7722	15.0415
84936	At5g56030	heat shock protein 81-2 (HSP81-2)	11.6921	10.9485	10.4449	11.5792	11.0673	11.4758	10.1011	10.2908
84950	At3g28730	structure-specific recognition protein 1	10.6979	9.58725	9.57135	10.157	9.33683	10.4323	9.22191	9.5061
84996	At1g79530	glyceraldehyde 3-phosphate dehydrogenase	8.75317	8.53602	7.6105	9.69385	8.70442	9.08461	7.20411	9.31111
85009	At5g11460	senescence-associated protein-related	8.22051	7.861	6.98426	7.84257	7.09445	7.83717	6.74131	6.53418
85060	At2g01830	histidine kinase (AHK4) (WOL)	9.46564	8.6819	7.73428	10.2047	8.50486	9.74559	7.09882	7.37222
85061	none	none	7.82989	8.04559	6.23363	7.63793	6.8456	6.88502	7.3626	10.0254
85071	At4g25200	23.6 kDa mitochondrial small heat shock protein (HSP23.6-M)	12.1983	10.3838	10.4133	11.394	10.0499	11.5413	10.1625	10.2489
85119	At1g44970	peroxidase	10.2561	8.94586	7.82446	9.85764	7.52068	11.3275	7.91678	7.58796
85125	At1g70370	BURP	14.8183	13.7497	12.8093	15.3222	14.7986	14.5895	11.3264	12.2961
85140	At2g27510	ferredoxin	10.4874	9.96919	9.1885	12.1672	13.7689	11.0752	10.7744	11.9099
85154	At4g24190	shepherd protein (SHD)	8.06897	8.01903	6.98976	8.35879	8.09668	8.94089	8.15571	7.91858
85181	At2g27040	PAZ	10.8133	9.99703	9.78911	10.5279	9.97767	10.9462	8.8912	9.37287
85238	At1g33430	galactosyltransferase	7.68819	5.75773	5.37112	8.38378	4.93068	8.83507	5.50021	5.02067
85260	At1g78040	pollen Ole e 1 allergen and extensin	11.0344	10.1117	9.4933	9.72769	11.9509	9.29546	11.7541	9.02024
85261	none	none	6.97148	6.01334	5.62931	7.20925	7.00112	6.98862	5.71304	5.36338
85285	At1g48410	argonaute protein (AGO1)	9.83766	9.4168	8.81441	10.0829	9.70421	10.1173	8.19096	9.12978
85431	At1g21870	glucose-6-phosphate	8.45402	7.60505	7.06944	8.13515	7.70375	7.86575	7.25203	7.74839
85566	At1g44970	peroxidase	8.75853	7.48032	7.32263	8.67546	7.16246	9.96596	6.80818	6.61015
85673	none	none	11.2556	10.3859	10.194	11.0506	10.1359	11.0996	9.9236	10.7454
85735	At1g64110	AAA-type ATPase	9.7959	9.02178	8.49703	8.68276	10.6641	8.3645	8.51117	10.3162
85747	none	none	7.18522	6.65055	6.17251	6.74828	7.43267	6.63253	7.32701	7.48955
85770	At1g54690	histone H2A	10.3725	10.0883	9.28633	10.4775	9.5331	11.1382	9.80538	10.3553
86086	none	none	11.8692	11.3314	10.78	11.66	10.9366	11.711	10.5384	11.6879
86218	At1g08650	phosphoenolpyruvate carboxylase kinase	8.74475	7.36429	7.02249	8.86667	7.05716	9.60088	7.42882	7.97124
86399	At1g30270	CBL-interacting protein kinase 23 (CIPK23)	7.58797	7.22326	6.11733	6.91194	7.18607	6.60505	7.5982	7.27342
86464	At2g01830	histidine kinase (AHK4) (WOL)	8.22627	7.56821	6.83818	8.89168	7.23081	8.54529	6.25054	6.48725
86562	At5g19690	oligosaccharyl transferase STT3 subunit	9.22991	8.73786	8.08757	9.17367	8.94223	9.64583	8.07754	9.31995
86583	At2g45650	MADS-box protein (AGL6)	8.8581	8.91452	6.38495	10.3837	10.729	10.0751	11.8759	6.96776
86693	none	none	10.8584	9.93707	9.52331	10.0768	10.6006	10.2448	10.5523	11.1975
87125	At1g24260	MADS-box protein (AGL9) strongly	10.7307	10.3919	8.17111	10.867	11.6256	10.409	9.72801	10.775
87167	At5g20240	floral homeotic protein PISTILLATA (PI)	8.36658	8.11389	7.29648	11.9929	12.7778	11.1644	9.23986	11.8581
87251	At5g15800	developmental protein SEPALLATA1	8.42548	8.2537	6.33389	9.44094	9.49099	9.21522	10.4682	6.93618
87348	At1g11700	expressed protein	11.5946	10.1805	7.45633	10.7973	8.63027	10.2347	9.46111	9.97423
87472	At2g26440	pectinesterase	7.67715	6.72192	5.74758	6.97309	6.75831	7.29116	5.5639	5.56458
87611	At2g21660	glycine-rich RNA-binding protein (GRP7) SP|Q03250 Glycine-rich RNA-binding protein 7 {Arabidopsis thaliana}	10.709	10.328	9.01916	10.5534	10.0817	10.6546	9.50782	10.9694
87750	At1g17200	integral membrane	8.87236	8.11702	7.33455	8.72673	9.39209	8.87278	7.71414	7.66638
87958	At5g56030	heat shock protein 81-2 (HSP81-2)	10.1049	8.79855	8.46048	9.2021	8.96763	9.37828	8.01179	8.18724
88002	At4g22670	tetratricopeptide repeat (TPR)-containing protein	8.24664	7.54757	7.13214	8.38144	7.77197	8.15936	6.97643	7.19593
88050	At3g45140	lipoxygenase (LOX2)	9.00041	8.43189	6.6524	7.33374	8.48421	6.71725	8.06989	8.02441
88221	At2g22170	lipid-associated	10.4695	8.7637	9.28515	8.88015	9.98279	8.86618	10.076	6.99229
88347	At5g35670	calmodulin-binding	10.8996	9.73479	9.65505	9.56084	10.2201	9.3067	8.84021	8.49877
88381	At1g77120	alcohol dehydrogenase (ADH)	10.1651	10.6218	6.93245	10.013	7.55012	9.71115	9.08174	7.33141
88698	At3g23890	DNA topoisomerase	8.04036	6.48351	6.79623	7.41888	5.86622	8.36857	5.57492	5.96235
88769	none	none	7.73983	6.05337	5.84007	5.35739	5.79725	5.63162	5.7296	5.53483
88941	At3g14280	expressed protein	6.91678	7.69439	5.43639	6.41113	8.11166	5.61797	8.25658	8.52426
88989	At1g25420	expressed protein	6.52465	5.51434	5.3134	5.44276	5.32762	5.2301	5.5831	5.52312
89059	At4g03210	xyloglucan:xyloglucosyl transferase	11.4982	9.96851	10.1874	10.3294	12.0145	10.0412	10.4874	8.74833
89115	At3g20240	mitochondrial substrate carrier	7.55976	7.00571	6.41402	7.34418	6.21534	7.39476	6.30763	8.15986
89204	none	none	7.37761	6.62069	6.36222	6.93313	6.64487	7.16885	6.07923	6.50414
89269	At3g59990	methionyl aminopeptidase	10.3743	9.42055	9.25262	9.67614	9.6943	10.202	9.55749	9.0574
89365	none	none	10.7136	9.96978	9.66133	10.0692	9.68249	10.3703	9.28549	9.32355
89484	At1g24260	MADS-box protein (AGL9) strongly	9.79239	9.51616	7.87918	10.1598	10.7382	9.84036	8.58296	9.49351
89620	At3g63170	expressed protein	10.051	8.78992	9.0222	9.86596	11.3897	8.49404	8.43202	8.44426
89867	none	none	11.0019	9.78683	9.76148	10.4451	10.4272	10.091	10.4724	8.32035
89908	none	none	10.2429	9.59301	9.18273	9.97121	9.71677	10.3027	9.38153	9.73078
89980	At1g35720	annexin 1 (ANN1)	9.16043	8.49778	7.08205	9.45702	7.91842	8.80575	7.19439	10.0574
90010	none	none	11.6362	10.7973	10.2678	10.6237	11.248	10.9093	11.2168	10.7777
90036	none	none	9.40193	10.2881	8.12319	10.416	9.33717	10.1072	8.57404	7.13864

## Sheet: fruit=83
geneName	BestATHit	annotation	C	F	L	MB	P	SB	S	St
83671	At2g21660	glycine-rich RNA-binding protein (GRP7) SP|Q03250 Glycine-rich RNA-binding protein 7 {Arabidopsis thaliana}	10.3097	9.49491	7.47532	9.91137	8.02446	10.1233	7.77892	8.9193
83698	At4g38400	expansin	11.157	10.4966	8.73571	9.50261	12.737	8.81408	9.01251	9.11174
83731	At5g42020	luminal binding protein 2 (BiP-2) (BP2)	10.5469	11.1171	10.0227	11.2609	10.6087	11.7655	10.1054	11.9822
83786	At5g02540	short-chain dehydrogenase	9.04637	8.72358	7.1821	8.78397	8.68634	9.32523	7.26223	9.21765
83811	At5g02240	expressed protein	10.2425	10.6795	9.40174	9.46601	9.37258	9.35958	9.53645	9.68001
83886	At1g17860	trypsin and protease inhibitor	5.20569	5.98623	4.56953	4.98387	5.98524	5.0698	6.27218	5.01379
83998	none	none	6.15426	8.46322	6.37024	5.72707	6.51011	5.76562	6.29168	5.79633
84097	At5g54160	quercetin 3-O-methyltransferase 1	8.97666	11.0515	9.42679	10.0014	8.59861	9.06378	9.07875	8.06415
84128	At4g17770	glycosyl transferase family 20 protein	7.41628	8.17856	6.69283	7.9257	5.99637	7.75657	6.74486	5.64761
84216	At2g01830	histidine kinase (AHK4) (WOL)	10.1573	9.29648	8.16211	10.6423	9.02715	10.3347	7.49528	7.65182
84248	At4g18960	floral homeotic protein AGAMOUS (AG)	11.5958	11.5967	6.68329	11.0635	6.63642	10.5702	7.20996	11.457
84272	At5g37600	glutamine synthetase	10.1755	11.4948	10.084	10.9323	9.44068	9.779	11.8849	12.1514
84282	At4g05320	polyubiquitin (UBQ10) (SEN3) senescence-associated protein;	11.7845	12.5404	11.5344	12.734	12.2776	12.0686	12.2102	12.5516
84313	At3g45140	lipoxygenase (LOX2)	8.3129	7.86055	6.46502	7.06194	7.75445	6.58012	7.36385	7.55156
84512	At1g11910	aspartyl protease	9.07125	9.13863	7.24235	10.1222	7.24555	9.47524	6.98671	8.78388
84531	At3g18485	hypothetical protein	7.62669	7.9858	5.91412	7.64607	7.52213	6.70737	7.06494	10.068
84542	At1g60690	aldo	8.94924	9.60797	8.35139	8.76436	8.62785	8.57984	10.2142	8.16412
84575	At3g57550	guanylate kinase 2 (GK-2)	7.01152	7.18273	6.08955	7.45869	7.2769	7.8006	7.69673	7.69498
84691	At2g44480	glycosyl hydrolase family 1 protein	12.0443	12.8879	9.13681	12.812	8.58238	12.4461	8.66731	12.6384
84715	At2g29420	glutathione S-transferase	7.51182	9.69031	8.28413	7.88896	7.14936	6.91311	11.4191	6.94879
84745	At1g09210	calreticulin 2 (CRT2)	12.6027	13.1791	12.0424	13.1197	12.6882	13.5689	12.1614	12.7788
84750	At4g01610	cathepsin B-like cysteine protease	7.01586	8.10828	6.98254	7.36805	6.7504	6.50637	8.11663	7.55388
84751	At2g33150	acetyl-CoA C-acyltransferase	7.93792	8.85345	7.53433	8.97195	8.10846	7.99858	8.85796	9.26958
84789	At5g64250	2-nitropropane dioxygenase family	13.9386	13.2367	11.8505	13.2074	15.6378	11.4094	13.7722	15.0415
84967	At1g77120	alcohol dehydrogenase (ADH)	8.07669	8.5553	7.13974	8.37289	8.49613	8.2387	6.85807	8.21378
85048	At1g21750	protein disulfide isomerase	9.40157	10.2673	8.62917	10.7871	9.10884	11.0434	8.44163	9.44704
85061	none	none	7.82989	8.04559	6.23363	7.63793	6.8456	6.88502	7.3626	10.0254
85084	At2g01140	fructose-bisphosphate aldolase	10.1603	10.6317	9.53727	11.1385	11.64	10.1838	10.7645	12.1725
85085	At2g44450	glycosyl hydrolase family 1 protein	6.85168	7.09686	5.95674	7.70453	5.99962	7.78257	6.06703	7.1448
85107	none	none	10.3471	11.4442	9.99402	10.9478	10.791	10.6327	11.7017	9.80758
85119	At1g44970	peroxidase	10.2561	8.94586	7.82446	9.85764	7.52068	11.3275	7.91678	7.58796
85123	At5g09970	cytochrome P450	6.46213	7.34479	5.92058	7.64008	5.42336	9.47268	5.36249	5.10487
85154	At4g24190	shepherd protein (SHD)	8.06897	8.01903	6.98976	8.35879	8.09668	8.94089	8.15571	7.91858
85191	At4g24190	shepherd protein (SHD)	10.5554	10.9496	9.89055	11.276	10.5547	11.7387	10.1668	10.5236
85233	At1g11910	aspartyl protease	6.13348	8.37754	5.61618	10.1897	6.14714	7.40923	9.07701	8.50321
85692	At2g25160	cytochrome P450	4.36541	5.55125	4.47626	4.18801	4.37131	4.57838	4.49042	4.61845
85816	At1g74270	60S ribosomal protein L35a (RPL35aC)	8.40802	9.15269	7.90673	9.11747	8.44686	8.9459	8.12028	7.44337
86118	At5g62200	embryo-specific protein-related	7.29617	9.25801	7.59642	7.37898	7.64979	7.04278	7.58951	7.7144
86399	At1g30270	CBL-interacting protein kinase 23 (CIPK23)	7.58797	7.22326	6.11733	6.91194	7.18607	6.60505	7.5982	7.27342
86486	At1g07080	gamma interferon responsive lysosomal thiol reductase	6.60356	10.0683	6.45072	6.88053	6.28549	6.61293	6.79621	6.76766
86583	At2g45650	MADS-box protein (AGL6)	8.8581	8.91452	6.38495	10.3837	10.729	10.0751	11.8759	6.96776
86652	At3g61440	cysteine synthase	10.7016	12.0094	10.7815	10.9338	11.4348	10.1897	13.1431	11.8235
86707	At1g54100	aldehyde dehydrogenase	9.11972	10.3773	8.55485	9.53331	9.15873	8.81959	11.8636	9.98186
86713	At4g24690	ubiquitin-associated (UBA)	7.92712	8.48853	7.27016	8.69272	8.06149	8.0851	7.88674	8.41521
86872	At1g60030	xanthine	6.17547	7.04815	5.80589	6.53405	6.13056	6.2321	5.92429	6.08077
86975	At1g49650	cell death associated protein-related	7.95389	8.83653	7.61783	9.08894	7.76233	7.88977	8.60483	8.82305
87027	none	none	5.80532	7.2791	5.80969	5.52779	5.63934	5.49729	5.66748	5.98261
87125	At1g24260	MADS-box protein (AGL9) strongly	10.7307	10.3919	8.17111	10.867	11.6256	10.409	9.72801	10.775
87178	At3g56880	VQ motif-containing protein	8.60357	9.48791	8.4148	8.09282	7.47626	8.55905	8.76836	7.63776
87195	At5g12380	annexin	7.23872	9.58503	6.6464	6.45714	6.36106	6.1919	6.71018	6.54368
87200	At5g25110	CBL-interacting protein kinase 25 (CIPK25)	6.943	7.60832	6.55089	6.52164	6.40321	6.80199	6.84775	6.60219
87251	At5g15800	developmental protein SEPALLATA1	8.42548	8.2537	6.33389	9.44094	9.49099	9.21522	10.4682	6.93618
87276	At1g54100	aldehyde dehydrogenase	6.46091	7.51391	6.14835	7.23114	6.3413	6.54523	8.52505	7.40928
87282	At5g60800	heavy-metal-associated	8.09292	8.76454	7.64272	7.52495	7.91816	7.52413	9.98103	7.84437
87294	At5g03690	fructose-bisphosphate aldolase	8.71801	9.2145	8.04015	10.0045	9.82409	9.26873	7.80985	9.97742
87348	At1g11700	expressed protein	11.5946	10.1805	7.45633	10.7973	8.63027	10.2347	9.46111	9.97423
87573	At1g75450	FAD-binding	4.65865	5.90078	4.69576	5.26241	4.44581	5.49757	4.46708	4.42927
87611	At2g21660	glycine-rich RNA-binding protein (GRP7) SP|Q03250 Glycine-rich RNA-binding protein 7 {Arabidopsis thaliana}	10.709	10.328	9.01916	10.5534	10.0817	10.6546	9.50782	10.9694
87642	At5g51970	sorbitol dehydrogenase	9.10123	10.2673	8.88522	9.16585	8.73531	8.73516	9.26972	8.73892
87765	At1g19640	S-adenosyl-L-methionine:jasmonic acid carboxyl methyltransferase (JMT)	6.2939	7.18363	5.52494	5.60833	5.83783	5.57194	6.56083	5.25673
87830	At5g08260	serine carboxypeptidase S10	6.07969	7.36572	5.958	6.17027	6.05109	5.93067	5.95021	5.94874
87856	At2g33150	acetyl-CoA C-acyltransferase	8.10819	9.579	7.36052	8.85206	8.0892	8.24711	10.0658	9.28612
88047	At5g50740	copper chaperone (CCH)-related	8.79949	10.9145	9.49738	8.57221	7.47112	8.48612	12.4318	7.26386
88050	At3g45140	lipoxygenase (LOX2)	9.00041	8.43189	6.6524	7.33374	8.48421	6.71725	8.06989	8.02441
88106	At1g20030	pathogenesis-related thaumatin	6.52606	9.00696	6.57165	6.7554	5.85809	6.28273	7.29286	6.38706
88267	At2g43820	UDP-glucoronosyl	6.73941	7.42015	6.0157	6.62067	6.71628	5.63217	8.51556	5.60513
88285	At3g43190	sucrose synthase	8.81316	10.3461	8.38593	9.38724	8.1472	7.99481	8.44656	9.17315
88381	At1g77120	alcohol dehydrogenase (ADH)	10.1651	10.6218	6.93245	10.013	7.55012	9.71115	9.08174	7.33141
88383	At3g43190	sucrose synthase	6.42634	8.59196	6.53345	7.71123	6.17539	6.00775	6.07882	7.20374
88449	At2g39050	hydroxyproline-rich glycoprotein	9.71027	11.0143	9.22979	10.0807	9.60029	9.6041	11.2069	9.77432
88653	none	none	7.55289	8.0414	7.03016	7.56989	7.05618	7.00224	8.20196	8.67385
88736	At5g59320	lipid transfer protein 3 (LTP3)	11.9649	12.7056	11.692	11.5248	11.2367	11.14	12.1385	10.0589
88849	At4g26260	expressed protein	7.18392	8.81946	6.67281	7.79922	6.77566	7.41308	7.22061	7.22498
88941	At3g14280	expressed protein	6.91678	7.69439	5.43639	6.41113	8.11166	5.61797	8.25658	8.52426
88954	At4g01680	myb family transcription factor (MYB55)	7.8179	8.60073	7.48849	6.99456	6.92478	7.12131	7.31289	6.96989
89041	At3g53620	inorganic pyrophosphatase	8.48426	10.2797	8.66489	9.11916	8.60816	9.24042	10.893	8.85658
89065	At3g05230	signal peptidase subunit	7.24845	7.61163	6.49256	7.38744	7.09133	7.56955	6.63549	7.48952
89333	none	none	7.1424	10.519	8.78144	7.98912	5.94484	6.54775	8.39731	7.61283
89386	At1g04980	thioredoxin	9.00589	9.3511	8.31219	9.45535	9.03743	9.78419	8.67179	9.15739
89484	At1g24260	MADS-box protein (AGL9) strongly	9.79239	9.51616	7.87918	10.1598	10.7382	9.84036	8.58296	9.49351
89980	At1g35720	annexin 1 (ANN1)	9.16043	8.49778	7.08205	9.45702	7.91842	8.80575	7.19439	10.0574
90036	none	none	9.40193	10.2881	8.12319	10.416	9.33717	10.1072	8.57404	7.13864
90044	At3g58750	citrate synthase	7.78225	8.69114	7.64466	8.78306	8.14994	7.86924	9.07539	9.11449

## Sheet: sb=244
geneName	BestATHit	annotation	C	F	L	MB	P	SB	S	St
83585	At5g44530	subtilase	6.49794	6.52436	6.69267	7.14509	6.67449	8.75469	6.84471	6.55553
83598	At4g30020	subtilase	6.56831	6.71483	6.79953	8.97675	6.7741	11.5344	6.91758	6.58905
83639	none	none	8.02536	7.59382	7.36943	7.67686	6.64959	9.31855	6.92228	8.23181
83646	At2g19480	nucleosome assembly protein (NAP)	5.95414	5.83695	5.98064	6.21011	6.09224	7.55332	6.0853	6.05214
83662	At5g63840	alpha-glucosidase	7.90404	8.19197	7.39125	8.5105	7.72133	8.39822	6.95833	8.59181
83669	At1g56070	elongation factor 2	9.9682	9.61746	9.28654	10.3785	9.19427	10.2968	8.27436	9.26687
83671	At2g21660	glycine-rich RNA-binding protein (GRP7) SP|Q03250 Glycine-rich RNA-binding protein 7 {Arabidopsis thaliana}	10.3097	9.49491	7.47532	9.91137	8.02446	10.1233	7.77892	8.9193
83697	At5g35750	histidine kinase (AHK2)	8.39144	7.85476	6.87151	9.12915	7.62434	9.21734	6.86647	7.20034
83706	At5g55560	protein kinase	5.82278	6.04151	5.85511	6.65323	5.71331	7.85743	7.09398	5.9731
83731	At5g42020	luminal binding protein 2 (BiP-2) (BP2)	10.5469	11.1171	10.0227	11.2609	10.6087	11.7655	10.1054	11.9822
83744	At3g54340	floral homeotic protein APETALA3 (AP3)	9.91896	9.1288	8.21622	12.0109	11.8867	11.3874	9.05839	13.0562
83755	At5g52650	40S ribosomal protein S10 (RPS10C)	10.03	9.11444	9.1588	9.79952	9.11708	10.2523	8.63717	9.2394
83786	At5g02540	short-chain dehydrogenase	9.04637	8.72358	7.1821	8.78397	8.68634	9.32523	7.26223	9.21765
83788	At2g20300	protein kinase	9.23502	7.55065	8.10565	10.5815	8.93658	11.716	6.80127	7.20099
83842	At3g13220	ABC transporter	5.97815	6.03591	6.17263	9.13299	6.34679	9.97361	6.20209	6.5958
83933	At1g75710	zinc finger (C2H2 type)	6.87174	5.88545	5.89695	6.92998	7.53843	7.19086	5.31874	5.868
83954	At1g50010	tubulin alpha-2	9.97969	8.89763	9.55698	10.1047	7.89921	10.6224	6.63064	7.40197
83958	At1g48410	argonaute protein (AGO1)	7.25276	6.9928	6.65236	7.75635	7.14126	7.66112	5.95731	6.7865
83967	At5g16920	expressed protein	6.89963	6.90327	7.13127	8.50611	6.9982	9.90721	7.3315	6.89488
84024	At2g16760	expressed protein	7.30093	7.57683	7.26405	7.58801	7.51954	8.57543	7.22431	7.03912
84046	At5g48480	expressed protein	12.2673	10.4821	10.953	11.3385	9.46186	12.1229	8.26064	9.17996
84067	At5g55190	Ras-related GTP-binding protein (RAN3)	8.36785	8.41305	7.74585	8.4478	7.56381	8.80383	7.58315	8.45477
84082	At1g68540	oxidoreductase	6.53369	6.24809	6.79284	8.93363	6.90252	10.2087	6.77745	6.70722
84114	At3g52130	protease inhibitor	6.37834	6.25055	6.84679	10.6823	6.85891	12.6101	6.45723	6.69771
84118	At5g40940	hypothetical protein	6.34574	6.71917	6.8829	6.84195	6.73689	7.89237	6.80518	6.90087
84127	At5g52160	protease inhibitor	6.64825	6.50236	7.05583	9.91955	6.93169	10.3393	7.00675	6.80662
84128	At4g17770	glycosyl transferase family 20 protein	7.41628	8.17856	6.69283	7.9257	5.99637	7.75657	6.74486	5.64761
84148	At1g67930	Golgi transport complex protein-related	8.78141	8.62131	8.24025	8.94563	8.85231	9.50545	8.14836	9.23936
84186	At2g47010	expressed protein	7.97163	8.24021	7.47459	9.69656	7.7695	8.94358	6.99687	8.14922
84192	At1g01100	60S acidic ribosomal protein P1 (RPP1A)	8.9195	7.79232	7.11556	8.60842	7.56087	9.21238	7.16801	7.83569
84194	At1g07370	proliferating cell nuclear antigen 1 (PCNA1)	8.02279	7.18516	7.22644	8.09391	7.24416	8.47794	6.03604	6.34254
84210	none	none	7.27189	6.3345	6.63171	6.58417	6.35105	8.38983	7.01129	5.91651
84216	At2g01830	histidine kinase (AHK4) (WOL)	10.1573	9.29648	8.16211	10.6423	9.02715	10.3347	7.49528	7.65182
84224	At3g48890	cytochrome b5	9.4874	9.30453	8.8269	9.63665	9.51253	9.84771	9.62397	8.7547
84226	none	none	4.58965	4.8533	5.05507	4.70358	4.71333	6.60702	4.8546	4.44899
84248	At4g18960	floral homeotic protein AGAMOUS (AG)	11.5958	11.5967	6.68329	11.0635	6.63642	10.5702	7.20996	11.457
84250	none	none	5.42241	5.27241	5.10034	6.06453	5.82138	6.15842	4.9875	4.99156
84252	At4g26220	caffeoyl-CoA 3-O-methyltransferase	10.1293	6.58217	7.25654	10.9181	7.23265	10.8743	6.96778	10.8715
84310	At5g65620	peptidase M3	5.56435	5.87474	5.35078	6.4229	5.63316	6.44434	5.33382	6.4699
84317	none	none	8.02006	6.83081	7.07819	7.58684	7.13918	8.13949	6.60847	6.2119
84356	At1g31740	beta-galactosidase	4.55648	4.81813	5.06584	5.82706	4.93118	8.1947	4.5699	4.29677
84389	At5g18290	major intrinsic protein-related	10.5298	10.255	10.455	11.5541	10.4801	11.6262	9.98062	10.6102
84397	At1g12000	pyrophosphate--fructose-6-phosphate 1-phosphotransferase beta subunit	8.15246	8.35125	8.08196	9.57929	8.73172	9.75932	7.53363	9.45134
84399	none	none	9.80739	9.35895	8.68443	9.82813	8.99772	9.92075	9.09264	9.5313
84430	none	none	7.96244	6.75173	6.33671	7.15438	6.53397	7.6076	6.32059	6.18005
84507	At3g26140	glycosyl hydrolase family 5 protein	4.64396	4.5281	4.81461	5.29703	4.47597	6.37428	4.88451	4.33695
84510	At1g54580	acyl carrier protein	10.5496	10.6089	9.87575	11.8545	13.2423	11.2498	10.3115	10.9344
84511	none	none	7.24986	6.83753	6.46363	7.73208	7.71825	7.66461	8.07874	9.64596
84512	At1g11910	aspartyl protease	9.07125	9.13863	7.24235	10.1222	7.24555	9.47524	6.98671	8.78388
84522	At5g35750	histidine kinase (AHK2)	8.7423	9.04039	9.07871	12.2125	12.0297	12.0523	8.98685	9.6858
84541	At4g35420	dihydroflavonol 4-reductase family	5.8719	5.63596	5.90448	8.66381	5.9851	9.78981	6.13616	5.91469
84575	At3g57550	guanylate kinase 2 (GK-2)	7.01152	7.18273	6.08955	7.45869	7.2769	7.8006	7.69673	7.69498
84585	At1g78570	NAD-dependent epimerase	8.07928	8.05051	8.47705	9.86456	9.61861	9.76525	7.36281	9.43003
84597	none	none	7.09212	7.4533	7.5684	7.38932	7.38952	8.90758	7.63931	7.56658
84604	none	none	8.07246	7.76815	7.7198	8.69544	7.41704	11.6454	7.73785	9.49008
84654	At4g11820	hydroxymethylglutaryl-CoA synthase	6.13145	6.21308	5.91435	7.44095	6.40385	7.28822	5.80918	7.2057
84661	At2g22420	peroxidase 17 (PER17) (P17)	7.17669	6.54431	5.83488	6.82664	5.20433	7.02446	5.34633	5.48341
84679	At1g60420	DC1	9.04804	8.78021	9.22808	10.9883	10.9703	10.5355	11.0082	11.2837
84682	At3g19090	RNA-binding protein	5.17315	5.18181	5.37377	5.95463	5.66936	7.39923	5.49994	9.28703
84691	At2g44480	glycosyl hydrolase family 1 protein	12.0443	12.8879	9.13681	12.812	8.58238	12.4461	8.66731	12.6384
84717	At1g67750	pectate lyase	7.63743	7.15947	6.56769	6.95745	7.65278	8.47557	7.88162	6.94692
84733	At4g02290	glycosyl hydrolase family 9 protein	10.2681	9.80432	10.1092	11.023	11.4059	11.7151	8.30858	8.87878
84734	At1g08470	strictosidine synthase	6.85151	6.73607	7.25298	7.63588	6.37433	8.56589	6.24171	6.00614
84739	At1g62940	4-coumarate--CoA ligase	6.95981	7.05424	7.02882	12.5488	7.25981	12.7251	7.21248	7.61995
84742	At5g22810	GDSL-motif lipase	7.00766	6.00084	6.46208	7.6965	7.71475	7.89972	6.32856	5.97146
84745	At1g09210	calreticulin 2 (CRT2)	12.6027	13.1791	12.0424	13.1197	12.6882	13.5689	12.1614	12.7788
84757	At5g05010	clathrin adaptor complexes medium subunit-related	7.6823	8.07426	7.46942	8.50152	7.90292	8.6244	7.1709	8.36011
84775	none	none	10.8964	10.6806	9.959	11.1516	10.2787	11.1515	9.73027	10.7386
84822	At4g27890	nuclear movement	10.5184	10.0687	9.72528	10.4708	9.29452	10.8694	8.97994	9.3176
84832	At1g09210	calreticulin 2 (CRT2)	9.0638	9.58555	8.67175	9.73334	8.99316	10.1137	8.2142	10.8174
84842	At1g71691	GDSL-motif lipase	7.42043	7.65277	7.172	8.71404	8.07506	8.55933	7.10704	7.0378
84868	At1g55840	SEC14 cytosolic factor (SEC14)	8.99495	8.88044	9.45087	10.5773	9.89371	10.5028	9.79099	9.02217
84873	At1g09430	ATP-citrate synthase (ATP-citrate (pro-S-)-lyase	6.83952	7.30327	7.18181	8.07096	7.25473	8.26971	6.95564	7.33367
84889	none	none	8.30829	7.76902	8.08607	9.42292	7.73577	12.4964	8.01246	10.401
84906	none	none	7.71176	7.09921	7.17672	8.67264	6.86256	12.0731	7.16533	9.63044
84921	none	none	4.92335	4.89542	5.16423	5.49019	4.89894	6.63579	5.2095	4.82389
84936	At5g56030	heat shock protein 81-2 (HSP81-2)	11.6921	10.9485	10.4449	11.5792	11.0673	11.4758	10.1011	10.2908
84962	At4g23160	protein kinase	5.77427	5.49149	5.85106	6.16203	5.91766	7.44327	6.38931	5.3916
84967	At1g77120	alcohol dehydrogenase (ADH)	8.07669	8.5553	7.13974	8.37289	8.49613	8.2387	6.85807	8.21378
84989	At3g09840	cell division cycle protein 48 (CDC48A) (CDC48)	8.15218	8.03287	7.69095	9.10544	8.15434	8.70784	7.24287	8.01209
84996	At1g79530	glyceraldehyde 3-phosphate dehydrogenase	8.75317	8.53602	7.6105	9.69385	8.70442	9.08461	7.20411	9.31111
85019	At5g49340	expressed protein	5.17216	4.85068	4.87582	5.02032	5.05586	6.49205	5.09154	4.82714
85028	At5g56350	pyruvate kinase	6.92098	6.90192	6.31949	8.09174	6.57626	8.20584	6.05355	8.74214
85047	At5g50970	WD-40 repeat	5.7133	5.64909	5.88661	6.08944	5.41922	7.14117	5.78068	5.51971
85048	At1g21750	protein disulfide isomerase	9.40157	10.2673	8.62917	10.7871	9.10884	11.0434	8.44163	9.44704
85060	At2g01830	histidine kinase (AHK4) (WOL)	9.46564	8.6819	7.73428	10.2047	8.50486	9.74559	7.09882	7.37222
85071	At4g25200	23.6 kDa mitochondrial small heat shock protein (HSP23.6-M)	12.1983	10.3838	10.4133	11.394	10.0499	11.5413	10.1625	10.2489
85085	At2g44450	glycosyl hydrolase family 1 protein	6.85168	7.09686	5.95674	7.70453	5.99962	7.78257	6.06703	7.1448
85114	At1g60420	DC1	7.66867	7.53479	8.01057	9.81653	9.58405	9.40338	9.46746	9.86006
85119	At1g44970	peroxidase	10.2561	8.94586	7.82446	9.85764	7.52068	11.3275	7.91678	7.58796
85123	At5g09970	cytochrome P450	6.46213	7.34479	5.92058	7.64008	5.42336	9.47268	5.36249	5.10487
85125	At1g70370	BURP	14.8183	13.7497	12.8093	15.3222	14.7986	14.5895	11.3264	12.2961
85140	At2g27510	ferredoxin	10.4874	9.96919	9.1885	12.1672	13.7689	11.0752	10.7744	11.9099
85153	At2g37790	aldo	9.86034	10.627	9.79796	12.1987	10.059	10.9976	12.4709	14.4861
85154	At4g24190	shepherd protein (SHD)	8.06897	8.01903	6.98976	8.35879	8.09668	8.94089	8.15571	7.91858
85158	none	none	8.65387	8.46475	8.33706	9.27861	8.64995	9.70983	8.67753	8.94401
85181	At2g27040	PAZ	10.8133	9.99703	9.78911	10.5279	9.97767	10.9462	8.8912	9.37287
85187	At3g12500	basic endochitinase	6.15641	5.75155	6.57295	9.69125	6.5727	12.0149	6.06467	5.98957
85191	At4g24190	shepherd protein (SHD)	10.5554	10.9496	9.89055	11.276	10.5547	11.7387	10.1668	10.5236
85219	none	none	6.63099	6.58302	7.51288	10.865	7.17862	12.9795	6.78668	7.49622
85230	At5g62500	microtubule-associated EB1	6.96	6.52691	6.4499	7.12001	6.82581	7.88226	6.1782	8.04616
85233	At1g11910	aspartyl protease	6.13348	8.37754	5.61618	10.1897	6.14714	7.40923	9.07701	8.50321
85238	At1g33430	galactosyltransferase	7.68819	5.75773	5.37112	8.38378	4.93068	8.83507	5.50021	5.02067
85255	At3g16380	polyadenylate-binding protein	5.58733	5.51934	5.62796	5.82108	5.32605	7.28742	5.74628	5.66503
85256	none	none	6.2838	6.16714	6.41774	6.08654	6.15702	7.64236	6.43409	6.8364
85257	At2g30110	ubiquitin activating enzyme 1 (UBA1) E1;	8.65579	9.0157	8.37444	9.46113	8.67415	9.5274	8.40082	8.7349
85261	none	none	6.97148	6.01334	5.62931	7.20925	7.00112	6.98862	5.71304	5.36338
85265	At4g31750	protein phosphatase 2C	8.85344	9.05316	8.65534	9.71377	8.60513	9.86845	8.86719	9.97225
85268	At3g58570	DEAD box RNA helicase	6.47299	6.30768	5.75201	6.94714	6.4994	7.1544	5.63887	6.44107
85285	At1g48410	argonaute protein (AGO1)	9.83766	9.4168	8.81441	10.0829	9.70421	10.1173	8.19096	9.12978
85319	At5g01260	glycoside hydrolase starch-binding	6.16972	6.28601	6.47151	6.64621	6.06474	7.57737	6.12027	5.6992
85372	none	none	6.52255	6.13702	6.06599	6.88691	6.88578	7.33096	6.38351	6.33007
85496	none	none	7.57713	6.70624	7.20987	7.24097	7.48027	8.66423	7.82418	6.96139
85526	At5g02560	histone H2A	11.1956	10.0939	10.7533	10.9024	10.0294	11.8615	7.84604	8.23205
85552	At1g13710	cytochrome P450	6.53821	6.54854	6.50545	7.62053	6.52958	8.79853	6.9046	6.52793
85566	At1g44970	peroxidase	8.75853	7.48032	7.32263	8.67546	7.16246	9.96596	6.80818	6.61015
85610	At4g36250	aldehyde dehydrogenase	6.07481	5.52961	5.36372	8.53096	7.81108	6.4814	6.41029	7.56498
85628	At1g79530	glyceraldehyde 3-phosphate dehydrogenase	10.1982	10.1244	9.20877	11.4196	10.5538	10.4629	8.76561	11.1355
85705	At3g51240	naringenin 3-dioxygenase	9.57989	9.60305	9.31356	11.2912	11.3289	10.504	8.2571	9.00634
85715	At5g33340	aspartyl protease	6.36065	6.45646	6.40859	6.74421	6.43525	8.63532	6.8165	6.1234
85728	none	none	5.72447	6.29379	5.87997	6.17532	6.03487	6.92996	5.67293	6.80661
85770	At1g54690	histone H2A	10.3725	10.0883	9.28633	10.4775	9.5331	11.1382	9.80538	10.3553
85789	At3g10030	aspartate	8.16662	7.74426	7.68172	8.54015	7.88717	8.75088	7.1497	7.46974
85816	At1g74270	60S ribosomal protein L35a (RPL35aC)	8.40802	9.15269	7.90673	9.11747	8.44686	8.9459	8.12028	7.44337
85829	At4g36180	leucine-rich repeat	7.11071	6.13893	6.30282	7.27442	6.73987	7.75268	5.5438	5.81606
85862	At1g09210	calreticulin 2 (CRT2)	7.04281	7.37746	6.72061	7.84715	6.98869	8.28418	6.42869	7.05447
85992	At1g08860	copine	5.42176	5.47026	5.34349	5.92088	5.45689	6.57364	5.35461	5.74935
86012	At5g53480	importin beta-2	6.72373	6.20186	6.24406	6.7564	5.88428	7.27543	5.52399	5.85099
86016	At3g51590	lipid transfer protein	6.08769	6.27282	6.3381	6.74126	6.16958	9.13959	6.36272	6.00707
86151	none	none	6.98088	6.11896	6.81744	8.19007	6.31488	8.54702	6.39959	6.16057
86177	At3g06100	major intrinsic	9.17942	9.54135	9.49408	11.3293	9.25936	11.2481	9.39783	9.57493
86218	At1g08650	phosphoenolpyruvate carboxylase kinase	8.74475	7.36429	7.02249	8.86667	7.05716	9.60088	7.42882	7.97124
86226	none	none	6.20473	5.94159	5.93781	6.83015	6.10076	7.78225	5.98919	7.09812
86275	none	none	5.62625	5.45801	5.5678	7.00625	5.76653	9.47306	5.5705	5.83721
86285	At1g02870	expressed protein	8.98446	8.30013	8.29724	8.85963	7.41659	9.34791	7.18105	7.63207
86326	At1g61950	calcium-dependent protein kinase	5.09353	5.01056	4.86171	5.5626	5.1077	5.94862	5.31951	5.46658
86334	At5g41040	transferase	5.91881	6.96162	6.22707	6.31467	5.75649	7.31272	6.25328	5.04883
86335	At3g01410	RNase H	5.64148	5.54667	5.40227	5.86999	5.34801	6.70889	4.9902	5.39864
86348	none	none	7.95789	7.72383	8.74672	10.5624	8.55523	13.0896	8.50598	8.43704
86380	At2g35120	glycine cleavage system H protein	8.37085	8.53784	7.61054	8.82329	7.73853	8.83931	7.31052	9.96087
86386	At5g11500	expressed protein	9.89765	9.53469	8.9897	9.83384	9.44775	10.2949	9.56579	10.6667
86464	At2g01830	histidine kinase (AHK4) (WOL)	8.22627	7.56821	6.83818	8.89168	7.23081	8.54529	6.25054	6.48725
86531	At1g67720	leucine-rich repeat	6.96299	6.63375	7.00787	9.04914	8.07952	8.68352	7.01412	7.40754
86532	none	none	6.50519	5.82583	5.70471	6.45221	5.48137	6.85934	5.48954	6.14338
86539	At1g62310	transcription factor jumonji (jmjC)	7.69328	7.60491	7.49212	7.72618	7.34088	8.56528	7.09113	7.16797
86540	none	none	4.91835	5.30723	5.53472	5.87034	5.48299	8.30367	5.50386	5.12022
86548	At5g13400	proton-dependent oligopeptide transport (POT)	7.85701	8.80224	7.9486	8.52229	9.68967	9.36429	7.61836	7.12933
86562	At5g19690	oligosaccharyl transferase STT3 subunit	9.22991	8.73786	8.08757	9.17367	8.94223	9.64583	8.07754	9.31995
86583	At2g45650	MADS-box protein (AGL6)	8.8581	8.91452	6.38495	10.3837	10.729	10.0751	11.8759	6.96776
86610	At3g25230	peptidyl-prolyl cis-trans isomerase	9.79846	9.35788	9.06788	10.4936	9.21903	10.0869	9.62462	8.90916
86777	none	none	8.60092	8.42572	8.20663	9.1147	8.6593	9.50248	8.20635	8.68453
86835	At3g18960	transcriptional factor B3	4.96589	4.88657	4.94211	5.9622	4.67869	6.27612	5.00501	5.04508
86850	At3g28470	myb family transcription factor (MYB35)	6.09126	6.04637	6.22289	6.44229	6.05952	7.46635	6.10097	6.07513
86851	At5g07340	calnexin	10.4849	10.8971	10.2107	10.9717	10.7033	11.3651	10.1158	11.1843
86858	At3g63430	expressed protein	5.9902	5.6566	5.9161	7.41156	8.15269	7.15124	5.28478	6.48387
86871	At5g26820	ferroportin-related	9.90068	9.58001	9.52067	11.4897	9.73468	12.0809	8.89573	9.37
86885	At3g63110	adenylate isopentenyltransferase 3	7.18626	7.22939	7.34569	8.24345	7.44065	8.95638	7.52606	7.59639
86891	At3g27200	plastocyanin-like	8.02989	8.10311	8.11939	9.71531	8.38684	12.3249	8.1743	7.75815
86907	At4g30220	small nuclear ribonucleoprotein F	8.84166	8.0604	8.19607	8.65232	7.51816	9.23408	7.24436	7.43285
86931	At2g01720	ribophorin I	9.24286	9.2725	8.86505	9.45045	9.03947	9.91403	7.98716	9.12909
86946	At4g33870	peroxidase	7.75304	7.8416	7.83715	8.12688	7.84227	9.45067	7.96906	7.9385
86993	none	none	5.04482	5.06206	5.0661	5.13939	4.93377	6.10263	4.91265	4.76076
87005	At3g54340	floral homeotic protein APETALA3 (AP3)	5.30038	5.06373	4.58176	8.30804	10.1906	7.76266	6.04248	8.07562
87011	At1g31740	beta-galactosidase	5.54663	5.58521	5.76261	7.7018	5.75624	10.4731	5.72008	5.48625
87104	At3g13460	expressed protein	7.15362	6.8993	6.91195	7.41868	6.38562	7.98294	6.04253	6.0702
87125	At1g24260	MADS-box protein (AGL9) strongly	10.7307	10.3919	8.17111	10.867	11.6256	10.409	9.72801	10.775
87156	At5g52160	protease inhibitor	5.60807	5.83782	5.77036	10.492	5.94615	11.7598	5.80888	5.87776
87161	At1g67370	meiotic asynaptic mutant 1 (ASY1)	5.43807	5.40557	5.76678	5.70044	5.69613	6.7763	6.14781	5.14503
87167	At5g20240	floral homeotic protein PISTILLATA (PI)	8.36658	8.11389	7.29648	11.9929	12.7778	11.1644	9.23986	11.8581
87251	At5g15800	developmental protein SEPALLATA1	8.42548	8.2537	6.33389	9.44094	9.49099	9.21522	10.4682	6.93618
87294	At5g03690	fructose-bisphosphate aldolase	8.71801	9.2145	8.04015	10.0045	9.82409	9.26873	7.80985	9.97742
87319	At1g12000	pyrophosphate--fructose-6-phosphate 1-phosphotransferase beta subunit	7.15929	7.3373	7.01355	8.25328	7.47024	8.42759	6.72482	8.14164
87348	At1g11700	expressed protein	11.5946	10.1805	7.45633	10.7973	8.63027	10.2347	9.46111	9.97423
87369	At5g57630	CBL-interacting protein kinase 21	5.98044	5.82136	5.92867	6.80518	5.6764	7.75446	6.24669	6.02769
87372	At1g30630	coatomer protein epsilon subunit	7.53727	7.5974	7.34778	8.2408	8.21125	8.343	7.25494	8.14521
87393	At1g44970	peroxidase	5.64007	5.23948	5.13239	5.86038	4.98283	7.88018	5.10927	4.96825
87423	At2g40940	ethylene response sensor	7.19904	7.29791	6.48127	7.60208	6.94801	7.86638	6.43818	6.75041
87472	At2g26440	pectinesterase	7.67715	6.72192	5.74758	6.97309	6.75831	7.29116	5.5639	5.56458
87605	none	none	4.67386	4.80973	4.77917	4.78899	4.82804	5.87858	4.88534	5.07377
87611	At2g21660	glycine-rich RNA-binding protein (GRP7) SP|Q03250 Glycine-rich RNA-binding protein 7 {Arabidopsis thaliana}	10.709	10.328	9.01916	10.5534	10.0817	10.6546	9.50782	10.9694
87687	none	none	6.51104	6.11553	6.42386	7.79504	6.23003	10.5682	6.21604	8.79424
87713	At4g36000	pathogenesis-related thaumatin	5.21907	5.38238	5.4094	5.3728	5.49966	6.73849	5.7189	4.84007
87750	At1g17200	integral membrane	8.87236	8.11702	7.33455	8.72673	9.39209	8.87278	7.71414	7.66638
87753	At1g76550	pyrophosphate--fructose-6-phosphate 1-phosphotransferase alpha subunit	9.67306	10.0567	9.33071	10.6529	10.003	10.9259	8.44211	9.16599
87792	At5g34930	arogenate dehydrogenase	6.39566	5.4296	5.91269	7.98753	7.42894	8.62301	5.70859	6.74721
87818	none	none	5.13306	5.34943	5.46807	6.60879	5.40274	9.46672	5.26908	5.15704
87888	At4g34880	amidase	4.95293	5.26587	5.16852	5.55123	5.22433	6.97131	5.31671	5.17496
87893	At1g48410	argonaute protein (AGO1)	6.76441	6.54413	6.23345	7.35103	6.95924	7.29633	5.9392	6.34002
87912	none	none	5.47287	5.60411	5.71275	6.02042	5.78459	7.0472	5.90418	5.73413
88002	At4g22670	tetratricopeptide repeat (TPR)-containing protein	8.24664	7.54757	7.13214	8.38144	7.77197	8.15936	6.97643	7.19593
88004	At4g16260	glycosyl hydrolase family 17 protein	5.44689	5.80929	5.72265	9.74289	5.85701	7.51213	5.95757	6.13414
88072	none	none	8.94096	8.7609	8.83402	9.31457	8.90149	11.1329	8.6707	8.88132
88094	At4g39170	SEC14 cytosolic factor	7.10167	6.86249	6.58691	7.58689	7.83647	7.65401	6.96409	6.71744
88105	none	none	8.66818	8.36164	7.93599	8.76615	8.15397	9.23515	7.89959	8.9158
88145	none	none	7.86028	7.70138	7.69471	9.65272	8.02758	10.4802	7.32584	7.59569
88160	none	none	7.69636	8.24223	7.69026	8.53953	7.88516	8.7561	7.25855	8.40806
88212	none	none	4.81024	4.98379	5.07567	5.70316	5.25133	8.24149	5.18937	5.01035
88232	At5g20710	beta-galactosidase	5.21985	5.30809	5.80522	8.36792	5.61569	10.9654	5.51747	5.35444
88248	At4g22000	expressed protein	8.08708	7.71657	7.20008	8.09511	7.42334	8.48185	7.23481	8.57284
88272	none	none	6.11297	5.8468	5.88221	6.43849	5.70621	7.34278	5.66392	6.1834
88289	none	none	5.07699	5.05569	4.78455	7.61048	5.89925	6.55215	5.27809	7.87148
88381	At1g77120	alcohol dehydrogenase (ADH)	10.1651	10.6218	6.93245	10.013	7.55012	9.71115	9.08174	7.33141
88474	At5g56360	calmodulin-binding protein	9.2766	9.00297	8.54505	9.30351	9.03261	9.76126	8.44533	9.73963
88502	At3g15390	expressed protein	6.68339	6.65911	6.2313	7.14021	6.22372	7.84672	6.38843	7.29096
88566	none	none	5.58535	5.30562	5.29051	5.77617	5.16187	6.45687	5.41151	5.10183
88581	At4g16660	heat shock protein 70	6.00671	6.23611	5.66831	6.55425	6.09236	6.82964	5.66	6.57148
88605	At1g76550	pyrophosphate--fructose-6-phosphate 1-phosphotransferase alpha subunit	5.88981	5.96332	5.68855	7.08705	6.33899	7.32771	5.92796	5.70908
88644	At4g02570	cullin	6.77758	6.7264	6.42533	7.19839	6.61453	7.5328	6.51851	6.89289
88662	none	none	7.756	7.75284	7.53631	8.82333	7.65126	9.51637	7.48688	7.59832
88698	At3g23890	DNA topoisomerase	8.04036	6.48351	6.79623	7.41888	5.86622	8.36857	5.57492	5.96235
88739	none	none	10.2842	9.30616	9.41781	9.88906	8.60922	10.6667	8.63224	8.68344
88742	none	none	6.9486	6.71948	6.67319	7.57454	7.10562	7.83169	6.44872	6.83553
88778	At1g08470	strictosidine synthase	10.0787	10.0814	10.2053	11.016	9.82526	11.9783	9.00442	8.51287
88885	none	none	5.04722	5.24793	4.88254	5.30182	5.1267	6.37255	5.04486	4.84888
89065	At3g05230	signal peptidase subunit	7.24845	7.61163	6.49256	7.38744	7.09133	7.56955	6.63549	7.48952
89067	none	none	8.9161	8.243	7.89744	8.89524	7.87336	9.11769	7.2843	7.68465
89100	At1g67720	leucine-rich repeat	5.93264	5.90298	5.99763	9.44679	8.57142	9.04619	6.19175	6.86063
89193	At1g12000	pyrophosphate--fructose-6-phosphate 1-phosphotransferase beta subunit	10.5437	10.9741	10.6091	11.6412	11.2808	11.8837	10.1271	12.045
89214	At2g05120	expressed protein	7.52019	7.33615	7.1369	7.56029	7.05807	8.35294	6.84651	6.9416
89281	At5g10160	beta-hydroxyacyl-ACP dehydratase	8.9955	9.06006	8.822	10.9805	8.99678	9.93587	7.9333	9.21177
89282	At2g31210	basic helix-loop-helix (bHLH)	5.32801	5.05159	5.25318	7.05559	5.29307	9.01452	5.60978	5.29452
89293	none	none	6.39231	6.30076	6.29881	7.12293	6.12103	8.25981	6.14124	6.50222
89386	At1g04980	thioredoxin	9.00589	9.3511	8.31219	9.45535	9.03743	9.78419	8.67179	9.15739
89396	At5g46050	proton-dependent oligopeptide transport (POT)	7.12385	7.07202	6.78029	7.60217	6.57927	8.71785	6.98374	6.66343
89421	none	none	6.52871	6.89775	6.89168	8.74731	6.91046	11.3742	6.82962	6.65429
89448	At2g34630	geranyl diphosphate synthase	5.88821	5.86958	6.20261	6.47541	5.97785	7.76877	5.8923	6.58791
89474	At3g05060	SAR DNA-binding protein	7.40706	6.48679	6.66662	7.27558	6.30368	7.77258	5.74678	5.76045
89484	At1g24260	MADS-box protein (AGL9) strongly	9.79239	9.51616	7.87918	10.1598	10.7382	9.84036	8.58296	9.49351
89621	At5g55560	protein kinase	7.89126	8.59135	7.82451	8.63058	7.90771	9.98691	9.8533	8.19805
89629	At1g44910	FF	8.20706	7.59752	7.38044	8.04221	7.71594	8.4934	7.63632	7.64132
89685	At3g22470	pentatricopeptide (PPR)	7.13379	6.70449	7.1281	7.62664	6.79825	8.20618	6.38914	6.65534
89761	At3g57040	two-component responsive regulator	5.28442	5.63677	5.50061	6.16666	5.47267	7.91243	5.55462	5.36154
89802	At4g01320	CAAX protease	6.68458	6.78611	6.66589	7.09663	6.66344	8.56308	6.59828	6.63597
89884	At5g48230	acetyl-CoA C-acyltransferase	9.3392	9.18503	8.8205	10.0026	9.58497	9.85643	8.64402	9.93739
89906	At3g11980	male sterility protein 2 (MS2)	5.54802	5.73286	6.00181	9.69139	5.69999	9.3606	5.98626	5.7655
89908	none	none	10.2429	9.59301	9.18273	9.97121	9.71677	10.3027	9.38153	9.73078
89938	At3g23990	chaperonin (CPN60) (HSP60)	8.75159	7.88985	7.90492	8.74107	7.21025	9.32126	6.65892	7.06068
89972	none	none	7.01611	6.95113	6.40126	7.42742	6.93687	7.71053	6.14882	7.61318
89980	At1g35720	annexin 1 (ANN1)	9.16043	8.49778	7.08205	9.45702	7.91842	8.80575	7.19439	10.0574
90001	At4g09510	beta-fructofuranosidase	8.23961	7.49087	7.36734	8.00828	7.72281	8.37969	7.42967	8.40532
90036	none	none	9.40193	10.2881	8.12319	10.416	9.33717	10.1072	8.57404	7.13864
90051	none	none	10.8307	10.1251	10.0109	10.6516	9.87121	11.153	9.75214	10.5366
90055	At1g76160	multi-copper oxidase type I	6.08337	6.68804	6.35809	10.3369	6.06395	9.77182	6.33957	6.81576
90082	At5g10010	expressed protein	6.71404	6.6019	6.81067	6.83136	6.29933	7.92311	6.43856	6.10224

## Sheet: mb=210
geneName	BestATHit	annotation	C	F	L	MB	P	SB	S	St
83598	At4g30020	subtilase	6.56831	6.71483	6.79953	8.97675	6.7741	11.5344	6.91758	6.58905
83616	At2g01140	fructose-bisphosphate aldolase	6.48718	6.97495	6.25353	7.56273	7.50693	6.62498	6.77036	8.17123
83657	At1g70370	BURP	9.21932	8.77218	8.41578	9.68588	9.08594	9.21486	8.4604	8.50466
83662	At5g63840	alpha-glucosidase	7.90404	8.19197	7.39125	8.5105	7.72133	8.39822	6.95833	8.59181
83668	At1g61070	plant defensin-fusion protein	15.3996	13.7511	13.9739	15.1604	15.9856	14.5493	12.1508	15.9414
83669	At1g56070	elongation factor 2	9.9682	9.61746	9.28654	10.3785	9.19427	10.2968	8.27436	9.26687
83671	At2g21660	glycine-rich RNA-binding protein (GRP7) SP|Q03250 Glycine-rich RNA-binding protein 7 {Arabidopsis thaliana}	10.3097	9.49491	7.47532	9.91137	8.02446	10.1233	7.77892	8.9193
83692	At5g13930	chalcone synthase	11.8295	10.8443	12.3392	13.7508	14.8273	12.9711	11.0783	11.2774
83697	At5g35750	histidine kinase (AHK2)	8.39144	7.85476	6.87151	9.12915	7.62434	9.21734	6.86647	7.20034
83731	At5g42020	luminal binding protein 2 (BiP-2) (BP2)	10.5469	11.1171	10.0227	11.2609	10.6087	11.7655	10.1054	11.9822
83744	At3g54340	floral homeotic protein APETALA3 (AP3)	9.91896	9.1288	8.21622	12.0109	11.8867	11.3874	9.05839	13.0562
83774	At5g63680	pyruvate kinase	8.91751	8.97777	8.64066	9.69666	8.91149	9.29691	8.36597	9.27933
83786	At5g02540	short-chain dehydrogenase	9.04637	8.72358	7.1821	8.78397	8.68634	9.32523	7.26223	9.21765
83788	At2g20300	protein kinase	9.23502	7.55065	8.10565	10.5815	8.93658	11.716	6.80127	7.20099
83842	At3g13220	ABC transporter	5.97815	6.03591	6.17263	9.13299	6.34679	9.97361	6.20209	6.5958
83875	At5g39990	glycosyltransferase family 14 protein	8.96043	9.01793	9.62789	10.6458	9.60391	9.60056	9.53026	9.79826
83933	At1g75710	zinc finger (C2H2 type)	6.87174	5.88545	5.89695	6.92998	7.53843	7.19086	5.31874	5.868
83958	At1g48410	argonaute protein (AGO1)	7.25276	6.9928	6.65236	7.75635	7.14126	7.66112	5.95731	6.7865
83967	At5g16920	expressed protein	6.89963	6.90327	7.13127	8.50611	6.9982	9.90721	7.3315	6.89488
84057	At2g01970	endomembrane protein 70	9.73289	10.1246	9.3622	10.5501	9.80158	10.3306	8.68925	10.2316
84063	At5g40260	nodulin MtN3	9.74114	10.2146	9.33622	10.6873	9.89116	10.1633	9.41253	9.80115
84082	At1g68540	oxidoreductase	6.53369	6.24809	6.79284	8.93363	6.90252	10.2087	6.77745	6.70722
84114	At3g52130	protease inhibitor	6.37834	6.25055	6.84679	10.6823	6.85891	12.6101	6.45723	6.69771
84127	At5g52160	protease inhibitor	6.64825	6.50236	7.05583	9.91955	6.93169	10.3393	7.00675	6.80662
84128	At4g17770	glycosyl transferase family 20 protein	7.41628	8.17856	6.69283	7.9257	5.99637	7.75657	6.74486	5.64761
84186	At2g47010	expressed protein	7.97163	8.24021	7.47459	9.69656	7.7695	8.94358	6.99687	8.14922
84192	At1g01100	60S acidic ribosomal protein P1 (RPP1A)	8.9195	7.79232	7.11556	8.60842	7.56087	9.21238	7.16801	7.83569
84216	At2g01830	histidine kinase (AHK4) (WOL)	10.1573	9.29648	8.16211	10.6423	9.02715	10.3347	7.49528	7.65182
84248	At4g18960	floral homeotic protein AGAMOUS (AG)	11.5958	11.5967	6.68329	11.0635	6.63642	10.5702	7.20996	11.457
84252	At4g26220	caffeoyl-CoA 3-O-methyltransferase	10.1293	6.58217	7.25654	10.9181	7.23265	10.8743	6.96778	10.8715
84282	At4g05320	polyubiquitin (UBQ10) (SEN3) senescence-associated protein;	11.7845	12.5404	11.5344	12.734	12.2776	12.0686	12.2102	12.5516
84310	At5g65620	peptidase M3	5.56435	5.87474	5.35078	6.4229	5.63316	6.44434	5.33382	6.4699
84342	none	none	10.1119	9.8283	9.42762	10.4398	10.9161	10.2242	10.4357	10.2468
84389	At5g18290	major intrinsic protein-related	10.5298	10.255	10.455	11.5541	10.4801	11.6262	9.98062	10.6102
84397	At1g12000	pyrophosphate--fructose-6-phosphate 1-phosphotransferase beta subunit	8.15246	8.35125	8.08196	9.57929	8.73172	9.75932	7.53363	9.45134
84399	none	none	9.80739	9.35895	8.68443	9.82813	8.99772	9.92075	9.09264	9.5313
84462	At5g58290	26S proteasome AAA-ATPase subunit (RPT3)	9.76803	10.1672	9.51789	10.5534	9.85353	10.2804	9.32457	9.75927
84510	At1g54580	acyl carrier protein	10.5496	10.6089	9.87575	11.8545	13.2423	11.2498	10.3115	10.9344
84511	none	none	7.24986	6.83753	6.46363	7.73208	7.71825	7.66461	8.07874	9.64596
84512	At1g11910	aspartyl protease	9.07125	9.13863	7.24235	10.1222	7.24555	9.47524	6.98671	8.78388
84522	At5g35750	histidine kinase (AHK2)	8.7423	9.04039	9.07871	12.2125	12.0297	12.0523	8.98685	9.6858
84531	At3g18485	hypothetical protein	7.62669	7.9858	5.91412	7.64607	7.52213	6.70737	7.06494	10.068
84541	At4g35420	dihydroflavonol 4-reductase family	5.8719	5.63596	5.90448	8.66381	5.9851	9.78981	6.13616	5.91469
84558	At1g61040	plus-3	7.02329	6.91507	6.5294	7.61987	7.13341	7.50446	7.05894	7.365
84575	At3g57550	guanylate kinase 2 (GK-2)	7.01152	7.18273	6.08955	7.45869	7.2769	7.8006	7.69673	7.69498
84585	At1g78570	NAD-dependent epimerase	8.07928	8.05051	8.47705	9.86456	9.61861	9.76525	7.36281	9.43003
84654	At4g11820	hydroxymethylglutaryl-CoA synthase	6.13145	6.21308	5.91435	7.44095	6.40385	7.28822	5.80918	7.2057
84679	At1g60420	DC1	9.04804	8.78021	9.22808	10.9883	10.9703	10.5355	11.0082	11.2837
84691	At2g44480	glycosyl hydrolase family 1 protein	12.0443	12.8879	9.13681	12.812	8.58238	12.4461	8.66731	12.6384
84739	At1g62940	4-coumarate--CoA ligase	6.95981	7.05424	7.02882	12.5488	7.25981	12.7251	7.21248	7.61995
84742	At5g22810	GDSL-motif lipase	7.00766	6.00084	6.46208	7.6965	7.71475	7.89972	6.32856	5.97146
84745	At1g09210	calreticulin 2 (CRT2)	12.6027	13.1791	12.0424	13.1197	12.6882	13.5689	12.1614	12.7788
84751	At2g33150	acetyl-CoA C-acyltransferase	7.93792	8.85345	7.53433	8.97195	8.10846	7.99858	8.85796	9.26958
84757	At5g05010	clathrin adaptor complexes medium subunit-related	7.6823	8.07426	7.46942	8.50152	7.90292	8.6244	7.1709	8.36011
84758	At1g45000	26S proteasome regulatory complex subunit p42D	8.77159	9.11631	8.6753	9.83906	8.84908	9.327	8.30448	8.698
84775	none	none	10.8964	10.6806	9.959	11.1516	10.2787	11.1515	9.73027	10.7386
84789	At5g64250	2-nitropropane dioxygenase family	13.9386	13.2367	11.8505	13.2074	15.6378	11.4094	13.7722	15.0415
84832	At1g09210	calreticulin 2 (CRT2)	9.0638	9.58555	8.67175	9.73334	8.99316	10.1137	8.2142	10.8174
84842	At1g71691	GDSL-motif lipase	7.42043	7.65277	7.172	8.71404	8.07506	8.55933	7.10704	7.0378
84868	At1g55840	SEC14 cytosolic factor (SEC14)	8.99495	8.88044	9.45087	10.5773	9.89371	10.5028	9.79099	9.02217
84889	none	none	8.30829	7.76902	8.08607	9.42292	7.73577	12.4964	8.01246	10.401
84906	none	none	7.71176	7.09921	7.17672	8.67264	6.86256	12.0731	7.16533	9.63044
84908	none	none	6.94986	7.09012	6.96446	8.15043	6.57125	5.12792	7.13552	6.81921
84924	At4g24620	glucose-6-phosphate isomerase	5.68089	6.04112	5.1435	6.23062	5.54652	5.6109	5.47015	6.17685
84936	At5g56030	heat shock protein 81-2 (HSP81-2)	11.6921	10.9485	10.4449	11.5792	11.0673	11.4758	10.1011	10.2908
84967	At1g77120	alcohol dehydrogenase (ADH)	8.07669	8.5553	7.13974	8.37289	8.49613	8.2387	6.85807	8.21378
84975	At5g35630	glutamine synthetase (GS2)	6.58084	6.88185	6.91949	8.45789	6.6296	6.69414	6.84015	6.69886
84980	At2g30490	trans-cinnamate 4-monooxygenase	6.72735	7.39403	7.40697	8.63142	8.52169	7.84277	7.37573	6.96624
84989	At3g09840	cell division cycle protein 48 (CDC48A) (CDC48)	8.15218	8.03287	7.69095	9.10544	8.15434	8.70784	7.24287	8.01209
84996	At1g79530	glyceraldehyde 3-phosphate dehydrogenase	8.75317	8.53602	7.6105	9.69385	8.70442	9.08461	7.20411	9.31111
85023	At5g08640	flavonol synthase 1 (FLS1)	10.4521	9.16033	11.2028	12.28	12.8495	11.2573	8.51952	10.8372
85028	At5g56350	pyruvate kinase	6.92098	6.90192	6.31949	8.09174	6.57626	8.20584	6.05355	8.74214
85048	At1g21750	protein disulfide isomerase	9.40157	10.2673	8.62917	10.7871	9.10884	11.0434	8.44163	9.44704
85060	At2g01830	histidine kinase (AHK4) (WOL)	9.46564	8.6819	7.73428	10.2047	8.50486	9.74559	7.09882	7.37222
85061	none	none	7.82989	8.04559	6.23363	7.63793	6.8456	6.88502	7.3626	10.0254
85084	At2g01140	fructose-bisphosphate aldolase	10.1603	10.6317	9.53727	11.1385	11.64	10.1838	10.7645	12.1725
85085	At2g44450	glycosyl hydrolase family 1 protein	6.85168	7.09686	5.95674	7.70453	5.99962	7.78257	6.06703	7.1448
85096	At4g29040	26S proteasome AAA-ATPase subunit (RPT2a) almost	9.8725	10.0015	9.47394	10.5372	9.92035	10.2803	9.56073	9.8455
85114	At1g60420	DC1	7.66867	7.53479	8.01057	9.81653	9.58405	9.40338	9.46746	9.86006
85119	At1g44970	peroxidase	10.2561	8.94586	7.82446	9.85764	7.52068	11.3275	7.91678	7.58796
85123	At5g09970	cytochrome P450	6.46213	7.34479	5.92058	7.64008	5.42336	9.47268	5.36249	5.10487
85125	At1g70370	BURP	14.8183	13.7497	12.8093	15.3222	14.7986	14.5895	11.3264	12.2961
85140	At2g27510	ferredoxin	10.4874	9.96919	9.1885	12.1672	13.7689	11.0752	10.7744	11.9099
85153	At2g37790	aldo	9.86034	10.627	9.79796	12.1987	10.059	10.9976	12.4709	14.4861
85154	At4g24190	shepherd protein (SHD)	8.06897	8.01903	6.98976	8.35879	8.09668	8.94089	8.15571	7.91858
85163	At3g26720	glycosyl hydrolase family 38 protein	7.44918	7.2702	6.64349	7.65856	7.1984	7.40501	6.39936	6.99695
85177	At5g23190	cytochrome P450	6.89428	6.71066	6.45994	7.73326	9.53573	7.37251	7.0869	7.45186
85187	At3g12500	basic endochitinase	6.15641	5.75155	6.57295	9.69125	6.5727	12.0149	6.06467	5.98957
85191	At4g24190	shepherd protein (SHD)	10.5554	10.9496	9.89055	11.276	10.5547	11.7387	10.1668	10.5236
85218	At5g51830	pfkB-type carbohydrate kinase	7.31338	7.9386	7.65574	8.80052	7.96355	8.23881	9.10561	9.53787
85219	none	none	6.63099	6.58302	7.51288	10.865	7.17862	12.9795	6.78668	7.49622
85233	At1g11910	aspartyl protease	6.13348	8.37754	5.61618	10.1897	6.14714	7.40923	9.07701	8.50321
85238	At1g33430	galactosyltransferase	7.68819	5.75773	5.37112	8.38378	4.93068	8.83507	5.50021	5.02067
85257	At2g30110	ubiquitin activating enzyme 1 (UBA1) E1;	8.65579	9.0157	8.37444	9.46113	8.67415	9.5274	8.40082	8.7349
85261	none	none	6.97148	6.01334	5.62931	7.20925	7.00112	6.98862	5.71304	5.36338
85265	At4g31750	protein phosphatase 2C	8.85344	9.05316	8.65534	9.71377	8.60513	9.86845	8.86719	9.97225
85268	At3g58570	DEAD box RNA helicase	6.47299	6.30768	5.75201	6.94714	6.4994	7.1544	5.63887	6.44107
85269	At2g39780	ribonuclease 2 (RNS2)	7.42088	7.67374	7.12912	8.19083	7.69311	7.5859	8.03843	7.71238
85285	At1g48410	argonaute protein (AGO1)	9.83766	9.4168	8.81441	10.0829	9.70421	10.1173	8.19096	9.12978
85321	At4g14960	tubulin alpha-6 chain (TUA6)	9.38192	10.2874	9.37412	10.5757	10.1921	9.89886	8.47601	10.4195
85385	At5g07290	RNA recognition motif (RRM)-containing protein Mei2-like protein - Arabidopsis thaliana	7.19326	7.44103	6.76914	8.0093	7.6433	7.25147	7.20512	9.3085
85396	At1g76160	multi-copper oxidase type I	6.94038	6.74131	6.85186	8.16858	7.03026	7.81146	7.26566	6.92161
85431	At1g21870	glucose-6-phosphate	8.45402	7.60505	7.06944	8.13515	7.70375	7.86575	7.25203	7.74839
85465	At1g65930	isocitrate dehydrogenase	10.6161	10.9291	9.93844	11.3449	11.1338	10.7842	11.0926	11.3963
85522	At4g36760	aminopeptidase P	8.78631	9.05674	8.47565	9.56749	8.76223	9.41841	8.87535	9.19713
85552	At1g13710	cytochrome P450	6.53821	6.54854	6.50545	7.62053	6.52958	8.79853	6.9046	6.52793
85566	At1g44970	peroxidase	8.75853	7.48032	7.32263	8.67546	7.16246	9.96596	6.80818	6.61015
85610	At4g36250	aldehyde dehydrogenase	6.07481	5.52961	5.36372	8.53096	7.81108	6.4814	6.41029	7.56498
85628	At1g79530	glyceraldehyde 3-phosphate dehydrogenase	10.1982	10.1244	9.20877	11.4196	10.5538	10.4629	8.76561	11.1355
85705	At3g51240	naringenin 3-dioxygenase	9.57989	9.60305	9.31356	11.2912	11.3289	10.504	8.2571	9.00634
85770	At1g54690	histone H2A	10.3725	10.0883	9.28633	10.4775	9.5331	11.1382	9.80538	10.3553
85777	At5g06460	ubiquitin activating enzyme 2 (UBA2) E1;	6.88408	7.14144	6.69309	7.69921	7.0439	7.57026	6.75392	7.01323
85816	At1g74270	60S ribosomal protein L35a (RPL35aC)	8.40802	9.15269	7.90673	9.11747	8.44686	8.9459	8.12028	7.44337
85821	At1g72330	alanine aminotransferase	8.25025	8.72015	8.21798	9.32164	8.37966	8.29734	8.33978	9.39973
85862	At1g09210	calreticulin 2 (CRT2)	7.04281	7.37746	6.72061	7.84715	6.98869	8.28418	6.42869	7.05447
85978	At4g29040	26S proteasome AAA-ATPase subunit (RPT2a) almost	10.2172	10.3295	9.75363	10.8419	10.1143	10.6458	9.68338	10.188
86071	At5g16730	expressed protein weak	6.18818	5.89908	6.01392	7.09511	6.77885	6.61532	5.53791	5.97099
86094	At1g54220	dihydrolipoamide S-acetyltransferase	6.98954	7.21909	6.84681	9.94883	7.30446	7.82213	7.52075	8.61097
86114	At1g16270	protein kinase	7.86209	8.19454	7.41591	8.55445	8.32329	8.23063	7.62786	8.10515
86151	none	none	6.98088	6.11896	6.81744	8.19007	6.31488	8.54702	6.39959	6.16057
86177	At3g06100	major intrinsic	9.17942	9.54135	9.49408	11.3293	9.25936	11.2481	9.39783	9.57493
86218	At1g08650	phosphoenolpyruvate carboxylase kinase	8.74475	7.36429	7.02249	8.86667	7.05716	9.60088	7.42882	7.97124
86275	none	none	5.62625	5.45801	5.5678	7.00625	5.76653	9.47306	5.5705	5.83721
86348	none	none	7.95789	7.72383	8.74672	10.5624	8.55523	13.0896	8.50598	8.43704
86372	At4g24690	ubiquitin-associated (UBA)	6.73852	6.93545	6.78793	7.84518	6.72713	7.2979	6.9718	7.82891
86380	At2g35120	glycine cleavage system H protein	8.37085	8.53784	7.61054	8.82329	7.73853	8.83931	7.31052	9.96087
86464	At2g01830	histidine kinase (AHK4) (WOL)	8.22627	7.56821	6.83818	8.89168	7.23081	8.54529	6.25054	6.48725
86531	At1g67720	leucine-rich repeat	6.96299	6.63375	7.00787	9.04914	8.07952	8.68352	7.01412	7.40754
86562	At5g19690	oligosaccharyl transferase STT3 subunit	9.22991	8.73786	8.08757	9.17367	8.94223	9.64583	8.07754	9.31995
86583	At2g45650	MADS-box protein (AGL6)	8.8581	8.91452	6.38495	10.3837	10.729	10.0751	11.8759	6.96776
86610	At3g25230	peptidyl-prolyl cis-trans isomerase	9.79846	9.35788	9.06788	10.4936	9.21903	10.0869	9.62462	8.90916
86679	At5g24810	ABC1	11.1655	11.3483	10.6507	11.7357	11.3578	11.236	12.0801	11.5231
86713	At4g24690	ubiquitin-associated (UBA)	7.92712	8.48853	7.27016	8.69272	8.06149	8.0851	7.88674	8.41521
86745	At1g51760	IAA-amino acid hydrolase 3	8.74994	8.19055	8.16687	9.1664	9.59653	8.77803	8.31587	9.20194
86835	At3g18960	transcriptional factor B3	4.96589	4.88657	4.94211	5.9622	4.67869	6.27612	5.00501	5.04508
86858	At3g63430	expressed protein	5.9902	5.6566	5.9161	7.41156	8.15269	7.15124	5.28478	6.48387
86871	At5g26820	ferroportin-related	9.90068	9.58001	9.52067	11.4897	9.73468	12.0809	8.89573	9.37
86891	At3g27200	plastocyanin-like	8.02989	8.10311	8.11939	9.71531	8.38684	12.3249	8.1743	7.75815
86916	At3g25140	glycosyl transferase family 8 protein	6.18428	6.61164	5.88257	6.97268	7.23245	6.64193	6.27309	7.21272
86970	At4g24520	NADPH-cytochrome p450 reductase	8.14969	7.77919	7.25207	8.33305	7.7342	8.23316	7.01	8.97287
86975	At1g49650	cell death associated protein-related	7.95389	8.83653	7.61783	9.08894	7.76233	7.88977	8.60483	8.82305
87005	At3g54340	floral homeotic protein APETALA3 (AP3)	5.30038	5.06373	4.58176	8.30804	10.1906	7.76266	6.04248	8.07562
87011	At1g31740	beta-galactosidase	5.54663	5.58521	5.76261	7.7018	5.75624	10.4731	5.72008	5.48625
87125	At1g24260	MADS-box protein (AGL9) strongly	10.7307	10.3919	8.17111	10.867	11.6256	10.409	9.72801	10.775
87156	At5g52160	protease inhibitor	5.60807	5.83782	5.77036	10.492	5.94615	11.7598	5.80888	5.87776
87167	At5g20240	floral homeotic protein PISTILLATA (PI)	8.36658	8.11389	7.29648	11.9929	12.7778	11.1644	9.23986	11.8581
87201	At5g07440	glutamate dehydrogenase 2 (GDH2)	5.67895	5.73361	5.06943	6.35175	5.99926	5.95552	5.57752	6.94817
87212	none	none	4.94963	5.33469	4.90879	6.08588	5.00262	3.86739	5.32028	5.15314
87225	At2g24520	ATPase	6.61816	7.47797	7.05538	8.09886	7.52779	6.99034	7.03098	8.06288
87251	At5g15800	developmental protein SEPALLATA1	8.42548	8.2537	6.33389	9.44094	9.49099	9.21522	10.4682	6.93618
87276	At1g54100	aldehyde dehydrogenase	6.46091	7.51391	6.14835	7.23114	6.3413	6.54523	8.52505	7.40928
87294	At5g03690	fructose-bisphosphate aldolase	8.71801	9.2145	8.04015	10.0045	9.82409	9.26873	7.80985	9.97742
87319	At1g12000	pyrophosphate--fructose-6-phosphate 1-phosphotransferase beta subunit	7.15929	7.3373	7.01355	8.25328	7.47024	8.42759	6.72482	8.14164
87323	At2g05710	aconitate hydratase	7.68115	7.76349	7.14275	8.48443	7.74545	7.87386	7.70491	9.27087
87348	At1g11700	expressed protein	11.5946	10.1805	7.45633	10.7973	8.63027	10.2347	9.46111	9.97423
87423	At2g40940	ethylene response sensor	7.19904	7.29791	6.48127	7.60208	6.94801	7.86638	6.43818	6.75041
87472	At2g26440	pectinesterase	7.67715	6.72192	5.74758	6.97309	6.75831	7.29116	5.5639	5.56458
87477	At3g24503	aldehyde dehydrogenase (ALDH1a)	8.1561	8.55585	8.11759	9.37764	8.05053	7.76804	8.5228	8.39992
87487	At4g35830	aconitate hydratase	7.48623	7.87954	7.25395	8.39697	8.05388	7.83631	7.40515	8.06042
87611	At2g21660	glycine-rich RNA-binding protein (GRP7) SP|Q03250 Glycine-rich RNA-binding protein 7 {Arabidopsis thaliana}	10.709	10.328	9.01916	10.5534	10.0817	10.6546	9.50782	10.9694
87685	At5g37510	NADH-ubiquinone dehydrogenase	6.89112	7.24402	6.88604	8.13482	7.17712	7.71156	6.62279	8.20795
87687	none	none	6.51104	6.11553	6.42386	7.79504	6.23003	10.5682	6.21604	8.79424
87750	At1g17200	integral membrane	8.87236	8.11702	7.33455	8.72673	9.39209	8.87278	7.71414	7.66638
87751	At5g20250	raffinose synthase	5.3135	6.02185	5.78974	6.82118	6.14793	6.41734	6.46446	6.57308
87753	At1g76550	pyrophosphate--fructose-6-phosphate 1-phosphotransferase alpha subunit	9.67306	10.0567	9.33071	10.6529	10.003	10.9259	8.44211	9.16599
87792	At5g34930	arogenate dehydrogenase	6.39566	5.4296	5.91269	7.98753	7.42894	8.62301	5.70859	6.74721
87818	none	none	5.13306	5.34943	5.46807	6.60879	5.40274	9.46672	5.26908	5.15704
87856	At2g33150	acetyl-CoA C-acyltransferase	8.10819	9.579	7.36052	8.85206	8.0892	8.24711	10.0658	9.28612
87893	At1g48410	argonaute protein (AGO1)	6.76441	6.54413	6.23345	7.35103	6.95924	7.29633	5.9392	6.34002
88002	At4g22670	tetratricopeptide repeat (TPR)-containing protein	8.24664	7.54757	7.13214	8.38144	7.77197	8.15936	6.97643	7.19593
88004	At4g16260	glycosyl hydrolase family 17 protein	5.44689	5.80929	5.72265	9.74289	5.85701	7.51213	5.95757	6.13414
88011	At3g12580	heat shock protein 70	7.79872	7.66218	7.30159	8.53237	7.66007	7.6676	7.73929	7.52421
88092	At4g12910	serine carboxypeptidase S10	9.02713	9.39072	9.07921	10.916	8.53845	9.33249	8.9246	8.37208
88094	At4g39170	SEC14 cytosolic factor	7.10167	6.86249	6.58691	7.58689	7.83647	7.65401	6.96409	6.71744
88096	At3g11450	DNAJ heat shock N-terminal	7.88148	7.94894	7.84604	9.88646	7.77841	8.16142	7.76486	8.23921
88145	none	none	7.86028	7.70138	7.69471	9.65272	8.02758	10.4802	7.32584	7.59569
88232	At5g20710	beta-galactosidase	5.21985	5.30809	5.80522	8.36792	5.61569	10.9654	5.51747	5.35444
88285	At3g43190	sucrose synthase	8.81316	10.3461	8.38593	9.38724	8.1472	7.99481	8.44656	9.17315
88289	none	none	5.07699	5.05569	4.78455	7.61048	5.89925	6.55215	5.27809	7.87148
88308	At1g07380	ceramidase	5.57505	5.77585	5.57492	6.80763	5.85441	6.28951	5.34271	5.60077
88381	At1g77120	alcohol dehydrogenase (ADH)	10.1651	10.6218	6.93245	10.013	7.55012	9.71115	9.08174	7.33141
88383	At3g43190	sucrose synthase	6.42634	8.59196	6.53345	7.71123	6.17539	6.00775	6.07882	7.20374
88605	At1g76550	pyrophosphate--fructose-6-phosphate 1-phosphotransferase alpha subunit	5.88981	5.96332	5.68855	7.08705	6.33899	7.32771	5.92796	5.70908
88662	none	none	7.756	7.75284	7.53631	8.82333	7.65126	9.51637	7.48688	7.59832
88675	At4g35160	O-methyltransferase family 2 protein	6.11141	6.15769	6.28844	7.92004	6.2591	6.59142	6.61787	6.22537
88849	At4g26260	expressed protein	7.18392	8.81946	6.67281	7.79922	6.77566	7.41308	7.22061	7.22498
88958	At1g01280	cytochrome P450	5.84833	5.83953	5.91614	7.07815	6.05796	6.6773	6.25868	6.19556
89100	At1g67720	leucine-rich repeat	5.93264	5.90298	5.99763	9.44679	8.57142	9.04619	6.19175	6.86063
89193	At1g12000	pyrophosphate--fructose-6-phosphate 1-phosphotransferase beta subunit	10.5437	10.9741	10.6091	11.6412	11.2808	11.8837	10.1271	12.045
89281	At5g10160	beta-hydroxyacyl-ACP dehydratase	8.9955	9.06006	8.822	10.9805	8.99678	9.93587	7.9333	9.21177
89282	At2g31210	basic helix-loop-helix (bHLH)	5.32801	5.05159	5.25318	7.05559	5.29307	9.01452	5.60978	5.29452
89315	At2g32730	26S proteasome regulatory subunit	8.3851	8.42468	7.85928	8.88825	8.27936	8.83564	7.78413	7.83128
89386	At1g04980	thioredoxin	9.00589	9.3511	8.31219	9.45535	9.03743	9.78419	8.67179	9.15739
89389	At5g64420	DNA polymerase V family	5.38461	5.44421	5.47726	6.84042	5.51735	5.87905	5.43002	5.30515
89421	none	none	6.52871	6.89775	6.89168	8.74731	6.91046	11.3742	6.82962	6.65429
89484	At1g24260	MADS-box protein (AGL9) strongly	9.79239	9.51616	7.87918	10.1598	10.7382	9.84036	8.58296	9.49351
89517	At3g61140	COP9 signalosome complex subunit 1	7.19951	7.08671	6.99696	8.03612	7.23031	7.94654	6.93496	7.14167
89537	At3g62830	NAD-dependent epimerase	8.50921	8.36233	8.02601	9.22731	8.68892	8.70931	7.88613	9.25788
89750	At4g37990	mannitol dehydrogenase	7.67725	7.93713	8.22263	9.59042	11.3863	8.82487	8.4932	10.2092
89775	At1g24360	3-oxoacyl-[acyl-carrier protein] reductase	8.49763	7.8011	8.14308	9.35221	8.57207	9.00114	7.99529	8.47014
89884	At5g48230	acetyl-CoA C-acyltransferase	9.3392	9.18503	8.8205	10.0026	9.58497	9.85643	8.64402	9.93739
89901	At5g03880	expressed protein	7.28131	7.46409	7.55517	8.65959	7.41758	7.59973	7.65648	7.56159
89906	At3g11980	male sterility protein 2 (MS2)	5.54802	5.73286	6.00181	9.69139	5.69999	9.3606	5.98626	5.7655
89972	none	none	7.01611	6.95113	6.40126	7.42742	6.93687	7.71053	6.14882	7.61318
89980	At1g35720	annexin 1 (ANN1)	9.16043	8.49778	7.08205	9.45702	7.91842	8.80575	7.19439	10.0574
90036	none	none	9.40193	10.2881	8.12319	10.416	9.33717	10.1072	8.57404	7.13864
90044	At3g58750	citrate synthase	7.78225	8.69114	7.64466	8.78306	8.14994	7.86924	9.07539	9.11449
90055	At1g76160	multi-copper oxidase type I	6.08337	6.68804	6.35809	10.3369	6.06395	9.77182	6.33957	6.81576
90065	none	none	5.56874	5.70826	5.46905	6.95719	5.79528	6.46196	5.65868	5.92591
90072	At5g64760	26S proteasome regulatory subunit	9.32775	9.5075	8.71141	9.86774	9.13756	9.70205	8.76761	8.81031
