# Supplementary material for: Comparative transcriptomics among floral organs of the basal eudicot Eschscholzia californica as reference for floral evolutionary developmental studies
Source: Genome Biol. 2010 Oct 15;11(10):R101. doi: 10.1186/gb-2010-11-10-r101 (PMC3218657; doi:10.1186/gb-2010-11-10-r101)
Supplement: Additional file 8 — Gene expression of different gene families. [file gb-2010-11-10-r101-S8.XLS]

## Sheet: Sheet1
geneName	annotation	best hit	L	SB	MB	S	P	St	C	F
At4G18960	AG		3.65758	9.82527	10.0456	3.48733	3.47316	10.6247	9.14469	8.70476
84248	EscaAG1	AT4G18960.1	6.68329	10.5702	11.0635	7.20997	6.63642	11.457	11.5958	11.5967
86612	EscaAG2	AT3G58780.1	8.50695	8.25508	8.40131	8.94789	9.76082	9.51897	8.67886	8.75239
At3G54340	AP3		2.97799	11.0691	11.1119	8.78342	12.863	12.4064	7.80098	9.69463
83744	EScaDEF1	AT3G54340.1	8.21622	11.3874	12.0109	9.0584	11.8867	13.0562	9.91896	9.1288
87005	EScaDEF2	AT3G54340.1	4.58174	7.76266	8.30807	6.0425	10.1906	8.07562	5.30039	5.06376
At5G20240	PI		3.68925	10.3526	10.5227	5.99994	12.4022	12.3145	3.51183	5.40794
87167	EScaGLO	AT5G20240.1	7.29648	11.1643	11.9929	9.23986	12.7778	11.8581	8.36659	8.11389
At4G34190	SEP1		4.30577	9.72079	9.58239	10.2172	9.5707	10.1416	10.2016	9.92346
87251	EScaAGL2	AT5G15800.1	6.33392	9.21523	9.44095	10.4682	9.491	6.93621	8.42549	8.25371
St1G24260	SEP3		7.19448	10.6185	11.3329	9.50046	11.0752	9.84466	10.2632	10.7712
89484	EScaAGL11	AT1G24260.1	7.87918	9.84036	10.1598	8.58296	10.7382	9.49351	9.79239	9.51615
87125	EScaAGL9	AT1G24260.1	8.17111	10.409	10.867	9.72802	11.6256	10.775	10.7307	10.3919
At2G45650	AGL6		4.32292	6.78125	7.25302	5.28264	6.32707	5.35795	6.01576	6.91306
86583	EScaAGL6	AT2G45650.1	6.38496	10.0751	10.3837	11.8759	10.729	6.96776	8.8581	8.91451
Name	annotation	best hit	L	SB	MB	S	P	St	C	F
86939	bHLH1	AT4G17880.1	9.68078	9.09846	9.15723	9.56772	9.34205	9.18183	9.33041	9.46581
89282	bHLH2	AT2G31210.1	5.25351	9.01461	7.05569	5.6099	5.29317	5.29485	5.3281	5.05169
87811	bHLH3	AT3G26744.2	8.77862	8.10793	8.38431	8.00096	9.09733	7.15696	8.54385	8.3336
84301	bHLH4	AT5G54680.1	7.66701	8.10176	8.27855	7.88851	7.73773	7.78139	7.72723	7.83316
84390	bHLH5	AT4G14410.1	6.41534	6.5142	6.84289	6.91371	6.47911	6.95847	6.61394	6.8196
86009	bHLH6	AT2G27230.1	6.59126	6.30367	6.28038	6.6622	6.42473	6.7978	6.46801	6.65313
86429	bHLH7	AT5G41315.1	6.94202	6.4855	6.28017	6.51121	6.15634	6.16174	6.65767	6.36913
86911	bHLH8	AT1G32640.1	5.12375	5.08997	5.08421	5.08135	5.10952	5.25629	5.15927	4.96349
87077	bHLH9	AT1G26260.2	5.69081	6.65627	6.28406	5.82183	5.37525	5.43425	5.65578	5.4013
87724	bHLH10	AT4G38070.1	6.03014	6.54417	6.21169	5.47391	5.285	5.30112	6.11391	5.72226
88741	bHLH11	AT1G63650.1	6.16479	6.19387	5.98653	6.05538	5.93281	5.92012	6.34436	6.18057
Name	annotation	best hit	L	SB	MB	S	P	St	C	F
86295	bZIP1	AT3G20820.1	8.14643	8.36039	8.41711	8.72485	8.31219	7.64923	8.3635	8.26884
84048	bZIP2	AT2G35530.1	7.38596	7.07646	7.04761	7.32505	7.12868	7.36554	7.21386	7.27675
86834	bZIP3	AT1G58110.1	7.18737	7.88494	7.76091	7.43985	7.53161	7.51632	7.81282	7.7579
87247	bZIP4	AT1G06070.1	7.29289	7.20774	7.17118	7.35964	7.21666	7.25925	7.39936	7.25218
88175	bZIP5	AT2G18160.1	6.84069	6.73822	6.96803	7.47385	6.92554	6.53614	7.30551	6.91038
85243	bZIP6	AT2G46270.1	6.22846	5.86431	6.04882	6.1577	6.06837	6.19175	6.04113	6.18738
83748	bZIP7	AT4G06598.1	6.10056	5.90316	6.13184	6.04059	6.01027	7.34241	6.2189	6.17899
87035	bZIP8	AT3G58120.1	5.57272	5.49475	5.66821	5.47243	7.8948	7.97899	5.11129	5.18342
88375	bZIP9	AT4G06598.1	5.49856	5.56815	5.52718	5.63964	5.55816	5.54147	5.57651	5.70286
87107	bZIP10	AT1G08320.1	5.02948	5.25991	5.08387	4.80443	4.89867	5.18988	4.72808	4.77027
Name	annotation	best hit	L	SB	MB	S	P	St	C	F
85951	HDZ1	AT4G16780.1	9.49249	9.31662	9.52453	9.5513	9.85645	9.46658	9.3997	9.18902
88620	HDZ2	AT2G22430.1	9.16549	9.35654	9.49738	9.37577	9.28361	8.48339	9.58946	9.37328
87439	HDZ3	AT3G60390.1	8.73019	9.32056	9.21786	8.35293	9.59455	7.96601	9.2291	8.70497
85108	HDZ4	AT2G22430.1	8.23875	7.80252	7.80647	8.51487	8.20776	8.37503	8.14978	8.03061
88937	HDZ5	AT4G35550.1	6.49291	6.37453	6.44278	6.1078	5.90748	5.99768	6.90903	6.94999
85447	HDZ6	AT5G60690.1	5.94276	5.83072	5.75318	5.87221	5.88969	5.89304	5.66878	5.79814
88523	HDZ7	AT5G60690.1	5.74568	5.43989	5.37236	5.72058	5.68674	5.68129	5.96858	5.66473
86203	HDZ8	AT1G69780.1	5.00131	5.29627	5.11951	4.99878	5.04147	4.92462	5.20762	4.75457
Name	annotation	best hit	L	SB	MB	S	P	St	C	F
83694	MYB1	AT2G13360.1	10.5391	9.12832	9.48899	10.7432	11.1408	10.9421	10.1901	10.0873
84470	MYB2	AT4G13640.1	8.89067	8.73347	8.6543	9.13339	9.11915	9.13206	8.97855	8.93371
84478	MYB3	AT5G51280.1	8.61504	9.25242	8.78986	8.01251	8.20798	8.0056	8.73796	8.26888
89216	MYB4	AT3G09370.1	8.77151	8.64559	8.66061	9.27252	8.92554	8.77167	8.71423	8.6279
85614	MYB5	AT5G47390.1	8.54388	8.76431	8.83615	8.73565	8.79703	8.72663	8.41686	8.43069
86324	MYB6	AT2G03500.1	8.17858	8.07815	8.13914	8.26839	8.2274	8.43547	8.40301	8.16297
84428	MYB7	AT2G37630.1	8.24183	8.04213	7.80929	7.25904	6.89152	6.63693	8.25884	7.7657
87701	MYB8	AT3G24120.1	7.80271	6.80908	7.127	7.34528	7.59633	7.5279	6.85186	6.72085
88954	MYB9	AT4G01680.1	7.48844	7.1213	6.99455	7.31284	6.92477	6.96988	7.81789	8.60071
85562	MYB10	AT2G01060.1	7.11425	7.30244	7.46563	7.27616	7.24823	6.98708	7.3409	7.1808
87533	MYB11	AT1G32240.1	7.06785	6.88481	6.91925	7.44268	7.01822	7.20991	7.11916	6.985
87474	MYB12	AT1G17520.1	6.72945	7.44917	7.182	7.12388	7.00312	7.00606	7.18456	7.00884
86929	MYB13	AT5G65790.1	6.70847	6.8268	6.7373	6.96352	6.67163	6.74548	6.81938	6.71298
86962	MYB14	AT5G45420.1	6.72958	6.68913	6.79077	6.39108	6.68459	7.30614	7.00687	6.97133
85806	MYB15	AT1G32240.1	6.27445	6.12181	6.0175	6.36183	6.22837	6.43858	6.28219	6.25617
86850	MYB16	AT3G28470.1	6.2229	7.46636	6.44233	6.101	6.05951	6.07514	6.09128	6.04639
87306	MYB17	AT3G61250.1	5.84196	5.86548	6.6731	5.96423	6.21209	5.94761	6.64139	5.6839
87412	MYB18	AT2G03470.1	5.95373	6.44165	6.32243	6.20097	6.46637	6.07528	6.26767	5.82842
86376	MYB19	AT2G01060.1	5.95493	5.86377	5.72666	6.23474	6.03543	5.73327	5.9087	5.87514
84576	MYB20	AT5G29000.2	5.92159	6.05569	6.2716	6.28837	6.08875	6.64372	6.25979	6.32378
85843	MYB21	AT5G26660.1	5.63314	5.722	6.18556	5.95822	5.71186	5.80228	5.85214	6.087
85881	MYB22	AT5G65790.1	5.40685	4.79921	5.18516	5.27896	5.15063	5.20949	5.15624	5.16595
88757	MYB23	AT3G52250.1	5.41003	5.49801	5.48539	5.78032	5.80056	5.55049	5.47318	5.47581
84075	MYB24	AT4G37260.1	5.22471	5.39218	5.10322	5.13552	5.05449	5.10037	5.14121	5.45803
87594	MYB25	AT1G09710.1	4.58074	4.87522	4.94832	4.94317	5.03986	4.73699	4.80538	4.83579
Name	annotation	best hit	L	SB	MB	S	P	St	C	F
88691	ZHD1	AT1G75240.1	9.77766	9.24206	9.27895	9.94106	9.73302	10.0534	9.62965	9.71054
87079	ZHD2	AT4G24660.1	9.07517	9.07919	8.38554	6.65062	6.71478	6.46882	7.95601	6.58882
85538	ZHD3	AT2G02540.1	6.85437	7.43995	7.037	6.6869	6.6528	6.48039	7.2745	6.71158
87078	ZHD4	AT1G75240.1	5.18519	5.17644	5.02283	4.84037	5.05527	4.74319	4.89094	4.96129
Name	annotation	best hit	L	SB	MB	S	P	St	C	F
84727	WRKY1	AT1G62300.1	6.47848	6.27865	6.26585	6.42566	6.64096	6.85067	6.41501	6.54207
85796	WRKY2	AT2G23320.1	5.90301	5.56357	5.4745	5.91385	5.59516	5.66564	5.73556	5.8598
85832	WRKY3	AT4G22070.1	5.7791	5.58018	5.70944	5.90009	5.49114	5.67966	5.57631	5.58764
86780	WRKY4	AT5G49520.1	7.16449	6.82738	6.95762	7.72115	7.004	7.11059	7.57359	7.54988
88240	WRKY5	AT3G04670.1	5.98291	6.01111	5.75714	5.79973	5.7418	5.88405	5.84193	5.78737
88619	WRKY6	AT4G31550.1	5.2734	5.31229	5.30624	5.34094	5.31609	5.38986	5.51113	5.14091
Name	annotation	best hit	L	SB	MB	S	P	St	C	F
88893	AGO1-1	AT1G48410.1	9.93766	9.5548	9.62379	10.1602	9.95299	10.0695	9.83156	9.96789
85285	AGO1-2	AT1G48410.2	8.8144	10.1173	10.0829	8.19096	9.70421	9.12978	9.83766	9.41679
83958	AGO1-3	AT1G48410.1	6.65238	7.66114	7.75639	5.95735	7.14128	6.78651	7.25277	6.9928
87893	AGO1-4	AT1G48410.1	6.23346	7.29633	7.35103	5.9392	6.95922	6.34005	6.76444	6.54411
88075	AGO1-5	AT1G48410.1	5.55019	5.99449	5.84517	5.64994	5.8554	5.73453	6.02252	5.70123
Name	annotation	best hit	L	SB	MB	S	P	St	C	F
85181	PAZ-1	AT2G27040.1	9.78911	10.9462	10.5279	8.8912	9.97767	9.37287	10.8133	9.99703
83787	PAZ-2	AT2G32940.1	7.00232	7.33673	7.10231	6.3791	6.87855	6.51436	7.11798	6.93392
85745	PAZ-3	AT5G21150.1	6.11117	6.47266	6.18867	6.00046	6.16566	5.93145	6.31543	6.05504
83935	PAZ-4	AT2G27040.1	5.75287	6.33817	6.33409	5.21069	5.91546	5.57527	5.97393	5.87567
85989	PAZ-5	AT2G27040.1	5.67252	6.34364	5.86032	5.73958	5.85429	5.72492	5.78872	5.79369
Name	annotation	best hit	L	SB	MB	S	P	St	C	F
88452	ARF7	AT5G20730.1	7.45665	8.19932	7.74591	7.53318	7.43249	7.29843	7.48698	7.3991
89042	ARF9-1	AT4G23980.1	7.24277	8.08407	8.03996	6.73627	7.6128	6.83584	7.4688	7.3066
86366	ARF9-2	AT4G23980.1	5.8289	6.21688	5.94765	5.57481	6.00036	5.56304	5.99075	5.7836
84471	B3-1	AT5G62000.2	9.70658	10.167	9.84466	8.98745	9.47788	8.29639	10.1251	9.71739
85549	B3-2	AT5G62000.2	6.73235	6.60399	6.76342	6.61023	6.86277	6.83327	6.68062	6.82362
89812	B3-3	AT5G62000.2	6.66242	7.04712	7.16872	6.41852	6.9606	6.54918	6.76411	6.89531
