# Supplementary material for: Comparative transcriptomics among floral organs of the basal eudicot Eschscholzia californica as reference for floral evolutionary developmental studies
Source: Genome Biol. 2010 Oct 15;11(10):R101. doi: 10.1186/gb-2010-11-10-r101 (PMC3218657; doi:10.1186/gb-2010-11-10-r101)
Supplement: Additional file 9 — Probe design in the microarray and properties of E. californica probe sets designed by MODIT and other methods and primers used for RT-PCR experiments. This additional file contains probe design and orientation of the custom microarray, properties of probe sets and primers for RT-PCR. [file gb-2010-11-10-r101-S9.XLS]

## Sheet: poppy.gal.txt
ATF	1
6	10
Type=GenePix ArrayList V1.0
BlockCount=2
BlockType=0
Supplier=Agilent Technologies
Block1= 1000, 1000, 135, 101, 188.148148, 107, 211.666667
Block2= 1000, 32961.6667, 135, 101, 188.148148, 107, 211.666667
Block	Column	Row	Name	ID	RefNumber	ControlType	GeneName	TopHit	Description
1	1	1	BrightCorner	Pro25G_T10_Pro25G	10807	pos	BrightCorner	NA
1	2	1	BrightCorner	Pro25G_T10_Pro25G	10700	pos	BrightCorner	NA
1	3	1	3xSLv1	(-)3xSLv1	10593	neg	3xSLv1	NA
1	4	1	unigene83873_T_c_35	Eca_2174	10486	FALSE	unigene83873_T_c_35	NA	CcGGGAcCCGAAccGAAAGAcGAAAccGAcGccGcTTATTGGGCAATTGATGTATCGGCT
1	5	1	Unigene90025	Eca_9358	10379	FALSE	Unigene90025	NA	GTAGGACTTGCTCCGAACCTCTATAAATCTTGTGTGTCATTATTCTTCATTTGCTTCGTG
1	6	1	pso02_182054	Eca_654	10272	FALSE	pso02_182054	NA	TGGAGTGATGAGTTCTGTACCAAAGTTTTGAAGAATATTCATGATGCTTTACCTGAACAT
1	7	1	Unigene87151_394	Eca_5744	10165	FALSE	Unigene87151_394	NA	GCAGAAATGATGACAGAGGTATACTCAAAGGTTAGTGGAGAACCCCAGTATAGAAGTACC
1	8	1	pso02_182495	Eca_1008	10058	FALSE	pso02_182495	NA	CAAACAAGACAACAATCCATAATAGAGATACTGAGGGAAGTAACCCACAAAGATTCTTTG
1	9	1	pso02_182382	Eca_917	9951	FALSE	pso02_182382	NA	CACTTTAGGATGTTTACAAGATTGGAGGTATTGGAACTGTGCCAGTGGGACGTGTTGAAA
1	10	1	Unigene84891_432	Eca_3349	9844	FALSE	Unigene84891_432	NA	GCTACAACGTTAACTGGTTTGCATTTTGTCACCACAACCTTGATGACATTTGTTCTTAGG
1	11	1	unigene83873_G_c_49	Eca_2122	9737	FALSE	unigene83873_G_c_49	NA	CTcccATCCcAATTcAAAcATcAAATTcATcTTcTTTATTcccCAATTcATGTATCGGCT
1	12	1	Unigene88901	Eca_7895	9630	FALSE	Unigene88901	NA	CTTCACTCTCAACCTCAAATTGCTTCTTCTCCGATCGGTGAACATGGGAAAGACATGCAA
1	13	1	unigene90000_2nd_C_a_37	Eca_9044	9523	FALSE	unigene90000_2nd_C_a_37	NA	TCCTGATACTCCAACTAGAGATGATTTAGaTGATGaaTTGGAAGATGTAAATGAAGGAAA
1	14	1	Unigene83770	Eca_1784	9416	FALSE	Unigene83770	NA	CGAGACTAATGAAGTAGATTTATTTGGAACTATTGGTTTGACATTGGGCCTTTCTACGAA
1	15	1	unigene90000_2nd_C_t_36	Eca_9049	9309	FALSE	unigene90000_2nd_C_t_36	NA	TCCTGATACTCCAACTAGAGATGATTTAGtTGATGtCTTGGAAGATGTAAATGAAGGAAA
1	16	1	Unigene88270	Eca_7226	9202	FALSE	Unigene88270	NA	AATATAACGAACAATCAGATATATCGAACGGTAGGAAAGCCAGGTTGGAAGCTCAGCTGG
1	17	1	unigene87563_2nd_T_c_26	Eca_6231	9095	FALSE	unigene87563_2nd_T_c_26	NA	GAGAATATCGTATTATGATGGGCAAcGATATACGTATTCGCCGTGATCCTCTAGCAATGC
1	18	1	gi3146087_65	Eca_9446	8988	FALSE	gi3146087_65	NA	ATTTTGCCGGAAATATTAGCGTTAAAGGAGTTGAGTTGAGTCAAACACGGGCCGCAAGTG
1	19	1	Unigene83751_629	Eca_1764	8881	FALSE	Unigene83751_629	NA	TACAGTCGAGAATAACAAAACCTCTAACAGAGAAAAGGAGAAGTCGTTTTTGGCCAACCG
1	20	1	QC_Fusion	Pro25G_EQCP1_T5	8774	pos	QC_Fusion	NA	0
1	21	1	Unigene89076_147	Eca_8073	8667	FALSE	Unigene89076_147	NA	GCAAGCTCGGCCATGTATAGCAGCTCGGATCAGCTGCAAGGAGGGACGCGCACAAGAGCA
1	22	1	pso02_182662	Eca_1137	8560	FALSE	pso02_182662	NA	GATTCCGTAAGTATACTTGAAGAGGCGTCTTTCTGTGCTTGGGTGTTCAAGTTTCCGTGA
1	23	1	Unigene84150	Eca_2523	8453	FALSE	Unigene84150	NA	CCATTTCACGATGAAACAGACCACTATCTCATTTAATAGATTTGAACTGCATTCAGAAAG
1	24	1	HPPCgene84499_4	Eca_139	8346	FALSE	HPPCgene84499_4	NA	GCAACCGATTTGGCAACGAAACCCTAATTCTTTTCAATTCCAGTTTCTAAATTTCTGATT
1	25	1	unigene90000_C_g_12	Eca_9226	8239	FALSE	unigene90000_C_g_12	NA	TggTGATAgTggAACTAGAGATGATTTAGCTGATGCCTTGGAAGATGTAAATGAAGGAAA
1	26	1	Unigene85543_434	Eca_4057	8132	FALSE	Unigene85543_434	NA	TTTGATCCAGGACCCGTCTACATCTAGCATGTTGGAGAATTTGGCAAACCCACTACGCAA
1	27	1	Unigene87646_222	Eca_6566	8025	FALSE	Unigene87646_222	NA	TGAGGGAAGGGTGAAAAGAACCCCCATCGGGGAGTGAAATAGAACATGAAACCGTAAGCT
1	28	1	Unigene87968_359	Eca_6906	7918	FALSE	Unigene87968_359	NA	GGTGTATCTTTGGGGATTTATTGGCACGGAACATTTGAGGTTCTTATAACCAGCATTTTC
1	29	1	Unigene88671	Eca_7652	7811	FALSE	Unigene88671	NA	ATTCAATCGCACGTGACAGAAACATAATATGGGTATTGGTTGTATATTGCACATACATAC
1	30	1	Unigene83808_3end	Eca_1825	7704	FALSE	Unigene83808_3end	NA	TTTATCTCTCTCACCATCTTCTCGATAACTAAGTACAGAGTGTATGTACAAGAATGATGT
1	31	1	RCUnigene86948	Eca_1420	7597	FALSE	RCUnigene86948	NA	GAGAAAGTTGAAACCTCAATGGAAGAAGTGTTAAGTGACAGAGGAGTTGAGTCATTCCCG
1	32	1	r60_a104	r60_a104	7490	pos	r60_a104	NA	0
1	33	1	Unigene83909	Eca_2250	7383	FALSE	Unigene83909	NA	ACATGGCAACCACCAACATGACAACCATTTAGTTCATCAAACTCGGGTAGGTTCACAAAC
1	34	1	Unigene87086	Eca_5675	7276	FALSE	Unigene87086	NA	CACTGAACTGGAACCACTTGAAGAGACAGTTATTAAGAATCATTCACTAAGAGTTGTAAT
1	35	1	Unigene87118	Eca_5712	7169	FALSE	Unigene87118	NA	TGCGATGAATTCCAAGTTACAGCTAAAGACGTTGAGAAGATAATTGATTGGGAGAATACA
1	36	1	Unigene86533	Eca_5096	7062	FALSE	Unigene86533	NA	CATATCTGCGAAATTCGAGGAAGTTGGTGGTGTGGATCTGATAATCGTGTACAATTCGGG
1	37	1	unigene87563_3rd_C_t_49	Eca_6272	6955	FALSE	unigene87563_3rd_C_t_49	NA	GAGAATATCGTATTATGATGGGCAATGATATACGTATTCGttGTGATttTCTAGCAATGC
1	38	1	unigene87563_G_t_1	Eca_6415	6848	FALSE	unigene87563_G_t_1	NA	tAGAATATCGTATTATGATGGGCAATGATATACGTATTCGCCGTGATCCTCTAGCAATGC
1	39	1	Unigene84563	Eca_2997	6741	FALSE	Unigene84563	NA	AAGGAGAAGAGTAGGGAAAGTTGGTACATGGCATATATAATGGATACTAACGAGGAGGAG
1	40	1	Unigene88469_282	Eca_7442	6634	FALSE	Unigene88469_282	NA	AAATCACCAGGCTAGAAAGGTGTTCAGAAGGAAAGTGGTTTTCGCCGTTGATACAATGGA
1	41	1	Unigene87764_171	Eca_6691	6527	FALSE	Unigene87764_171	NA	ATTACCTCACTCTAACTTGTATACGGCTACAAACGGCATCAAAACACTCCCAATCCAGAG
1	42	1	HPPCgene85703_62	Eca_171	6420	FALSE	HPPCgene85703_62	NA	GCGTTCCTCGAAGTAGTTAAGACGAGAAGTTTACCATGGAAGGATTATGAGATGGATGCG
1	43	1	Unigene84583	Eca_3019	6313	FALSE	Unigene84583	NA	AGATTCGATCTTTGAATGGCCTAGATTTCATTTCGGAGCAAGTCCAACCTGAGCAATCTA
1	44	1	COR	COR_QC	6206	pos	COR	NA
1	45	1	unigene90000_A_c_14	Eca_9154	6099	FALSE	unigene90000_A_c_14	NA	TCCTGcTcCTCCccCTAGAGATGATTTAGCTGATGCCTTGGAAGATGTAAATGAAGGAAA
1	46	1	Unigene88830	Eca_7819	5992	FALSE	Unigene88830	NA	CAAATTCTTCGAAGGTCATAGTTCCATTCTTGTCGTAATCATACATTCTGATCATCTGCT
1	47	1	Unigene84581	Eca_3017	5885	FALSE	Unigene84581	NA	CCATTTCGAAGACCTTCAGTTGGTGAACACATAATCACTGGTAGTTATAATCCATCGGAA
1	48	1	Unigene85870	Eca_4396	5778	FALSE	Unigene85870	NA	TGATTGATCCTAAGGAACATCCAATGCTACTCGCAGAACCATCTTCTAGTACTGCCCAAC
1	49	1	UniGene86742_overlap31	Eca_5314	5671	FALSE	UniGene86742_overlap31	NA	CAGATCTAAACGCAGAAATCTAGCAGACCTAACTCGAGGACTTGAACAAACGACCTCTCA
1	50	1	Unigene86106	Eca_4650	5564	FALSE	Unigene86106	NA	AAGACTGGATTGATCGAAGCCATAATATTTGAGGTCAAAGACAGGGATAGGATTGGTGGT
1	51	1	unigene83873_3rd_A_t_46	Eca_1976	5457	FALSE	unigene83873_3rd_A_t_46	NA	CTGGGATCCGAATTGAAAGATGAAATTGATGTTGTTTATTGGGCttTTGATGTATCGGCT
1	52	1	Unigene88147	Eca_7092	5350	FALSE	Unigene88147	NA	GAATTTGGGACTTCTATCGGAACTGGTCTCGGGAGTAAGAGGTCTTTCAGTGAAGATGTT
1	53	1	pso02_182130	Eca_712	5243	FALSE	pso02_182130	NA	AATGAAGGATATAATGTGAAGAAATTGCACAAAACTCCACAGACAGACCCTCCACCAGAA
1	54	1	Unigene85829_417	Eca_4355	5136	FALSE	Unigene85829_417	NA	TGGAAACTTAGCTACATTACTCCAAGAAGCATCACATCAAGACGGGCACGTCTTAAATTG
1	55	1	Unigene88699_163	Eca_7681	5029	FALSE	Unigene88699_163	NA	TCTTTCCTGTACTTTGATTTTAGTGACAGTTTGTATTTCTGGGTTTTGATTAATTTTCAG
1	56	1	Unigene83580	Eca_1567	4922	FALSE	Unigene83580	NA	ATATCTGCTTCGAAATGGCTAAGAAATCGACGAAACAGTCCACGTTATCCGGTTATCTAT
1	57	1	Unigene87466	Eca_6078	4815	FALSE	Unigene87466	NA	AACAGATGAAACAATTTCGGAAGTCGATCTACCTTGTAAAGCTACTCGATACCCTGAATC
1	58	1	Unigene84912	Eca_3373	4708	FALSE	Unigene84912	NA	AAGAGGTATTTGGAGGATGTGTTAGCTCACAAACAAGCCATTCCTTTCCGACGTTTCTGT
1	59	1	Unigene84625	Eca_3068	4601	FALSE	Unigene84625	NA	AAGGTTGATGGCAAGAACAGGCAAGTGAAAGCAAAGCAAGTTACATTCCACAGGAAGAAG
1	60	1	HPPCgene86668_249	Eca_200	4494	FALSE	HPPCgene86668_249	NA	TTTGGAGCCCAAATCTGTATTGATGGATGAGCAGGGGAAGAAGTTCAAGGATAGTGAGAC
1	61	1	QC_Fusion	EQCP1_Pro25G_T5	4387	pos	QC_Fusion	NA	0
1	62	1	Unigene86341	Eca_4894	4280	FALSE	Unigene86341	NA	TTCTTATTAGGGTTCTATATAAACACTCTTAGGGCAGAGAATAAGGTGTGGAATTTCTCT
1	63	1	Unigene84052	Eca_2415	4173	FALSE	Unigene84052	NA	TATTAGGTCGATTGGTCGTTTGTCTTAGCCAGCTCTGCTTTCCTCTTATTGGAGACCACT
1	64	1	HPPCgene85347_46	Eca_166	4066	FALSE	HPPCgene85347_46	NA	GACGGCTTTAACAATCAAACCAAAATTCTCACAATCACTAAATAATCTGGGTGTTGTCTA
1	65	1	Unigene87726	Eca_6651	3959	FALSE	Unigene87726	NA	ACAGATAGCAAATACATAGACGGAATGAGGTTCCTACTTCTTAATAATTGCTCTATCCAT
1	66	1	unigene90000_T_c_48	Eca_9314	3852	FALSE	unigene90000_T_c_48	NA	cCCcGAcACcCCAACcAGAGAcGAcccAGCcGAcGCCccGGAAGAcGcAAATGAAGGAAA
1	67	1	Unigene83734	Eca_1745	3745	FALSE	Unigene83734	NA	CCAGTTTGGTTTGATGACTAATCCTCATATTGGCAATACAGGAGTTAACATTGATGATGA
1	68	1	Unigene86062_47	Eca_4606	3638	FALSE	Unigene86062_47	NA	TACTATCAGTCTAAGAAAGGGAAACACTCGTCTTCCTCCAGAAGTGAACAGAGTTCTCTA
1	69	1	Unigene90017_432	Eca_9350	3531	FALSE	Unigene90017_432	NA	TCATTTCTTGTCCTAATCTTTTGGAGCCTTCAAATAGACAACCTTTATATTCCCACAGGA
1	70	1	UniGene84807_overlap48	Eca_3261	3424	FALSE	UniGene84807_overlap48	NA	GATCAAGGAAACAGAACTACTCCATCTTATGTTGCTTTCACTGATTCCGAGCGTTTGATC
1	71	1	C1	C1_QC	3317	pos	C1	NA
1	72	1	Unigene84495	Eca_2918	3210	FALSE	Unigene84495	NA	GACAAATTGTGATTGTTCATGGCAGTGGTGGAATTGATTCTGTCCAATTCGAGTATTTCG
1	73	1	Unigene87239_54	Eca_5839	3103	FALSE	Unigene87239_54	NA	AATTGTTACCCCAACTTATACTCGTCCATTTCAAGCCTATTATTTGAATCGTCTAGCTCA
1	74	1	Unigene85167_385	Eca_3647	2996	FALSE	Unigene85167_385	NA	GAAGCCGTTAAAGGACTTCAGGACACTCCAAACGCATTACAAGAGGAAACATGGGATCAA
1	75	1	Unigene88095	Eca_7038	2889	FALSE	Unigene88095	NA	AATTGGGTCACACAATTCATTACCATTTCTATGCAAAGCTTTCTCTGTGAACTCACAAAC
1	76	1	Unigene84538	Eca_2970	2782	FALSE	Unigene84538	NA	CAATACATTGATGAAGTCTGGAATGATAAGTCTCCTTTGTTGCCTTCTGATCCTTACCAG
1	77	1	rps3_591	Eca_1551	2675	FALSE	rps3_591	NA	ACAGTTCGAACTATTTATGGGGCATTAGGAATCAAAATTTGGATATTTGCAGGCGAGGAA
1	78	1	Unigene84582_79	Eca_3018	2568	FALSE	Unigene84582_79	NA	AAGTGTTAACATGGACTCGATATATCAAGGAGGGGCAACCGCATAGGGTTGATTGGCCTG
1	79	1	pso02_182284	Eca_844	2461	FALSE	pso02_182284	NA	ACTGTAGAAGTGTCATTTATCACATTCTTGATACATTAATTTCTGTCACTGCCATTCTGC
1	80	1	Unigene89109	Eca_8106	2354	FALSE	Unigene89109	NA	CCGAGCAGCAAATCTCTCTTAGTTTCTCTAGCGATACAGTCTCCCAAGTTCTAACTGGAA
1	81	1	pso02_182407	Eca_936	2247	FALSE	pso02_182407	NA	AAGGAGTACTTTTAAAGAGATGATTTCATCAGTGTGCTCTTTGGATTCTGTAACAGGACC
1	82	1	3xSLv1	(-)3xSLv1	2140	neg	3xSLv1	NA
1	83	1	Unigene86645_254	Eca_5212	2033	FALSE	Unigene86645_254	NA	AATGATTGAGGCAGTTAAAGTTTTTGATTCGATGGTACATAAGGGGAATGAGCCCGACGT
1	84	1	Unigene84633	Eca_3077	1926	FALSE	Unigene84633	NA	AAAGTCTTACCCAACTGTGAGTGCTGATTACGAGAAGGAAATTGAGAAAGCTAGGAAGAA
1	85	1	HPPCgene87518_429	Eca_234	1819	FALSE	HPPCgene87518_429	NA	ACCAAGGATGAGGTGGTAGTGATTGGGGTTAACAACTTGTCTGGGTTTGTAAAGATAGAT
1	86	1	Unigene89460	Eca_8476	1712	FALSE	Unigene89460	NA	AACTTCGAATGGCTATCAGGTTACACTTCAAGGGTCGGTATCGTGTATGTCGACTACAAG
1	87	1	Unigene89743	Eca_8766	1605	FALSE	Unigene89743	NA	CAATTCCAGTTATCGTTATCGCCGCCATAGTCTTAGTCCATCTCCGATTGATAATAACCG
1	88	1	Unigene85486_471	Eca_3995	1498	FALSE	Unigene85486_471	NA	GGAAATGTACTTTTGGTGACTATTGAAGGTGTTGGAGCACGGGATGTTAGCATTGATGTT
1	89	1	RCUnigene86092	Eca_1383	1391	FALSE	RCUnigene86092	NA	TGAGGTAGGAAATGTGGAATTCATGTAGTTCATCTGTGTTATCAGTAGATTTGTTTCATC
1	90	1	Unigene87949	Eca_6885	1284	FALSE	Unigene87949	NA	TCTCTCTTTCTAGCTAGTTCTTGTAATCTCACTCTTGAAGTTGGAGATAACGGCTCACCC
1	91	1	pso02_182637	Eca_1119	1177	FALSE	pso02_182637	NA	TCACCATGCGGACCGTGGGTATATAATGTTAACATACTGGATACCAAATGATGAACCATG
1	92	1	Unigene86837	Eca_5413	1070	FALSE	Unigene86837	NA	CAGTAGAGATGGTCAAGATCTTATTTGGGCTGATTATGGACCTCATTATGTTAAAGTTAG
1	93	1	r60_a107	r60_a107	963	pos	r60_a107	NA	0
1	94	1	HPPCgene85986_482	Eca_179	856	FALSE	HPPCgene85986_482	NA	ATACTTTCTGATATGGGTCAGGGCTTAGGATTAAGGGATGGAGTAATCGACGGTGCTATC
1	95	1	Unigene89482	Eca_8497	749	FALSE	Unigene89482	NA	AAAGACACATTAAGACAACTTAGCATGAAGAACCAAACCATGACTCGTAGTGGGTTAAGG
1	96	1	HPPCgene84255_391	Eca_121	642	FALSE	HPPCgene84255_391	NA	AGAATAGTAAGATTGTTGCTACTCATACTGACAGTCCCGATGTCCTAATTTGGGATGTTG
1	97	1	UniGene84456_overlap41	Eca_2879	535	FALSE	UniGene84456_overlap41	NA	AAAGAAAGATGAGCCAGCCATCTCTTCTAGTGAGTCGAAATAAGTGGAGTAATCTAACTC
1	98	1	Unigene86637	Eca_5204	428	FALSE	Unigene86637	NA	GTCTTCATCGTAAGTACTTTCTGAGAACCAAGAACTGATAATGCCCTGAGATAGTTCACT
1	99	1	Unigene86119_341	Eca_4664	321	FALSE	Unigene86119_341	NA	AACCAGTTTATGCAAAATCCTGCTATTTCACAGATAATGCAGAGCCTACTCTCGCACCCT
1	100	1	3xSLv1	(-)3xSLv1	214	neg	3xSLv1	NA
1	101	1	BrightCorner	Pro25G_T10_Pro25G	107	pos	BrightCorner	NA
1	1	2	BrightCorner	Pro25G_T10_Pro25G	10806	pos	BrightCorner	NA
1	2	2	BrightCorner	Pro25G_T10_Pro25G	10699	pos	BrightCorner	NA
1	3	2	3xSLv1	(-)3xSLv1	10592	neg	3xSLv1	NA
1	4	2	HPPCgene84433_459	Eca_128	10485	FALSE	HPPCgene84433_459	NA	ATTCAGTCATTCCAGCAGTCGAAATTGAACCACCTGGATGCTCGTTTAACCCTTCATTTG
1	5	2	HPPCgene89570_39	Eca_310	10378	FALSE	HPPCgene89570_39	NA	ACCAGATTTTGAACTCGGACGAACACTCTAATTTTCTTCGAAAACATAACAGGGATCCAG
1	6	2	Unigene88697	Eca_7679	10271	FALSE	Unigene88697	NA	TTGAAGAAGAGAAAGTAAGAAATAAACTTGGTGAAGATTAGCCGATTCGAGCGTTCAAGG
1	7	2	Unigene84744_88	Eca_3193	10164	FALSE	Unigene84744_88	NA	ACATGGCCACTTCTGTTTCTGTAAGATTCTTTCTAGTCTCTTTACTAGCTACCACTGTCT
1	8	2	pso02_182820	Eca_1251	10057	FALSE	pso02_182820	NA	ATGTTTCCACTTACCAAATGTGTGTCCTAATGCTGTTTAACAATGCTGATCGACTGAGCT
1	9	2	Unigene87662	Eca_6583	9950	FALSE	Unigene87662	NA	TCTTGACTATTTATGTATCAATTGGTGCCCTAATTGGTCTGTTCTTACCCATTGCTTACA
1	10	2	pso02_182365	Eca_904	9843	FALSE	pso02_182365	NA	TTGGATGTTGTGGCTCTATGGTTGAATCTATTCGGGACTCTTTTGAGCAAGACCGTCGTG
1	11	2	Unigene84786_769	Eca_3236	9736	FALSE	Unigene84786_769	NA	GTTAACACTTCAGCGATTTGACACCCATTCCAAAACAAATGAGCAAACTGTCCAGGAAAT
1	12	2	RCUnigene87335	Eca_1436	9629	FALSE	RCUnigene87335	NA	TCTCCTCTCCTAACTCCGTTTCTGAACTGATTAATCATACAAGTGTTTCTTATTATGTAC
1	13	2	Unigene88162	Eca_7108	9522	FALSE	Unigene88162	NA	TTCTAATCTTGCTCTGTTTCTTCACTTCTTTCTTACTCAGCAATGCCTATCCATCTTCCC
1	14	2	HPPCgene85347_46	Eca_166	9415	FALSE	HPPCgene85347_46	NA	GACGGCTTTAACAATCAAACCAAAATTCTCACAATCACTAAATAATCTGGGTGTTGTCTA
1	15	2	Unigene84717_341	Eca_3164	9308	FALSE	Unigene84717_341	NA	GGGGATTATGATGTGGTTAACCCAAAACCAGGAACTCTTAGATATGCTGTCATACAAGAT
1	16	2	Unigene90078_139	Eca_9414	9201	FALSE	Unigene90078_139	NA	TTTTTGTTTACGTATTCATGAAAACCTGCTCGCCAGATTGGGTGCTTCATCCGATTCCAG
1	17	2	gi2325041_202	Eca_9449	9094	FALSE	gi2325041_202	NA
1	18	2	Unigene89350_21	Eca_8360	8987	FALSE	Unigene89350_21	NA	TGAAACTATTTCCCTCCTCAAACCCACCAACCATACCATCTTCCTCTAACCTAAAAACCC
1	19	2	Unigene89558	Eca_8579	8880	FALSE	Unigene89558	NA	GTAGCTGCCGAAACCTCAAACATCTCTTCCTAAACTTCACAATCAAGATGCCGAAGAGAA
1	20	2	Unigene89871_174	Eca_8897	8773	FALSE	Unigene89871_174	NA	CTATCACCAGATGGATGAAAAACAGCGACATGACTATACACCAAGCTACCACCATAATCA
1	21	2	Unigene88691	Eca_7673	8666	FALSE	Unigene88691	NA	ACTCTATCATTTCCTCTTCTTTCTCGTATACGCTATCTCTTTGAATACTCACATTACTAG
1	22	2	Unigene89239_183	Eca_8247	8559	FALSE	Unigene89239_183	NA	TTCGATAGTCCCTGGAGGATCCAAATGTCTTGGCTTCGGTCAACCTAAAAGTGAAACCTA
1	23	2	Unigene85536	Eca_4048	8452	FALSE	Unigene85536	NA	TGAGAATCCTGGCAGCTCATCTAAGACTTCCGTAGAGTATGATTCAGTTTCCAACAATGG
1	24	2	Unigene85474	Eca_3983	8345	FALSE	Unigene85474	NA	TCTCTGCTTTCACCTTCCATAATGATCTAGAGACAATCAATTTCTTTGCTGGCAATATCG
1	25	2	gi3202695_38	Eca_9447	8238	FALSE	gi3202695_38	NA
1	26	2	unigene83873_T_a_53	Eca_2161	8131	FALSE	unigene83873_T_a_53	NA	CaGGGAaCCGAAaaGAAAGAaGAAAaaGAaGaaGaaaAaaGGGCAAaaGAaGaATCGGCT
1	27	2	Unigene88631	Eca_7611	8024	FALSE	Unigene88631	NA	ATAAATATGACCTTTCCTGCATTGCCATGTGATGTTCTAAGTGTGGACGCAATCGATATG
1	28	2	3xSLv1	(-)3xSLv1	7917	neg	3xSLv1	NA
1	29	2	HPPCgene85347_380	Eca_164	7810	FALSE	HPPCgene85347_380	NA	GGTTATTTCCACAGTTCACATCATGGGACAATCCAAAAGATCCGGATCGACCGCTGGTTG
1	30	2	Unigene85761_70	Eca_4283	7703	FALSE	Unigene85761_70	NA	GATCGATATGGGAGTAAAAAGATCTGCTCGCCAAGGGCAAAGTGATGCGTATGCTGCCGT
1	31	2	pso02_181903	Eca_525	7596	FALSE	pso02_181903	NA	GGTTTAAAGTTGTGAAGGTCTCAGGAGTGTCCCTGTTGGCTTTGTTCAAGGAGAAGAAGG
1	32	2	unigene83873_G_c_34	Eca_2117	7489	FALSE	unigene83873_G_c_34	NA	CTcccATCCcAATTcAAAcATcAAATTcATcTTcTTTATTGGGCAATTGATGTATCGGCT
1	33	2	gi2325041_202	Eca_9449	7382	FALSE	gi2325041_202	NA
1	34	2	QC_Fusion	EQCP1_Pro25G_T5	7275	pos	QC_Fusion	NA	0
1	35	2	Unigene86473	Eca_5033	7168	FALSE	Unigene86473	NA	TTGAAACATGGGCTTTCTCTATGGTGTCCTCAATCTTCCTTTGTAAATCGAATTCCTTCT
1	36	2	Pro25G_B28_D_7	Pro25G_B28_D_7	7061	pos	Pro25G_B28_D_7	NA	0
1	37	2	Unigene87736	Eca_6662	6954	FALSE	Unigene87736	NA	AAGTCATATCATTTATAGGCAGATTCTTCGCACAAGACGCCCTTTCATCGCGCACGTAAC
1	38	2	pso02_182274	Eca_835	6847	FALSE	pso02_182274	NA	GCTTCCACTCGTAGAAGAACGTATCCTACCGCCACACCAAATAGAGTCAAACCGCACATG
1	39	2	r60_1	r60_1	6740	pos	r60_1	NA	0
1	40	2	HPPCgene88598_135	Eca_287	6633	FALSE	HPPCgene88598_135	NA	AGCACCGAGACCACCATTTGATGATCTCATCAGGAGGCTGGTTTGTTTGCGTAGCCAAGA
1	41	2	gi2325041_202	Eca_9449	6526	FALSE	gi2325041_202	NA
1	42	2	Unigene84374	Eca_2784	6419	FALSE	Unigene84374	NA	TCTCCCTATCTCCATAACAAACCTTACTAACTAGCTATCTACCTCTTCACCTTCTCTCTC
1	43	2	Unigene90075	Eca_9410	6312	FALSE	Unigene90075	NA	CGAACTTCGGTATTTGTAAGTTGTTAAGGTGTGTTGGTGGTGTTAGATTGACTATAGTTT
1	44	2	pso02_182395	Eca_929	6205	FALSE	pso02_182395	NA	GAAATTCGCTGCTGAAGAATTCAAAGTTCCACCACAAACTAGTGCTATTATCACCAATGA
1	45	2	pso02_182868	Eca_1289	6098	FALSE	pso02_182868	NA	TTCAGACATATCTACCTTATCATCATCCCCTACACCGTTCTCTTACAGTATCCGTTGGGA
1	46	2	UniGene88765_overlap30	Eca_7752	5991	FALSE	UniGene88765_overlap30	NA	GATGATTCCGCGCAATTGTCCCAGATCGAGACAGAGAAACTTCTAGCTCATCTAGTGGAG
1	47	2	Unigene89838_209	Eca_8864	5884	FALSE	Unigene89838_209	NA	TATAGCTAGGTTGATGAGAGATAAGCAAACCAGAGAACTCGTTGCCGGTAAATACATCGA
1	48	2	Unigene89209	Eca_8214	5777	FALSE	Unigene89209	NA	TTGGATGGATATCTACACACCAGTTTATGAGCAGATGAAGATTGATATCCGTATGAATCT
1	49	2	gi2325041_202	Eca_9449	5670	FALSE	gi2325041_202	NA
1	50	2	UniGene89827_overlap33	Eca_8852	5563	FALSE	UniGene89827_overlap33	NA	GCTTTGATTTGTACTATGGATTGGTTATGTACAACGGGAATGCAACAGGACAGATAGAGA
1	51	2	unigene87563_C_g_48	Eca_6370	5456	FALSE	unigene87563_C_g_48	NA	GAGAATATgGTATTATGATGGGgAATGATATAgGTATTgGggGTGATgCTCTAGCAATGC
1	52	2	Unigene84047_151	Eca_2407	5349	FALSE	Unigene84047_151	NA	TTGTTTGTGCCGAACACGGCATCGACGGCACCGGAAGTTATGAAGGTGATTCTGAACTTC
1	53	2	Unigene86232	Eca_4781	5242	FALSE	Unigene86232	NA	GATGCTTAATTGACTATCATGGCTGGACAAATTGAAGAACCACCTTCGTTTGAGTCAAGT
1	54	2	Unigene89811	Eca_8836	5135	FALSE	Unigene89811	NA	TCATGGACTTGGGTTATTCTTCTATTATTCTCATCATTCTTTGTGGCACGATACCTATCT
1	55	2	3xSLv1	(-)3xSLv1	5028	neg	3xSLv1	NA
1	56	2	Unigene86093_82	Eca_4636	4921	FALSE	Unigene86093_82	NA	AAGAACTTTTGCGCCAAAGCGATAACCGCACTTGTGCAGACTGTGGTGCACCCGATCCTA
1	57	2	gi2325041_202	Eca_9449	4814	FALSE	gi2325041_202	NA
1	58	2	HPPCgene84255_301	Eca_119	4707	FALSE	HPPCgene84255_301	NA	AGTTCAATGAGGAAGCACGTTCTCCTTTTGTGAAGAAGTTCAAAACAATTATTCATCCTG
1	59	2	unigene87563_T_a_19	Eca_6433	4600	FALSE	unigene87563_T_a_19	NA	GAGAAaAaCGaAaaAaGAaGGGCAATGATATACGTATTCGCCGTGATCCTCTAGCAATGC
1	60	2	Unigene89267_169	Eca_8276	4493	FALSE	Unigene89267_169	NA	TTGGCAAGGTCTTGCAAACTTATACTCAAGCCTTTCACATTGGAGGGATGCTGAGATATG
1	61	2	Unigene89499	Eca_8515	4386	FALSE	Unigene89499	NA	GTTGTTGGTGTTGTTAGTGATGCTGAAATTATAGCTAATAAAGGCCTCCTGTTACTCCTC
1	62	2	unigene83873_2nd_T_g_40	Eca_1966	4279	FALSE	unigene83873_2nd_T_g_40	NA	CTGGGATCCGAATTGAAAGAgGAAAggGAgGggGgggAggGGGCAATTGATGTATCGGCT
1	63	2	Unigene84432_71	Eca_2846	4172	FALSE	Unigene84432_71	NA	CTGGGCTTCAGAATTTGGAGGATATAGTTGTGAGGTAGAAATATGGGGTTATCTTTCACG
1	64	2	gi3146087_65	Eca_9446	4065	FALSE	gi3146087_65	NA	ATTTTGCCGGAAATATTAGCGTTAAAGGAGTTGAGTTGAGTCAAACACGGGCCGCAAGTG
1	65	2	gi3202695_38	Eca_9447	3958	FALSE	gi3202695_38	NA
1	66	2	unigene83873_A_t_25	Eca_2067	3851	FALSE	unigene83873_A_t_25	NA	CTGGGtTCCGttTTGtttGtTGtttTTGATGTTGTTTATTGGGCAATTGATGTATCGGCT
1	67	2	unigene83873_3rd_C_a_44	Eca_1979	3744	FALSE	unigene83873_3rd_C_a_44	NA	CTGGGATCCGAATTGAAAGATGAAATTGATGTTGTTTATTGGGaAATTGATGTATCGGCT
1	68	2	Unigene85751	Eca_4273	3637	FALSE	Unigene85751	NA	CCACTTAAGGAGCATCGAGAGTGAAGATGGTGATATTATTGACTGCGGTGATATCTACAA
1	69	2	Unigene90044_145	Eca_9377	3530	FALSE	Unigene90044_145	NA	TTACTCGGAGAACTTCTTATACATGCTAGATTCACTAGGCGACAGGTCTTATAAGCCCAA
1	70	2	3xSLv1	(-)3xSLv1	3423	neg	3xSLv1	NA
1	71	2	Unigene87220	Eca_5817	3316	FALSE	Unigene87220	NA	ATGTATGGATATTATTGTACAGGATATGAATCACCTGGAGAATGGAATGACCACAGTAGG
1	72	2	Unigene88321_86	Eca_7281	3209	FALSE	Unigene88321_86	NA	AATTAACAGCTTCCTCAATATCCTACACCAAATTTACATCATCTACTGCACAAAATTTCC
1	73	2	COR	COR_QC	3102	pos	COR	NA
1	74	2	Unigene86401	Eca_4957	2995	FALSE	Unigene86401	NA	TCAACAATCTTCATAAGAAGTCTCCCTACAGTATTTCATGCTGGCTGATAGATGGTAACA
1	75	2	Unigene84613_708	Eca_3051	2888	FALSE	Unigene84613_708	NA	AGAGTTTGTGGTACTATCGACATTGAGAAAGCTCTAACCGAGGGTGTGAAAGCATTTGAA
1	76	2	unigene90000_2nd_A_c_33	Eca_9033	2781	FALSE	unigene90000_2nd_A_c_33	NA	TCCTGATACTCCAACTAGAGcTGcTTTcGCTGcTGCCTTGGAAGATGTAAATGAAGGAAA
1	77	2	Unigene84368	Eca_2778	2674	FALSE	Unigene84368	NA	TTCTTCTCGTGCTGTGGAGATTGAAGAACCAGCTGATCATGGAGTAATTGCTCTTAGACA
1	78	2	Unigene86796	Eca_5370	2567	FALSE	Unigene86796	NA	TCCAAGTCCATTTGGGTCTATACCAAGCCCTTCTAGTTACACACCGAGTCCATATGGATT
1	79	2	UniGene84192_overlap33	Eca_2571	2460	FALSE	UniGene84192_overlap33	NA	ATCAAAGCGGCTAACGTGGAATGTGAATCGTACTGGCCAAGTCTATTTGCTAAGTTGGTG
1	80	2	RCUnigene86509_118_2nd	Eca_1406	2353	FALSE	RCUnigene86509_118_2nd	NA	AGAGTCTCATGACTGATTTGGTGTCCGAGTTCCATCAGTATCAGGATGCATCTCCTGATG
1	81	2	gi3134220_10	Eca_9448	2246	FALSE	gi3134220_10	NA
1	82	2	pso02_182884	Eca_1304	2139	FALSE	pso02_182884	NA	GCGCACTGTGCCTAACATCAGTTAAGAACGAGGACAAGATGGACTTTAGCAAGATTGTAG
1	83	2	UniGene84439_overlap39	Eca_2855	2032	FALSE	UniGene84439_overlap39	NA	ATGAGATGATCCGAGAAGCTGATGTCGATGGAGATGGACAAATCAACTACGAGGAAGTCG
1	84	2	Unigene87143	Eca_5736	1925	FALSE	Unigene87143	NA	TCCATAATTTACCTTGTCCACAACAACGTTCAATTCGCTACCCTTACTTATGTGGATACG
1	85	2	atpA_3end	Eca_30	1818	FALSE	atpA_3end	NA	TAAACCTCAGTTCCAAGAAATAATATCTTCTACCAAGACATTCACCGAAGAAGCAGAAGT
1	86	2	pso02_181786	Eca_418	1711	FALSE	pso02_181786	NA	TAAAGAAGGGTGTTACGATAAGGAGATCAAAGAACCTTCGTAAGATGAAAGCCGTCGAGA
1	87	2	RCUnigene85748_161	Eca_1370	1604	FALSE	RCUnigene85748_161	NA	GGGTGTTGTGGGTCAGGGAGCATTGAATTGAGCTATTTATGCCATCGATCCAATCCATTT
1	88	2	HPPCgene89669_303	Eca_321	1497	FALSE	HPPCgene89669_303	NA	TATGTGCAATCCGCCATTTTTTGAGAGCATGGAAGAGGCTGGACTAAACCCCAAAACGTC
1	89	2	gi2325041_202	Eca_9449	1390	FALSE	gi2325041_202	NA
1	90	2	HPPCgene85986_477	Eca_178	1283	FALSE	HPPCgene85986_477	NA	TCTGATACTTTCTGATATGGGTCAGGGCTTAGGATTAAGGGATGGAGTAATCGACGGTGC
1	91	2	Unigene85560_160	Eca_4075	1176	FALSE	Unigene85560_160	NA	GTGTATCCGAGAGCATCTGGTACGGCGAAGACAGACCAAAGTATTTGGGCCCATTTTCAG
1	92	2	Unigene88879	Eca_7872	1069	FALSE	Unigene88879	NA	TTATTTCATACTCGTCCAGCAAACAAAGTATTGATCTTGGTTTATTAACTCCTGCTCGCG
1	93	2	Unigene88117	Eca_7061	962	FALSE	Unigene88117	NA	ACCCTACAGAGAACTTCCATATCTACCAACATCAAAGAGCGACTTGATTTCTCTTGTGCT
1	94	2	clpP	Eca_76	855	FALSE	clpP	NA	AAATTACCAAACGTATAGCATTCCCTCACGCTAGGGTAATGATCCACCAACCTGCTAGTT
1	95	2	Unigene89040_159	Eca_8035	748	FALSE	Unigene89040_159	NA	TAGATTCTGTTAATCCTCTCCCTAGAACCAATCCAACTTATGAAGCAGCTACTGAGACCA
1	96	2	Unigene87601_124	Eca_6519	641	FALSE	Unigene87601_124	NA	CCCATATTCCAAATTACTATTCATTCGATCTCAAGCTACAGAGGTTGAAGCTCAACAAGT
1	97	2	gi3134220_10	Eca_9448	534	FALSE	gi3134220_10	NA
1	98	2	Unigene85640	Eca_4161	427	FALSE	Unigene85640	NA	AACAAACCTCAGAGATTCTACGGATGTATGTAGATGTCCTGCTGTCAGTTCTTATGAAGA
1	99	2	Unigene86610	Eca_5178	320	FALSE	Unigene86610	NA	AGCGCCCTAATGATGGATCTGTAGTCAAAGTGAAATTAACTGGTAAGTTGCAAGATGGAA
1	100	2	3xSLv1	(-)3xSLv1	213	neg	3xSLv1	NA
1	101	2	BrightCorner	Pro25G_T10_Pro25G	106	pos	BrightCorner	NA
1	1	3	3xSLv1	(-)3xSLv1	10805	neg	3xSLv1	NA
1	2	3	3xSLv1	(-)3xSLv1	10698	neg	3xSLv1	NA
1	3	3	3xSLv1	(-)3xSLv1	10591	neg	3xSLv1	NA
1	4	3	HPPCgene85050_139	Eca_149	10484	FALSE	HPPCgene85050_139	NA	TAGAGCTTCAAAAGTTATTTTTGCTCTCTAAAATCACCATGACGGAGAGGATACCTACAC
1	5	3	Unigene85670	Eca_4189	10377	FALSE	Unigene85670	NA	CTTCTCAGATCTCTAAGGCGTCAATCTTCATCATCTGTTTCTGCTTATAGATGTCTTACT
1	6	3	Unigene89364	Eca_8375	10270	FALSE	Unigene89364	NA	ACCAGTATAACTCACGGACTCTGGGCACATAGTATGACAGTTTATGATTACCAAGATCTT
1	7	3	UniGene85166_overlap49	Eca_3646	10163	FALSE	UniGene85166_overlap49	NA	CTTGATGTTGTTCGTAAAGAAGCTGAGAACTGTGATTGCCTCCAAGGTTTCCAGGTATGC
1	8	3	Unigene85780	Eca_4305	10056	FALSE	Unigene85780	NA	CAATTGACTGTTTGGAGTGGAGGGAGAAAGGCCAAGAAGTTGAAACCAGTAAAGCGAATG
1	9	3	HPPCgene84433_749	Eca_130	9949	FALSE	HPPCgene84433_749	NA	GTGACTAGGGTGGAGCAGAACCGGAGAGCTAGACGCAAGGAACATCTGAAGGCAGAAGCA
1	10	3	Unigene88745	Eca_7731	9842	FALSE	Unigene88745	NA	AATGGCTGTTGATGATCTTAGATCTCTTCTTTCTGATGTTGATTCTCTCAAATCTTCATG
1	11	3	Unigene84572	Eca_3007	9735	FALSE	Unigene84572	NA	TTAGAAGTTCAAACAGCAATACCCATTCTAAAGAAAGCCTATGGTGAAAGCATGCGTAAA
1	12	3	Unigene88275_98	Eca_7231	9628	FALSE	Unigene88275_98	NA	TTCTCAACCAAACCCAAGTTTATTTTACTCTTCTACTACAACTCCATTACTACAAGGAGA
1	13	3	Unigene84265_65	Eca_2658	9521	FALSE	Unigene84265_65	NA	CTCTAATCGATTATTTGATAAGTTTTTCGGCGGATTTTGAGGAGTTTTATCAAAACCAGA
1	14	3	Unigene89522_284	Eca_8541	9414	FALSE	Unigene89522_284	NA	CCAGTCAATTCTGATTGTCTCTTCGGTTGTAGGTATATTTGTGGGGGTTCACTACATTTG
1	15	3	UniGene85577_overlap44	Eca_4095	9307	FALSE	UniGene85577_overlap44	NA	CAGAGAAACATAATGGAATTGCAGAGTTGCTTGAGATTCTCGGCAGTATAATCAATGGGT
1	16	3	Unigene86860_87	Eca_5436	9200	FALSE	Unigene86860_87	NA	CTCTTCTTCACTATGAGTAACAACAAGGATCAGTTTAATATGGCGGATCTTGAATCTTCT
1	17	3	Unigene86692	Eca_5264	9093	FALSE	Unigene86692	NA	ATGATGAAATTGATCTACTAATAGTCCCTCCAACCTTGTTCTTCTTTAAGCAAGACAAAC
1	18	3	pso02_181782_part1	Eca_416	8986	FALSE	pso02_181782_part1	NA	TTAGTCGGTGAGACGGTCATGGTTAACCCACTAGCAGGAAATAGTAGCCAAGTGTGTAGC
1	19	3	Unigene84937	Eca_3402	8879	FALSE	Unigene84937	NA	TATTTCATGATCAAAGCGACTCTCGATCTAGATACTCGTTTCGTTAAGAGATACTAATCT
1	20	3	Unigene88489_339	Eca_7463	8772	FALSE	Unigene88489_339	NA	TTCTAGTCAACAAATTTACACCCGAGCCACCAACACCTAGATCAAACTTAGTGGTTGTTT
1	21	3	unigene90000_T_c_52	Eca_9315	8665	FALSE	unigene90000_T_c_52	NA	cCCcGAcACcCCAACcAGAGAcGAcccAGCcGAcGCCccGGAAGAcGcAAAcGAAGGAAA
1	22	3	HPPCgene84806_234	Eca_141	8558	FALSE	HPPCgene84806_234	NA	TTGGTCTTTACGCTGAGCAGATTTCTGGCACCTCTTTCACTGCCCCTCGAAACCTTAATA
1	23	3	Pro25G_B7_D_7	Pro25G_B7_D_7	8451	pos	Pro25G_B7_D_7	NA	0
1	24	3	RCUnigene87168	Eca_1428	8344	FALSE	RCUnigene87168	NA	GAGACCAACCATTGAAACTGTGATTCAAGAACTTAACATCTCTGCTTGTTAACTATATCT
1	25	3	gi3146087_65	Eca_9446	8237	FALSE	gi3146087_65	NA	ATTTTGCCGGAAATATTAGCGTTAAAGGAGTTGAGTTGAGTCAAACACGGGCCGCAAGTG
1	26	3	Unigene86602	Eca_5169	8130	FALSE	Unigene86602	NA	ACCGATGCTGTCAAGAAGATTTGGGAATACATCAAGGCTAACAATCTTCAGAATCCTGCA
1	27	3	unigene90000_G_t_40	Eca_9277	8023	FALSE	unigene90000_G_t_40	NA	TCCTtATACTCCAACTAtAtATtATTTAtCTtATtCCTTtGAAGATGTAAATGAAGGAAA
1	28	3	RCUnigene89429	Eca_1506	7916	FALSE	RCUnigene89429	NA	AAAGCTATGGTGAAGTTTCAATTGAAGGAGGTTCTTTGCATGGGAGTAGCAGTAGGAACC
1	29	3	Unigene86321	Eca_4874	7809	FALSE	Unigene86321	NA	CAGAAGCAGGACTGATTCGGATGTTACGCATAATAAAGAAAGATCTGATACCGCCTCGAC
1	30	3	pso02_181863	Eca_491	7702	FALSE	pso02_181863	NA	AAAGAAGGAAAAGGTTACTTAGAGGATCGCCGCCCATCTTCAAACATGGATCCATATGTC
1	31	3	Unigene84335_2ndfree	Eca_2740	7595	FALSE	Unigene84335_2ndfree	NA	CTCTTTGGTCATCAATACTCTTTAAGGAAGAAAGTTTGGATCTTTGAGGTATTTGAACC
1	32	3	Unigene84015	Eca_2369	7488	FALSE	Unigene84015	NA	ATTTGGTGTGAATCATGGGTGTGGAAGTAATGGGAAGTGATGTAACACCAGTGGTACCTG
1	33	3	UniGene84112_overlap43	Eca_2482	7381	FALSE	UniGene84112_overlap43	NA	CTCCATTTAAGAGCCTACTTCCTTTGGTGAACCCTGATGATATTGTATTAGGAGGATGGG
1	34	3	Unigene86542	Eca_5106	7274	FALSE	Unigene86542	NA	TTGATGGAATAAATGGAACTTTAAGTAGGAGGAAGGAAGACGACCTATCCAAAGATGATT
1	35	3	Unigene86110	Eca_4655	7167	FALSE	Unigene86110	NA	GGGATCTATTCATGAGTTCACTGTTAAGGATGCTAGAGGGAATGATGTTGATCTTAGCAT
1	36	3	Unigene86319_56	Eca_4872	7060	FALSE	Unigene86319_56	NA	CTTCATCCGTTCATTCATTTTCTGGGTGATCTTTTTTTCAATAATCGAAAATGAGAGAGT
1	37	3	Unigene89087	Eca_8084	6953	FALSE	Unigene89087	NA	ATTCAACCAACAATGGCGTCCTCTTCATTAACTTCCACTCTCACTTCCTCTTCTTTCTCT
1	38	3	Pro25G_B15_D_7	Pro25G_B15_D_7	6846	pos	Pro25G_B15_D_7	NA	0
1	39	3	Unigene89171	Eca_8174	6739	FALSE	Unigene89171	NA	TCATTCTGGGACATGCTTGAATTGAAGTGTTCTCAATTGGAATTGCCATGAACAACCACC
1	40	3	unigene87563_C_a_48	Eca_6359	6632	FALSE	unigene87563_C_a_48	NA	GAGAATATaGTATTATGATGGGaAATGATATAaGTATTaGaaGTGATaCTCTAGCAATGC
1	41	3	Unigene87417	Eca_6026	6525	FALSE	Unigene87417	NA	GCAGAACACCAAGAGCCCATGAAAGAGGTAGATATCCAAATCTGAATGAAAGGAAACCCA
1	42	3	unigene83873_3rd_G_a_42	Eca_1989	6418	FALSE	unigene83873_3rd_G_a_42	NA	CTGGGATCCGAATTGAAAGATGAAATTGATGTTGTTTATTaaGCAATTGATGTATCGGCT
1	43	3	Unigene89309	Eca_8320	6311	FALSE	Unigene89309	NA	CCAGATATTAAAGATCAGCTAGCTAAACTGAAGGAAGATCTCGAATATGTTAAGGTCTTT
1	44	3	Unigene85213	Eca_3695	6204	FALSE	Unigene85213	NA	CAGAAGAACAAGCAATTAGGTTAGGGATTCCACTCTCTGATCTTGATTCTCATCCTGTTC
1	45	3	Unigene83581_418	Eca_1568	6097	FALSE	Unigene83581_418	NA	CCAGAATCTATCGTCGATGGCACCGAAAAATCAATGTTAACCAGAACCGATACGCCATTG
1	46	3	Unigene86100	Eca_4644	5990	FALSE	Unigene86100	NA	CTTCTTCCAGTTACTATAAAGGACACTAGGTCGAAGATATCTCTGGGTCATTTCGTTGGG
1	47	3	Unigene84209	Eca_2594	5883	FALSE	Unigene84209	NA	TCTCTTTCTCTCGTCTGATCTCGATCTTGTTCTTGTCTTGGTTTATGAGCTCAAAGGAGA
1	48	3	HPPCgene84248_487	Eca_110	5776	FALSE	HPPCgene84248_487	NA	TATTACAGAATTCTAACAGGAATCTGATGGGTGAAGCTATTAGCACAATGAGTGTTAAGG
1	49	3	Unigene87467	Eca_6079	5669	FALSE	Unigene87467	NA	GGCTGTTAAAGGATCACGAGTTGCAGTATGGTTGTAATCCCAGTTAAATTTCAACTATAT
1	50	3	HPPCgene84806_29	Eca_142	5562	FALSE	HPPCgene84806_29	NA	CTGTATCTATCTGGGAAATATTCTTACAAAACTCCCCCTCTCCTTGATTAAGTAAATTAA
1	51	3	Unigene87962	Eca_6900	5455	FALSE	Unigene87962	NA	GATCTCGATCCAAAGTCAATTCACAATAGAATGAAGAGAAAGGCATCATTTAGACTTTCA
1	52	3	unigene90000_2nd_A_c_21	Eca_9030	5348	FALSE	unigene90000_2nd_A_c_21	NA	TCCTGATACTCCAACTAGAGcTGATTTAGCTGATGCCTTGGAAGATGTAAATGAAGGAAA
1	53	3	Unigene86072	Eca_4616	5241	FALSE	Unigene86072	NA	CTTCTGTTTAGTTCCTCATCCTCAACTGACTTGGGCAAATTATAATGATACTGATCGCCC
1	54	3	Unigene89117	Eca_8115	5134	FALSE	Unigene89117	NA	GCTTATTTCAAGCGAAGTTTAAGGTGTTTGATAAGGATACAAATGGTCTCATCTCTACTG
1	55	3	RCUnigene84454_89	Eca_1338	5027	FALSE	RCUnigene84454_89	NA	ATAGAAGGCGCCAAAGATGGGCTGACAAATCATACAAAAAGTCTCACCTTGGTAACGAAT
1	56	3	Unigene86483_390	Eca_5044	4920	FALSE	Unigene86483_390	NA	ATACGCCTTTGGTTAAATCCACCAAGTCCCCAACTTCTAGCTCACATATTAGTGAGAATG
1	57	3	Unigene89870_270	Eca_8896	4813	FALSE	Unigene89870_270	NA	TTTTTGGTCGATGTGTGGGTAGTCCATCGGAGCTTCGAATAATGCAAGATGTCCATTTGT
1	58	3	HPPCgene87563_334	Eca_241	4706	FALSE	HPPCgene87563_334	NA	GCTGTGCAGAAACATTTTGGAGAGACTGGTGAAGACGAAAATACTCAACTCATGCATATG
1	59	3	Unigene86440	Eca_4998	4599	FALSE	Unigene86440	NA	GATCTTGAAAGATTTGATGATGGGTTCTTGACTTCAAGTCTTCAAACATCCAGAGAAACC
1	60	3	pso02_181828	Eca_456	4492	FALSE	pso02_181828	NA	TTTACTGCTGATGGGCTCCAGTCCCTCACAAATAATCTCTGCTACACCTATGCGAGATGC
1	61	3	Unigene88299_531	Eca_7259	4385	FALSE	Unigene88299_531	NA	GGTTTATCCGAACATGTTTCGGTTCACTGTTTTGATACTCGATCTTATGTTATGTTCCTG
1	62	3	Unigene87085_158	Eca_5674	4278	FALSE	Unigene87085_158	NA	GAATCAAGGCTGATGGTGATGCGATCATGCTAGAATTTGACGGAACTGCAAACAAATCTA
1	63	3	pso02_182181	Eca_757	4171	FALSE	pso02_182181	NA	TACAATCACCGGTGAAACACTTTCTGATGTTGAGAACCCTATTGTCCTTGAGCGCATGGA
1	64	3	Unigene88178_63	Eca_7125	4064	FALSE	Unigene88178_63	NA	CCATGTCTATAGCAGATTCAGTTACCAAATTTTTTTCCAAACCCACATCTATTTTGGGCA
1	65	3	Unigene89965	Eca_8994	3957	FALSE	Unigene89965	NA	TTAAATCTCGAAATGGGAGACCTCGGACGCAGGTTCAACATCTTATGCAAATTGATCTGG
1	66	3	unigene83873_G_t_19	Eca_2129	3850	FALSE	unigene83873_G_t_19	NA	CTtttATCCtAATTtAAAtATGAAATTGATGTTGTTTATTGGGCAATTGATGTATCGGCT
1	67	3	Unigene86673_411	Eca_5243	3743	FALSE	Unigene86673_411	NA	TGTATTGTACTCATCGGGTGTTTACCCTCACAACTATGGGGGTCATCCCTCGGACTTTAT
1	68	3	pso02_182722	Eca_1172	3636	FALSE	pso02_182722	NA	GATCTAGAAATAGGTGCACTCACTGATCGATTATTCATGAAAAGAGCAAATCCACCGTAA
1	69	3	RCUnigene85357	Eca_1357	3529	FALSE	RCUnigene85357	NA	GAAACCATCCACGTTCAAGATGCAACTGGCCATGAATTTGCTACTCGTTTGGGTAATGTG
1	70	3	Unigene86131_467	Eca_4676	3422	FALSE	Unigene86131_467	NA	TTTCTTTCCAGTTGGAGTGATATAGAGGGCATCCATTTTAGAGTAGTCCCTTCTCATCGA
1	71	3	Unigene86934_18	Eca_5517	3315	FALSE	Unigene86934_18	NA	CTCTCAACTCTAGATCTTCCTTCCCCTTTTTTCTACCCTCACTATGGATGAAGAATACGA
1	72	3	pso02_182039	Eca_642	3208	FALSE	pso02_182039	NA	AGGAAGCCATTGTTTCTCTCTTTCTCTATCTGTCTCTCCCTAGCAGAAATGAACCGGACG
1	73	3	Unigene87299	Eca_5903	3101	FALSE	Unigene87299	NA	GGATCTCAATATGAAGAACCAGGTATTACTGAACAAGTAACGAGCAAAGACACTGTGGGT
1	74	3	Unigene85804	Eca_4329	2994	FALSE	Unigene85804	NA	ATGGATGTCCTCCTCGAATTCCCATATCTGAAGCTGATATTCAAATAGATCTTGACAGAA
1	75	3	UniGene85978_overlap34	Eca_4517	2887	FALSE	UniGene85978_overlap34	NA	AGATGTCAAAGTGATTCTTGCTACAAATAGAATTGAAAGTCTCGATCCTGCCTTGCTAAG
1	76	3	Unigene85524_356	Eca_4036	2780	FALSE	Unigene85524_356	NA	CGTCACCGTGGAAATTATGCATGCTATGTGGAAGCCTCAAAAGTTCAAGTACATATATCT
1	77	3	Unigene88111	Eca_7055	2673	FALSE	Unigene88111	NA	CCTTTGGATTCAGTGCAGATGAAATTATCACAACACCTCAATATATCGAGATTTCAGACG
1	78	3	Unigene87171_180	Eca_5766	2566	FALSE	Unigene87171_180	NA	GGAGGCAAAGAAACAAACATTTTCATCATTCGATGAATTGCTGGCTAATTCGAAGCAGCC
1	79	3	pso02_182200	Eca_774	2459	FALSE	pso02_182200	NA	TACCACTGTGGGTTTTACGAAGAATCTATGAATTACCTAAAACTCTACCAATCGTCGAGA
1	80	3	Unigene84129	Eca_2500	2352	FALSE	Unigene84129	NA	CTCTTTATAGAGAACGTGTCATCTTTATTGGACAAGAGGTAGACGAGGAGCTTAGCAACC
1	81	3	Unigene84723	Eca_3170	2245	FALSE	Unigene84723	NA	AATCCTTCATTTGTAGGCCCTAATTCCTCTTCTGCTAATCCAAATGTAGCTCAACCTAAT
1	82	3	r60_a22	r60_a22	2138	pos	r60_a22	NA	0
1	83	3	Unigene86768	Eca_5341	2031	FALSE	Unigene86768	NA	CAGTTATTTCTACCATTCCACAACAACTATCCAGATTTCAGTTCAACATGATTAGCGGAT
1	84	3	UniGene89522_overlap30	Eca_8542	1924	FALSE	UniGene89522_overlap30	NA	CGAGGGTAATTCTTCTGTTCCAGTCAATTCTGATTGTCTCTTCGGTTGTAGGTATATTTG
1	85	3	RCUnigene88102	Eca_1464	1817	FALSE	RCUnigene88102	NA	CAAGATTCACATTCTTGGATCATTTACAAACATTAAAGTAGCCAGAGATTCTCTTTGCAG
1	86	3	pso02_182740	Eca_1188	1710	FALSE	pso02_182740	NA	TAGGTCTGGGTTTGAATAAAGTGGCTGGAAAAGTTTTCAGGATAGGTCATCTTGGGAACC
1	87	3	3xSLv1	(-)3xSLv1	1603	neg	3xSLv1	NA
1	88	3	Unigene86179	Eca_4727	1496	FALSE	Unigene86179	NA	ACGATTTAGCGAATAATATCAATGTGGACGTACTGAATAGCGCTGGTGAAGTGATTGGTA
1	89	3	unigene90000_T_c_1	Eca_9301	1389	FALSE	unigene90000_T_c_1	NA	cCCTGATACTCCAACTAGAGATGATTTAGCTGATGCCTTGGAAGATGTAAATGAAGGAAA
1	90	3	r60_a104	r60_a104	1282	pos	r60_a104	NA	0
1	91	3	Unigene88633	Eca_7613	1175	FALSE	Unigene88633	NA	TGATAGACTAAGAAATGGTAATAGGGAAGCATTGACTGCATTGAGAAAGAGAGCTCGAAC
1	92	3	Unigene85776	Eca_4300	1068	FALSE	Unigene85776	NA	TGGGTAAACACCATGTTGAAGCTTATAGAGATGAGGTGGGTCTGTTAGTTAAATCAGTGA
1	93	3	Unigene85061	Eca_3535	961	FALSE	Unigene85061	NA	ATACTGCTTTCGCTAGATTACATTTAGTCAAACAAGATGAACCCGACAAGGTCCGACTTG
1	94	3	Unigene89712	Eca_8734	854	FALSE	Unigene89712	NA	TCAGATTGCTAGAAGAGTATGGAAAGATTATTATGCCAAGGTTGATGCTGTTGTATATCT
1	95	3	HPPCgene87768_287	Eca_243	747	FALSE	HPPCgene87768_287	NA	TAGCAATGCGAATGCGAGAAGATCAAATAAAGCAAATATGGGGGCGGGGATCCAGTTTAC
1	96	3	Unigene87479	Eca_6092	640	FALSE	Unigene87479	NA	TCTCAACTGTCATATCTTCTCATCTCCATTTCCACACCCAAACCCAAACCCTAACTCTTC
1	97	3	Unigene86865	Eca_5442	533	FALSE	Unigene86865	NA	GAAGGATACCAGCTCTATTCAAGGAACCCGTTAAACAAATTGAAGGTCCTCTTCCTTCTA
1	98	3	Pro25G_B22_D_7	Pro25G_B22_D_7	426	pos	Pro25G_B22_D_7	NA	0
1	99	3	Unigene84156	Eca_2530	319	FALSE	Unigene84156	NA	ATCTACAAAGCCATCTTCATACTTTGGGTCCGCTTAATATAATATATTTCTCTCCTGATC
1	100	3	3xSLv1	(-)3xSLv1	212	neg	3xSLv1	NA
1	101	3	3xSLv1	(-)3xSLv1	105	neg	3xSLv1	NA
1	1	4	gi2325041_202	Eca_9449	10804	FALSE	gi2325041_202	NA
1	2	4	Unigene85594	Eca_4113	10697	FALSE	Unigene85594	NA	TGGTGTGTGGGAAGATGAGTTTATAGATCTTGGGCTTGAAGGCTGTATTGAGCATGTTTG
1	3	4	HPPCgene86467_365	Eca_184	10590	FALSE	HPPCgene86467_365	NA	TCGCTGAACTAAATTTTAGGATATGTTTGGTTCTGGAAGTTGGTTCAAAACCTGAAGAAG
1	4	4	Unigene87865	Eca_6793	10483	FALSE	Unigene87865	NA	GTGTGTATCTGTCGCATTTAGACCTAAGAACATCAATTCTGTTTCAGATTTCACTTTGAA
1	5	4	Unigene85596	Eca_4115	10376	FALSE	Unigene85596	NA	TAATCAGTGCTCATCTTACAAACGATGACAAATCTAATTTCCTCGTTGATGGCGTTGCAG
1	6	4	Unigene83968	Eca_2319	10269	FALSE	Unigene83968	NA	GTGGTGGCATAATTGGGAAAGGAGGAGCTACAATAAAGTCATTTATCGAAGACTCGCAAG
1	7	4	QC_Fusion	EQCP1_Pro25G_T5	10162	pos	QC_Fusion	NA	0
1	8	4	Unigene89667_82	Eca_8689	10055	FALSE	Unigene89667_82	NA	AATCAGCCGAAGAACAAGAAGATAGCGAGAAAGAACACACCACAATCGGTAGTTCGTTTT
1	9	4	unigene90000_2nd_T_g_38	Eca_9091	9948	FALSE	unigene90000_2nd_T_g_38	NA	TCCTGATACTCCAACTAGAGAgGAgggAGCgGAgGCCgTGGAAGATGTAAATGAAGGAAA
1	10	4	pso02_181918	Eca_538	9841	FALSE	pso02_181918	NA	GTGGTCCACTTGGAGAAGGACTAGACAAACTTTACCCCGGTGGATCTTTTGACCCTCTAG
1	11	4	pso02_182604	Eca_1091	9734	FALSE	pso02_182604	NA	GTGACTATTCCGAAGCAAGATCAAGTTAAGAAAACCAGTAATGCTAAGACTATTGATATC
1	12	4	Unigene87543	Eca_6159	9627	FALSE	Unigene87543	NA	AGATGGAGTATTAATAGGAGTAAAGAACGATCGAGATCTTGAAATTAGTCTCCTTGATGA
1	13	4	Unigene84315	Eca_2719	9520	FALSE	Unigene84315	NA	CTTACCACTCTGAGCTCTCTTCCAAGGAGGTTGACATGGTAATAATTCCAGCTACAACAG
1	14	4	Unigene85564	Eca_4080	9413	FALSE	Unigene85564	NA	TCTCCATCACAACGCCAACTTGTCTCCAATATCAAGCCTACCCAACTCATTATTAGGTCT
1	15	4	Unigene89882_545	Eca_8908	9306	FALSE	Unigene89882_545	NA	TCACAAATTCCTTTACCTAATCAGTCTTTATCGCGCCAGCAGCTGTTGACCCCAGAATAT
1	16	4	pso02_182745	Eca_1190	9199	FALSE	pso02_182745	NA	AAACAAAGGTCAAGCTCAAGGAAGTTGCATCTTCAGTAATTCTGCCACCGTTGTTCAGAA
1	17	4	Unigene85369	Eca_3869	9092	FALSE	Unigene85369	NA	ACAAGAATCAAATCATTTGTTATACCACTCTCTAACTACTCCATCAACACTGACTACTTC
1	18	4	HPPCgene88412_174	Eca_261	8985	FALSE	HPPCgene88412_174	NA	TTTCCATGGCTCCAAGCTTCAAGTACAAGAAAGATTATCAAGACAGATAGCAGAAACAGT
1	19	4	Unigene89175_250	Eca_8178	8878	FALSE	Unigene89175_250	NA	AAGTTTTTCAGCACTGACGGTTGTCCATTTGGTGAGGGCTGCCATTTCTTGCATTATTTC
1	20	4	HPPCgene85347_170	Eca_157	8771	FALSE	HPPCgene85347_170	NA	CTTACGCCGAAGCATACAATAATTTAGGGGTCCTTTATAGAGATGCCGGCAATATAACTA
1	21	4	Unigene89544	Eca_8565	8664	FALSE	Unigene89544	NA	CATCACAAAGCGTTGCAACAAGCGTAGTAAGAGGAAGTAGTAGGAGTGTATCGAAGCAAG
1	22	4	Unigene88854_178	Eca_7845	8557	FALSE	Unigene88854_178	NA	CATTTTCCTTCTCTGATGAAGGTACAACAAAGATATCTGGAACAAAAATTAAGTGGAAGG
1	23	4	Unigene83611_5end	Eca_1606	8450	FALSE	Unigene83611_5end	NA	AAGTTGCAAGTGTTGTGCCTCTGACGGATCTAAATTAAAGTAGGGCGTACATTTCCATAC
1	24	4	Unigene87916_327	Eca_6850	8343	FALSE	Unigene87916_327	NA	ATCTTACTTATAGTGTTAAAACTAAAGGGAAAATGAATATACCAATTTGTTTTCGGCGAA
1	25	4	Unigene88124_416	Eca_7068	8236	FALSE	Unigene88124_416	NA	TAGTGGGTATTCATTGTTGAGAGATCCCCACCACAACAAAGGGCTTTCCTTTTCAGAAAA
1	26	4	Unigene86267_34	Eca_4818	8129	FALSE	Unigene86267_34	NA	ATAAGGAACTCTGAGCAAGAAAATATATCCCCACAAAACGAGGATCATGTACCTGCTGCT
1	27	4	unigene90000_A_g_24	Eca_9179	8022	FALSE	unigene90000_A_g_24	NA	TCCTGgTgCTCCggCTgGgGgTGgTTTAGCTGATGCCTTGGAAGATGTAAATGAAGGAAA
1	28	4	Unigene87930_292	Eca_6865	7915	FALSE	Unigene87930_292	NA	ATCTTCAGCCTGAAATTCAACGTATTGCTAATGGCGATCGATCTCCTATTTTATCTGCTC
1	29	4	Unigene87526_211	Eca_6141	7808	FALSE	Unigene87526_211	NA	TTTTAACAGGTGGAAGGTTCGTCTATGCTTCCTTGATTCGTTTACTGGTCCTGAAGTTTG
1	30	4	Unigene86404_116	Eca_4960	7701	FALSE	Unigene86404_116	NA	CGAAGGAGCGAAGTGATACTATGAGATACGAGTTGTTTGTTAGCATGCTAGAAGTCTACA
1	31	4	Unigene85710	Eca_4229	7594	FALSE	Unigene85710	NA	TTTCTTGTTCATGAGTCGGATGTTGCTTATAGACTTGTCAACTAAACGGTTATTGGTTCA
1	32	4	Unigene86380	Eca_4934	7487	FALSE	Unigene86380	NA	GAGTCGAACAATGAGCCAGCAGAAAGATCATCACTCTTGGGCACAATATCCATCTACTAC
1	33	4	Unigene88307_312	Eca_7267	7380	FALSE	Unigene88307_312	NA	GATGATTCTTAGCCATTTTTTTAATGTACTTACCACTTGGATACTAATTAAGGGTTTCTT
1	34	4	Unigene89904_114	Eca_8929	7273	FALSE	Unigene89904_114	NA	TGTTTCGCTGAATCCAGAAAAGTTGGGGAAGGGGGTTATGGGCCTGTTTATAAATGTTAC
1	35	4	Unigene87910	Eca_6842	7166	FALSE	Unigene87910	NA	TTCAAGCTTGACAATCTGACGCATGAAGTAATCGCCGTATCGCTTTGCAGATTTGGATTC
1	36	4	Unigene87334_18	Eca_5940	7059	FALSE	Unigene87334_18	NA	TTACATTAAGCAGCTGTCCGACTACATAGTACCGGCCTTAGTGGAGGCTCTGCATAAGGA
1	37	4	unigene83873_A_c_25	Eca_2035	6952	FALSE	unigene83873_A_c_25	NA	CTGGGcTCCGccTTGcccGcTGcccTTGATGTTGTTTATTGGGCAATTGATGTATCGGCT
1	38	4	Unigene88203	Eca_7154	6845	FALSE	Unigene88203	NA	AGTAGTTTATTACTCAGTTTCATCTCCCACTCTACTGAAGATCTTTCTCCCACCATTGGT
1	39	4	Unigene83773	Eca_1787	6738	FALSE	Unigene83773	NA	TGGGTGGTGCTTGTGGATATGGAAATCTTTATAGGCAGGGTTATGGAACAAATACAGCAG
1	40	4	Unigene83779	Eca_1793	6631	FALSE	Unigene83779	NA	GTAAAGCTTCTCAAATCTCAAGGCGTTGGTCGAGTAAAGCTTTATGATACTGATTCCACA
1	41	4	Unigene85959	Eca_4494	6524	FALSE	Unigene85959	NA	AGTTCAACCACCAGCGCCTGTTCACAGTGATCCTGCTATAATACAGTCACATTATTCTCC
1	42	4	unigene83873_3rd_G_t_58	Eca_2008	6417	FALSE	unigene83873_3rd_G_t_58	NA	CTGGGATCCGAATTGAAAGATGAAATTGATGTTGTTTATTtttCAATTtATtTATCttCT
1	43	4	unigene87563_T_a_50	Eca_6442	6310	FALSE	unigene87563_T_a_50	NA	GAGAAaAaCGaAaaAaGAaGGGCAAaGAaAaACGaAaaCGCCGaGAaCCaCTAGCAATGC
1	44	4	UniGene89129_overlap35	Eca_8130	6203	FALSE	UniGene89129_overlap35	NA	CTCACCCTCCTTACTTCCAGATGATCAAAGAAGCTTTGGTGGGTATGAACGAGAAGACTG
1	45	4	HPPCgene87005_398	Eca_217	6096	FALSE	HPPCgene87005_398	NA	TAATATGAAGCTTTGCAAAGAGATCAGGATGAGAACTGGAGAGGAAGATCTAAGTGAATT
1	46	4	Unigene88690	Eca_7672	5989	FALSE	Unigene88690	NA	TCTTACCTTCCACCATTCCCGCATCAGATAATCTAACGAGGTCTTGGTACTTTCGACAAG
1	47	4	Unigene89010	Eca_8005	5882	FALSE	Unigene89010	NA	TGTACTGGACCTACTCAAACAAAGCCTCTAAATGAAGAACAAGCTTATAAGGTGTTGGAT
1	48	4	Unigene87304	Eca_5908	5775	FALSE	Unigene87304	NA	CTGGAAGGCTAATAACAGTATTAATTTGTGAGTACTTGGATTGGGCACAACTAGGCCACA
1	49	4	r60_n11	r60_n11	5668	pos	r60_n11	NA	0
1	50	4	Unigene85035	Eca_3509	5561	FALSE	Unigene85035	NA	AACTCCAATTGAAGAAACAGGTAGGGCTATGGAATTATGTGAATGGATCATGGGTGGGCA
1	51	4	UniGene85468_overlap48	Eca_3977	5454	FALSE	UniGene85468_overlap48	NA	ATAGGATTTAACGTCGAGACAGTTGAATACAAGAACATCAGCTTTACTGTATGGGATGTC
1	52	4	HPPCgene87125_375	Eca_224	5347	FALSE	HPPCgene87125_375	NA	TAGCAGTCACCAGGAGTATTTGAAACTTAAAGCACGAGTTGAGGCCTTGCAACGATCACA
1	53	4	Unigene89520_152	Eca_8539	5240	FALSE	Unigene89520_152	NA	CTGCCGGTTCTAGGAAGTGAAAAACCTAGCAGAGAGTCGTCGTCGTAGCTACTGTGATCT
1	54	4	Unigene86178	Eca_4726	5133	FALSE	Unigene86178	NA	ATCAAGTAGCTTCTGAGGTCATGGGTTATGGCTACGCAATGTTTCCTCTTGCTCCTTATG
1	55	4	HPPCgene88412_222	Eca_263	5026	FALSE	HPPCgene88412_222	NA	CACTTCATTTGTATGAGGCACGATATCTCGCATTGCTGGAAAAGTCATTAGATAGAAAGA
1	56	4	Unigene86943	Eca_5526	4919	FALSE	Unigene86943	NA	GCATATGACAGTTCGGATTCATTTGACAGTTCAGAAGAGGAGATAATTAGAAATCTTCAA
1	57	4	unigene90000_T_c_22	Eca_9304	4812	FALSE	unigene90000_T_c_22	NA	cCCcGAcACcCCAACcAGAGAcGATTTAGCTGATGCCTTGGAAGATGTAAATGAAGGAAA
1	58	4	petD	Eca_353	4705	FALSE	petD	NA	ATCAATGATTGGTGAACCCGCGGATCCGTTTGCAACTCCTTTGGAAATATTACCTGAATG
1	59	4	Unigene87513	Eca_6128	4598	FALSE	Unigene87513	NA	CAAGACTTTCATCTCATGTTTAGTGCTAGACAACTCTACTCACTAAATCATAATGCGATA
1	60	4	Unigene86739	Eca_5310	4491	FALSE	Unigene86739	NA	CAAGTCATCTAGGTCTTCCTTCACGATTAATATGTGGGAGATTGATGGTATGGTCAGAAA
1	61	4	HPPCgene88775_114	Eca_297	4384	FALSE	HPPCgene88775_114	NA	ACGGCAAGTTTGAATCGAAAAACATTGAAATGATTGTGACAACTTATCAGGCTGCCTTGC
1	62	4	Unigene89559_73	Eca_8580	4277	FALSE	Unigene89559_73	NA	TTAACGACTACAGATTATAAAGTATCCCTAAGGTTTGAAGGATGGAAACAAAACCATCCT
1	63	4	Unigene84464_520	Eca_2888	4170	FALSE	Unigene84464_520	NA	CTGCTTCTTTCGCCATGACAATGTTGAGTTGGAGTGTGATTGAATATAGTGCTTAATACG
1	64	4	Unigene86546	Eca_5110	4063	FALSE	Unigene86546	NA	AGTTACGCTTCTGATTCTTCTCCAATCTTCATTTCGAACATGGATCTGATTGACCGAGCT
1	65	4	RCUnigene87590	Eca_1445	3956	FALSE	RCUnigene87590	NA	ATATATGTTGCCGGAATCCATTGTTGATGCTTGGCGTCTAAATTTCTGCCTTGCTGTTCG
1	66	4	COR	COR_QC	3849	pos	COR	NA
1	67	4	pso02_182048	Eca_649	3742	FALSE	pso02_182048	NA	TCAAATGTACCAACTTCAAACATATCAAAATCCAACATCAGAAGGGAAGAGTTGCTAAGC
1	68	4	unigene87563_2nd_C_g_33	Eca_6202	3635	FALSE	unigene87563_2nd_C_g_33	NA	GAGAATATCGTATTATGATGGGgAATGATATAgGTATTCGCCGTGATCCTCTAGCAATGC
1	69	4	Unigene85518	Eca_4030	3528	FALSE	Unigene85518	NA	CTGCATTAAGAGCCCATCTACAGTTAATCCTGATTCCTTTGGCTTTGATAACTCATCTTC
1	70	4	Unigene85687	Eca_4205	3421	FALSE	Unigene85687	NA	TGATTCTTGGGCGGAAATCATTGGAGAGGAGTCTACCTGCAGCAACTAGTAGTTATTCAA
1	71	4	pso02_182635	Eca_1117	3314	FALSE	pso02_182635	NA	CATGATCGTAATCCAGGAGGTGAAGCTTTTTCGTTTTTCGACACATTTGCAGGTTGGTGA
1	72	4	unigene83873_3rd_T_c_55	Eca_2019	3207	FALSE	unigene83873_3rd_T_c_55	NA	CTGGGATCCGAATTGAAAGATGAAATTGATGTTGTTTATTGGGCAAccGAcGcAcCGGCT
1	73	4	HPPCgene88644_216	Eca_293	3100	FALSE	HPPCgene88644_216	NA	CAACAGTGCGGTGGGCAGTTTACCTCAAAAATGGAGGGCATGATTACTGATTTGACACTG
1	74	4	QC_Fusion	Pro25G_EQCP1_T5	2993	pos	QC_Fusion	NA	0
1	75	4	gi2899652_284	Eca_9445	2886	FALSE	gi2899652_284	NA	GTCTTGGAGATATTCTGGGCTGCTCGAATCTTGCGAAGTTTGATGTAGCCAGGGTTCTTG
1	76	4	UniGene84403_overlap36	Eca_2815	2779	FALSE	UniGene84403_overlap36	NA	AAATGTCATCTTCTGTAATAGTAAAGAAGTGCGTGTATGTTGGTTATGTAAGGGCTCATA
1	77	4	Unigene85812_217	Eca_4337	2672	FALSE	Unigene85812_217	NA	GTCTGATGACTGCAAGGACTACAAAGGTCCCAAGGTCAAGAACCTTATCATTAAAACCAA
1	78	4	Unigene90064	Eca_9397	2565	FALSE	Unigene90064	NA	TGAAGCAAAGCCAACTGAACCAAGATCGATTTCAATAGTTGTTCCCGACTCTGACTTTCA
1	79	4	unigene90000_2nd_T_a_22	Eca_9069	2458	FALSE	unigene90000_2nd_T_a_22	NA	TCCTGATACTCCAACTAGAGAaGATTTAGCTGATGCCTTGGAAGATGTAAATGAAGGAAA
1	80	4	Unigene89033_232	Eca_8028	2351	FALSE	Unigene89033_232	NA	TAGTGTGGTCATAGCTGCCATTACAAGCTGTACAAATACCTCGAACCCCAGTGTCATGCT
1	81	4	pso02_181744	Eca_390	2244	FALSE	pso02_181744	NA	TAAAATTGCCGCCATGAGGACTCGGTGTTCGTTTGGTTCTGTTAAGAGTGTCTCAAAGAG
1	82	4	Unigene88387_41	Eca_7351	2137	FALSE	Unigene88387_41	NA	TCATCAAAGATCAACAAGAGTTTTAGGGTTAATAGTTGAGAAGGGAGAAGAAAGAGAGAA
1	83	4	Unigene88454_89	Eca_7425	2030	FALSE	Unigene88454_89	NA	CTTACATCAGTTTCTGAACCATACTCGTCAAAAGAAAGACCATTTCACAAATACATTTGA
1	84	4	Unigene88470_130	Eca_7444	1923	FALSE	Unigene88470_130	NA	TAAATCAAGTTCTGGGCGATTCAACGGGAAGTCTAATTCAGGGCCGATCTCTGGATCGGT
1	85	4	pso02_182076	Eca_670	1816	FALSE	pso02_182076	NA	GATGTCGAAAGAGAAGATCGAAAATCGTAGTTATCAAGATGAGAAGAAAGTGATCGGACG
1	86	4	unigene83873_3rd_G_t_42	Eca_2003	1709	FALSE	unigene83873_3rd_G_t_42	NA	CTGGGATCCGAATTGAAAGATGAAATTGATGTTGTTTATTttGCAATTGATGTATCGGCT
1	87	4	Unigene87739	Eca_6666	1602	FALSE	Unigene87739	NA	TATGCTTATGATCAGAACTCGATATTCCAGGTATCTGTGCACGATGAAGGCCGAGATATG
1	88	4	Unigene89256	Eca_8265	1495	FALSE	Unigene89256	NA	GTGTACTTGGTGGCCCAGCTGTTGGTGATATTAGATCAAGATGTTTGAGATTGTCAGAAG
1	89	4	Unigene84430	Eca_2844	1388	FALSE	Unigene84430	NA	ACTCAAAGAGAAGGAAACAGAGTTGAAGGGACCTGGGCTTGAGATTTCTTTATCAAAGAA
1	90	4	Unigene86886_83	Eca_5465	1281	FALSE	Unigene86886_83	NA	TATGTAAGATCAATTCCTCTCAATCCCATAATTTTTTTCTGAATTTTATTGTTTTTGTAG
1	91	4	Unigene85879_131	Eca_4405	1174	FALSE	Unigene85879_131	NA	GTAATCCTCTTCTCGGTACGGAATTACCCCCTTCTGGAGATCCTAGCTCAAATAAATCAA
1	92	4	Unigene87161	Eca_5755	1067	FALSE	Unigene87161	NA	GAATATGTCTCAGTAGCCAAGTTACAGGGCAAATTAGATGGTGAAGCAAACCAGTCAGCT
1	93	4	unigene87563_C_t_48	Eca_6381	960	FALSE	unigene87563_C_t_48	NA	GAGAATATtGTATTATGATGGGtAATGATATAtGTATTtGttGTGATtCTCTAGCAATGC
1	94	4	Unigene83836	Eca_1856	853	FALSE	Unigene83836	NA	CTTCTGGCTAACATTCTTTACTCGTATCGCGGAATGGGTCTTTCAGTTGGTACCATGATT
1	95	4	UniGene86457_overlap48	Eca_5017	746	FALSE	UniGene86457_overlap48	NA	GGACTTCTTTGTATATCCAATCCAAAGGTAAATGTTATGGACACCTTGAGCAGGCTGAGC
1	96	4	petB	Eca_352	639	FALSE	petB	NA	GCTGTATTTATGTTAATGCACTTTCCAATGATTCGTAAGCAAGGTATTTCTGGTCCTTTA
1	97	4	HPPCgene87125_375	Eca_224	532	FALSE	HPPCgene87125_375	NA	GGCCTTGCAACGATCACAAAGGAATCTTCTGGGCGAGGATTTGGGACCTTTAAGTGGGAA
1	98	4	Unigene88129	Eca_7073	425	FALSE	Unigene88129	NA	GTGGGCGTTTCACTGAAATGAAGAGATCTGTTGTTGATAAGAATTTGGGTCCATTGGTGA
1	99	4	Unigene84594_230	Eca_3031	318	FALSE	Unigene84594_230	NA	ATCGCTTTCGGACCTCATCCTCTCCAAGGTCGATGGCAAAATTGATTTGACTTCCCAGGT
1	100	4	HPPCgene87005_356	Eca_216	211	FALSE	HPPCgene87005_356	NA	CAGTTCTTGAATTTGAGTATCAGATCAGAGAAAGAGTGGAAATTAAGATCATGGGTAGAG
1	101	4	Unigene89747	Eca_8770	104	FALSE	Unigene89747	NA	AGTATATGATTAGACATTAAATTTCCATCTTCTCGAATCAACCTTCTAGTCGGGACTTCT
1	1	5	Unigene89825	Eca_8850	10803	FALSE	Unigene89825	NA	AGTCCTCGTTCTAATGTTCGTGAACAAGATAGGTACCTTCCGATCGCTAATATTAGTCGG
1	2	5	r60_a20	r60_a20	10696	pos	r60_a20	NA	0
1	3	5	Unigene88311	Eca_7271	10589	FALSE	Unigene88311	NA	CAATAGCCCATCACAATTATAGGAAGTCGTCTATGTTCTATCCAATGATATCGTCAATCA
1	4	5	Unigene88370_251	Eca_7333	10482	FALSE	Unigene88370_251	NA	TAATGCTGGAGATACGCCGAACAAAAGCTCGATTGCTCGAGGAAGTCCCGAAATTGCAAA
1	5	5	unigene87563_A_c_57	Eca_6318	10375	FALSE	unigene87563_A_c_57	NA	GcGccTcTCGTcTTcTGcTGGGCccTGcTcTcCGTcTTCGCCGTGcTCCTCTcGCccTGC
1	6	5	pso02_182626	Eca_1108	10268	FALSE	pso02_182626	NA	CCTACCGATATTGAAATGCCACCTCAAATGGTAGTTCCACCACAAATGATAGTAGCTTAA
1	7	5	Unigene85721	Eca_4241	10161	FALSE	Unigene85721	NA	TCTCTCTCTATCTCTTATCTCTTCCTCACTGAAATGGCAGGATACCCACATGGATCATCA
1	8	5	AY268894.1	Eca_49	10054	FALSE	AY268894.1	NA	CACAACAATGTCAAACCCATGTCTTTATCCGAATTGGCATCGAAACTTCCCGTTGCTCAA
1	9	5	Unigene89548	Eca_8569	9947	FALSE	Unigene89548	NA	AATCTCAAGATGCTGTTCAAATGACTGATAATTGTATCAAGAGACTGAAAGAACTGCGCT
1	10	5	pso02_182708	Eca_1166	9840	FALSE	pso02_182708	NA	AGCAACACACAAATTCGGAACCTACTGGATCAAAGAAGGAAAGGTGATTGGGGCATTCTT
1	11	5	gi3146087_65	Eca_9446	9733	FALSE	gi3146087_65	NA	ATTTTGCCGGAAATATTAGCGTTAAAGGAGTTGAGTTGAGTCAAACACGGGCCGCAAGTG
1	12	5	Unigene84108_730	Eca_2477	9626	FALSE	Unigene84108_730	NA	ATTGCAACTGCTTTTGGGCCGTGTGGAAATAATAGAGACTATCTCTTCAAGCTAGAGAAG
1	13	5	Unigene85212_222	Eca_3694	9519	FALSE	Unigene85212_222	NA	TTATTGGAAAGGTAGACTGTGATGAGCATAAGGGTGTTTGTGGCAAGTATGGAGTTTCCG
1	14	5	pso02_182777_part1	Eca_1214	9412	FALSE	pso02_182777_part1	NA	CAGAATCAAACAAAAAGGGGTGTCAAGTGTTCTTAAAGCTAAGATTTCTGCATCAACTGT
1	15	5	Unigene89260	Eca_8269	9305	FALSE	Unigene89260	NA	ATCGATGATGCTGGTGCAGTGAGTCATAGTGATTCTGAACACCTTGAGCCTTGTGAATTG
1	16	5	HPPCgene88081_76	Eca_258	9198	FALSE	HPPCgene88081_76	NA	GATGCCAAACCCCATCAGATTCGGGATCGTGCAATTCCCTTCCCAGGTTGAAGCGACAAA
1	17	5	unigene83873_C_t_9	Eca_2092	9091	FALSE	unigene83873_C_t_9	NA	tTGGGATttGAATTGAAAGATGAAATTGATGTTGTTTATTGGGCAATTGATGTATCGGCT
1	18	5	Unigene89337_412	Eca_8347	8984	FALSE	Unigene89337_412	NA	AATCTACTGGATCAGTTTTGCCGTATGTTGGTGTCGCTTGTTTGGGTGCTATTTTATTTG
1	19	5	Unigene83837	Eca_1857	8877	FALSE	Unigene83837	NA	TCATGCAGCAGATCCATCCTCAAACAATCTAGTTACAGAGAAACACACCAAATCAACACC
1	20	5	Unigene83706	Eca_1713	8770	FALSE	Unigene83706	NA	CAGATCATTTGATCAAGAAGATGGTATAGAAGTTGCTTGGAATCAAGTTCAATTACGAAG
1	21	5	HPPCgene89606_387	Eca_319	8663	FALSE	HPPCgene89606_387	NA	TTCTATCCCACTTTTTCTACATACCATACCTTGACCTTGTTATTGACCCTTATACATACT
1	22	5	Unigene83586	Eca_1578	8556	FALSE	Unigene83586	NA	TATGTGATGATAAACATACATGTGGATATAATGATGGGTGAATCATGATGTCGGTGGATG
1	23	5	Unigene86643	Eca_5210	8449	FALSE	Unigene86643	NA	TAGAAACCCAACTGCAAATTCCATCTTAAATCTTGTTCGTTCAGCTAATGAAGATCGGAT
1	24	5	HPPCgene86974_342	Eca_211	8342	FALSE	HPPCgene86974_342	NA	GTTGCTGATGTGGCAGAACGAGTGGGTTCGCTAATGAAGAGTCGGTGGTCGCTTTTCCAA
1	25	5	unigene90000_C_a_36	Eca_9222	8235	FALSE	unigene90000_C_a_36	NA	TaaTGATAaTaaAAaTAGAGATGATTTAGaTGATGaCTTGGAAGATGTAAATGAAGGAAA
1	26	5	pso02_182177	Eca_754	8128	FALSE	pso02_182177	NA	GACAGTCTTTTGGTCACCCTTGAAGACAAAGCCAGCTCCCTAAATTTGGTGAAAAAGTAA
1	27	5	Unigene89869	Eca_8895	8021	FALSE	Unigene89869	NA	TCCTACCATTATCAAACCAATTAAGAAGATCTCAACTGTTAATGCCAAGATCAGAGAGAT
1	28	5	Unigene85066_236	Eca_3540	7914	FALSE	Unigene85066_236	NA	TGCTGATGTCTCCGCGATTCACATTCCACACATTGATCTTCACAGAGCAGAAATTGTTAT
1	29	5	Unigene85873	Eca_4399	7807	FALSE	Unigene85873	NA	ATTGATGGAAGTTCTGATCATATTGCAGCTCAAACGTTTACCTTCCGAGAGTTGGCAGCT
1	30	5	unigene87563_T_a_44	Eca_6440	7700	FALSE	unigene87563_T_a_44	NA	GAGAAaAaCGaAaaAaGAaGGGCAAaGAaAaACGaAaaCGCCGaGATCCTCTAGCAATGC
1	31	5	unigene90000_T_c_4	Eca_9312	7593	FALSE	unigene90000_T_c_4	NA	cCCcGATACTCCAACTAGAGATGATTTAGCTGATGCCTTGGAAGATGTAAATGAAGGAAA
1	32	5	pso02_182905	Eca_1319	7486	FALSE	pso02_182905	NA	TTCTTTTGGATGTGAAACCTTGGGATGATGAGACTGACATGAAGAAGCTTGAAGAGATTG
1	33	5	CAB	CAB_QC	7379	pos	CAB	NA
1	34	5	Unigene85383	Eca_3882	7272	FALSE	Unigene85383	NA	GAAGATCGAAGAGAAGAAAGGGTCTGAGAATATATATGGTGAAGTGAAAGATGAGAAATT
1	35	5	pso02_182773	Eca_1211	7165	FALSE	pso02_182773	NA	TGGCCTTAAAGGAGGAAACATTGTATTGAGTAATCTTCCGAAAAAGCTCATGGGGGACAA
1	36	5	Unigene84329_280	Eca_2733	7058	FALSE	Unigene84329_280	NA	CATCAAAGACAGACCTGCGTGTGCTATGATCGAAGATGCAGAAAAGAAAGGGTTAATCTC
1	37	5	unigene83873_2nd_G_c_34	Eca_1929	6951	FALSE	unigene83873_2nd_G_c_34	NA	CTGGGATCCGAATTGAAAGATcAAATTcATcTTcTTTATTGGGCAATTGATGTATCGGCT
1	38	5	pso02_181901	Eca_523	6844	FALSE	pso02_181901	NA	GTAAGGCGTTGACTGCTGTGGAGGAAACAACCCATGGCGATGAAACAAGGACTTTAAAAC
1	39	5	Unigene85697	Eca_4215	6737	FALSE	Unigene85697	NA	TCTAATATTAGGTCTCATGGTGGACGTGAACATGACTATGACATCACCGGTAGAGTGGTT
1	40	5	gi3146087_65	Eca_9446	6630	FALSE	gi3146087_65	NA	ATTTTGCCGGAAATATTAGCGTTAAAGGAGTTGAGTTGAGTCAAACACGGGCCGCAAGTG
1	41	5	Unigene85961	Eca_4496	6523	FALSE	Unigene85961	NA	GTAGTTCTTCATCAATAGGAAGGAATAGTGATTCATCAGGAAGATTATCAGATGGTGATG
1	42	5	Unigene84530	Eca_2960	6416	FALSE	Unigene84530	NA	ATCCTCAAGAACATCTATCATCTTCTCTGATAGAATCAACCTCACCAAGAGTAATGTGTA
1	43	5	Unigene84772_66	Eca_3223	6309	FALSE	Unigene84772_66	NA	ATAATGTCTGGATTGTTCCTGGTGCCCGGGTTCTATATCTTGGAGCTGCTTCCGGTACAA
1	44	5	Unigene85632_363	Eca_4153	6202	FALSE	Unigene85632_363	NA	GCCAAGTTATGGAACCCAATGCCCTATTCTCCCAGGGAAGTCTTACACTTACAAATTCAA
1	45	5	Unigene86973	Eca_5557	6095	FALSE	Unigene86973	NA	TTCCTTGGGATAGACTAAGCATCACCAGGGAGAAATACAGACAGACAAGATTAGAGCAAT
1	46	5	Unigene84293_3end	Eca_2694	5988	FALSE	Unigene84293_3end	NA	TATCGATTTCATCTAGCAAATGAAGATAAACTCACATGGTATGTATCAGCAAGCGATCAC
1	47	5	Unigene88144	Eca_7089	5881	FALSE	Unigene88144	NA	AAGCACATTCACTACTAAGGAAGGTAGATATGATCCGCTGTGTCATCATCGTCCTCGGAT
1	48	5	unigene83873_T_a_36	Eca_2154	5774	FALSE	unigene83873_T_a_36	NA	CaGGGAaCCGAAaaGAAAGAaGAAAaaGAaGaaGaaTATTGGGCAATTGATGTATCGGCT
1	49	5	pso02_181946	Eca_564	5667	FALSE	pso02_181946	NA	CTGGCCAGATTATCTCTGTAGATGGCGGATTTTCAGTCAACGGTTTCTATCCATTGCATG
1	50	5	Unigene88405_352	Eca_7372	5560	FALSE	Unigene88405_352	NA	AGATCTATTAATGGCTTCACAAGGACAGGGAATCGACCCTGGCGTTCTTGACGATATCAT
1	51	5	pso02_182630	Eca_1112	5453	FALSE	pso02_182630	NA	GCTACACAAAGGATTCTTTATTTGTTTTAGCAGATTTTGTGAAGATTCTGGGTAGCTCTG
1	52	5	UniGene88718_overlap43	Eca_7702	5346	FALSE	UniGene88718_overlap43	NA	TTCTTGAAAGGTCGGGATTCCTGAGCAAGTACAAGATTCAGGCAAAGAATAACAGCCCTG
1	53	5	atp1Ecali_712	Eca_29	5239	FALSE	atp1Ecali_712	NA	CTTAGTAAACAGGCGGTGGCATATCGACAAATGTCATTATTGTTACGCCGACCACCAGGC
1	54	5	BF010445.1_200	Eca_68	5132	FALSE	BF010445.1_200	NA	TTTCGGGTACCATTTTCCTTTCATCCTATTTGGCTGTATCGTCCTATAAGACAATCGATG
1	55	5	Unigene83918_397	Eca_2262	5025	FALSE	Unigene83918_397	NA	TTGCTCTAATTGGTACTCTAACTGGTCAACTTTTCTTCGGTTGGCTCGGTGATAAAATGG
1	56	5	unigene83873_T_g_39	Eca_2198	4918	FALSE	unigene83873_T_g_39	NA	CgGGGAgCCGAAggGAAAGAgGAAAggGAgGggGgggAgTGGGCAATTGATGTATCGGCT
1	57	5	HPPCgene86668_249	Eca_200	4811	FALSE	HPPCgene86668_249	NA	TTTGGAGCCCAAATCTGTATTGATGGATGAGCAGGGGAAGAAGTTCAAGGATAGTGAGAC
1	58	5	Unigene85791_386	Eca_4316	4704	FALSE	Unigene85791_386	NA	TCTGGGTATGGCTGAACTTCCTGGTGTTGGTAAGCATCTGAACCCACTCTTGCTCCTCTT
1	59	5	Unigene85745	Eca_4267	4597	FALSE	Unigene85745	NA	CTTGAGTTCACTATTGTGCTGGAAGAGATGTCATCAAATAGAAATGCTGGAAACGGGAGC
1	60	5	UniGene83810_overlap40	Eca_1828	4490	FALSE	UniGene83810_overlap40	NA	TATGGATTCAGAAAGGCTGTTTCGGATCGTTGGGAGTTTGCAAATGAGTGGTTTCTAGGA
1	61	5	Pro25G_B21_D_7	Pro25G_B21_D_7	4383	pos	Pro25G_B21_D_7	NA	0
1	62	5	Unigene87401	Eca_6010	4276	FALSE	Unigene87401	NA	ATTAGGGATCTGAAATGATGAATAACGAATGAGGTGGTTAAGAGAGTTTCTGATTGAGTC
1	63	5	Unigene84683	Eca_3129	4169	FALSE	Unigene84683	NA	AATGGGTTGTATTATCACTGGCATTTGCATTGAGATACTATGCTTATGGTGAAGGAATGA
1	64	5	Unigene84882_538	Eca_3340	4062	FALSE	Unigene84882_538	NA	TAGGCGCTGAAGCATGTTTGCCCATCATAAATGCAATACTGATCGATATCAAGGAACAAA
1	65	5	pso02_181967	Eca_580	3955	FALSE	pso02_181967	NA	CCGTCTTCTCAAATGTCCAGGATAACATGTTGATTGCGAAGGATGAGATCTTTGGACCTG
1	66	5	Pro25G_B32_D_7	Pro25G_B32_D_7	3848	pos	Pro25G_B32_D_7	NA	0
1	67	5	Unigene86423	Eca_4979	3741	FALSE	Unigene86423	NA	TACGCCATGAAAGTAGTTGATAAAGAAGCATTAGCAGTAAAGAAGAAACTTGAAAGAGCA
1	68	5	Unigene85435	Eca_3939	3634	FALSE	Unigene85435	NA	CTTCTGCTTACTGGTTTAAGAACTCGGATGAGCTTGTTGATTTCAAGGAAGGACGCTATG
1	69	5	Unigene87980	Eca_6920	3527	FALSE	Unigene87980	NA	ATCTGCATCAAACCCTAGAAATGGATGAGAAGTTGATACAGAGGTTAGAGACAGCCGTGT
1	70	5	Unigene85309	Eca_3801	3420	FALSE	Unigene85309	NA	GAGTTGAAGTCACGCATGAGTTCTGAATTGGTATCTAAGGCAAAGGAATGTGCAAGCTAT
1	71	5	unigene90000_A_c_33	Eca_9160	3313	FALSE	unigene90000_A_c_33	NA	TCCTGcTcCTCCccCTcGcGcTGcTTTcGCTGcTGCCTTGGAAGATGTAAATGAAGGAAA
1	72	5	Unigene88998_374	Eca_7993	3206	FALSE	Unigene88998_374	NA	AACTTCATTTGATTCAACACCAGTTGGATCTCCTCCTCATTCAGTTGGTCATCATTCTCG
1	73	5	pso02_182018	Eca_623	3099	FALSE	pso02_182018	NA	GCCGGATTCCTGGTTTAACATTTCCAAATGGGTTTTCACATTAAAATCTCAGAAAAGAAT
1	74	5	Unigene89552_79	Eca_8573	2992	FALSE	Unigene89552_79	NA	ATTTGCTTACTACATCTCCGGTGGGAAAGGGCAAAAAGATAGAATACTCCGGTTGTTGTT
1	75	5	Unigene89340_424	Eca_8350	2885	FALSE	Unigene89340_424	NA	ATCTTTACAACCAACTGGATTAATCACTTCAGGTCCTCTTGGATCTTCTGGGAATGTTGG
1	76	5	pso02_182122	Eca_706	2778	FALSE	pso02_182122	NA	TTTGAAGGGTCTACGACGAGGTTGCCATCTCCTTCTGAAGTTCCTCAAAAGACAATTGTT
1	77	5	Unigene89074	Eca_8071	2671	FALSE	Unigene89074	NA	AAGGTCTAAACTTCAAATGCCTTCTTCATCTCAACCATTTCATCCACCTCTCTTATCTTC
1	78	5	Unigene83640_390	Eca_1639	2564	FALSE	Unigene83640_390	NA	CACGAGGACCACCAAGGTTTGAGGGTGAACGTCCTAGATTTGGTGACCGAGATGGATATC
1	79	5	Unigene84269	Eca_2663	2457	FALSE	Unigene84269	NA	ACTGATTTGAGCAACCCGGTACTCTAAAGAATTGGATCAAACCTCCTTCAAATTTGATGC
1	80	5	Unigene90074	Eca_9409	2350	FALSE	Unigene90074	NA	GGAATCAATCCATCAAAGGTCGTCGGCACCCAACTCAGACTTGACAAAGATCGTAAAGAT
1	81	5	Unigene84879	Eca_3337	2243	FALSE	Unigene84879	NA	AAATGCAGGAATATCAAAGCCGTGGACAACCATCAATGACTCCTCAACAACAGTCAATGG
1	82	5	Unigene85948_435	Eca_4483	2136	FALSE	Unigene85948_435	NA	ACTTATCCTCATGGTGCCTGTTTATGCATTGGAATCATTCTTGTCCCTATTGGACCCAAA
1	83	5	Unigene84899	Eca_3359	2029	FALSE	Unigene84899	NA	ATATCATTAGCTGGACTCCTGATGGCTATCTTGCGGTTGTTACAATATTCAACTTCCAGA
1	84	5	r60_a135	r60_a135	1922	pos	r60_a135	NA	0
1	85	5	UniGene84623_overlap48	Eca_3066	1815	FALSE	UniGene84623_overlap48	NA	TTGTCACCACTATTCCTACTATTGGATTCAATGTGGAAACTGTCGAATACAAGAACATCA
1	86	5	Unigene86187_210	Eca_4735	1708	FALSE	Unigene86187_210	NA	TTTACATGGCAATCGTTGGATCGTTCCCATTCAACTCTTTCCTCTCAGGCGTACTTTCTT
1	87	5	unigene90000_2nd_C_t_37	Eca_9050	1601	FALSE	unigene90000_2nd_C_t_37	NA	TCCTGATACTCCAACTAGAGATGATTTAGtTGATGttTTGGAAGATGTAAATGAAGGAAA
1	88	5	pso02_182488	Eca_1003	1494	FALSE	pso02_182488	NA	ATGGCAGGAAAAAGAGGAGCGGGTGGTCAAGATAGTCTTTATAGGTCGAAATCTGGATGA
1	89	5	Unigene86894_239	Eca_5475	1387	FALSE	Unigene86894_239	NA	TGATAATGTCGTTTGACGGAAAAGATAAGCAATCGACTTGTGCAAAGGCTGGTTCAGTGA
1	90	5	RCUnigene89948	Eca_1525	1280	FALSE	RCUnigene89948	NA	GAACTGGGTGTTAGACAGGCGGTGGCAGTTGTTACATTGAACAAGTTCTGTCGTTAATTT
1	91	5	Unigene88366	Eca_7329	1173	FALSE	Unigene88366	NA	ACAACAATCATAATGCGCGCGCTAGCAAGACAAATCAATGTTTATATTTCGAGGAGGAAT
1	92	5	Unigene88104	Eca_7048	1066	FALSE	Unigene88104	NA	CTTAGTGCTACTAATGCTCATCTTAGCCATATCTGGTCACACAGCTGATGCAAATTGGTG
1	93	5	unigene83873_G_a_34	Eca_2100	959	FALSE	unigene83873_G_a_34	NA	CTaaaATCCaAATTaAAAaATaAAATTaATaTTaTTTATTGGGCAATTGATGTATCGGCT
1	94	5	Unigene85269_491	Eca_3757	852	FALSE	Unigene85269_491	NA	TCATAACAACCCTTAATGTCTACTTCAAGGACAATGTCACGAAAATTCTGAGCGAGGAGG
1	95	5	Unigene86221	Eca_4769	745	FALSE	Unigene86221	NA	ACAGGATTTATGGGAAGCTCATGATTCACAGACCGTTTATTCGAAAGGCTGTAAGTAACA
1	96	5	r60_a135	r60_a135	638	pos	r60_a135	NA	0
1	97	5	unigene90000_2nd_G_t_32	Eca_9066	531	FALSE	unigene90000_2nd_G_t_32	NA	TCCTGATACTCCAACTAGAtATtATTTAtCTtATGCCTTGGAAGATGTAAATGAAGGAAA
1	98	5	RCUnigene86148	Eca_1385	424	FALSE	RCUnigene86148	NA	AGACAGTAAATTGCGTTTGCTAAGTTTAGAACTGGTGTTGTTTAGAACTACAGAGCTTTA
1	99	5	unigene90000_2nd_G_t_29	Eca_9065	317	FALSE	unigene90000_2nd_G_t_29	NA	TCCTGATACTCCAACTAGAtATtATTTAtCTGATGCCTTGGAAGATGTAAATGAAGGAAA
1	100	5	Unigene85954	Eca_4489	210	FALSE	Unigene85954	NA	TCAAGTGTTCTAGGGTTTGTTAACTAAAGCATAGCACGACTCTGTTTCCTGCTCTTTACA
1	101	5	Unigene84245	Eca_2636	103	FALSE	Unigene84245	NA	GATGTATAGTAGTATGGATGAGATCATAAGAGAAATGCACAGTATGGCAGGACATCTTGA
1	1	6	Unigene83743_546	Eca_1754	10802	FALSE	Unigene83743_546	NA	AGCAATATTCCAATTCTTCTCCACCTAGTGCCTCTTTTAGGGCATGACCTTCAACTTCTA
1	2	6	Unigene84121	Eca_2492	10695	FALSE	Unigene84121	NA	ACCCTAGAATTGAACGAGCTCTGTTTCTTCAATCCTTCTTTATCTAATGACGTCAGAAAG
1	3	6	Unigene88398_161	Eca_7365	10588	FALSE	Unigene88398_161	NA	ACTATAACTACGATTACGACTCATTTCCACTTGCGTTAAGACCCCTTCTTGGGAGCAAAA
1	4	6	M98432.1_0	Eca_337	10481	FALSE	M98432.1_0	NA	AAGCTTTCTACTGCGCTTTGCCCTTTTTACTAAATGTGTGATACCAGAACCTATAAAAGG
1	5	6	unigene83873_3rd_T_a_47	Eca_2009	10374	FALSE	unigene83873_3rd_T_a_47	NA	CTGGGATCCGAATTGAAAGATGAAATTGATGTTGTTTATTGGGCAAaTGATGTATCGGCT
1	6	6	HPPCgene85986_64	Eca_181	10267	FALSE	HPPCgene85986_64	NA	GCGCCACATCTGTTCATGCTTCCCGTTAGCTAGTAGCCCTCTAGTTATCTGTAATCTAGG
1	7	6	pso02_182034	Eca_637	10160	FALSE	pso02_182034	NA	TCAATGTTTCCTTCACCACCATGCACTCTCTACTGCCACCACTAGATCCAAGTCATACCG
1	8	6	Unigene83781_29	Eca_1795	10053	FALSE	Unigene83781_29	NA	CCGAGGAGGCGCTCCCATTTCTTCATCTTCTGCTAAGAGAGTTTCTTGCTGGTAATTCTT
1	9	6	Unigene86518_342	Eca_5081	9946	FALSE	Unigene86518_342	NA	ACTCAGGCGTCTTACTTCTCTTCAGATCTTAAGTCTTAGATCTAATGCTTTTTCAGGGCC
1	10	6	Unigene83800_363	Eca_1816	9839	FALSE	Unigene83800_363	NA	TTTCTTGCTCGGGACACGGCACAGCAGCATCCAAGGGCACGGGACGGCAGCACGGAAAGA
1	11	6	HPPCgene87563_331	Eca_240	9732	FALSE	HPPCgene87563_331	NA	AATGGGTGCAGGGCTGGAAGAGGGATACTTCACGGGAGGCTGTGCAGAAACATTTTGGAG
1	12	6	gi2899652_284	Eca_9445	9625	FALSE	gi2899652_284	NA	GTCTTGGAGATATTCTGGGCTGCTCGAATCTTGCGAAGTTTGATGTAGCCAGGGTTCTTG
1	13	6	Unigene83815	Eca_1833	9518	FALSE	Unigene83815	NA	CACTAGAGAACACGAGGTAGAGATTATTAGGCTAAGGGAAGAACTAACACAGCTGAAGGA
1	14	6	Unigene89383	Eca_8396	9411	FALSE	Unigene89383	NA	GGTGGGTAACGATTTGATTTCTTATTGGTTCTATTGAATATGGTGGTCAAGAGTTAGAGT
1	15	6	unigene90000_C_g_37	Eca_9232	9304	FALSE	unigene90000_C_g_37	NA	TggTGATAgTggAAgTAGAGATGATTTAGgTGATGggTTGGAAGATGTAAATGAAGGAAA
1	16	6	RCUnigene89415	Eca_1505	9197	FALSE	RCUnigene89415	NA	AAGAAATTGTCACCGAAGAATATGCCGAACATTTCAGAGATGGATTATGGATTCGTATAT
1	17	6	Unigene88572	Eca_7547	9090	FALSE	Unigene88572	NA	ATGAATTGATGTCAATATAATCAGCTTAATGAATGTGGAAGAGGAAGTAACTCACGTGGA
1	18	6	unigene87563_A_c_56	Eca_6317	8983	FALSE	unigene87563_A_c_56	NA	GcGccTcTCGTcTTcTGcTGGGCccTGcTcTcCGTcTTCGCCGTGcTCCTCTcGCcATGC
1	19	6	Unigene86715_447	Eca_5286	8876	FALSE	Unigene86715_447	NA	GAAGCTCAAATGTGTATTTACAATGTTTCCTGGCAAACCCATTTTGGCTTTTGCTGTGAC
1	20	6	Unigene88207	Eca_7159	8769	FALSE	Unigene88207	NA	TGCTGTAATTGAGTCCTCAGCTCCTGAGTTCCTTAATATAGATAATAATGGTGTAATTGA
1	21	6	unigene83873_2nd_A_t_24	Eca_1918	8662	FALSE	unigene83873_2nd_A_t_24	NA	CTGGGATCCGAATTGAAAGtTGttATTGATGTTGTTTATTGGGCAATTGATGTATCGGCT
1	22	6	unigene83873_G_c_3	Eca_2115	8555	FALSE	unigene83873_G_c_3	NA	CTcGGATCCGAATTGAAAGATGAAATTGATGTTGTTTATTGGGCAATTGATGTATCGGCT
1	23	6	pso02_182263	Eca_826	8448	FALSE	pso02_182263	NA	CAAGTCAAGGGTGAGGACATAACTGAACTTATTGCATCTGGAAGGGAGAAGTTGGCCTCC
1	24	6	Unigene83976	Eca_2327	8341	FALSE	Unigene83976	NA	AAGTCTCTTCTGGACCAGATCTACAAGCCACTAATGCAGGAATGATTAGATCAGAAAGTG
1	25	6	Unigene86091	Eca_4634	8234	FALSE	Unigene86091	NA	TGTTGAAATTCGGTACCCGGGTCTTGATATGCAGCTTCTTCTCAAGTCAGTTGATTCACC
1	26	6	Unigene83866	Eca_1891	8127	FALSE	Unigene83866	NA	GTAGAACCAATCAGTCTCGAAGAACTTGGTCGGCCTAGAGTTTGACGTGTTGTTAATTGC
1	27	6	Unigene85264	Eca_3750	8020	FALSE	Unigene85264	NA	CTGATCGATGTGTCAAATATCTCAATCGTTCGGTTCTTGAAGGCAGGCTGATTACAGTAG
1	28	6	Unigene86597	Eca_5163	7913	FALSE	Unigene86597	NA	TACTATCTTCATGGTTACCAATTTCTCTAAAGGATCAACAGACTCTTCCCTCAATTGGCA
1	29	6	Unigene89666	Eca_8688	7806	FALSE	Unigene89666	NA	GGAATGAATGTCGCTAGGATTAATATGTGTCATGGGACTCGTGATTGGCATCGTGAAGTG
1	30	6	CAB	CAB_QC	7699	pos	CAB	NA
1	31	6	HPPCgene85986_52	Eca_180	7592	FALSE	HPPCgene85986_52	NA	CTTTTCTCAACAAGCGCCACATCTGTTCATGCTTCCCGTTAGCTAGTAGCCCTCTAGTTA
1	32	6	CAB	CAB_QC	7485	pos	CAB	NA
1	33	6	Unigene84573_498	Eca_3008	7378	FALSE	Unigene84573_498	NA	AGGCACCCAAAGCAGCAATGGTCTTCCAGATATCAAGATTGCAGATACCTCAAAAGGGAA
1	34	6	Unigene89706_27	Eca_8728	7271	FALSE	Unigene89706_27	NA	AAAATTCCAGGTGCAATTGTACATAGTGTTGAGATAGATCCCCTTGTTATCTCGGCCTCT
1	35	6	Unigene83697	Eca_1704	7164	FALSE	Unigene83697	NA	CAGTAATGGATGGGTTTGAGGCTACAAGACATATACGTAATTTAGAGAGTAAGATTAATG
1	36	6	Unigene84987_286	Eca_3457	7057	FALSE	Unigene84987_286	NA	TTTTATTCGTGTTATCGGAAGTGAGCTTGTACAGAAATATGTTGGGGAGGGAGCTCGTAT
1	37	6	Unigene85507_203	Eca_4018	6950	FALSE	Unigene85507_203	NA	CTCAATTGGGTTGTTGGGGAGATTTAAAAAGTTCTAAACGTTCTGGGTTTTCCTTGAATT
1	38	6	Unigene88552_462	Eca_7527	6843	FALSE	Unigene88552_462	NA	AAAAATTAGGGACTGGGGATCTCATAGAGTGAATGTTCCATATCGGTCGTTGGAGAATGA
1	39	6	Unigene86882	Eca_5461	6736	FALSE	Unigene86882	NA	TTGCAGGAGAACAAACATTTCCTACAGATGCAGAATTGGCCGAGGCTAAAGAGTTTAACA
1	40	6	Unigene83578	Eca_1565	6629	FALSE	Unigene83578	NA	TTCTCTATCGCAGAAATTAAAGAACTCGAAATAATAGCTGATTCACGATCAATGATCCTC
1	41	6	Unigene88578	Eca_7553	6522	FALSE	Unigene88578	NA	TCTTATTCTACTACTTCAGGTGCCTCCATTGATAACCTTCCCGAAACTAGGTACTGAATC
1	42	6	Unigene89568	Eca_8590	6415	FALSE	Unigene89568	NA	ACTTTCGCAATTAGGCATCAATGGTGATTGTTTCGGGTCTGCTCCAAATCTTCAGAAGAA
1	43	6	Unigene87001_75	Eca_5586	6308	FALSE	Unigene87001_75	NA	AAGATTATGGGGCGTACTGGATCAAGAGGACAGGTTACCCAAGTTAGAGTGAAGTTTTTG
1	44	6	unigene87563_3rd_A_c_46	Eca_6243	6201	FALSE	unigene87563_3rd_A_c_46	NA	GAGAATATCGTATTATGATGGGCAATGATATACGTATTCGCCGTGcTCCTCTAGCAATGC
1	45	6	unigene83873_T_g_53	Eca_2203	6094	FALSE	unigene83873_T_g_53	NA	CgGGGAgCCGAAggGAAAGAgGAAAggGAgGggGgggAggGGGCAAggGAgGgATCGGCT
1	46	6	Unigene85229_527	Eca_3713	5987	FALSE	Unigene85229_527	NA	GGAACGGGCCGACCTACTAACTCAAACTGCTGGATTCTCTGCTACTGAAGTACAAGACAT
1	47	6	QC_Fusion	Pro25G_EQCP1_T5	5880	pos	QC_Fusion	NA	0
1	48	6	Unigene89847_140	Eca_8873	5773	FALSE	Unigene89847_140	NA	TAGGTCGACTCCATCTGCATCAAGTCCGGTTACATTCAAAACCGTTGCGCTTTTCGGTTT
1	49	6	Unigene85528_382	Eca_4040	5666	FALSE	Unigene85528_382	NA	CTGAACTTGAGACCTGTAAAAAGTCCAAGGATAACACTAGACAGGAAATTGTTCCTCGTA
1	50	6	Unigene85629	Eca_4150	5559	FALSE	Unigene85629	NA	CTTGCATTGGATGAGAAAGTACTTACCTTGGTGAAGCATTTCATGAATGAAGGAAGCCTG
1	51	6	Unigene89694	Eca_8716	5452	FALSE	Unigene89694	NA	CTTGTTGCAGTATCTTGATTTGAAGAGCGGAAATGAACGAGTTCTTGATTGGGCTACTCG
1	52	6	Unigene86318	Eca_4871	5345	FALSE	Unigene86318	NA	TGCCGATATCTATAGCAATTTACGTGTTGCAGAGCTTATCCGAAGACCTTCTTCTAACTT
1	53	6	Unigene84927	Eca_3391	5238	FALSE	Unigene84927	NA	TACTAGTATCTTTGCATGCTGATGAGACGTCGATCTATTGCTACCATTCCAACTGATCAG
1	54	6	UniGene84076_overlap34	Eca_2440	5131	FALSE	UniGene84076_overlap34	NA	GGCGAGTTGGAATAGAAATTATGCAGCTAAAGATATTAAATTTGGAGTTGAAGCTCGTGC
1	55	6	HPPCgene84255_242	Eca_118	5024	FALSE	HPPCgene84255_242	NA	GTAATTGCAAATTGTGAAGTTGTAAAACCAAGGGTGGCAGCTGCTGAACACATATCACAG
1	56	6	Unigene83634	Eca_1633	4917	FALSE	Unigene83634	NA	ACCGAAGAACTAAGCATTGATGAACTCACTTCTAATCTTTCTACATACAAGGAGCAACTC
1	57	6	Unigene86707	Eca_5278	4810	FALSE	Unigene86707	NA	AAGGACTGAGTAGTTCAATATTCACCAGAAGACCTGATATCATCTTCAAGTGGCTTGGAC
1	58	6	unigene90000_T_a_38	Eca_9294	4703	FALSE	unigene90000_T_a_38	NA	aCCaGAaACaCCAACaAGAGAaGAaaaAGCaGAaGCCaTGGAAGATGTAAATGAAGGAAA
1	59	6	Unigene85160_3	Eca_3637	4596	FALSE	Unigene85160_3	NA	TGCTCTCTGTTTCTCCAACTAAACATAAAAATGGCGTCAACTCTCTCTACTCTCACCATT
1	60	6	HPPCgene89669_38	Eca_323	4489	FALSE	HPPCgene89669_38	NA	CTCAAGTTCCTAGTATCGAAGCTTCGGGAGGTTGGAGTCTCAATTGTGAAGACTACTGAG
1	61	6	Unigene83611_5end	Eca_1606	4382	FALSE	Unigene83611_5end	NA	AAGTTGCAAGTGTTGTGCCTCTGACGGATCTAAATTAAAGTAGGGCGTACATTTCCATAC
1	62	6	HPPCgene87518_314	Eca_231	4275	FALSE	HPPCgene87518_314	NA	TACTGATGCTAAATTCCTCGTCGCTAGCAGAATTGAGAAAGTATATGGTGGGAAAGGATA
1	63	6	Unigene86866_205	Eca_5443	4168	FALSE	Unigene86866_205	NA	GTACCGGTTCTACTGGAACTGCTAATTCCTCTCCAAAAGAGAAACTGCGTGTAAATGCTT
1	64	6	Unigene87967	Eca_6905	4061	FALSE	Unigene87967	NA	AGCATCTGGTATTAGCGCTAGGTATCCTGATAAAGTTTATTCACAAGTTCGTGATATGAT
1	65	6	Unigene88352	Eca_7314	3954	FALSE	Unigene88352	NA	TCACTTCTAGTCAGGATCCAACATCACCTAGAGTTTCTTCCATGAATGCAGAGAATGAGT
1	66	6	Pro25G_B24_D_7	Pro25G_B24_D_7	3847	pos	Pro25G_B24_D_7	NA	0
1	67	6	RCUnigene89854_259	Eca_1520	3740	FALSE	RCUnigene89854_259	NA	CAGAGCGCGTGAGACCTCCGATTGGAAATCAAGATTGGTTATGAGGTTTATAAACTTATT
1	68	6	pso02_181998	Eca_609	3633	FALSE	pso02_181998	NA	CATGTTCACCGAGAATAAGCGTGAGTACAACCGAAGAGTGCGAGAAATGGTGGAGCAAAG
1	69	6	RCUnigene86397	Eca_1395	3526	FALSE	RCUnigene86397	NA	CTTCTCATCGTTTCAAGAGCGTTTAATGGATAATGTTTGAACCTATACTAGTCGATTCAG
1	70	6	unigene83873_A_c_20	Eca_2032	3419	FALSE	unigene83873_A_c_20	NA	CTGGGcTCCGccTTGcccGcTGAAATTGATGTTGTTTATTGGGCAATTGATGTATCGGCT
1	71	6	Unigene85523	Eca_4035	3312	FALSE	Unigene85523	NA	TAGTAAGCTTACAGTTGAGGTTTGTGAATTTCGCAGGACAAGGTTGAACCACCAAATGAG
1	72	6	Unigene89817	Eca_8842	3205	FALSE	Unigene89817	NA	ACATTTAGGAAATTCACCTTATATCAGCAATGTCCATGGGCCTGTTTCTATGATGCATGG
1	73	6	Unigene85375	Eca_3875	3098	FALSE	Unigene85375	NA	GCAAGGGAAGAAAGGAACCAATCAAGATGCCATGTTAGTTTGGGAGAATTTCAATTCAAG
1	74	6	Unigene86434_116	Eca_4991	2991	FALSE	Unigene86434_116	NA	GATAATAATAACCCCAACTCCAGCTTCTGTATTATAGAAGGACCAGAGACTGTTCAGGAT
1	75	6	pso02_182117	Eca_702	2884	FALSE	pso02_182117	NA	TAGAACCCAAAACAAAGGCTGAAAATGAGAAAGCTCGACGAAACCCTATAACCAGGACTA
1	76	6	Unigene89563	Eca_8584	2777	FALSE	Unigene89563	NA	ATGGAAGCTCCAACAGAATACCAAAGTTACCTAGTTCAAGTTTCCAAGTACCAAGCAGGC
1	77	6	Unigene88577	Eca_7552	2670	FALSE	Unigene88577	NA	TATATCCTTCTTCCAATCGTAGGAATAAAGAGTGACGGCATACTCCTTCATGTCTATGTC
1	78	6	Unigene89162_197	Eca_8164	2563	FALSE	Unigene89162_197	NA	TTTACCTGCAAAACCACCCAAAAAGTAAAACTCGAGCATCTGAACTTCTATAGACCCCGA
1	79	6	pso02_182417	Eca_945	2456	FALSE	pso02_182417	NA	TGAAGCATTATGGCCCATTTTTAATATCGCACATCAGAAGAGTCGATATATCTATGATCT
1	80	6	Unigene84188_9	Eca_2565	2349	FALSE	Unigene84188_9	NA	ACTTTAAAATTGTTTATTCTTGAGGTAGAAAGAAGGTAATTAAGAAAGGAGAAATGGGAG
1	81	6	pso02_181870	Eca_498	2242	FALSE	pso02_181870	NA	CTTTGTCTGACCAGTTTGAGGCTAAGCGTGCTAAGAACAAGGCTAGCAGAGAAAGGAAGC
1	82	6	UniGene90015_overlap48	Eca_9348	2135	FALSE	UniGene90015_overlap48	NA	ATTGTTAATGTTGTTCATATTTGTCATTTCATGGGTGTGATGCATAGAGATCTCAAGCCT
1	83	6	RCUnigene85579	Eca_1363	2028	FALSE	RCUnigene85579	NA	AGAGGAGATAGAGGCGAGCTTCGTGTATTTGTCATCGCATGATCACTCAGTTATACATGT
1	84	6	Unigene84068	Eca_2431	1921	FALSE	Unigene84068	NA	TGGTAAACGTAGATTCCGACAAAGATAGTTCCTCCGGTAGAGAAAGTAGCAGAGGGAGAT
1	85	6	Unigene85164	Eca_3642	1814	FALSE	Unigene85164	NA	CTCTCATTCAACATACACAAGGACCTGATTTGGATAGGCTATCTACCGTATTAAGTGAAA
1	86	6	Unigene86817_283	Eca_5392	1707	FALSE	Unigene86817_283	NA	CTTTCTTGCTCTCTATCAAAACACAAGACCCACAGTTCCTATTGATAATCAAATCCCCTG
1	87	6	Unigene87688_258	Eca_6609	1600	FALSE	Unigene87688_258	NA	AAAAGCATATTGTTGTCCAAGTATGAAAGGTAGTATAATCCTCCGACCGATCGCCTCGAT
1	88	6	QC_Fusion	EQCP1_Pro25G_T5	1493	pos	QC_Fusion	NA	0
1	89	6	Unigene87100	Eca_5691	1386	FALSE	Unigene87100	NA	ACTTCATTCAGGCGAGGAGGATCAAATTCCAGGAATCAGGATCTTTACTTTAATCTTACC
1	90	6	UniGene84726_overlap49	Eca_3175	1279	FALSE	UniGene84726_overlap49	NA	TATCTGTGAAAGCATCATCTGGAAGGCATTTAGTCCCACAACAATCAACACTGGACGAGG
1	91	6	unigene87563_G_a_22	Eca_6392	1172	FALSE	unigene87563_G_a_22	NA	aAaAATATCaTATTATaATaaaCAATGATATACGTATTCGCCGTGATCCTCTAGCAATGC
1	92	6	Unigene84264	Eca_2656	1065	FALSE	Unigene84264	NA	TTTATCGTCCCAACTTCTAGTTGTCTTGTGGAGCTTGTAGAAACACCATTCCTTGTGGGT
1	93	6	Unigene84535	Eca_2966	958	FALSE	Unigene84535	NA	TAGATTATCTAGGAACCGAAGAACTGTGAACCGTGCTTATGGTGGAGTATTGTCTGGTAG
1	94	6	Unigene87476	Eca_6089	851	FALSE	Unigene87476	NA	GCTTCCTACGTTGCTCATTAACTTGTCTCTTCTCATATAACTACGTTGCTCAGTTACTGC
1	95	6	Unigene87705	Eca_6628	744	FALSE	Unigene87705	NA	TCGCAGGCCACTCAACGTTCACAAGTTTACATGTTATGTTCTTGGTAATGTATAAACTGT
1	96	6	Unigene83925_164	Eca_2269	637	FALSE	Unigene83925_164	NA	TCAATCAGCTATCCCAGTTTACACCCAAACCAGTTCTAACTATACATCAATCTTGGAATC
1	97	6	3xSLv1	(-)3xSLv1	530	neg	3xSLv1	NA
1	98	6	Unigene88817	Eca_7806	423	FALSE	Unigene88817	NA	AACTGTGCAAATCACTAGAGACTGTGTTTCTGCTAGGGTAGTAACTCAAATGACAGACAT
1	99	6	HPPCgene88598_1	Eca_285	316	FALSE	HPPCgene88598_1	NA	CTTCTCTCCCTCCTTTCCAAAAATTAAAACCCTTTTCTCTCCAATTAACCTCTCCTCTTT
1	100	6	UniGene85141_overlap47	Eca_3618	209	FALSE	UniGene85141_overlap47	NA	AACCCATACATGTCATCTCCATGTCACATTGAGTTGACCTTGACTGAGAAGGAAGAACCT
1	101	6	Unigene83657_5end	Eca_1660	102	FALSE	Unigene83657_5end	NA	CTCTTCATCTCTTCAATGTCAATGATGACTACACAATTCAATCTCAAACTCTTTCTTCTC
1	1	7	Unigene84821	Eca_3277	10801	FALSE	Unigene84821	NA	TGGTGATATTGAATATGTTGAAATGCAAAGTGCCGACGAACGTTCTCAGATTGTGTACGT
1	2	7	unigene83873_2nd_T_c_35	Eca_1951	10694	FALSE	unigene83873_2nd_T_c_35	NA	CTGGGATCCGAATTGAAAGAcGAAAccGAcGccGcTTATTGGGCAATTGATGTATCGGCT
1	3	7	Unigene83746	Eca_1758	10587	FALSE	Unigene83746	NA	TTAACTGGGACTTAGGCAACCAACGGTCAATGCTAGTATCAAACTGCCTATTCAGGATGG
1	4	7	Unigene87240	Eca_5840	10480	FALSE	Unigene87240	NA	ATTTGGTCTCTCATTTCAGAAAGAAACTGTGTGATAACGATCCTGGCGTCATGGGTGCAA
1	5	7	Unigene90080_157	Eca_9416	10373	FALSE	Unigene90080_157	NA	GCTGTACGTTGCCGATAGTAATTTTGAGTTGAGATTCTGGCGTTAGCTGTTTCTTTTTTG
1	6	7	HPPCgene89570_389	Eca_309	10266	FALSE	HPPCgene89570_389	NA	GCAAAGTCGGAAAGACATACCAGATTTTGAACTCGGACGAACACTCTAATTTTCTTCGAA
1	7	7	Unigene85593	Eca_4112	10159	FALSE	Unigene85593	NA	TTGGAGATTTACAGGCGATATTGCGACATTAGGTCACAAAGTGAACATGTTGGCTCAAGG
1	8	7	Pro25G_B5_D_7	Pro25G_B5_D_7	10052	pos	Pro25G_B5_D_7	NA	0
1	9	7	pso02_182571	Eca_1066	9945	FALSE	pso02_182571	NA	GAGACTTTCTTTACAGGAATAACAAAGGAAGAACAGTTATATGAAACAAGCCCTATTCTC
1	10	7	pso02_182209	Eca_782	9838	FALSE	pso02_182209	NA	TTAGTCATGATCGTGTCTCGGATATTTTAACAGTTCTTCAACCCGGTGACACTCTAAAGG
1	11	7	Unigene84710_249	Eca_3157	9731	FALSE	Unigene84710_249	NA	TTTGGATTTGAGGTTAGTATTGTATATGTAAGTAGGACTAATGGGCTCTATAGGGCACCC
1	12	7	pso02_182681	Eca_1151	9624	FALSE	pso02_182681	NA	CAGTGGACAATGGAAGCAAAGAAAGGAATCTGATGCGAAGGATTGGAGAAGCGGACACTG
1	13	7	Unigene84751	Eca_3201	9517	FALSE	Unigene84751	NA	GTTCTTAAGGCAGTGATGGAGGGTACAAATGTTCACCCGTCTGAAGTTGGAGATATTGTT
1	14	7	Unigene88969	Eca_7964	9410	FALSE	Unigene88969	NA	GATTTGTTGGGTGACGAAGATAACGATGATCTCTCTCAGTTGATTGCTAAGAAAGCCCTA
1	15	7	unigene87563_2nd_G_t_27	Eca_6222	9303	FALSE	unigene87563_2nd_G_t_27	NA	GAGAATATCGTATTATGATtttCAATtATATACGTATTCGCCGTGATCCTCTAGCAATGC
1	16	7	Unigene84355	Eca_2764	9196	FALSE	Unigene84355	NA	AAGTCTAGCAGGAGGAAGCCATGGTTCACGTTAACTTCTACAGGAATTATGGAAAGACTT
1	17	7	Unigene83825_775	Eca_1845	9089	FALSE	Unigene83825_775	NA	TACCACGTAAGACTCACAGGGGTCTTAGAAAGGTAGCTTGTATTGGAGCATGGCATCCTG
1	18	7	Unigene88537_187	Eca_7512	8982	FALSE	Unigene88537_187	NA	GGTAGATCAAAGAAAGGTAGCTTGCTTCTCTCCTGGACTGATGGCGGCTTATGTAGTGGT
1	19	7	Unigene85222	Eca_3706	8875	FALSE	Unigene85222	NA	TTTGATTCCTCTTCTCGTCGGAAATGTCGGATTGATCTTTACTAAGGGAGACTTGAAGGA
1	20	7	Unigene84445_386	Eca_2863	8768	FALSE	Unigene84445_386	NA	ACAATGTTGTCCTTATTGTTACTGGTACCTTGCATGAGAGGGATGTCAATGAGCTACTAG
1	21	7	Unigene83665_363	Eca_1669	8661	FALSE	Unigene83665_363	NA	TCCACGGGAAGCTTCCCATGCTCCGGGACGCATCTGCAGGCGCGCACAAGGCCGGACCTA
1	22	7	Unigene84235	Eca_2626	8554	FALSE	Unigene84235	NA	CACTTCCAGGTGACAATGTCGGATTCAACGTTAAGAATGTTGCTGTCAAGGATCTCAAGC
1	23	7	Unigene88338_407	Eca_7300	8447	FALSE	Unigene88338_407	NA	CTTACCGATAGCGAGAGTGTTGTTAATCACCCTGATGAGATATATTATAAGGACCCACTG
1	24	7	Unigene88680	Eca_7661	8340	FALSE	Unigene88680	NA	CAGAGTTAACACATACACCTCACAGATGAGTGCTTGTCATCAGCTTAAGGCATTGCTTCC
1	25	7	UniGene87283_overlap44	Eca_5887	8233	FALSE	UniGene87283_overlap44	NA	AATACAAGGTGCATTCTTACAATAGAAATGGTCTCTGTGCTGTTGGCTTTATGGACGACC
1	26	7	Unigene88151_108	Eca_7096	8126	FALSE	Unigene88151_108	NA	TATTGTCACCCTAGGGTTACTGCTTGGATTAGGTTTGCTAAGTTTGAGATGAAGAATGGG
1	27	7	Unigene83803	Eca_1819	8019	FALSE	Unigene83803	NA	TTATTCAAAGAACCTCACCTGTTAAACCTCGAACAGCTCGGTCACCCAGAGTAAGTGTTA
1	28	7	Unigene86457	Eca_5016	7912	FALSE	Unigene86457	NA	CTTGGACTTCTTTGTATATCCAATCCAAAGGTAAATGTTATGGACACCTTGAGCAGGCTG
1	29	7	pso02_181860	Eca_488	7805	FALSE	pso02_181860	NA	GGCCAAACTGCCAATTACCCCACCAGATGTGATGACTGTAGAGATGTTCATATCTTTCAT
1	30	7	unigene83873_G_a_19	Eca_2095	7698	FALSE	unigene83873_G_a_19	NA	CTaaaATCCaAATTaAAAaATGAAATTGATGTTGTTTATTGGGCAATTGATGTATCGGCT
1	31	7	Unigene87746	Eca_6673	7591	FALSE	Unigene87746	NA	GTTTAGCTGTTAACATGGATGACAATGAACACAGTGCAAATGGGAGATACAGACAGGATC
1	32	7	Unigene89926	Eca_8953	7484	FALSE	Unigene89926	NA	AATTGACTTGAACCAGATTTCGAATTCCCTTTCGTATGTCACACTCTCTATGGAGGACGA
1	33	7	HPPCgene88412_395	Eca_267	7377	FALSE	HPPCgene88412_395	NA	TTCTCATTGAGAATGTTGAACGTTTGGAGGTTGGAGCATTAGTTTCTATAAGGGGCATTG
1	34	7	Unigene89236	Eca_8243	7270	FALSE	Unigene89236	NA	GGAATGACCCTTGTGACAATGATATTTGCGTTGCTAGGTTTCCTCTCTCCATCAAACCGA
1	35	7	Pro25G_B26_D_7	Pro25G_B26_D_7	7163	pos	Pro25G_B26_D_7	NA	0
1	36	7	BF010447.1	Eca_69	7056	FALSE	BF010447.1	NA	ATTCAAGAACTCAGAATCCATTGGCGTTCCCTTCCCAAAGAACCAACCCATGAGGATTTA
1	37	7	ndhJ_80131_80604	Eca_349	6949	FALSE	ndhJ_80131_80604	NA	CCGAGGATTGGCACTCCATTGCTGTCATTTTATATGTATATGGTTACAATTATCTACGCT
1	38	7	Unigene85967_140	Eca_4502	6842	FALSE	Unigene85967_140	NA	TAATGGGTCGTTTCTTTTTACTCATAGCTGGTTTTGTTGTTGTTACATTTGCTGTAGTTG
1	39	7	Unigene89977	Eca_9006	6735	FALSE	Unigene89977	NA	TTGCAGCAAGCCTGTAAACTTGATTATAATACTGAAAGCTGCTTTGTCGCGGGAAATTAT
1	40	7	UniGene84791_overlap52	Eca_3244	6628	FALSE	UniGene84791_overlap52	NA	CAGGGCAAGGATTCGTCTAATCAACCAGGACAAGAACAAGTACAACACACCAAAGTACCG
1	41	7	HPPCgene85703_338	Eca_169	6521	FALSE	HPPCgene85703_338	NA	ACCAAAATTGCGGAATTGACTGGTCTGCCTGTGGATCAAGCGATTGGGATGCATCTGCTC
1	42	7	Unigene84886	Eca_3344	6414	FALSE	Unigene84886	NA	TCGGTTTCATCTTGGTCTACAGGACTAACTAAAGAACATTTCGACGGTGAAGCTGTGGGT
1	43	7	Unigene89879	Eca_8905	6307	FALSE	Unigene89879	NA	ACATGGTTAAGATTGTGGTATCAGATAGCAGCAATGGAAGATTATCTACTGTACCAGGCA
1	44	7	Unigene84722	Eca_3169	6200	FALSE	Unigene84722	NA	GAAAGGATGGAATACAGAAGAAATGGATAATTACTTGAACTTGTTCTCTATTGGAAAGCC
1	45	7	pso02_182560	Eca_1057	6093	FALSE	pso02_182560	NA	TCATCATCGTCTGAGCAAGTTAATAACACTTACAACAGCGATCCAATTATAGGGATGATG
1	46	7	Unigene84142_440	Eca_2514	5986	FALSE	Unigene84142_440	NA	GAGCACTTCTCAATTGTTATGTTAGAGCTAAAGTTACTGATAAGTCATTGTCGCATATGG
1	47	7	HPPCgene84255_391	Eca_121	5879	FALSE	HPPCgene84255_391	NA	AGAATAGTAAGATTGTTGCTACTCATACTGACAGTCCCGATGTCCTAATTTGGGATGTTG
1	48	7	unigene90000_3rd_A_t_45	Eca_9117	5772	FALSE	unigene90000_3rd_A_t_45	NA	TCCTGATACTCCAACTAGAGATGATTTAGCTGATGCCTTGGttGtTGTAAATGAAGGAAA
1	49	7	pso02_182606	Eca_1093	5665	FALSE	pso02_182606	NA	TTGGTTGCCGCAAGTAAAAATCCTCCAGTATTCTGTATCATCACTGAATATCTAGCCGGG
1	50	7	UniGene87955_overlap44	Eca_6892	5558	FALSE	UniGene87955_overlap44	NA	CATTGGTATTGATCTTGGAACAACTTATTCTTGTGTTGGAGTTTGGCAACATGATCGTGT
1	51	7	Unigene84621	Eca_3060	5451	FALSE	Unigene84621	NA	GGCTTAGGTTATTCGATTACTTAATCCCAAGATGTACCTGCTCTTTCAAGTATGGCACTT
1	52	7	unigene87563_3rd_C_a_60	Eca_6261	5344	FALSE	unigene87563_3rd_C_a_60	NA	GAGAATATCGTATTATGATGGGCAATGATATACGTATTCGaaGTGATaaTaTAGaAATGa
1	53	7	Unigene85351_150	Eca_3851	5237	FALSE	Unigene85351_150	NA	TCTAAGATGTTTCTAAAACTACGGGGGGCAGAAATAGAGAACGAAAAAAGGATGAGCCTC
1	54	7	Unigene84853_360	Eca_3309	5130	FALSE	Unigene84853_360	NA	TTGGCTTCAAAGTTAGCATTTTTTCCACCTCGTCCACCAAGTTACAAGTTAATAGAGGAG
1	55	7	Unigene85989	Eca_4530	5023	FALSE	Unigene85989	NA	TAGATGAACCCACCTAATATCCGTGTCGACCTTATGTTCGAACAAATGATGGCGAGACTT
1	56	7	Unigene85208	Eca_3690	4916	FALSE	Unigene85208	NA	CCCATGGATCTTGTACTATATATGGTTGCATTGAGACTGAGTTCATTTCGATTCGAGATG
1	57	7	C1	C1_QC	4809	pos	C1	NA
1	58	7	Unigene83789	Eca_1803	4702	FALSE	Unigene83789	NA	AGCCTAAAGGAGCACTATGAGATTGTGGTTCACCATTACATTCAGCAAGGAGAAGCAAAG
1	59	7	Unigene84378	Eca_2788	4595	FALSE	Unigene84378	NA	AGGGAGAGCTAGATGAAATGGTTAGATCAGCTGAAATTGACGAATACAAGAAAGGATCGC
1	60	7	Unigene84169_111	Eca_2545	4488	FALSE	Unigene84169_111	NA	CAACATCAGCTGCCTGCAGTAATTTGGGGGTTAACGAATCTCTACATAATAACCAGTAAT
1	61	7	Unigene85856_316	Eca_4381	4381	FALSE	Unigene85856_316	NA	TTATACCGCTTCGAGTATGAAGTTGCTCCATCGTTTTTTCTTAGCAAAGTTCGAGGAGGA
1	62	7	Unigene86416	Eca_4972	4274	FALSE	Unigene86416	NA	TTCAAGAAATTTGTGTTCTTGTCAAATGCAGTTATAATGCAAGCCCAACAGGAAGCACCT
1	63	7	Unigene86371_103	Eca_4925	4167	FALSE	Unigene86371_103	NA	TTCTTCAGATAGCCAATGGAGTGAAAGGAACAATTTGGATGTCAATAGACTGTCATCCAG
1	64	7	unigene90000_3rd_A_t_60	Eca_9125	4060	FALSE	unigene90000_3rd_A_t_60	NA	TCCTGATACTCCAACTAGAGATGATTTAGCTGATGCCTTGGttGtTGTtttTGttGGttt
1	65	7	r60_1	r60_1	3953	pos	r60_1	NA	0
1	66	7	Unigene89390_274	Eca_8403	3846	FALSE	Unigene89390_274	NA	AGGTGGACCAGGTAGGCTTATTAAGTGGAACCCAGTTGCTAATGTAAACGGCGGTGATAT
1	67	7	Unigene83765_267	Eca_1779	3739	FALSE	Unigene83765_267	NA	AGTGGGTTTCGCCAATAGATCGGTGAACTCCTGGAAATGGAGATCTTGTGTAACGAGTTT
1	68	7	Unigene89207_288	Eca_8212	3632	FALSE	Unigene89207_288	NA	TATTATAGGAACTTTTGTGGACATTCTAGAGGATACCATTCGAGAGTCAACCCAACCGTC
1	69	7	AF236059.1	Eca_24	3525	FALSE	AF236059.1	NA	TGATCATCGGTGCGTATTCTAACACATTCATATTGTTTCACATATTGCCGTGTTAATGAG
1	70	7	Unigene89290_260	Eca_8300	3418	FALSE	Unigene89290_260	NA	CTGAAGAGTACACTAAATACAAAGATCCGAAGCAGCCAGTGTCTGCACGGGTTAAGGGAC
1	71	7	Unigene89121	Eca_8119	3311	FALSE	Unigene89121	NA	CCATCCAACAATAACTTACAGTGAACACAAATCTTCATAGTTGCACCTTAAATCCTTACC
1	72	7	Unigene87182_39	Eca_5778	3204	FALSE	Unigene87182_39	NA	AAGTAAAATTGCTCCAAGTGTTATTTTCGTGGACGAGGTTGATAGCATGTTAGGAAGACG
1	73	7	r60_3	r60_3	3097	pos	r60_3	NA	0
1	74	7	RCUnigene88354_250	Eca_1471	2990	FALSE	RCUnigene88354_250	NA	GTTGCCTGAAAGATCGTTGAAACGAATAGCGAATTGTTGAATATTCAGGGGTGCATTTGG
1	75	7	Unigene84623_536_3_amb	Eca_3064	2883	FALSE	Unigene84623_536_3_amb	NA	CCACTTCAGGAGAGGGTCTTTACGAAGGACTTGATTGGCTCTCCGGACACATCGCTAACA
1	76	7	HPPCgene88775_230	Eca_299	2776	FALSE	HPPCgene88775_230	NA	GGGCTCATTTCCCTCACATTCACTTTGGATTAAGTGCAATTGATACCAACAAACAAGCAA
1	77	7	Unigene85216_181	Eca_3698	2669	FALSE	Unigene85216_181	NA	CCAGTCGGAAATAGATACAAGTTTGATGCTAGTGATGGAAAAATGAAGCTTGATGCGATC
1	78	7	Unigene85349	Eca_3849	2562	FALSE	Unigene85349	NA	TTCTGTATCTGAATCTTCACTGAAGAGCACGATAACCACACAAGTTGATGAAATTCAGCA
1	79	7	Unigene84292	Eca_2692	2455	FALSE	Unigene84292	NA	TCCAGTCTTAAGTGAAGCTGACTTGGAGCCAAACATTATTATCAAGAGTTGTTGTGGTGG
1	80	7	pso02_181830	Eca_458	2348	FALSE	pso02_181830	NA	AAATGCTTAAAGAGAGGTGTGAAGGAGGTTGTAAAGAGCATAAAGCGTGGTAACAAAGGA
1	81	7	Unigene86703_478	Eca_5274	2241	FALSE	Unigene86703_478	NA	GGAGTTAATAATGGAACTCTGCTTACTACTGTCAACCCATAACCTTTAAGGCCAATGTAC
1	82	7	Unigene87667	Eca_6588	2134	FALSE	Unigene87667	NA	GTGCTGAAACCATTGTTGATGAAGATTTAGGGTTTAAAGAGCTTGAAGGTGTAATATCTT
1	83	7	Unigene86212	Eca_4759	2027	FALSE	Unigene86212	NA	ATGATGAGCTGAGCCCAAGTTGTGTCACATCTCTACTGGGTATTCAAATACAAGGAGTGG
1	84	7	Unigene87293_9	Eca_5897	1920	FALSE	Unigene87293_9	NA	CGATTTCTTTCCAGATTCTTTCGAGACACACTTTTAGTGTAAATATAAATTCTTTTGTTT
1	85	7	HPPCgene87005_446	Eca_218	1813	FALSE	HPPCgene87005_446	NA	GAAGATCTAAGTGAATTGAGCATCGAAGAACTATGCAATCTTGAGCAGAATTTGGAGAAT
1	86	7	Unigene87566	Eca_6485	1706	FALSE	Unigene87566	NA	CTTAGCCCAACTTCAAACATTCTCAGTTCAACAAGGAAGTGCAATGAATACTAAACTAAC
1	87	7	Unigene87411_192	Eca_6020	1599	FALSE	Unigene87411_192	NA	GATCCTAAGAACGCTGATCTTTTCGCAGACCGTGCTCAAGCTAACATTAAACTCAAAAAT
1	88	7	UniGene84272_overlap42	Eca_2667	1492	FALSE	UniGene84272_overlap42	NA	ACTACAGTACCAAGTCCATGAGAAACGACGGAGGTTACGAGATTATCAAGAAGGCAATTG
1	89	7	pso02_182765	Eca_1204	1385	FALSE	pso02_182765	NA	TGAACTTCCACAGGAACATTACAAGTTGGATCAAGTCAAGGCTGAGATGAAGAATGGTGT
1	90	7	Unigene88910_128	Eca_7904	1278	FALSE	Unigene88910_128	NA	TTGAGTTCTCCCACAATATCTAATCCATCTAAAATAACAGGTTTCTAAACAAGTAACATC
1	91	7	atpFa_21	Eca_34	1171	FALSE	atpFa_21	NA	TTCGTTTCCTTGGGTCACTGGCCATCCGCCGGGAGTTTCGGATTTAATACCGATATTTTA
1	92	7	gi2899652_284	Eca_9445	1064	FALSE	gi2899652_284	NA	GTCTTGGAGATATTCTGGGCTGCTCGAATCTTGCGAAGTTTGATGTAGCCAGGGTTCTTG
1	93	7	Unigene88306	Eca_7266	957	FALSE	Unigene88306	NA	CTCCCATAGCTTCAATTGGAAGTCTAGTTCTTTATATGTCTTCTGTTTCATCACCATTTG
1	94	7	Unigene88573	Eca_7548	850	FALSE	Unigene88573	NA	GATTGCTTGATTCACGTTTATCACTTCACAAGAGATCCATCTCAGAGTCAGATGCAGGTC
1	95	7	unigene83873_G_a_3	Eca_2098	743	FALSE	unigene83873_G_a_3	NA	CTaGGATCCGAATTGAAAGATGAAATTGATGTTGTTTATTGGGCAATTGATGTATCGGCT
1	96	7	Unigene86121_427	Eca_4666	636	FALSE	Unigene86121_427	NA	GGTTTTAGCTGCAGTGATTAAGGCAGGGGCGGCAAGGGAGCATGAAATACTTGCTGAAAT
1	97	7	Unigene89893	Eca_8918	529	FALSE	Unigene89893	NA	GAGTTGTTTCTCTTCCATGTAGCTCTTCGAGATGGTCTGGCCTTGGTATACAAATGACCT
1	98	7	Unigene84031	Eca_2386	422	FALSE	Unigene84031	NA	AAATTTCCTCCATATGATCACAACTATGGCTGAATCAGGCTCCACTGAGGATCAAACCGA
1	99	7	Unigene89044	Eca_8039	315	FALSE	Unigene89044	NA	TTGAATATGCATCATCGGTTGGCAGTTGGATGTATGTGATGATTTGTACCAGACCTGACA
1	100	7	Unigene89949_229	Eca_8978	208	FALSE	Unigene89949_229	NA	TCCCCAAATCGTAAGAATACAGCGCCAGTTCCAGCATTATGATCGACAGCATACTCTGCT
1	101	7	RCUnigene87713_52	Eca_1452	101	FALSE	RCUnigene87713_52	NA	TGATTACTCGAGAATATTCAAGGATGCTTGCCCAGATGCTTATAGTTACGCCTTCGATGA
1	1	8	Unigene88755_115	Eca_7740	10800	FALSE	Unigene88755_115	NA	GAAGGAGGACAAGATAATGTATCTACCGCCCAATCTGTTAAAGATTTCAGGCCCAAGTCT
1	2	8	unigene90000_3rd_A_g_55	Eca_9111	10693	FALSE	unigene90000_3rd_A_g_55	NA	TCCTGATACTCCAACTAGAGATGATTTAGCTGATGCCTTGGggGgTGTgggTGggGGAAA
1	3	8	Unigene85437	Eca_3942	10586	FALSE	Unigene85437	NA	TCCTCTCATTCTTATCACCTTCTGAGATTACTTCCTTCTGCTGTACTTCCAAACGATTCT
1	4	8	Unigene88180	Eca_7127	10479	FALSE	Unigene88180	NA	AGAGAAACAACAAGAGCAGAAAGAGAACCGGAGAAGTGGGATAAGGAAAGAAAGGATCTT
1	5	8	Unigene88672	Eca_7653	10372	FALSE	Unigene88672	NA	TATCTTTGCACCAGGAATACAACATCTTAGACAAGAAGAGCAACAAGGACTTTGGTAAAT
1	6	8	unigene83873_T_g_32	Eca_2193	10265	FALSE	unigene83873_T_g_32	NA	CgGGGAgCCGAAggGAAAGAgGAAAggGAgGgTGTTTATTGGGCAATTGATGTATCGGCT
1	7	8	Unigene85711	Eca_4230	10158	FALSE	Unigene85711	NA	GGTTTGTCTTTCATAAATGCCATGTCGCTGTTCGGTGATGTCAACAAGTGATGATCCGAG
1	8	8	pso02_182813	Eca_1244	10051	FALSE	pso02_182813	NA	AAATAAGATGGTTGAAAGAAAGGATCACAACTCCTGGATTGATGATTCTGTCAAGGATTT
1	9	8	Unigene86214	Eca_4761	9944	FALSE	Unigene86214	NA	GCAGCCTCGTGATGGTAACTCCGCTGAAATAAGAGATCTTTGCTAATTAATAATGATAAC
1	10	8	unigene87563_T_g_26	Eca_6470	9837	FALSE	unigene87563_T_g_26	NA	GAGAAgAgCGgAggAgGAgGGGCAAgGATATACGTATTCGCCGTGATCCTCTAGCAATGC
1	11	8	psbA_3end	Eca_364	9730	FALSE	psbA_3end	NA	GTATGGAAGTTATGCATGAACGTAATGCTCACAATTTCCCTCTAGACTTAGCTGCTGTTG
1	12	8	Unigene88392_9	Eca_7359	9623	FALSE	Unigene88392_9	NA	GACTACTATGTTAGTGCTGTAAAATGTGGTAGAATTCAGGTAGATGGTGAAATTGTGCCG
1	13	8	pso02_182473	Eca_993	9516	FALSE	pso02_182473	NA	GGTGAAGCTCAAGTGGGGAATGGAGTACAAAGGTTTTCTTGTTTCGGTTGATTCATATAT
1	14	8	Unigene89596	Eca_8619	9409	FALSE	Unigene89596	NA	CCAGAAACAACAAGTTGAATGGACAGAATCGAAACGTGAATGAAACCTTTAAAGTTGGAG
1	15	8	Unigene89648	Eca_8670	9302	FALSE	Unigene89648	NA	TCTTTCTCTCTCTTCACCTCGGCTGTGGAGTTCACTTTATCAGTTTCTCTCTCTAGTCTC
1	16	8	Unigene86809_273	Eca_5384	9195	FALSE	Unigene86809_273	NA	GAAGCCTTGAAGCTTACTCATGCAAACATACAGGGAAGGGATAAGAAGTTATCTCTTAGT
1	17	8	Unigene84014_283	Eca_2368	9088	FALSE	Unigene84014_283	NA	GAGGTACATGAAGAGTTACATGACCTTATGCGAGAAATATCCTTCCTTCCGTGAAAGATC
1	18	8	Unigene87585	Eca_6503	8981	FALSE	Unigene87585	NA	TACTGACTATATCTGGCAACACGAACCATTCACACTCTCTATTTCACCTTCTCCTTCTTC
1	19	8	Unigene89224_144	Eca_8230	8874	FALSE	Unigene89224_144	NA	AGGGGTTTGTTTTTACAACAAAGGCTTATCTCGCTGAATCAAGGCCGACTGCGGAGTTGA
1	20	8	QC_Fusion	Pro25G_EQCP1_T5	8767	pos	QC_Fusion	NA	0
1	21	8	Unigene87212	Eca_5808	8660	FALSE	Unigene87212	NA	AGTATCAATCTTCAAGATAATAAACTCAATGGGTCAATACCAAATTCGATTGGGAGCTTG
1	22	8	pso02_182280	Eca_840	8553	FALSE	pso02_182280	NA	ATGTGGAGAAAGAAGTAGTCATGGCAGTGCAGAGAGGTATGGCTCGTGTTTGGATATGGA
1	23	8	Unigene84802	Eca_3255	8446	FALSE	Unigene84802	NA	GGTACGAGATTCCCAAACAACACGGCGAGTTCTTCATATCTAGATCTAGTGAAGAAGAGG
1	24	8	Pro25G_B27_D_7	Pro25G_B27_D_7	8339	pos	Pro25G_B27_D_7	NA	0
1	25	8	Unigene86360_47	Eca_4914	8232	FALSE	Unigene86360_47	NA	TTGCAGTCAACAAACAAACATTTGGACTTGAAAAGAGATAAATACGATGCCCAAGGCAGC
1	26	8	unigene83873_G_a_15	Eca_2094	8125	FALSE	unigene83873_G_a_15	NA	CTaaaATCCaAATTaAAAGATGAAATTGATGTTGTTTATTGGGCAATTGATGTATCGGCT
1	27	8	unigene87563_G_t_43	Eca_6425	8018	FALSE	unigene87563_G_t_43	NA	tAtAATATCtTATTATtATtttCAATtATATACtTATTCtCCtTGATCCTCTAGCAATGC
1	28	8	pso02_182782	Eca_1219	7911	FALSE	pso02_182782	NA	AGTAGTAGTAGACGAGCCAGTTGTCTGATGTTTCTGCTCCCGCACATATTGAAGAAGAAA
1	29	8	Unigene87365	Eca_5972	7804	FALSE	Unigene87365	NA	ATGTTGTTGAAGAAGTTGTTGATGAAGTTGTGCATGCATATCATAGTGGCTTCAACAAAG
1	30	8	Unigene89331	Eca_8342	7697	FALSE	Unigene89331	NA	CCCTAGAAAGAAAGAGAGAGATATGAAGGCGTCAATAAGGCTCCGACAAGATCAACAACA
1	31	8	AF052873.1	Eca_15	7590	FALSE	AF052873.1	NA	GACGTGTTATTAGATTGAAACACATTCCAGTTGTATGGGTTGGTAATCATAAATTGAACC
1	32	8	UniGene88711_overlap46	Eca_7694	7483	FALSE	UniGene88711_overlap46	NA	TTAGATCAAACTTTCATGGAGACTAAACGCAATAAGCTTCTTTGGGAAATCTTCTACCAA
1	33	8	Unigene84468	Eca_2892	7376	FALSE	Unigene84468	NA	ATTTGTAAATCTGGCTTAAGTAGCTCGTTATTTACCCTAGGTATGACAACAGGTGGGAGA
1	34	8	UniGene83852_overlap45	Eca_1876	7269	FALSE	UniGene83852_overlap45	NA	CAAGGCAAACTCATACAGTGTTCATGGGAGTGCATTGGGTACTAAAGAAGTTGATGCCAC
1	35	8	unigene87563_2nd_T_g_37	Eca_6241	7162	FALSE	unigene87563_2nd_T_g_37	NA	GAGAATATCGTATTATGATGGGCAAgGAgAgACGgAgTCGCCGTGATCCTCTAGCAATGC
1	36	8	unigene90000_3rd_A_c_50	Eca_9097	7055	FALSE	unigene90000_3rd_A_c_50	NA	TCCTGATACTCCAACTAGAGATGATTTAGCTGATGCCTTGGccGcTGTccATGAAGGAAA
1	37	8	r60_3	r60_3	6948	pos	r60_3	NA	0
1	38	8	Unigene88705	Eca_7687	6841	FALSE	Unigene88705	NA	TCTCTCTCCTCTCTTCACCAAAGATCTTGTTGTTTACTTCTTCTACAGATTATGAATGAA
1	39	8	r60_1	r60_1	6734	pos	r60_1	NA	0
1	40	8	Unigene89426_104	Eca_8441	6627	FALSE	Unigene89426_104	NA	AGGAGATTAGAACTAGGGAGATCAGATAGTGCTCAAGCACTATTTCGGACGCGGTTATCA
1	41	8	HPPCgene84248_1064	Eca_108	6520	FALSE	HPPCgene84248_1064	NA	TGTGACGAGTACTACTAGTTTTTGACTATGTGTTTGATACACTGCCATAAAGGGTATATG
1	42	8	Unigene83614_5end	Eca_1610	6413	FALSE	Unigene83614_5end	NA	TCGGCTTGAAGAAGAGGTAAGGTAAATTTAGGGTTTACAGAAATCTGCCGAGGAGGAATC
1	43	8	Unigene85731	Eca_4251	6306	FALSE	Unigene85731	NA	AGAAGAAATTTCGAGACATTTCAGATGAAGGGTTCGCGATTCGACTCATTACTCTTTATG
1	44	8	Unigene88319_245	Eca_7279	6199	FALSE	Unigene88319_245	NA	ATTCTTCGTCTCCAAACTGGAAAAATCGTCCACCACCAAAGGAGTGTACTCCATTATACG
1	45	8	Unigene89905	Eca_8931	6092	FALSE	Unigene89905	NA	AACCAAGAGGACACTACAATTCCATAGATCTATCCTATAACATGTTTGTTGGTCCTATAG
1	46	8	Unigene88707	Eca_7689	5985	FALSE	Unigene88707	NA	GGAAACTTTGTAATTGATTCTAGGGCTCAACAAACTCACTTCCTATGCGATGATTACTAA
1	47	8	Unigene88459_152	Eca_7430	5878	FALSE	Unigene88459_152	NA	TTAGAGATTAAGTACTTTTGGATTAGTTTTTCTTGAGCAATTTCTGATCATTCTCAAAGT
1	48	8	unigene90000_A_c_50	Eca_9165	5771	FALSE	unigene90000_A_c_50	NA	TCCTGcTcCTCCccCTcGcGcTGcTTTcGCTGcTGCCTTGGccGcTGTccATGAAGGAAA
1	49	8	Unigene86485	Eca_5046	5664	FALSE	Unigene86485	NA	GATACAAGGCGGCTGGATGATGCTAACGGATCTTTGAAAGGAAATGGAATAACCAGGGAT
1	50	8	Unigene84819	Eca_3275	5557	FALSE	Unigene84819	NA	CTAGAAGGCTTCAATCTCATGCCAGTCCATTATATCTTCACTCCACAATGGCAGATCATG
1	51	8	unigene90000_T_g_4	Eca_9328	5450	FALSE	unigene90000_T_g_4	NA	gCCgGATACTCCAACTAGAGATGATTTAGCTGATGCCTTGGAAGATGTAAATGAAGGAAA
1	52	8	Unigene89862	Eca_8888	5343	FALSE	Unigene89862	NA	CCACAACCCACAATAACCCAAATACCTCCATTCTTAGATTACAGACAATCTATCAAGCAA
1	53	8	UniGene85452_overlap34	Eca_3960	5236	FALSE	UniGene85452_overlap34	NA	AGTAAATGGCAATGTCGAATTATGTACTATTGGTATAAGAAGACAAAGGAAATGCCCGGA
1	54	8	r60_3	r60_3	5129	pos	r60_3	NA	0
1	55	8	unigene90000_3rd_A_t_58	Eca_9123	5022	FALSE	unigene90000_3rd_A_t_58	NA	TCCTGATACTCCAACTAGAGATGATTTAGCTGATGCCTTGGttGtTGTtttTGttGGtAA
1	56	8	Unigene85848	Eca_4373	4915	FALSE	Unigene85848	NA	TACCTGCTGTTCTTAAATCCAGGGATCAACTACAGACGGAAGCTGTAAGTGCTGAACATG
1	57	8	pso02_182772	Eca_1210	4808	FALSE	pso02_182772	NA	ACGTGTCGGTTCTGTTGATATACCTCAGGAAGCCTTTCACGAGCTATTGAAGGTGGTTGA
1	58	8	UniGene83847_overlap48	Eca_1870	4701	FALSE	UniGene83847_overlap48	NA	TGCTAAGCTTGAGATGATGGAACCTTGTTCTAGTGTCAAAGACAGGATTGGATATAGCAT
1	59	8	pso02_182871	Eca_1292	4594	FALSE	pso02_182871	NA	CTCGCATCATCTGCAGAGGTTGAATACTGGAGCTGACAATACTTACTGCCTGAAAATTAA
1	60	8	Unigene88874_364	Eca_7867	4487	FALSE	Unigene88874_364	NA	GACCCAAATAAAATTTCTGGGGCTTGTCATAGATCTTGGATTCCATCTCTCTGTTCTCTC
1	61	8	QC_Fusion	EQCP1_Pro25G_T5	4380	pos	QC_Fusion	NA	0
1	62	8	Unigene87193_44	Eca_5789	4273	FALSE	Unigene87193_44	NA	TGCCTTGTGGGTTCCGACACCTTATCTCACTTAAAATTCTCCCCCAATTATCTGCTGATC
1	63	8	r60_a20	r60_a20	4166	pos	r60_a20	NA	0
1	64	8	Unigene89409	Eca_8423	4059	FALSE	Unigene89409	NA	CTGAATGCATTCATCAATCTTCTAACTTCAAAGAATCAAAGAACCAGTAGCCATGTCAAG
1	65	8	Unigene89107	Eca_8104	3952	FALSE	Unigene89107	NA	AGTCCTTACAAGAAGATGAGTCTGGATGTCTTCGTCCAATTGACAACAACGCCCTACAAC
1	66	8	Unigene84714	Eca_3161	3845	FALSE	Unigene84714	NA	ATTTACGGTCTTCAATGAAGGAGAATTCGGAGATTATATAACCGAGTATGATGCAAGTTA
1	67	8	Pro25G_B34_D_7	Pro25G_B34_D_7	3738	pos	Pro25G_B34_D_7	NA	0
1	68	8	RCUnigene83765	Eca_1326	3631	FALSE	RCUnigene83765	NA	AGATGCATAATTTAGATGAGAGATCTCAAGCATTTAAACTGGAGTTGGAACTACTATTGC
1	69	8	Unigene86678_273	Eca_5248	3524	FALSE	Unigene86678_273	NA	CTATTTATCCTGGTAATGTGCTTACGCTACAAATGTCCAAGCCTCCCAACTTCAAGTATA
1	70	8	Unigene88819_249	Eca_7808	3417	FALSE	Unigene88819_249	NA	TAATGCTAAAAGTAGTTTAGCTCAGATGAAATCTTCGGTTCCGGCAGCTTGGAACAAACC
1	71	8	Unigene87805_137	Eca_6732	3310	FALSE	Unigene87805_137	NA	TACTGAGCAAGACTGCCCTCATCTACTATTCTATGGACCATCTGGTAATGGAAAGAAAAC
1	72	8	HPPCgene88775_230	Eca_299	3203	FALSE	HPPCgene88775_230	NA	GTTTTTGCTAGTGATCAAGGGCCACAAAAGACTCAACAATTTTACTAAGCTGATTAAAAT
1	73	8	pso02_182653	Eca_1128	3096	FALSE	pso02_182653	NA	AAATCATTTGAACAAAACTGCAGGTTGGTTACAGTGTCACCTTATGCAAATGGGTCTGAA
1	74	8	unigene87563_3rd_G_t_59	Eca_6287	2989	FALSE	unigene87563_3rd_G_t_59	NA	GAGAATATCGTATTATGATGGGCAATGATATACGTATTCGCCtTtATCCTCTAtCAATtC
1	75	8	pso02_181923	Eca_542	2882	FALSE	pso02_181923	NA	CTTTAATGGGGCTGATTTAAGGAATGTCTGCACTGAAGCTGGGATGTTTGCAATCCGTGC
1	76	8	pso02_182246	Eca_810	2775	FALSE	pso02_182246	NA	TATGGCCAATGACTTTTGGTTTAGCTTGTTGTGCTGTTGAAATGATGCATGCTGGTGCTG
1	77	8	Unigene85164_5end	Eca_3643	2668	FALSE	Unigene85164_5end	NA	AAGTTGTTGGAAGCAGAAGAAGCTGTTCGTTCCAATCAACACGTTTCATTTCAATGGCAG
1	78	8	Unigene87420_91	Eca_6029	2561	FALSE	Unigene87420_91	NA	ATAGGTTACCATGCTAGTGAGACCGAGATGTTTCTAATTTATAATTACTTGGAGGGGGGT
1	79	8	Unigene84452	Eca_2872	2454	FALSE	Unigene84452	NA	CCTTTCACTATTGAATCAGCTCTCAATCTCTACCATCATCCTAGTTCAAGAAATAAAGCA
1	80	8	Unigene87558	Eca_6175	2347	FALSE	Unigene87558	NA	GGATCCAATATCCTCTTGAAGATTCTATGGGTCTGGAGTTCTTCCCAAACTTCTTTAATG
1	81	8	HPPCgene83873_372	Eca_90	2240	FALSE	HPPCgene83873_372	NA	GCATCTTGGGTGGATTGACTTGTCTGATTTTAAATTCTTTTTGGGGAAATCTGGTACTAA
1	82	8	ndhF_689_2893_RS	Eca_345	2133	FALSE	ndhF_689_2893_RS	NA	GGGTCCATTATTCATTCAATGGAAAACGTTGTTGGATATTCCCCAGATAAAAGCCAGAAC
1	83	8	Pro25G_B15_D_7	Pro25G_B15_D_7	2026	pos	Pro25G_B15_D_7	NA	0
1	84	8	Unigene84840	Eca_3296	1919	FALSE	Unigene84840	NA	AGTCCAACATAATTTGCCGTTAGCTCAATTACCTAAATCTGTAAATCTCAACAAGATGGA
1	85	8	HPPCgene84147_42	Eca_102	1812	FALSE	HPPCgene84147_42	NA	AGTTCCAACCTTACATGTCTACCGATCTGCACCTTCTTTAGAAGTAAGACTAGAAGATTT
1	86	8	Unigene85963	Eca_4498	1705	FALSE	Unigene85963	NA	GTAGGTAGCGAGATAACATATGGTGAAGAAATGGTGCCTGACAATGGTTGGGAACAATAT
1	87	8	Unigene85458	Eca_3966	1598	FALSE	Unigene85458	NA	TCGAAGAAAGGAAATCAAGGATTAGAAGAGAAAGAAGAGGATGAGAAATGTACGAACTCA
1	88	8	Unigene87826	Eca_6754	1491	FALSE	Unigene87826	NA	ATTTGAAAGAGAACATAAATCAGATGGCATTTGATGTTCATCAAGATGCTCCTGATGATG
1	89	8	Unigene87788	Eca_6715	1384	FALSE	Unigene87788	NA	GTACCCTCATTCCTAGATCAGATACAACTTTAATGTCATCAAATAAATCGTCACCGTCCG
1	90	8	pso02_182043	Eca_645	1277	FALSE	pso02_182043	NA	CTCGCCGTGGTCTCCCAGTATTTGAAGGCTCTGAACATTTGTTAAGAACTGATCCAGTGG
1	91	8	Unigene83622	Eca_1621	1170	FALSE	Unigene83622	NA	TTATCAGCTGCCTCACCAAAGCAACCTAATTTGTTTGAAGACGAAACTGAATAGCTTAAG
1	92	8	Unigene84532	Eca_2962	1063	FALSE	Unigene84532	NA	ATCACTTGGAGAAACAGCGATTAATGAAGTTAATCAGATACATGATAGAAGCTCCCAGCA
1	93	8	HPPCgene87563_292	Eca_239	956	FALSE	HPPCgene87563_292	NA	AAGAGAGGTTAGAAAGAATAGGTCCGATAGCATACTATTCAGAATGGGTGCAGGGCTGGA
1	94	8	Unigene88933	Eca_7927	849	FALSE	Unigene88933	NA	CAGATTAATCAATTGGAACGATCACAATCTGATTCAAATTCTAGATCTATTCCGGCTATC
1	95	8	Unigene87813_116	Eca_6741	742	FALSE	Unigene87813_116	NA	TCATTAAATAAGAGTGATATTGCTGGGAGACGCATAAAACTTGAACCTAGCCGTCCTGGT
1	96	8	Unigene85340	Eca_3840	635	FALSE	Unigene85340	NA	CTATTGTTCTCGCTGTCAACAAGTGTGAGTCTCCGAAGAAAGGAATTATGCAAGCATCAG
1	97	8	Unigene85960_144	Eca_4495	528	FALSE	Unigene85960_144	NA	CCAGTACTTTGGCTTCATTATTTCAGCAAAATAGGGGAATATTCATTCAACTTTGGCTTC
1	98	8	Unigene89731	Eca_8754	421	FALSE	Unigene89731	NA	GATACATCAGGGACATGACCATACACGTATACTCTTTATGTTCTTGCCTTGGATATTTGA
1	99	8	Unigene87492	Eca_6106	314	FALSE	Unigene87492	NA	CAGGTCGAGCAAATAGTAATCTTGGTTCTGTAAATATTACACGAAATCCCATTGATGGTA
1	100	8	Unigene89660	Eca_8682	207	FALSE	Unigene89660	NA	GGGCCCAACTCGTGACGTCAGAATCAAACAAGTCATTTAAATAGAGGTCTGAACTCTAAA
1	101	8	Unigene90051	Eca_9384	100	FALSE	Unigene90051	NA	ATAGTGTCAACTTTAGGGAAACGGATACTCCACCACCCATTCACATACTACTCCCGAGAA
1	1	9	Unigene89620	Eca_8642	10799	FALSE	Unigene89620	NA	ATGTATGAGGTCGTGAGAGATAGCGATGTGGAGATGATGGTTAGACTAGTACTTGTCTTC
1	2	9	unigene83873_T_a_26	Eca_2148	10692	FALSE	unigene83873_T_a_26	NA	CaGGGAaCCGAAaaGAAAGAaGAAAaTGATGTTGTTTATTGGGCAATTGATGTATCGGCT
1	3	9	Unigene83611_5end	Eca_1606	10585	FALSE	Unigene83611_5end	NA	AAGTTGCAAGTGTTGTGCCTCTGACGGATCTAAATTAAAGTAGGGCGTACATTTCCATAC
1	4	9	Unigene84244	Eca_2635	10478	FALSE	Unigene84244	NA	AAATGACTGTCTTAATCGATTTCATGTAGCAGTTCCAAAGCCACGTGACCAGAAGGAAAG
1	5	9	Unigene86980_271	Eca_5564	10371	FALSE	Unigene86980_271	NA	CAAATCGAAGGCGAAAGCTTCCCAGAACTCTTTTGAGAGGGAATTGGAAGCCATGAAAGA
1	6	9	Unigene87252	Eca_5852	10264	FALSE	Unigene87252	NA	TGCTCTTGGATCTACCCATGATGGATTTATTGCAAATGAAACCCAAGTTCATAATGAGAA
1	7	9	Unigene84555_73	Eca_2989	10157	FALSE	Unigene84555_73	NA	CTCTTGGGGCGGTGGACTATATTTGTTTTTTTGAGCAAAGAGTAGATTGACGGATATCCA
1	8	9	Unigene86092	Eca_4635	10050	FALSE	Unigene86092	NA	TCATCGATAACGAAATACGGGTTATGAACTTCAGGTCTAAATTTATACCCAGTGAACATA
1	9	9	pso02_182430	Eca_955	9943	FALSE	pso02_182430	NA	ATGGCGGAAGTAGAAGTAGCTCAGGCTGTAGCCCCAAACCTTGACGTTAAGCTTTTCAAA
1	10	9	pso02_181996	Eca_607	9836	FALSE	pso02_181996	NA	GAAATACACACGTAGTATAACCCATCTATGTCCTGCTGCTGAACCCGACCTGAAAGTTCA
1	11	9	Pro25G_B23_D_7	Pro25G_B23_D_7	9729	pos	Pro25G_B23_D_7	NA	0
1	12	9	Pro25G_B16_D_7	Pro25G_B16_D_7	9622	pos	Pro25G_B16_D_7	NA	0
1	13	9	Unigene86172	Eca_4720	9515	FALSE	Unigene86172	NA	ATGATAATGGAAGAAGCTATTCTGAGGTAGTTTCAGGATATCATCAAGAGGTTTGTTTGA
1	14	9	UniGene85568_overlap33	Eca_4085	9408	FALSE	UniGene85568_overlap33	NA	CCACCATGATAAATACTTACTAGCAGAAGATGATCAAGAATCAGTTTGTCAAGATCGTCA
1	15	9	Unigene87619_104	Eca_6538	9301	FALSE	Unigene87619_104	NA	TTTCTTGTGGATCCTGCTTGTTTGGAGCTAAAGGAATGAACGCTATCCTTGATCATTGCT
1	16	9	pso02_182261	Eca_824	9194	FALSE	pso02_182261	NA	CATCTGGTATTATGAAGATGTTGTCACTAAGAGACCTGTTCATTGGGTTTTCTTCACAGG
1	17	9	Unigene88641_30	Eca_7621	9087	FALSE	Unigene88641_30	NA	TAGAAATCTATACTACCAATGGAGCGTGCTAGGAGACTCGCAAATCGGGCGATTCTTAAA
1	18	9	Unigene88246_38	Eca_7200	8980	FALSE	Unigene88246_38	NA	TGAAATCCCTGCTGATGAAGCTGAAATGGACGCCGATATTGAAATGTCTACTAGGGCTGA
1	19	9	Unigene88339_376	Eca_7301	8873	FALSE	Unigene88339_376	NA	CCCGAAAAATAACTGTTAAGAGAGACCCAGTTTATGCGAATGGTTTTTTATATTGGTTGG
1	20	9	Unigene89226	Eca_8232	8766	FALSE	Unigene89226	NA	CATTCATGGCTTAGTGCTGTACTCACCAACCATGTTACTTGTCAAGATGAACTCACTGAG
1	21	9	Unigene84908	Eca_3369	8659	FALSE	Unigene84908	NA	AGTCTCCTCCAATTGTTAAGTGTAGTGTCATAGCATCGAACGAGAAATTGTCAGAGGAGT
1	22	9	unigene87563_2nd_G_c_27	Eca_6216	8552	FALSE	unigene87563_2nd_G_c_27	NA	GAGAATATCGTATTATGATcccCAATcATATACGTATTCGCCGTGATCCTCTAGCAATGC
1	23	9	Unigene88317	Eca_7277	8445	FALSE	Unigene88317	NA	AAGATCATCATTCTGTTGAAATTCCTGGGTTGCCACCGTTACGTTCCACTGATATACCGG
1	24	9	unigene90000_G_a_23	Eca_9245	8338	FALSE	unigene90000_G_a_23	NA	TCCTaATACTCCAACTAaAaATaATTTAGCTGATGCCTTGGAAGATGTAAATGAAGGAAA
1	25	9	Unigene89498_85	Eca_8514	8231	FALSE	Unigene89498_85	NA	GTCGTCGTCGTTTGATACATTCAGTAATGATGGAGAAGAATTAAGAGGTTCAGCTAGACA
1	26	9	Unigene88332	Eca_7294	8124	FALSE	Unigene88332	NA	TATCTTCACTTCTGTTTCTCTCTCTAGAAGACTATGCCGATCACTAAAGAATCTACACCA
1	27	9	CAB	CAB_QC	8017	pos	CAB	NA
1	28	9	Unigene86486_372	Eca_5047	7910	FALSE	Unigene86486_372	NA	ATACGGAGAAGCATTTCACTTTCATTCAATGTGTCGAGAAGTTAGTTATGGAGGGCAAGG
1	29	9	pso02_182633	Eca_1115	7803	FALSE	pso02_182633	NA	GAAGGGTGTATATTCCAGATCAAGAGGTTGGTTCTATGCCACTATTTAACAATGTAAAGG
1	30	9	Unigene85274_289	Eca_3761	7696	FALSE	Unigene85274_289	NA	TGTTGATGCTGGTATTCCTGATGGATTTACAGGAGGAGGACAAAATCCAATGGTCGAGAT
1	31	9	pso02_182281	Eca_841	7589	FALSE	pso02_182281	NA	CAGAAGACAATGGAATAATATGGGATTTTGATACAGTTAGTGGAAATTCAAAGGCCAAAG
1	32	9	Unigene89525	Eca_8545	7482	FALSE	Unigene89525	NA	TTAACGCCCACCTATCAAACTCTTTCTATACTACTATAAATACCCAAATCTGTGGTTAGC
1	33	9	Unigene87298	Eca_5902	7375	FALSE	Unigene87298	NA	TTACTTTCTCAAGTACTACATAGCGACAACCCGAGCCTGTTCAATTTCAAAGGATTGCTC
1	34	9	QC_Fusion	EQCP1_Pro25G_T5	7268	pos	QC_Fusion	NA	0
1	35	9	Unigene86118	Eca_4663	7161	FALSE	Unigene86118	NA	TCAACCTATATCATCATGCTGAATCCATCACCACCCAACACCCTCATGAGCTCAAATCTT
1	36	9	Unigene85774_32	Eca_4297	7054	FALSE	Unigene85774_32	NA	AAGTCAACTTCTCAAGCACATAATCAATGTCGCACCAAGGGGAGTCTACACCACCGGAAA
1	37	9	Unigene88122	Eca_7066	6947	FALSE	Unigene88122	NA	GGCAACTGTTGAAGAGGATTATACTGATGAAGAAATGGATGTTGATGAGCTTGAAAGAAG
1	38	9	Unigene84278_281	Eca_2673	6840	FALSE	Unigene84278_281	NA	ACTCAAACATCGCCGATATCATCCGTTACCACGTCTTACTTCAATATCTATCTTGGTCTG
1	39	9	Pro25G_B19_D_7	Pro25G_B19_D_7	6733	pos	Pro25G_B19_D_7	NA	0
1	40	9	Pro25G_D_7	Pro25G_D_7	6626	pos	Pro25G_D_7	NA	0
1	41	9	Unigene85811	Eca_4336	6519	FALSE	Unigene85811	NA	ATTTATCAGAGGCGTAATACAAAGGAGATAGCAATGGATATGGTGAATATGCACGAGAAG
1	42	9	pso02_181941	Eca_560	6412	FALSE	pso02_181941	NA	AATCTCCACTTTGTTGAGTCACCTGCGCTTGCTCCTCCAGAGGTTTCAATTGATATGGAG
1	43	9	r60_1	r60_1	6305	pos	r60_1	NA	0
1	44	9	Unigene87078	Eca_5667	6198	FALSE	Unigene87078	NA	ATCTCAAAGTGGCGGTAATGATTACGAAACACCAGACGTTAAACCGACCATAATTGACCG
1	45	9	Unigene84948_204	Eca_3414	6091	FALSE	Unigene84948_204	NA	TTACTAAGGAAGATGACAACTACGGAACTCCTCGCCGTCGTCTCACTGGACATTCTCATT
1	46	9	Unigene90088	Eca_9424	5984	FALSE	Unigene90088	NA	GTAATCCATTGATACGGAAACCCTCGACGAGGCCCATTAGAATAACTTGGAAACCCTAAC
1	47	9	BF010449.1	Eca_72	5877	FALSE	BF010449.1	NA	ATGGGCAGGAACCTTTGCTTTAGATACATTGTTCTACGCAGAGTACTTGAATACCGGTCC
1	48	9	Unigene84983	Eca_3453	5770	FALSE	Unigene84983	NA	CCGATAGTTTCAAAGTTGAGATGATGACATGGTTGGCTACATTTGTTAAGAAGACAATCA
1	49	9	unigene83873_A_t_24	Eca_2066	5663	FALSE	unigene83873_A_t_24	NA	CTGGGtTCCGttTTGtttGtTGttATTGATGTTGTTTATTGGGCAATTGATGTATCGGCT
1	50	9	Unigene86211	Eca_4758	5556	FALSE	Unigene86211	NA	ATTTCAAAGATAATTCCGCTTCTATTCCTAAGTTTCAGCCTGTGGTTGGGATGCCGTTAG
1	51	9	pso02_182389	Eca_923	5449	FALSE	pso02_182389	NA	TGTTTCTCATGTCGGATTGAAGGAGGTGAAACAAAACCACGTTGAACTTAGAGGAGGTGG
1	52	9	Unigene84293_3end	Eca_2694	5342	FALSE	Unigene84293_3end	NA	TATCGATTTCATCTAGCAAATGAAGATAAACTCACATGGTATGTATCAGCAAGCGATCAC
1	53	9	pso02_182517	Eca_1025	5235	FALSE	pso02_182517	NA	TTGTAGATGTGGCTTTGATTCCTTTCTATACCTGGTTTTATGCTTATGAGAAATGTGGAA
1	54	9	Unigene86729_224	Eca_5300	5128	FALSE	Unigene86729_224	NA	AACAAGTGACTGGAGAAGTAGTTGACGATGTCATTTTCCTTAGCAAGCATACTGCCGTTT
1	55	9	Unigene89114_343	Eca_8111	5021	FALSE	Unigene89114_343	NA	TCTCTTGTGAAGCATGGATCAAGAGGGGTGATGCCAAGGAAGTGATCTGCCATGAGGTTA
1	56	9	unigene90000_2nd_T_c_31	Eca_9081	4914	FALSE	unigene90000_2nd_T_c_31	NA	TCCTGATACTCCAACTAGAGAcGAcccAGCcGATGCCTTGGAAGATGTAAATGAAGGAAA
1	57	9	Unigene84834	Eca_3290	4807	FALSE	Unigene84834	NA	CGACGGATGGGCAGGCCTCAATTACAAGTCTCAAGTTCTGGCAAGTGCTATAACAATTTA
1	58	9	Unigene84019	Eca_2374	4700	FALSE	Unigene84019	NA	CTCTCTACTTTCTTCTTTCTGTTCATTCATTCTTTCTCTCAGATCTATCTGCAGAGATGG
1	59	9	Unigene84946_160	Eca_3411	4593	FALSE	Unigene84946_160	NA	AGTAAACAAACCTGCTGGTGCTTTTCCTAATGTCAGTCGTTGGTATGATAGCGTTTCTTC
1	60	9	Unigene85353	Eca_3853	4486	FALSE	Unigene85353	NA	AACGACAAGCAGATAGACAAGAAATAGATGATCTAATGAAACAAGTTGCAGAAGACAATC
1	61	9	Unigene89779	Eca_8803	4379	FALSE	Unigene89779	NA	CATATTTCAGTTCCCGTTTCATTTCCTTCAACGATCCAAACCAACAATTAAACAACTTCA
1	62	9	Unigene89738	Eca_8761	4272	FALSE	Unigene89738	NA	TATTGATATAAACAAGAGAAGAGATGGAAATTGATCCGCCTTCGTTAGAGCAATCGAATA
1	63	9	Unigene88153	Eca_7099	4165	FALSE	Unigene88153	NA	ACTTCATTTCGACGAAAGAGATGTTACTCTAAGCATGGCCTCGGAGGAGAAGTTCAATCT
1	64	9	Unigene88130_0	Eca_7074	4058	FALSE	Unigene88130_0	NA	TGGAGATCTCCGGTGTTGTTTTCAGGCCATTACCTTGTTATTCCGGCACCGGAATCGATA
1	65	9	Unigene88079_177	Eca_7022	3951	FALSE	Unigene88079_177	NA	CTTTCCATTGAATGCAGTTCAACTTAACTCAACGACTAACATCTGACAAAATCTTGGGCA
1	66	9	Unigene83883	Eca_2218	3844	FALSE	Unigene83883	NA	AGGAATCTCACCGATGGAATTGCTTCCTCTGACGATTCAAGATCTATCTCCTCCAACCAT
1	67	9	Unigene85733	Eca_4253	3737	FALSE	Unigene85733	NA	ATCATAGCCATGATGGGTTAGCACCACACTCACATGAACCAATATACTCACCAGGCTACT
1	68	9	Unigene85060_537	Eca_3534	3630	FALSE	Unigene85060_537	NA	GCTGATTTATGCTTAATTAGAGTAGCAAGTGACCTAAAAGTTGTGTCAGGTGGCAACCTG
1	69	9	Unigene87608_252	Eca_6526	3523	FALSE	Unigene87608_252	NA	TAAGGAAGCCAGGCATGTCGTAGGAGGACGAAAACTTCTCGACCGCTTCTTTCAGAGCCT
1	70	9	Unigene88287	Eca_7244	3416	FALSE	Unigene88287	NA	AATTTCTCTACTTTCGTTGTTAGATCAACAGTTAGGTCTGATCAAGAATCTGTTTCTGGA
1	71	9	Unigene89183_337	Eca_8186	3309	FALSE	Unigene89183_337	NA	CCCGTTCTTTCTTGTATAGTTAAGAAACTCTTGCATGGGTTAAGCTACTTGCATGGAGTT
1	72	9	Unigene86862	Eca_5439	3202	FALSE	Unigene86862	NA	GTCAACCCAAACATGATTGCTCTCCTCGATTGTAAGTCTTTCTCTCATCTCTTCGACATG
1	73	9	Unigene85459	Eca_3967	3095	FALSE	Unigene85459	NA	GAACCTTTATCTCCATTGGGTCTATAGGTGGCAAAGAGGTTACTGAGCAAGATGACTTAT
1	74	9	r60_a107	r60_a107	2988	pos	r60_a107	NA	0
1	75	9	Unigene87855_201	Eca_6783	2881	FALSE	Unigene87855_201	NA	GGTTTTACCTATCAAGACCTTGTCGAAGCAACCGGGTATTTCTCAGAGAATGCAATTATA
1	76	9	Unigene85218_5end	Eca_3700	2774	FALSE	Unigene85218_5end	NA	TCTGTCCAAAGAATCAACAACATAGATCAGCCCATCTGTATTATTGAAGTAATGCCTCCA
1	77	9	Unigene84833_567	Eca_3289	2667	FALSE	Unigene84833_567	NA	AAGCCCAAGCCCATCTTTAGATCCAACCCAGGCCCATGATAATTCAACTTGAAAAATCAG
1	78	9	BF010447_overlap36	Eca_70	2560	FALSE	BF010447_overlap36	NA	ATTCAAGAACTCAGAATCCATTGGCGTTCCCTTCCCAAAGAACCAACCCATGAGGATTTA
1	79	9	pso02_181980	Eca_593	2453	FALSE	pso02_181980	NA	GTGATAACAAGCGGGACTACAACAGAAAAGTACGCGAAGTCGTTGAGCAAAGCTGGACAG
1	80	9	HPPCgene87563_208	Eca_236	2346	FALSE	HPPCgene87563_208	NA	TATCATCACTTCTTTCCTTCTCCTCAAATCCAATTTTCCAACTTACCCAGATTAATCTCA
1	81	9	Unigene86199_271	Eca_4746	2239	FALSE	Unigene86199_271	NA	TCGAAATTCTGGACTTTCTTTTCGTACAACTCCCACCTCAATTTCAGTGGCCTTGAAGTC
1	82	9	Pro25G_B30_D_7	Pro25G_B30_D_7	2132	pos	Pro25G_B30_D_7	NA	0
1	83	9	Unigene88951_239	Eca_7946	2025	FALSE	Unigene88951_239	NA	CGAATACAGAATTTCATTTTTCTTATGAGCTATCACCAAGTAACATCTCTGCTGGGTTGC
1	84	9	Unigene89532	Eca_8552	1918	FALSE	Unigene89532	NA	GCTACTCAGAATCTGGTATCCATTAGTTCAAGTTCTGGGTGCAGAGCAATTGGGACTAAT
1	85	9	Unigene87559	Eca_6176	1811	FALSE	Unigene87559	NA	AGAGCTTGTACCTGGGTCAATTGTCAATTTGGAAAGAGCACTTCAACCAACTACTAGAAT
1	86	9	Unigene86792	Eca_5366	1704	FALSE	Unigene86792	NA	TTCCGGTCCATTTCTTTGTTGGGAAAGTTAGGGTTTATATTCCTCATGGCATTGCCTTGC
1	87	9	pso02_182872	Eca_1293	1597	FALSE	pso02_182872	NA	ATAGAAGAAATGAGTAAAGAAGATGCTCAAGAAATGGTAGGAGAAGGTGATCTTGATGGT
1	88	9	Unigene87326	Eca_5935	1490	FALSE	Unigene87326	NA	CTAGGAAAGTTGTAGTTAGCAATGCATCGATGTGGGATACTCTGAATCTCCTAACTAAAG
1	89	9	RCUnigene89444	Eca_1508	1383	FALSE	RCUnigene89444	NA	GTTTATTGGTTATTGTATGATTCTCAGGAAGACTACAATGACATAGTTGGTGGGTGGAAG
1	90	9	Unigene84352	Eca_2761	1276	FALSE	Unigene84352	NA	ACCACTTTGAGGGTTTATTAGGTAGGTCCACTTTGAGGTTATATTATCAACTTAAATCTC
1	91	9	Unigene84637_522	Eca_3081	1169	FALSE	Unigene84637_522	NA	GAAGGTTTAAGTGGAAGGGACTGATTGTTCTGTTTGTCTCAGTGAGTTTCATGGAGACGA
1	92	9	Unigene85101	Eca_3574	1062	FALSE	Unigene85101	NA	CTACAATAGGACACACAATTTGTACATCAATTGCTGTAGTAGGAGGAAGTATGTTAGCTT
1	93	9	pso02_182349	Eca_890	955	FALSE	pso02_182349	NA	GCACTTCAAAATATCTGGTCTGGAACTTGGAATATCAACACTTGCAGATGCCATCACATG
1	94	9	Unigene88255	Eca_7208	848	FALSE	Unigene88255	NA	ACTTCCATTGGTTCTCTCTCTAACCTTGAAGAACTTTACCTCGACAACAATCATCTTCAA
1	95	9	Unigene85215	Eca_3697	741	FALSE	Unigene85215	NA	AACAGTATATATATTGGGTCATCTGCTGGAGGTTATCTCAAATCTGGATTATTGCCTCAC
1	96	9	unigene90000_A_t_42	Eca_9203	634	FALSE	unigene90000_A_t_42	NA	TCCTGtTtCTCCttCTtGtGtTGtTTTtGCTGtTGCCTTGGtAGATGTAAATGAAGGAAA
1	97	9	Unigene87148	Eca_5741	527	FALSE	Unigene87148	NA	ATACTCGACCTGATTATGGTGGGAGCTTATCTGGAAACAAACGTTCAATAAGAGAGAGAT
1	98	9	HPPCgene86668_471	Eca_206	420	FALSE	HPPCgene86668_471	NA	GTCACGACATTTACTTGTTTCATTATGAGTTCTAAATTCAGCATCCAAACTTGGCGATCA
1	99	9	Unigene86385_499	Eca_4939	313	FALSE	Unigene86385_499	NA	ATCTGTCATGAACCTGTTGCTAACGCTTTTATCGGTGTGTCTGTGGGTGCATAATGTTAG
1	100	9	Unigene87918	Eca_6852	206	FALSE	Unigene87918	NA	TTCAAGACACTTATCGACTGTTTCGCTATGGGCCATAGACACAAATTGTGCACCCACATT
1	101	9	QC_Fusion	Pro25G_EQCP1_T5	99	pos	QC_Fusion	NA	0
1	1	10	unigene90000_A_c_19	Eca_9156	10798	FALSE	unigene90000_A_c_19	NA	TCCTGcTcCTCCccCTcGcGATGATTTAGCTGATGCCTTGGAAGATGTAAATGAAGGAAA
1	2	10	unigene83873_T_a_35	Eca_2153	10691	FALSE	unigene83873_T_a_35	NA	CaGGGAaCCGAAaaGAAAGAaGAAAaaGAaGaaGaTTATTGGGCAATTGATGTATCGGCT
1	3	10	pso02_182358	Eca_898	10584	FALSE	pso02_182358	NA	ATGTGATAGATGCAATTAATGCTACAGTTGCACAACTTGAACTTAGCGGTGTTGCTGTTT
1	4	10	Unigene83692.fs_1232	Eca_1696	10477	FALSE	Unigene83692.fs_1232	NA	CACAGTGTTCCTACTGTTACAACTCAGTGATTTTGAGTCGGTTATGAATCGGAGTAAAAG
1	5	10	Unigene84418	Eca_2832	10370	FALSE	Unigene84418	NA	AGATACTTCGTGGTATCGCTTACTGCCACTCTCATAGAGGTCTTCATCGAGATTTGAAAC
1	6	10	pso02_182089	Eca_682	10263	FALSE	pso02_182089	NA	TAGTGAAGATGAAGTTACCCGCGATCGATAAATCTGCATATGGTGGAAAGGGTGACAGAG
1	7	10	Unigene86175	Eca_4723	10156	FALSE	Unigene86175	NA	AGGAATGATTGAAACTAGGACTGCTGCACTACGAAATGAATTGGAAGAACCTCGTAGCTC
1	8	10	Unigene85720_362	Eca_4240	10049	FALSE	Unigene85720_362	NA	AGAAAGCAGCTTTTCATCGGATCTTGAATTTTCAATGCTTATTACATCAGCATCCATGGC
1	9	10	HPPCgene87768_89	Eca_247	9942	FALSE	HPPCgene87768_89	NA	GAGTGCAGCAACAAAACTTTTCGCCTTTGTATGTGATGTTGGCAAGACCAATTTCTGATA
1	10	10	unigene87563_3rd_T_g_44	Eca_6298	9835	FALSE	unigene87563_3rd_T_g_44	NA	GAGAATATCGTATTATGATGGGCAATGATATACGTATTCGCCGgGATCCTCTAGCAATGC
1	11	10	HPPCgene86974_457	Eca_213	9728	FALSE	HPPCgene86974_457	NA	AAGAGCATTTCTGAGACAAAGGACAAAGTTGTCGTAGGAAAGTTAAAAGTAGAGGAGGTA
1	12	10	Unigene89150_141	Eca_8151	9621	FALSE	Unigene89150_141	NA	ATCACCTCAATTGGAGTACGAGGAAAGGATTCCGTCTGCGTTGTTACACAGAAGAAGGGT
1	13	10	pso02_182288	Eca_845	9514	FALSE	pso02_182288	NA	AGGCAGTTTTATGACCTTCTAGAAAAGGGTGAAATTGGTGTAGTTGCAGAAGAGGAGTAG
1	14	10	unigene83873_G_a_52	Eca_2107	9407	FALSE	unigene83873_G_a_52	NA	CTaaaATCCaAATTaAAAaATaAAATTaATaTTaTTTATTaaaCAATTaATaTATCGGCT
1	15	10	Unigene85273	Eca_3760	9300	FALSE	Unigene85273	NA	GTACTTTCACTAATCAGCTTCAGACTTCTTTCACCGAGCCTCGTCTTCTCATACTCACTG
1	16	10	COR	COR_QC	9193	pos	COR	NA
1	17	10	gi2325041_202	Eca_9449	9086	FALSE	gi2325041_202	NA
1	18	10	UniGene86662_overlap48	Eca_5231	8979	FALSE	UniGene86662_overlap48	NA	GTCTGAGGACCTGGATGATATGAACATTGAGATCATGAGGAATACTCTTTACAAGGCGTA
1	19	10	Unigene84362	Eca_2771	8872	FALSE	Unigene84362	NA	CCGACATATGATGAGCCTCTTGTAAATTACAACCAGGATGCTTACAGACTTCAGCTTAAG
1	20	10	Unigene86570_251	Eca_5134	8765	FALSE	Unigene86570_251	NA	CATTCATCATATCCTCTCCTTCCTTGATGATACAAGACATGTTATTCAAACCACCTGGCT
1	21	10	Unigene88926	Eca_7920	8658	FALSE	Unigene88926	NA	ACGAAAGACCTTTATAAGCTCATTAGAGAAGTTCAGCCTCGAGCATCTTTATCATATTTC
1	22	10	HPPCgene89669_4	Eca_325	8551	FALSE	HPPCgene89669_4	NA	GATTGCATGGTCTTTTGTTCCTCCAGCCAAAGAAATTGTGTCATCTCTCGTACCCGCAAG
1	23	10	Unigene83637_239	Eca_1636	8444	FALSE	Unigene83637_239	NA	AGGGGAGGAGTCGGAAAGAAAAGCAAACTACACTGACATGGTTAACAAGTACTATGATCT
1	24	10	unigene87563_T_c_52	Eca_6461	8337	FALSE	unigene87563_T_c_52	NA	GAGAAcAcCGcAccAcGAcGGGCAAcGAcAcACGcAccCGCCGcGAcCCcCcAGCAATGC
1	25	10	gi3134220_10	Eca_9448	8230	FALSE	gi3134220_10	NA
1	26	10	Unigene88241	Eca_7195	8123	FALSE	Unigene88241	NA	TCATTGCTCGGTCAAGACAAGGATGCATCTATTGCTGCTCTTCCCGTTGATGAATTGATC
1	27	10	pso02_181968	Eca_581	8016	FALSE	pso02_181968	NA	TATGCCAATGTCTCTACAAACAACTACGCCTTGGATGAGATTACGGAAGTCAAGTGATGA
1	28	10	Unigene84642	Eca_3086	7909	FALSE	Unigene84642	NA	AGTTGAGCTACCAACTGAGGCATTTAATGAAGTATGGCAACCTACAGATACCTCATACTT
1	29	10	pso02_182858	Eca_1280	7802	FALSE	pso02_182858	NA	CTTGACATCAGGCAGTTTGACGAGTTGTCGGACGGGGAAGTATATGAAGATTCAGATTAG
1	30	10	Unigene87553_12	Eca_6169	7695	FALSE	Unigene87553_12	NA	GCAAATTTGACGAGGAAAGCCTCGCATTCCAACACCGAATTCTACAATCTTCGGGTATAG
1	31	10	Unigene89055	Eca_8052	7588	FALSE	Unigene89055	NA	AAATAATGGACAATTACTATAGGGAGATAGCTCGACGAAGGTTACATTAAGGGCTAGGAA
1	32	10	pso02_182299	Eca_854	7481	FALSE	pso02_182299	NA	CCTGCACCAAGTCCTACTTCTGATGCTACTTCTTTCGTTCCTGCTGTTTTCGCTTCGTTA
1	33	10	gi3134220_10	Eca_9448	7374	FALSE	gi3134220_10	NA
1	34	10	pso02_181725	Eca_379	7267	FALSE	pso02_181725	NA	AATCACTAACCAATGCTTTCGGTACTTTTGGGAAGGTCATTGAATCTAAGATCATCAATG
1	35	10	Unigene84073.fs_0	Eca_2436	7160	FALSE	Unigene84073.fs_0	NA	CGAGCAGGATTCTAAATCACTCAACACCATGACTGCTCAAACTCAAGAAGAACTCTTAGC
1	36	10	HPPCgene87518_49	Eca_235	7053	FALSE	HPPCgene87518_49	NA	TGGTAGTGATTGGGGTTAACAACTTGTCTGGGTTTGTAAAGATAGATGGGTATGGGAGCT
1	37	10	Unigene86721	Eca_5292	6946	FALSE	Unigene86721	NA	CAAATGATGCTACGTTGTTGTGGGATCGCTTGCCAATGACTGTAGCCTTCACATCAATAG
1	38	10	Pro25G_B33_D_7	Pro25G_B33_D_7	6839	pos	Pro25G_B33_D_7	NA	0
1	39	10	pso02_182730	Eca_1178	6732	FALSE	pso02_182730	NA	TAAAGTTAAGCTGCTGGGAGTATGCACTTGCTGGTGAAGTTTATGATGACAAAGGCGGCC
1	40	10	Unigene87970	Eca_6908	6625	FALSE	Unigene87970	NA	TTAGAACCTGGCTCGACGTTGTTGGTGTTAAATATACTGCCATTTATATGACTAGAGACG
1	41	10	gi3202695_38	Eca_9447	6518	FALSE	gi3202695_38	NA
1	42	10	gi3146087_65	Eca_9446	6411	FALSE	gi3146087_65	NA	ATTTTGCCGGAAATATTAGCGTTAAAGGAGTTGAGTTGAGTCAAACACGGGCCGCAAGTG
1	43	10	pso02_181806	Eca_437	6304	FALSE	pso02_181806	NA	TCATCACCAGATCCTCCCAGGTCGTATCGTTCACCACAGTAACTTCATCAACAGCTTTGG
1	44	10	HPPCgene86974_311	Eca_210	6197	FALSE	HPPCgene86974_311	NA	GGACTTCAATTACTTTCTCATTTGAACTCGATCTCCTCCATCGACCGACCAAAGAGGGTT
1	45	10	HPPCgene90000_92	Eca_334	6090	FALSE	HPPCgene90000_92	NA	CTGATACTCCAACTAGAGATGATTTAGCTGATGCCTTGGAAGATGTAAATGAAGGAAAGG
1	46	10	Unigene87230	Eca_5827	5983	FALSE	Unigene87230	NA	AGAGAGATAGAAAGAGATGTCGAAAGAAGAGGGAGAACATCATGAAGTTCATCACAGTGG
1	47	10	Unigene86299_89	Eca_4852	5876	FALSE	Unigene86299_89	NA	CACATTATACACACCAAGTCGAAGTCTGTTCGCCAGGACTGCGCTGGCTATCCATCTACA
1	48	10	Unigene84119_655	Eca_2489	5769	FALSE	Unigene84119_655	NA	ATTACGAAAACTAAATCGACCCGTAGTTGGTGTTGGTTGTGCTTCAACTGGTGATACTTC
1	49	10	gi3134220_10	Eca_9448	5662	FALSE	gi3134220_10	NA
1	50	10	Unigene88950	Eca_7945	5555	FALSE	Unigene88950	NA	TCTCTACCTGTAAATCTCACCATCTCTCTCTTCTTTCTCTCTCTAGAAATGGAAGCCACA
1	51	10	Pro25G_B7_D_7	Pro25G_B7_D_7	5448	pos	Pro25G_B7_D_7	NA	0
1	52	10	HPPCgene85986_392	Eca_177	5341	FALSE	HPPCgene85986_392	NA	ATTTCTGAACATGGACACCACTGGATTGGCTTAGATATTTCAGAATCAATGCTCAATGTT
1	53	10	Unigene83760_242	Eca_1774	5234	FALSE	Unigene83760_242	NA	TTGATCAAGACCCGACCTTTCGGATTAGTTGAGGACACAGAATTGAGCGTGACAACAAGG
1	54	10	Unigene87166	Eca_5760	5127	FALSE	Unigene87166	NA	CAACTACGAGCACTAACATGAGCTTCTTTATTCGAAACCCTACTTGGAAGCGGTTTGGAA
1	55	10	Unigene88471	Eca_7445	5020	FALSE	Unigene88471	NA	CTTTCTAGTCTTATTCTCATGACATTTCACTACCTACCGCCAATGATGAATGAACTATAT
1	56	10	Unigene87054_22	Eca_5639	4913	FALSE	Unigene87054_22	NA	AGAATCCTAAGAGCGGTGAGTATATTGAGCATCATCTAAAGTTCCCTCCAAGTGTACCCT
1	57	10	gi2325041_202	Eca_9449	4806	FALSE	gi2325041_202	NA
1	58	10	pso02_182350	Eca_891	4699	FALSE	pso02_182350	NA	ACATTGGAGATGCTTTCGAGATTATGAGTAATGGGATTTACCGTAGCGTGGAGCACCGAG
1	59	10	Unigene88375	Eca_7338	4592	FALSE	Unigene88375	NA	AAGAAGGTCAGCTCAACCTATTATTTGCAGTCACGATTAGGAGAAGCAGAACTTGTTTAT
1	60	10	Unigene88708_329	Eca_7690	4485	FALSE	Unigene88708_329	NA	CCCAAGCAATGCATTACTAAAGCAACTGCCATCAATGGTAAAGGCAACGTATCTAGACTA
1	61	10	Unigene89605	Eca_8628	4378	FALSE	Unigene89605	NA	TCAACCAATAACTTCCTCATCTAAAGTGAACTCGAGGATTCAAGTGAAGGCGTCTTTGAA
1	62	10	Unigene86323	Eca_4876	4271	FALSE	Unigene86323	NA	CACTTAACCATATAGTACAGATGTCCAGAGGTTTAGGAGAACAGATTAATGGTGGTGAAC
1	63	10	Unigene85987	Eca_4528	4164	FALSE	Unigene85987	NA	CGGTGAATATTGGAGGATGTAGTAGACAAGATAGAAGAATATTTGACTAGGAATTAAACC
1	64	10	pso02_182738	Eca_1186	4057	FALSE	pso02_182738	NA	GTCTTTGCAAACAGACCTCAGCTAACCGCCGGTAAAGCGCTTGTTTATGGAAGTACTGAC
1	65	10	gi3202695_38	Eca_9447	3950	FALSE	gi3202695_38	NA
1	66	10	Unigene84623_536_1_amb	Eca_3062	3843	FALSE	Unigene84623_536_1_amb	NA	CCACTTCAGGAGAGGGTCTTTACGAAGGACTTGATTGGCTCTCCAAACACATCGCTAACA
1	67	10	unigene90000_3rd_A_c_59	Eca_9102	3736	FALSE	unigene90000_3rd_A_c_59	NA	TCCTGATACTCCAACTAGAGATGATTTAGCTGATGCCTTGGccGcTGTcccTGccGGccA
1	68	10	Unigene83811	Eca_1829	3629	FALSE	Unigene83811	NA	AACATATTGTTCTTGTTGGATCTATGGGTGGATGTGACCCTGATCACTTCTTGAATCATA
1	69	10	unigene90000_3rd_T_g_46	Eca_9150	3522	FALSE	unigene90000_3rd_T_g_46	NA	TCCTGATACTCCAACTAGAGATGATTTAGCTGATGCCTTGGAAGAgGTAAATGAAGGAAA
1	70	10	Unigene87024	Eca_5608	3415	FALSE	Unigene87024	NA	CAGTTATCTCATCATGAACATCCTTCTTATGAAAGTCGATTTGGTCTAATGAACAACAGT
1	71	10	Unigene87883_183	Eca_6812	3308	FALSE	Unigene87883_183	NA	TTCCGTCAAAGGGTAACTGAGTCAGGTGCTGTTTCAACGATTCTTAATTTTGTTGCCTCT
1	72	10	pso02_182504	Eca_1016	3201	FALSE	pso02_182504	NA	TTCAATGGGTCAAAGATAAGTACAACAAGAGAACCCAAAACAGTAGAACTATGAAGAAGA
1	73	10	gi3202695_38	Eca_9447	3094	FALSE	gi3202695_38	NA
1	74	10	Unigene88798	Eca_7786	2987	FALSE	Unigene88798	NA	TTAATGATGGCGTCAATCCCTTGTTCATTTCATCTAACCCTCCTCCCTTCAAATTCTTCT
1	75	10	pso02_182356	Eca_896	2880	FALSE	pso02_182356	NA	ATAAGATACACCATTACAGTGTCCCGATCTACTCCCGCCTTAGACTTCAAATGCCATTAA
1	76	10	Unigene88344_470	Eca_7306	2773	FALSE	Unigene88344_470	NA	TATGATATCGTGCATTTCTCCAAATTCGGGGTCTTGTGAACATACCCTGCACACTTTAAG
1	77	10	Unigene86718	Eca_5289	2666	FALSE	Unigene86718	NA	ATTTCATGCGATCTTTCAGAGACAATTTCCAACATCTTCTTGGTGACACCATTGTCGAAA
1	78	10	pso02_181750	Eca_394	2559	FALSE	pso02_181750	NA	AAACACTAGTAGGTGCATGTCAAGATCTATGGTCGTGGGTATGTTGGAGGAGAGGTGTAA
1	79	10	Unigene88764	Eca_7750	2452	FALSE	Unigene88764	NA	GAAGAAGCGGATCCATATTCATCGGCCGAGAAATTGATCAAAGATGTTGGTAGCACTCTT
1	80	10	unigene87563_G_a_27	Eca_6393	2345	FALSE	unigene87563_G_a_27	NA	aAaAATATCaTATTATaATaaaCAATaATATACGTATTCGCCGTGATCCTCTAGCAATGC
1	81	10	gi3134220_10	Eca_9448	2238	FALSE	gi3134220_10	NA
1	82	10	Unigene86594	Eca_5160	2131	FALSE	Unigene86594	NA	TCTGCATTAACTCCGGAGCTGAAGACAACATTGGATAAAGTGGTGACATCAAACAAAGTA
1	83	10	unigene87563_3rd_A_t_57	Eca_6254	2024	FALSE	unigene87563_3rd_A_t_57	NA	GAGAATATCGTATTATGATGGGCAATGATATACGTATTCGCCGTGtTCCTCTtGCttTGC
1	84	10	Unigene87053	Eca_5638	1917	FALSE	Unigene87053	NA	ATATTCAACTTATTGAACTTGAGTGGAAGTATTAAAGCCTGTAGAACTGCAGCATTGAAG
1	85	10	Unigene85866	Eca_4391	1810	FALSE	Unigene85866	NA	ATGGTAGAATATACAAGAGAACATGATAAAGATGTCGGAGAGGGCTTAGAGGTGATTCCT
1	86	10	Unigene87284	Eca_5888	1703	FALSE	Unigene87284	NA	AGTGCTCCTGTTATGAAAGGTCAATATGGTGCATTTGGAGCTGTTACTCTAGAGAAGGGT
1	87	10	pso02_181866	Eca_494	1596	FALSE	pso02_181866	NA	AAGCTGAAAAGAGGAAGACCGAGTACAATAAAGTCATGCAAGCCTACACAAGATACAGGC
1	88	10	Unigene88883_210	Eca_7876	1489	FALSE	Unigene88883_210	NA	AGCATATCCAAGTACGGAGTATATGATATCGCAAAACCTATTTCCTGTTCCTACTCTCCT
1	89	10	gi3202695_38	Eca_9447	1382	FALSE	gi3202695_38	NA
1	90	10	Unigene84059	Eca_2422	1275	FALSE	Unigene84059	NA	TCCTGGATATACACATCTTCAGAGAGCCCAACCTGTTCTTCTACAACATCTTCTCTTGTC
1	91	10	Unigene83686_414	Eca_1690	1168	FALSE	Unigene83686_414	NA	ACAAACAAAACAAATAGTTAAAAAATTGATACGCCCATATATTTCAGTGAGTCCTCCTCC
1	92	10	Unigene85648	Eca_4170	1061	FALSE	Unigene85648	NA	TATCCATGGGCTCTTTGGGTAGTCATAATGCAATTTGTACACCTGAATCAGACTCAAGCT
1	93	10	Unigene85756	Eca_4278	954	FALSE	Unigene85756	NA	GAAAGTGAGTAAATGGACTAGTGCATCTTCACAACCTAAATCCGCTACACCCAAAGCATG
1	94	10	Unigene86568	Eca_5132	847	FALSE	Unigene86568	NA	ATAGTAACGGTAGAAGGAAAGGATCGTATAGAGAGAGTAATTGTTCTTCATCAACAACAA
1	95	10	Unigene89330	Eca_8341	740	FALSE	Unigene89330	NA	AAATCTCTCTCTTCTAAACCTTTCCACAAAGTCTGTTCACACATCCTTCGTTCTGTTGCT
1	96	10	Unigene84805	Eca_3258	633	FALSE	Unigene84805	NA	CATTTCAGAAGTTTAATGGATTGAGAGTTTCTCGTTCGATTTCTTTGAATAGACGTATCC
1	97	10	gi2325041_202	Eca_9449	526	FALSE	gi2325041_202	NA
1	98	10	Unigene83916_212	Eca_2258	419	FALSE	Unigene83916_212	NA	TATTCTCCGAAACAGACTGAAATATGCTCTCACTTACCGTGAGGTCGTGGCTATTTTGAT
1	99	10	Unigene89686	Eca_8708	312	FALSE	Unigene89686	NA	GCATCACTTCTATACAAACAAACTAAATAGTCTGAGATCCATCCAGCAAGGGCATTTCTC
1	100	10	Unigene88083	Eca_7026	205	FALSE	Unigene88083	NA	TAACTCCGTAAAGTTGGGTTCCGGATATACAAGCACTCTAATATTAATTGGAAATCCTGT
1	101	10	Unigene84379	Eca_2789	98	FALSE	Unigene84379	NA	ACTTAAGTCTCTCACTTGTTGATCATCACCTTATTTGCATCGATAGTTAGACTCTTATGT
1	1	11	3xSLv1	(-)3xSLv1	10797	neg	3xSLv1	NA
1	2	11	Unigene85265	Eca_3751	10690	FALSE	Unigene85265	NA	ATGGACTCTGGGATGTTGTTACTAATGAGGAGGCGGTTTCCATGATCAAACTCATTGAGG
1	3	11	atpA_3end	Eca_30	10583	FALSE	atpA_3end	NA	TAAACCTCAGTTCCAAGAAATAATATCTTCTACCAAGACATTCACCGAAGAAGCAGAAGT
1	4	11	Unigene83995_26	Eca_2348	10476	FALSE	Unigene83995_26	NA	AAAGAAGAGTTTGATCCTGGCTCAGAACGAACGCTAGCTATATGCTTAACACATGCAAGT
1	5	11	HPPCgene86974_457	Eca_213	10369	FALSE	HPPCgene86974_457	NA	AGAGCATTTCTGAGACAAAGGACAAAGTTGTCGTAGGAAAGTTAAAAGTAGAGGAGGTAG
1	6	11	Unigene87259_240	Eca_5860	10262	FALSE	Unigene87259_240	NA	CTTTCTATACCACCCTTTTTTCCGTCAAGATACATTGGACTACAGTAAGGGGAATTCATC
1	7	11	QC_Fusion	EQCP1_Pro25G_T5	10155	pos	QC_Fusion	NA	0
1	8	11	Unigene87847_317	Eca_6775	10048	FALSE	Unigene87847_317	NA	CTCCTGAGGAAAGAGACCCATTGAGGATATTTTATGAATCTTTGTATGAACAACTACCTG
1	9	11	Unigene89496_342	Eca_8512	9941	FALSE	Unigene89496_342	NA	CCAGCAAATCAGAACCATTTACGCCAAAAAAGGTTGCAACAATCCATCCAAGAAATTGAA
1	10	11	Unigene89875	Eca_8901	9834	FALSE	Unigene89875	NA	GGCTTATTCTCGACGGATGATTCAATATTCGACACATCAATGAATGGAACTATATCTCCA
1	11	11	Unigene88701_417	Eca_7683	9727	FALSE	Unigene88701_417	NA	GATCTTCAGACGGTGGAGATGGGATACCACTGAGAGTAGATAGAAAAAATTTGAGAGTTT
1	12	11	UniGene89904_overlap35	Eca_8930	9620	FALSE	UniGene89904_overlap35	NA	ATAAATGTTACTTGGATCACACAGAAGTTGCCATTAAGGGTCTCCGTCCAGATGCAGCTC
1	13	11	Unigene87243_117	Eca_5843	9513	FALSE	Unigene87243_117	NA	TTGGAGTTCCATGCAACAGAAAACTTATTGGAGCAAGATACTTCGTTAACGGCTACACTG
1	14	11	UniGene84534_overlap47	Eca_2965	9406	FALSE	UniGene84534_overlap47	NA	AATACATATGGGTCGGTGGATCTGGTATGGACATTCGAAGCAAAGCAAGGACACTATCAG
1	15	11	Unigene85620	Eca_4140	9299	FALSE	Unigene85620	NA	ATTTGGCTGTGATAAACATGGTGATCACAAACTTTAATGGCACTGGCGTGGGATTTGGTT
1	16	11	Unigene86018	Eca_4562	9192	FALSE	Unigene86018	NA	GCGAAGCGTAAAGTTGTCAAATATGAGATTGGGAGGACTATTGGAGAGGGAACGTTTGCA
1	17	11	gi2899652_284	Eca_9445	9085	FALSE	gi2899652_284	NA	GTCTTGGAGATATTCTGGGCTGCTCGAATCTTGCGAAGTTTGATGTAGCCAGGGTTCTTG
1	18	11	Unigene88905	Eca_7899	8978	FALSE	Unigene88905	NA	CTCAGCGTAGAGCAATTGCATTAGGCTTGAACAAGAAGCGACCTATCCTGGTTATTCAAG
1	19	11	unigene90000_2nd_T_c_22	Eca_9077	8871	FALSE	unigene90000_2nd_T_c_22	NA	TCCTGATACTCCAACTAGAGAcGATTTAGCTGATGCCTTGGAAGATGTAAATGAAGGAAA
1	20	11	Unigene84229_319	Eca_2618	8764	FALSE	Unigene84229_319	NA	AAGGCAAAGCGACACTCCGTATGAAGCAAGACATGCAGAGTGATAACTATAATATGTATG
1	21	11	unigene90000_A_c_24	Eca_9158	8657	FALSE	unigene90000_A_c_24	NA	TCCTGcTcCTCCccCTcGcGcTGcTTTAGCTGATGCCTTGGAAGATGTAAATGAAGGAAA
1	22	11	Unigene86795	Eca_5369	8550	FALSE	Unigene86795	NA	TGTTTCTAGAAGAAAGACAAAGGGAGGAGAGAAACGTTTCAACCAAGTTAGTAGTAAGGA
1	23	11	Unigene89792	Eca_8816	8443	FALSE	Unigene89792	NA	TTTCCATATAGAGGGAGTGACATTCTCTCAATTACCCTGCTAGATTTGTACTTGGGTGGC
1	24	11	Unigene86958	Eca_5542	8336	FALSE	Unigene86958	NA	GATGGAACTCAAAGTTAGAGCAATTAGTCTTGATATGAGACCTCTTCTTGTCAAATGATT
1	25	11	Unigene84105	Eca_2473	8229	FALSE	Unigene84105	NA	AAGCATGTTTGCAAGAAGCCAATAATACAGTACCAAGCCGTGAAGTTCTATGCTCCCTAG
1	26	11	UniGene87121_overlap43	Eca_5716	8122	FALSE	UniGene87121_overlap43	NA	GATTTGCTTGCATGGAAAGGCTGGGTAGAATCCCGATTGAGACAATTAACCCTCAAGATC
1	27	11	UniGene85774_overlap34	Eca_4298	8015	FALSE	UniGene85774_overlap34	NA	TATCGATGACTTTGACAAGATGGAAGAATCTGATCGAACTGCAATCCATGAAGCAATGGG
1	28	11	HPPCgene84248_483	Eca_109	7908	FALSE	HPPCgene84248_483	NA	CGGGATATTACAGAATTCTAACAGGAATCTGATGGGTGAAGCTATTAGCACAATGAGTGT
1	29	11	gi3146087_65	Eca_9446	7801	FALSE	gi3146087_65	NA	ATTTTGCCGGAAATATTAGCGTTAAAGGAGTTGAGTTGAGTCAAACACGGGCCGCAAGTG
1	30	11	Unigene84860	Eca_3317	7694	FALSE	Unigene84860	NA	TCTGTATCTACTTACGAACCAACCTCTGTTCTTGATCTTCGTCGTAGTCCAAGCCCTTTC
1	31	11	Unigene84125	Eca_2496	7587	FALSE	Unigene84125	NA	TCGAAACCTCATAGATGTCCTCATATAGCTACTACTGGTAATATATGTGTTTATTGGTCC
1	32	11	Unigene85717_311	Eca_4237	7480	FALSE	Unigene85717_311	NA	CTTGAGGCTACTACACAGTTTCGGAAACTGCTTTCAATTGAACGTAGCCCTCCCATTGAA
1	33	11	Unigene86595	Eca_5161	7373	FALSE	Unigene86595	NA	CTACTTGTTCCTCTCTCTCAGTTACTAATCTAAATCCACTCATTCTTTCTCCCTGTAAAT
1	34	11	Unigene87908	Eca_6840	7266	FALSE	Unigene87908	NA	GGAGCCAAATCAGTAGTTCCAGGCACAACTAAGACCTCAATATTACTCACTGATGTAGTG
1	35	11	Unigene90005	Eca_9337	7159	FALSE	Unigene90005	NA	CAACTCCCACCATGGTTGTTCTTGTTCTTGCTATATTCCTCTGTGTTCTCCTAGAGATAA
1	36	11	HPPCgene84433_181	Eca_124	7052	FALSE	HPPCgene84433_181	NA	TCGACAAGTCAAGAGATCTTTCTGTCAAGCGGAAAATTGAGAAAAACAGGGAGAAGGTTC
1	37	11	unigene83873_2nd_G_t_34	Eca_1933	6945	FALSE	unigene83873_2nd_G_t_34	NA	CTGGGATCCGAATTGAAAGATtAAATTtATtTTtTTTATTGGGCAATTGATGTATCGGCT
1	38	11	Unigene86086_0	Eca_4630	6838	FALSE	Unigene86086_0	NA	CTTGATTGGCAAATGGAAACGGTGAATGTGGCGGTGGTTGTTTCCCCTGATTATGTTATA
1	39	11	Unigene87639_309	Eca_6558	6731	FALSE	Unigene87639_309	NA	AGTTTCTTGTTGTTAATGATTGTTTACATCGATATCGATTCATGGCGAAATGGATGTTTT
1	40	11	Unigene83656_487_2nd	Eca_1657	6624	FALSE	Unigene83656_487_2nd	NA	TATGGTGATTACTTTGGCATAACTGTTGCTGGGTATCCAGAGGCTCATCCTGATATGATT
1	41	11	pso02_182277	Eca_838	6517	FALSE	pso02_182277	NA	CTTAAACGTTGGAGACAGATGGTAAATCACATTGGTATACATGGACTGCTTTCCTTCGCA
1	42	11	Unigene89031_350	Eca_8026	6410	FALSE	Unigene89031_350	NA	TATTATTGTTTACGACATAACTAACACGGAGTCGTTTGCTCGAGCTAAAAAGTGGGTGCA
1	43	11	pso02_182613_part2	Eca_1099	6303	FALSE	pso02_182613_part2	NA	TATCAGGTCACCGAATCTCATCATCCCGTATTGCCCGTGAAAGTCGCAGATAACTCAGAC
1	44	11	Unigene85579_378	Eca_4097	6196	FALSE	Unigene85579_378	NA	AACTTGATTTTTATCTTAGCAGACCCTGTGAGTCAAATTGTGGCTATGTGCTGCGCTCTA
1	45	11	Unigene85421_286	Eca_3921	6089	FALSE	Unigene85421_286	NA	GAGAAATCATCGTCCATTAATGTGTCAAAATCTCTAAAGACACAACCTTTGCTACCTTGC
1	46	11	Unigene88485_579	Eca_7459	5982	FALSE	Unigene88485_579	NA	ATTGCATTTTTTAAGGGGAAATCAGAAAATCGCTACGGGGAGATCGACTACACTTAGAGA
1	47	11	unigene87563_3rd_G_a_45	Eca_6277	5875	FALSE	unigene87563_3rd_G_a_45	NA	GAGAATATCGTATTATGATGGGCAATGATATACGTATTCGCCaTaATCCTCTAGCAATGC
1	48	11	Unigene86969_129	Eca_5553	5768	FALSE	Unigene86969_129	NA	ATGCTTATCATCCTCACCTTCATCCTCGGCCCTTGCCAAATGTAGAAGGGGTGGTAAAAA
1	49	11	Unigene84309_33	Eca_2711	5661	FALSE	Unigene84309_33	NA	GGTTTTCCATCTCGCTCTCTCGTTAGGTTAGAACTTTTTAGAGAACCTCAGTAAAAGGTT
1	50	11	Unigene86173	Eca_4721	5554	FALSE	Unigene86173	NA	TCTTGCTATACTATCTCAACCACCCGATACGATTCAATGGGCACTTCGTGTCACAGTTCA
1	51	11	Unigene85442	Eca_3947	5447	FALSE	Unigene85442	NA	GCTTTAATGGCTATTTCTAGAGGATGCCCAAGATTGAACAAGTTTGAAATTCAAGGATGT
1	52	11	Unigene84765_456	Eca_3216	5340	FALSE	Unigene84765_456	NA	AAAGGAACAGATCAGATTCATGGGTTCTAGGCTTCTGCAGTTTCGGTAAGCGTTGGACGT
1	53	11	r60_1	r60_1	5233	pos	r60_1	NA	0
1	54	11	unigene87563_C_g_23	Eca_6365	5126	FALSE	unigene87563_C_g_23	NA	GAGAATATgGTATTATGATGGGgAATGATATACGTATTCGCCGTGATCCTCTAGCAATGC
1	55	11	HPPCgene89570_370	Eca_308	5019	FALSE	HPPCgene89570_370	NA	CTTTCTGTGTGAGTAGTGGCTGTGAGACTGTGAGAGTGAAACCAAAACCAGACAAGGAAG
1	56	11	Unigene85008_430	Eca_3480	4912	FALSE	Unigene85008_430	NA	TGTTGAGTTTCCACAACCGAAGAAACTCATTGTCGGTTACGCTTTGACCCCCAAGAAGAA
1	57	11	COR	COR_QC	4805	pos	COR	NA
1	58	11	unigene87563_T_c_58	Eca_6462	4698	FALSE	unigene87563_T_c_58	NA	GAGAAcAcCGcAccAcGAcGGGCAAcGAcAcACGcAccCGCCGcGAcCCcCcAGCAAcGC
1	59	11	Unigene89092	Eca_8089	4591	FALSE	Unigene89092	NA	TAGAGAGACTTTCTACTGATTTAGACCCTGATGTCAATGTTCAAGAATAGAAAGAAGAAG
1	60	11	Unigene85318	Eca_3811	4484	FALSE	Unigene85318	NA	TAATGATTCATTGGGTGGGATGGCGGAAAGAACCAGGAATCAATTCATTTAGAGGTCATG
1	61	11	Unigene84211_551	Eca_2596	4377	FALSE	Unigene84211_551	NA	CTATCGTTGAGCAGGCTCTTGGCAAGTATGGTATTATCTGGGGTGAGGATCTGATTCACG
1	62	11	unigene90000_3rd_A_c_43	Eca_9094	4270	FALSE	unigene90000_3rd_A_c_43	NA	TCCTGATACTCCAACTAGAGATGATTTAGCTGATGCCTTGGccGATGTAAATGAAGGAAA
1	63	11	unigene83873_T_c_2	Eca_2167	4163	FALSE	unigene83873_T_c_2	NA	CcGGGATCCGAATTGAAAGATGAAATTGATGTTGTTTATTGGGCAATTGATGTATCGGCT
1	64	11	Unigene85669	Eca_4188	4056	FALSE	Unigene85669	NA	TTACGCCATTGTTTCTTGCTTCTCATTCTGGAAATCTCAGTCTCGGTCGTAAACTACTGA
1	65	11	UniGene83745_overlap39	Eca_1757	3949	FALSE	UniGene83745_overlap39	NA	TCATGACTTGCAACTTGACATTGGGTTTCAGTAAACTTATGACCAAGAACTTCACGTCCG
1	66	11	Unigene86203	Eca_4750	3842	FALSE	Unigene86203	NA	ACACTAGTAGGGAATAAGAGACCTAATATGACACAATTTACAGCTGCAGGTTATAATGAA
1	67	11	Unigene83988_163	Eca_2339	3735	FALSE	Unigene83988_163	NA	GCATGTACGGTGGAAATCCATAATTGTGTCGTAGTTCACTTCATGATCGAATGAAGATTT
1	68	11	Unigene88985	Eca_7980	3628	FALSE	Unigene88985	NA	CAATCAAACACCACCAATCGCGGCGTTACAATAGCAACCCTCGATGACTCAGGTAATTTA
1	69	11	Unigene89414_129	Eca_8428	3521	FALSE	Unigene89414_129	NA	AATGTTAATGCGGGTTTCTCAAGTTACAAGAGAAGGGAAATATATGCAGTCCGATGTGCC
1	70	11	Unigene85914	Eca_4445	3414	FALSE	Unigene85914	NA	AAATGGCACGACAATGAGTGGTACATTACAGCTGACCTAATATTGTTTCAACAAGACAAC
1	71	11	UniGene85490_overlap36	Eca_4000	3307	FALSE	UniGene85490_overlap36	NA	ACTTAGGACCCTCTTTACCTCTTCCTCCTTTACCCTGTTCCTGCCAATGACAAGATTCTT
1	72	11	Unigene85140	Eca_3616	3200	FALSE	Unigene85140	NA	CAGATGGATCATTCCTCGACGAGAATCAGATGTCTCAAGGGTACTTGCTAACTTGCATCT
1	73	11	Unigene83866_3end	Eca_1892	3093	FALSE	Unigene83866_3end	NA	AACCAATCAGTCTCGAAGAACTTGGTCGGCCTAGAGTTTGACGTGTTGTTAATTGCTCTG
1	74	11	QC_Fusion	Pro25G_EQCP1_T5	2986	pos	QC_Fusion	NA	0
1	75	11	Unigene83990	Eca_2342	2879	FALSE	Unigene83990	NA	TTGGAAACCTGCCGAATTCGCTAGAGATCTTCTTCCTAAATTCTTCAAACATAACAATTT
1	76	11	Unigene85089	Eca_3563	2772	FALSE	Unigene85089	NA	CAAAGTTCCTGTCTGACGTGGTAGGAAGAAAGATGACCCTTGATGCCACAGTAGATATAG
1	77	11	Unigene84759	Eca_3210	2665	FALSE	Unigene84759	NA	ACAATCGTAACCCGTTCATTCTCGAAGCCCGTCACCAAAGAATTCAGATGCTGATGATTG
1	78	11	Unigene85656	Eca_4176	2558	FALSE	Unigene85656	NA	CATAGTACTGATCTTCGCGAGGGTTCTACAATAAGCAATCGCCTACATGGTAGAGTAAAG
1	79	11	COR	COR_QC	2451	pos	COR	NA
1	80	11	Unigene87140	Eca_5733	2344	FALSE	Unigene87140	NA	ACAAGATTGTGTCGTACAGTGCAATGAAGTGACTAAGAACAATATTCCAATCAAAGTTTC
1	81	11	Unigene83846	Eca_1868	2237	FALSE	Unigene83846	NA	TCTCCTCAACGGGTGTATGTCAATAAAGCTCAAGATGTTGTTATAACTATGCTGGCGAAG
1	82	11	Unigene89830_115	Eca_8855	2130	FALSE	Unigene89830_115	NA	TCATCATCATCGATTGTATCGGTGGGAGAGATGTTGATTGATTTTGTTCCAGATGGTGCT
1	83	11	Unigene85328_2ndfree	Eca_3826	2023	FALSE	Unigene85328_2ndfree	NA	GTTCGGATATAGTTAAGGAGTACAATAAACATGACAAAGAACCATCTAAGTACATCAAGC
1	84	11	Unigene89723	Eca_8746	1916	FALSE	Unigene89723	NA	AGCAAGGTTAAATAGCTCACTTTGTTTAGGACAGATACAAAGCAATACCATACTTCCTCT
1	85	11	Unigene89136	Eca_8137	1809	FALSE	Unigene89136	NA	TAATTAACCACTGGTAGGAATTATTCGTTGATTCTCTTCGGATCGTATTTCTCCTATTTC
1	86	11	Unigene88953_335	Eca_7948	1702	FALSE	Unigene88953_335	NA	GATCGGATTATTGGCGACGGAAGTTTTGGTTACGTTTATAAAGCTCGTTTATCTAACGGA
1	87	11	Unigene84277	Eca_2672	1595	FALSE	Unigene84277	NA	CAATGGAACAACAAAGAGAGATGACTATGAAGAGAATTGGGTATCTATTAGATCGTGGTG
1	88	11	Unigene86379_294	Eca_4933	1488	FALSE	Unigene86379_294	NA	AAGACTGCTTGTTTATGACTTTGTCCCAAACAATACCCTACACTATCATCTCCATGGGGA
1	89	11	unigene87563_A_t_25	Eca_6342	1381	FALSE	unigene87563_A_t_25	NA	GtGttTtTCGTtTTtTGtTGGGCttTGATATACGTATTCGCCGTGATCCTCTAGCAATGC
1	90	11	RCUnigene85662	Eca_1365	1274	FALSE	RCUnigene85662	NA	TTGTCAAGGCGTTCATATCATAGACATGTAAATCTGCTGGCTTCTTTGCTTATTCTAGGT
1	91	11	HPPCgene86668_344	Eca_202	1167	FALSE	HPPCgene86668_344	NA	TAGAGAAGCAGATGGTCGAGGTAGAGAATAACTTGAAGGAGCTCTTACAGCAAGATCCAA
1	92	11	Unigene85146_317	Eca_3623	1060	FALSE	Unigene85146_317	NA	ATCTCAGATCCGAATGCATCAACTACAATTTCACTTATGAGTCTCCCCTTCCTGTTGGTA
1	93	11	HPPCgene87518_49	Eca_235	953	FALSE	HPPCgene87518_49	NA	TATCATCACTTCTTTCCTTCTCCTCAAATCCAATTTTCCAACTTACCCAGATTAATCTCA
1	94	11	Unigene87957_205	Eca_6894	846	FALSE	Unigene87957_205	NA	AATCTTACGAGGGGTTGTTATCAATGTAAAGGGGTTATTCTGAAGCCAGTTCTGGGGAGA
1	95	11	Unigene89970	Eca_8999	739	FALSE	Unigene89970	NA	GCTAGAATCCTAATAGCAACACAAGAACAATCGGAAATATCATCGGCGATCAATCTTCTT
1	96	11	pso02_181960	Eca_575	632	FALSE	pso02_181960	NA	GTGATGTGTGGTTTGGTGCCAATATCATTCTTAAGGGGAACGTGACAGTCACTGCGAAAC
1	97	11	UniGene83840_overlap43	Eca_1861	525	FALSE	UniGene83840_overlap43	NA	GTGGTGCAACTACCCAATTTGCATCTATTCCTTTAAATCTATGTAACCCTAATGATACTG
1	98	11	UniGene87159_overlap39	Eca_5753	418	FALSE	UniGene87159_overlap39	NA	ATGGGAGATGTATTATGGAATCTCGAATATGTTCTTCAACTTCAAGAAGCAGTTCTACCC
1	99	11	Unigene86506_45	Eca_5067	311	FALSE	Unigene86506_45	NA	TATTCTTCGATTGCGCGAGTTAAAATATGCCTAGAGAGATCATTACTCTACAAGTTGGAC
1	100	11	Unigene88957_336	Eca_7952	204	FALSE	Unigene88957_336	NA	ACAATAACAACGTCTGGCAGTTTCTATTACCTCTGTGGAGTTCCTGGTCACTGTCAAGCT
1	101	11	HPPCgene87251_28	Eca_228	97	FALSE	HPPCgene87251_28	NA	AACAGAGAGAAATGGGTAGAGGAAGAGTTGAACTGAAGAGGATTGAAAACAAGATTAATC
1	1	12	Unigene88936	Eca_7930	10796	FALSE	Unigene88936	NA	CTCCTTCAACCTCTTTACCCTTCATTCATTCTTTCTCCAACCTAATAACCTATTTCTCTC
1	2	12	Unigene88016	Eca_6959	10689	FALSE	Unigene88016	NA	CTCTTTACCCTCTTCTGCTTCGTACCTGTGTATTGCTCATCACTAGAAGATGAACCTCTG
1	3	12	Unigene88588	Eca_7566	10582	FALSE	Unigene88588	NA	TTATGAAGCTTTGAATATGTTGCCTCAAGCCAATGGTTCAGTTACTTCAGGGTTTGTAAG
1	4	12	Unigene84824	Eca_3280	10475	FALSE	Unigene84824	NA	GCCTACTTAATTCTGCACTCAACGAATCAAATTCAAATCTTCCAGACACCACAGGTAGAC
1	5	12	Unigene88106_362	Eca_7050	10368	FALSE	Unigene88106_362	NA	ATTGAATTTACTCTCGGCAACGGCGGTAGTCAAGACACTTACGATATTAGCCTTGTGGAT
1	6	12	Unigene85043	Eca_3517	10261	FALSE	Unigene85043	NA	TGCATCAGGACAAGTATTAAATATTGGGAATTATGTAGTCCGACTTAAACTCGGTACACC
1	7	12	Unigene87195	Eca_5791	10154	FALSE	Unigene87195	NA	GACTTGAATCTGAACTTACTGGCAACTTTGAACGAGCAATGTATCGGTGGATGTTGGATC
1	8	12	Unigene85736_287	Eca_4257	10047	FALSE	Unigene85736_287	NA	AATATGGAGTGGACAGAACCACTAGACCTTATGCATTGGCAGAGCACGATGTGGTCTTAA
1	9	12	Unigene87551_156	Eca_6167	9940	FALSE	Unigene87551_156	NA	ACAGCACGTCCAAAAGCAGAGACCGAACTCATTAATAATAAATAGATCCCGTTTTCTTCC
1	10	12	Unigene89386	Eca_8399	9833	FALSE	Unigene89386	NA	GAAGATGAATTCTCACTTGAAGAACTCATGGGAGAAATAACTACAAACAAAGATGAGTAG
1	11	12	Unigene86770_106	Eca_5343	9726	FALSE	Unigene86770_106	NA	GGGGGAAGAAAACCCCGAAGATTATGTTGATCCAGATACTAATCCTGGTGAGAAGAAACA
1	12	12	HPPCgene84433_461	Eca_129	9619	FALSE	HPPCgene84433_461	NA	TTCAGTCATTCCAGCAGTCGAAATTGAACCACCTGGATGCTCGTTTAACCCTTCATTTGA
1	13	12	unigene90000_C_a_12	Eca_9217	9512	FALSE	unigene90000_C_a_12	NA	TaaTGATAaTaaAACTAGAGATGATTTAGCTGATGCCTTGGAAGATGTAAATGAAGGAAA
1	14	12	Unigene87670	Eca_6591	9405	FALSE	Unigene87670	NA	GTTGCATTATTTCTTCCCATGAGTCCTTAAGGTGAATTAATCTACAAGGTTATCACATTC
1	15	12	pso02_182351	Eca_892	9298	FALSE	pso02_182351	NA	AAAGTGATGGAAATGAAACACAATCTGCATTAGCTCAGTGGACTGGACAGCGAACGGTCC
1	16	12	Unigene88107	Eca_7051	9191	FALSE	Unigene88107	NA	AAGGGATTATTATGTTGTTACTTCCACGCGATTCACTAGTCCTGTTCTCACAACTACCGC
1	17	12	pso02_182111	Eca_698	9084	FALSE	pso02_182111	NA	GGTTCTGCGATTGGTGTATTGTCCAAGGATGGTGTGGTACTAATTGGTGAAAAGAAGGTG
1	18	12	Unigene87734	Eca_6660	8977	FALSE	Unigene87734	NA	AGAAAGAGATGATAGGGAGCTTGAAAGAACAGGCCAGCCATTGACCATCTATGAACCTTA
1	19	12	Unigene88277_200	Eca_7233	8870	FALSE	Unigene88277_200	NA	ACTATTAAGTACTTGATTGGTAATGGAGCTAAAGTCATTCTCTCTAGCCATCTCGGACGC
1	20	12	3xSLv1	(-)3xSLv1	8763	neg	3xSLv1	NA
1	21	12	Unigene87045	Eca_5630	8656	FALSE	Unigene87045	NA	AATAATCCAAACAATGAACCCGGCCAATATCCAACAACTTTATCGTCGTACCTCAACCAC
1	22	12	Unigene86933_179	Eca_5516	8549	FALSE	Unigene86933_179	NA	TACAGGAAATGCATCAGCATAATCTTTTGAATGATCTGTCTTGTTTCTCACCACAGCGAC
1	23	12	Unigene84617_353	Eca_3055	8442	FALSE	Unigene84617_353	NA	TATTCTCCCTGGAATCATCAATCAGTTGGGGGCAGATAACTTGGACAACCTGAGGAAGCT
1	24	12	HPPCgene88775_250	Eca_300	8335	FALSE	HPPCgene88775_250	NA	GTTTTTGCTAGTGATCAAGGGCCACAAAAGACTCAACAATTTTACTAAGCTGATTAAAAT
1	25	12	HPPCgene86668_471	Eca_206	8228	FALSE	HPPCgene86668_471	NA	GTCACGACATTTACTTGTTTCATTATGAGTTCTAAATTCAGCATCCAAACTTGGCGATCA
1	26	12	unigene83873_G_t_42	Eca_2137	8121	FALSE	unigene83873_G_t_42	NA	CTtttATCCtAATTtAAAtATtAAATTtATtTTtTTTATTttGCAATTGATGTATCGGCT
1	27	12	RCUnigene88337_162	Eca_1470	8014	FALSE	RCUnigene88337_162	NA	AGCTTATAGGAACAGGAAAGGATGGGCTTCGAGGCCTGGTATCCAGATTCCTGCTTCTGT
1	28	12	Unigene89913	Eca_8940	7907	FALSE	Unigene89913	NA	CTGATTCTAGTGCAATGCCATCAGAACCATCTATGCCGGGTAACAATTGTCCTACTGAAG
1	29	12	Unigene89534	Eca_8554	7800	FALSE	Unigene89534	NA	CATATTGCCTTACCCTTAGAGTCTAGTTTGACCTTTCACATGGTCTCAGACTCGGTTGTT
1	30	12	Unigene84552	Eca_2986	7693	FALSE	Unigene84552	NA	TCCGGTTCTCTCACTTATAATTCGCCGCCAACTCCAATCAATATCCAGACCTTCAATTCA
1	31	12	UniGene86872_overlap38	Eca_5451	7586	FALSE	UniGene86872_overlap38	NA	CCTTTGGCGCATTGTCTTAAGGTTCTTAAGTCCACTTTCTGCTGTTCCTTTAGTAGCTTT
1	32	12	Unigene85084_483	Eca_3558	7479	FALSE	Unigene85084_483	NA	GAAGAGGCTAAGAAAGGAAGGTTGGCAAGGGTTACACTTATTAAGCTCGTAAAGGTGTTC
1	33	12	Unigene85741	Eca_4262	7372	FALSE	Unigene85741	NA	GAAGGTCAAGTTTACATGTTCAGTTGGAGCAAAGTCGATCGCGTACCACACAATGTACAC
1	34	12	Unigene90018_365	Eca_9351	7265	FALSE	Unigene90018_365	NA	AGAACGAATGCAGGCATCGGTACTCGAAGTTGTTGTCAAGGATAAGGACTTGGTCAAGGA
1	35	12	Unigene85491_196	Eca_4001	7158	FALSE	Unigene85491_196	NA	ATATAATCGTGAATCGTCTAAACGAGATTTTTTTAATCGATGAAGAGAGAGCACAACTCA
1	36	12	Unigene87037	Eca_5621	7051	FALSE	Unigene87037	NA	TGGCTGGAAGTCAAGAAGGATTAGCTGACAATATGTACTCAAATGGGTCAAATTCTAATG
1	37	12	UniGene87930_overlap40	Eca_6866	6944	FALSE	UniGene87930_overlap40	NA	TTGATGCCTACAATACAAGAAGAATTGGATCGTCGTCAGTTACTCTATAGCCTTCTTATG
1	38	12	Unigene88561	Eca_7536	6837	FALSE	Unigene88561	NA	TGTTTCTAAGCGATGGATGTTCTTATTAGGTCGTCTTGTTCGTTCCATTAAGCTTCTTGA
1	39	12	pso02_182197	Eca_771	6730	FALSE	pso02_182197	NA	AGACGATTCGCTCGGTAGAGGAAACCACACACGATGATGAAACGAAAACGTTACGTCACC
1	40	12	Unigene89461	Eca_8477	6623	FALSE	Unigene89461	NA	CCATACTTGGGAATAATGGCAGAAAGCACAGTTTCTAGAGTGGCTAAGCTGTTAGAGAAG
1	41	12	HPPCgene84499_309	Eca_138	6516	FALSE	HPPCgene84499_309	NA	TTCTTGATGAAGATACTTATGTTGCAGCAATTGAAAAGATCGTCGAAAGGGATTTCTTCC
1	42	12	Unigene85088_20	Eca_3562	6409	FALSE	Unigene85088_20	NA	ATATCCGACTCCATTAAAGTCTTCCTGCAACTGTAAGCAAACCAACAAACACATCCATGG
1	43	12	Unigene86431_134	Eca_4988	6302	FALSE	Unigene86431_134	NA	TTTTTCTTTCCCGCGGATTGTCCTTTTTCAACCCAACTTTCTGTCATAGGGCTTAGTGAA
1	44	12	HPPCgene89606_266	Eca_315	6195	FALSE	HPPCgene89606_266	NA	CAGGGTCTAGGTAACAATACAAGTGATTATGCTCAAGTTAAAAGTACTAATGGAAGGAAC
1	45	12	Unigene87720	Eca_6644	6088	FALSE	Unigene87720	NA	ACAACCCAGAGACTGATGAGTGCCGAACATATGACGATTAATTGAAAGTTCCAGTTGCTG
1	46	12	Unigene89294	Eca_8305	5981	FALSE	Unigene89294	NA	ATTACCTCGCATCGGTGCATTGAGAGAGATGAATTTGGAGTACTTTGCGATAGACAGTCA
1	47	12	Unigene84673	Eca_3119	5874	FALSE	Unigene84673	NA	CAGGAAAGTTCCCAACATTGGTTTCTCATCAAGAATCTCTAGAGGCGAAAGTTAATGAAA
1	48	12	Unigene88796	Eca_7784	5767	FALSE	Unigene88796	NA	TCACCATCCTCTTTAACATTAGGGTATAACTCGGGATATCAGTGGATCATGGGAGTACTA
1	49	12	Unigene88212	Eca_7164	5660	FALSE	Unigene88212	NA	TGGGATCAAAGTGCATAACTACTTAATTATGGGCACAAGTATTAGACGTCGCCGAGAGCA
1	50	12	HPPCgene88412_367	Eca_266	5553	FALSE	HPPCgene88412_367	NA	TATGGTTGTTTAGTTCTCATTGAGAATGTTGAACGTTTGGAGGTTGGAGCATTAGTTTCT
1	51	12	unigene83873_2nd_A_g_20	Eca_1910	5446	FALSE	unigene83873_2nd_A_g_20	NA	CTGGGATCCGAATTGAAAGgTGAAATTGATGTTGTTTATTGGGCAATTGATGTATCGGCT
1	52	12	Unigene87066_143	Eca_5653	5339	FALSE	Unigene87066_143	NA	TCAGCCAATGAGCATGGTTCTGCCTGGTGTCGTCGGGTTTAAACTAAATGGAAAGTTGAA
1	53	12	Unigene88700	Eca_7682	5232	FALSE	Unigene88700	NA	CAGAAAGGAGACAATGGGATTACTACTTCGAGAAGACCTAAATCTAAAGAAATCAATTCT
1	54	12	Unigene89854	Eca_8880	5125	FALSE	Unigene89854	NA	ATAGCTCCACCTCTCTTAATCTTTGCCAACATAAGCTTGAACCTGTCGAAGTCAGTTAGG
1	55	12	Unigene85908	Eca_4438	5018	FALSE	Unigene85908	NA	TCTTGATCCCGAAATACTCAAATCCATACCCACATTCATTTATTCACCACTTACCACCAC
1	56	12	HPPCgene85703_296	Eca_167	4911	FALSE	HPPCgene85703_296	NA	ATTCTGGCGGTTGATGTTGATGGGCTTGTTAACGGGTGGAATACCAAAATTGCGGAATTG
1	57	12	Unigene89110_433	Eca_8107	4804	FALSE	Unigene89110_433	NA	CACCAACATAAGAAGAACCCACCTCTAAATCAAACTCCCCACACCGGAGATTCCGACCAA
1	58	12	Unigene86410	Eca_4966	4697	FALSE	Unigene86410	NA	GAATCGCATAAAGATCTCTGTGCAGTAATTGAAGTAAACAAAGAGGCTATTGAAGAAGCT
1	59	12	Unigene89137	Eca_8138	4590	FALSE	Unigene89137	NA	CTTCAGTAACATCATTTGTTCTGGATGGTGAGGTAGTTGCTTATGATCGCGGAAAGAATA
1	60	12	Unigene87520	Eca_6135	4483	FALSE	Unigene87520	NA	AATCATCGTCTTACCTCTTCCTCTCGTTCTTCAATTCGTGCGGCAGCTATTGAGACTTTG
1	61	12	Unigene87858	Eca_6786	4376	FALSE	Unigene87858	NA	ACTTGATGCAGCAACTAAGGGAAGCCATTACATAAATTCTTGTCTCAGATTGAACGAGGA
1	62	12	Unigene87439	Eca_6049	4269	FALSE	Unigene87439	NA	TTACTTTATATCATGAGAGAGAAAGTAGAGAAAGTAGATGTGGTGGGAGGATGTAAAGTT
1	63	12	Unigene86428_370	Eca_4985	4162	FALSE	Unigene86428_370	NA	TCTTGTTCAAGAGTACCTTTTCTTTACCATTTGACTCTAAGCCTTTCGCCCCTCGATCTG
1	64	12	pso02_182862	Eca_1283	4055	FALSE	pso02_182862	NA	ACCAAGCTGACTACATTAGTGTTCCTGTTGATGGTCCATACAAGCCTGCTCACTACAGGT
1	65	12	Unigene85896_503	Eca_4424	3948	FALSE	Unigene85896_503	NA	AATTGTGTCATACTCTATGTGTCACTTGTCAACTTCCATTGGGATCAGGAGGTGGCGAGG
1	66	12	Unigene85941	Eca_4472	3841	FALSE	Unigene85941	NA	CAACTACAATTGTGGGTGATGGAAGCACACAGGAAGCAGTAGATAAGAGAGTTGCCCAAA
1	67	12	Unigene85857	Eca_4382	3734	FALSE	Unigene85857	NA	AACTGTTCTATGGAATCCGGGATGAGTCAAATCTTGCTAGAAGTTATTCGGCATATATAT
1	68	12	Unigene89049_5end	Eca_8045	3627	FALSE	Unigene89049_5end	NA	GCTCATCTCTGACAATCCAATTGACATTCAGATTCGTGATCAGGCAGCGGAAATTTGCAG
1	69	12	Unigene83776_160	Eca_1790	3520	FALSE	Unigene83776_160	NA	CGGGGAACGATTCTAGAAACTGGAAAGGAAAACGAATCAATATCCAAGCGAAGTAACTTC
1	70	12	Unigene84486	Eca_2909	3413	FALSE	Unigene84486	NA	ATCACCGGAATCTTACCCACATCGTTGACAAACACTAACACTAACATCTGGATAAAGTCA
1	71	12	Unigene83979	Eca_2330	3306	FALSE	Unigene83979	NA	TGGTCATTTATGCCGAAAGTTTCTGATGGTCGTCCTTCATATCTTGTTGTCAATGCTGAT
1	72	12	unigene90000_A_c_49	Eca_9164	3199	FALSE	unigene90000_A_c_49	NA	TCCTGcTcCTCCccCTcGcGcTGcTTTcGCTGcTGCCTTGGccGcTGTcAATGAAGGAAA
1	73	12	HPPCgene84255_242	Eca_118	3092	FALSE	HPPCgene84255_242	NA	GTAATTGCAAATTGTGAAGTTGTAAAACCAAGGGTGGCAGCTGCTGAACACATATCACAG
1	74	12	Unigene84863	Eca_3320	2985	FALSE	Unigene84863	NA	TTGTTCAAAGATGTGTCGATATCGCTAGCTCTAAGGTATGCAATGAGGCAAATTTCCCAA
1	75	12	Unigene88760	Eca_7745	2878	FALSE	Unigene88760	NA	TACCAAGAAAGCAGCAGTGTTTCCAACTTCATCTGCAGATAGTTCTTTCTGTAATGGTGC
1	76	12	pso02_181779	Eca_414	2771	FALSE	pso02_181779	NA	CCAAATTCAGTCACAGACAAATGGGCCAGCATAACCAGTACACCTAATACTAGTTCTTGA
1	77	12	Unigene87645	Eca_6565	2664	FALSE	Unigene87645	NA	CAATCCTTAAGATGGGTAACAAGAAATCAGATGTTGTTGCAGCTTCACCAGTTCCTGCTT
1	78	12	gi3146087_65	Eca_9446	2557	FALSE	gi3146087_65	NA	ATTTTGCCGGAAATATTAGCGTTAAAGGAGTTGAGTTGAGTCAAACACGGGCCGCAAGTG
1	79	12	UniGene85451_overlap32	Eca_3958	2450	FALSE	UniGene85451_overlap32	NA	ATGTTCTTAGCTTCAATCTTGGTGGAATGGGTTGTAGTGCAGGAATTATTGGGCTCGATT
1	80	12	Unigene89024	Eca_8019	2343	FALSE	Unigene89024	NA	CCTCATCTTAAGGCCAGTATAAGCTTTGTAATTGAAAGATCAAATTACGGTCTAAAGAGC
1	81	12	Unigene84191_1028	Eca_2569	2236	FALSE	Unigene84191_1028	NA	ATAAATGTACAAAAGAAAGGACTTACAGCTGAGGACGTCAACGGTGCATTCAGAAAGGCA
1	82	12	Unigene88532	Eca_7507	2129	FALSE	Unigene88532	NA	TTGAGACCGTCACTCCCATTCCTTACGATGTGGTCAATGACCTTAAAGGAGGATATTAGA
1	83	12	HPPCgene88775_114	Eca_297	2022	FALSE	HPPCgene88775_114	NA	CAGATATTAGTCATAGGGAAGCTTTTAGCACTGCAGCAAAAAATTGGGCTCATTTCCCTC
1	84	12	Unigene85149	Eca_3626	1915	FALSE	Unigene85149	NA	TGTATGGCTGTTGTTACTAATAATGTTGTAGGTGAGGCTAAGTTAAGAGACTTGGAACAG
1	85	12	Unigene88239	Eca_7193	1808	FALSE	Unigene88239	NA	GATTGTTGATAAAGAAGATCTTAGTCCTGTGACAATTGCTGATCGAACTGCGGAGGAGGC
1	86	12	Unigene89163	Eca_8165	1701	FALSE	Unigene89163	NA	TTACCGATTCTGCTACTTCTGGTTCCCGTTCTTCTGTTCGTAATAACCAGCCTTCTGATG
1	87	12	Unigene84903	Eca_3364	1594	FALSE	Unigene84903	NA	CACCAAAGACTATTCCACCCTTCAATATACAACTCAATTCAATCAAAGAACACCTCAAGT
1	88	12	pso02_182199	Eca_773	1487	FALSE	pso02_182199	NA	CGAAACTCGTCAGAAGTTGCGGCAAAGGAACCAAAGTCGAGCACAGCATCTCTTTTATGA
1	89	12	UniGene85321_overlap43	Eca_3817	1380	FALSE	UniGene85321_overlap43	NA	TGTGCTCCTCGACAATGAAGCCATCTATGATATCTGTAGGGCGATCACTCGACATTGAAC
1	90	12	unigene83873_G_c_4	Eca_2118	1273	FALSE	unigene83873_G_c_4	NA	CTccGATCCGAATTGAAAGATGAAATTGATGTTGTTTATTGGGCAATTGATGTATCGGCT
1	91	12	unigene87563_A_t_2	Eca_6340	1166	FALSE	unigene87563_A_t_2	NA	GtGAATATCGTATTATGATGGGCAATGATATACGTATTCGCCGTGATCCTCTAGCAATGC
1	92	12	RCUnigene87676_64	Eca_1448	1059	FALSE	RCUnigene87676_64	NA	ATTTACGATTATTGTACTGATAAGGTTAGGTTTCCGGTGACTCCGCCAGAATGTGTACAC
1	93	12	Unigene89578_144	Eca_8600	952	FALSE	Unigene89578_144	NA	ACCACCACCGCCACTTGTCTAACAATGACCACCACGACCGAAGTCTGTCAAAGCTGTTTG
1	94	12	r60_a104	r60_a104	845	pos	r60_a104	NA	0
1	95	12	Unigene86654_383	Eca_5222	738	FALSE	Unigene86654_383	NA	TGTTAAACGACGAAAATGAAGATTGAAGGCTACAGACCGAAGGTGGATTATATGTAGAGT
1	96	12	Unigene84569_5end	Eca_3004	631	FALSE	Unigene84569_5end	NA	TTCTCTCTCTTATCTCATCTTCCTACCCGGACGTTTGATTTGTCACAGCTTACCGCCATG
1	97	12	Unigene86583	Eca_5146	524	FALSE	Unigene86583	NA	TTGAACGATACCAACGAACGTCTTATGCTCCTCAAGACAACGCTACTAATGAGAGGGAAA
1	98	12	Pro25G_B6_D_7	Pro25G_B6_D_7	417	pos	Pro25G_B6_D_7	NA	0
1	99	12	Unigene87665	Eca_6586	310	FALSE	Unigene87665	NA	CTAGTTTATGTGTTCGCCGTGCTGTTTATTATGATCCTGAGACTGGAAAGGAGGACCCAT
1	100	12	Unigene86263	Eca_4814	203	FALSE	Unigene86263	NA	GAACTCTTCATCCCTCAATTCTCTATCTCTAGAAATACCAGAAGCTGTTCTTCATCATCA
1	101	12	unigene90000_T_g_10	Eca_9318	96	FALSE	unigene90000_T_g_10	NA	gCCgGAgACgCCAACTAGAGATGATTTAGCTGATGCCTTGGAAGATGTAAATGAAGGAAA
1	1	13	Unigene87530_59	Eca_6146	10795	FALSE	Unigene87530_59	NA	TGTTTGGATAATGTTGAGGAGATTATGAAACTTAATTCAACTGAAAAAGGGGAGAAATTT
1	2	13	Unigene86801	Eca_5376	10688	FALSE	Unigene86801	NA	AGAATGACTGTCAGCGGCACAAGATGAAAGTTATCATTGACCGGTCGAAGTTATTGCTTG
1	3	13	Unigene87219	Eca_5816	10581	FALSE	Unigene87219	NA	CACATATAATATAGGGCGGATTTCTTACTGGAATGCACTTAGCTTCGGAATCTAGCGGAT
1	4	13	pso02_182201	Eca_775	10474	FALSE	pso02_182201	NA	CCTTGTTACTTGGATGAAATCAGTTCTGTTTTCAAACTTGGTCTTGTTTGTACTGGCACG
1	5	13	Unigene83959	Eca_2308	10367	FALSE	Unigene83959	NA	ATGGCATGCAATCGCCCAGATTATCTAGAACGAACAATTGAATCCATATTGAAATATCAG
1	6	13	Unigene84949_1447	Eca_3415	10260	FALSE	Unigene84949_1447	NA	CCTTTCGTTGTGAACTTTTCTTTCGGTCAGCAGCTTCTGTTTCTGTGATTTTAGATCTCT
1	7	13	unigene87563_3rd_C_t_48	Eca_6271	10153	FALSE	unigene87563_3rd_C_t_48	NA	GAGAATATCGTATTATGATGGGCAATGATATACGTATTCGttGTGATtCTCTAGCAATGC
1	8	13	Unigene87092	Eca_5681	10046	FALSE	Unigene87092	NA	GATGGTAGGCTGGGTCTTACAGGTTCTATTACTTAAGATTTCATTATATTCATTGGGAAG
1	9	13	Unigene87707_206	Eca_6630	9939	FALSE	Unigene87707_206	NA	CCAGCAAGAGAAATCCAATGCAAGGGAAAAAACCATATCGTAGAAAGTCATATGGGACCT
1	10	13	Unigene83643_30	Eca_1643	9832	FALSE	Unigene83643_30	NA	CGAAGTTCATCGTACTCTTTCTTGTATAAATCGCTACAAGATTTTTTATTAATGGCGACG
1	11	13	UniGene87318_overlap33	Eca_5926	9725	FALSE	UniGene87318_overlap33	NA	TGATGATAAGCGGAGGAAGTGGAATCACGCCATTCATTTCCATAATTCGAGAAATCATCT
1	12	13	HPPCgene87251_28	Eca_228	9618	FALSE	HPPCgene87251_28	NA	GAACAGTTTCATCAATCAACCTCATGATCGATCAAATCAACAAGTTGAAATCGAGGAATC
1	13	13	Unigene90020	Eca_9353	9511	FALSE	Unigene90020	NA	CTTGGTGTTTAATTTCTTGCATATCTTATCCTCATGTTGCTAATGATGTTGATGGTGGTT
1	14	13	unigene83873_T_a_13	Eca_2144	9404	FALSE	unigene83873_T_a_13	NA	CaGGGAaCCGAAaTGAAAGATGAAATTGATGTTGTTTATTGGGCAATTGATGTATCGGCT
1	15	13	r60_a97	r60_a97	9297	pos	r60_a97	NA	0
1	16	13	Unigene87136	Eca_5730	9190	FALSE	Unigene87136	NA	ATGATCTTCCGATAAGAAGGATCCAACGGTTATCCATGCATCTATCACCATTAACAACAC
1	17	13	Unigene89407	Eca_8421	9083	FALSE	Unigene89407	NA	GTTTGAAGAGTGAGAATACAAACAACTTCTGACGTTTCTCTCCAACTTCAGAATCTCCGC
1	18	13	unigene87563_T_c_31	Eca_6454	8976	FALSE	unigene87563_T_c_31	NA	GAGAAcAcCGcAccAcGAcGGGCAAcGAcAcACGTATTCGCCGTGATCCTCTAGCAATGC
1	19	13	Unigene85905	Eca_4434	8869	FALSE	Unigene85905	NA	CCTAATCGATGGTTCACAAAGTGTCCAGAAGCGAGAGGATTTCATGATAAGGGATGTGGA
1	20	13	Unigene88872_77	Eca_7865	8762	FALSE	Unigene88872_77	NA	GATACGAAACCTTTCCAAGTTGCTTGTAAGAGGAAGTACGCTAATGATCCTGATGCAAAA
1	21	13	Unigene88442_0	Eca_7412	8655	FALSE	Unigene88442_0	NA	GTTCATTTTGATCCATAATTTGAATCCAACTTTGAAAGATTATTTCAATGGCGGAGAAGC
1	22	13	pso02_182066_part2	Eca_664	8548	FALSE	pso02_182066_part2	NA	TTACACCAAGAAAGAGTAGTAGCTGCAGTTACCTTCACCAAGCAAATCCGTATTCATTCA
1	23	13	Unigene89848	Eca_8874	8441	FALSE	Unigene89848	NA	TTCTGGGAGGAATTTGGTGAGTATGCAGTGAAGAATGCTACAGAATCTTGCAAGCTTATC
1	24	13	Unigene88843_29	Eca_7833	8334	FALSE	Unigene88843_29	NA	TGTTGAGATATCAGGGATTTTTCTTCCTATTCCTTACACTGGATTCAGAGCAATGCGAGC
1	25	13	HPPCgene85347_286	Eca_161	8227	FALSE	HPPCgene85347_286	NA	TGGCCAGAATCGGTTGCTTGCAATGAATTATATAAATGATGGCAACGATGATAAGCTTTT
1	26	13	Unigene88668	Eca_7649	8120	FALSE	Unigene88668	NA	GGAAACTATCAAACAAAGCTATGAACATGATGTGATCGAACTCGAAACTTGAACAAGGAC
1	27	13	pso02_181790	Eca_421	8013	FALSE	pso02_181790	NA	AGATTCTATAAAAGAGAATTGAGAAATGACCCTGAGTTTGCGAGCAATCTAGCATCTATT
1	28	13	Unigene86098_313	Eca_4642	7906	FALSE	Unigene86098_313	NA	TTAGCCATCGCGATCAAGTTACTACTGCTGCTGTCTTACCTTTTGTCAAGGAAATGCTTG
1	29	13	rps8_31	Eca_1554	7799	FALSE	rps8_31	NA	CTTCGATACGAAATGCTGACATGGATAAAAAAGGAACGGTTCGAATAGCATCTACAAATA
1	30	13	Unigene88559_27	Eca_7534	7692	FALSE	Unigene88559_27	NA	TGCTTGAAGGGGAATACTCTTCTTTTACAGCTTGAGAGAATGGAGACCTTCCTATTTACC
1	31	13	Unigene85690_328	Eca_4208	7585	FALSE	Unigene85690_328	NA	ACAGGGAAAAATATCCAGAAGTTATAGTCCTTGATCCGCCCAGTGCCATACAACATGTTA
1	32	13	Unigene87445_571	Eca_6055	7478	FALSE	Unigene87445_571	NA	TCCGCCACTGATCCAAAGAGGAGCGCTAGAGACTCCCATATTCCGGGATTGGCACCACTA
1	33	13	HPPCgene87563_331	Eca_240	7371	FALSE	HPPCgene87563_331	NA	GCTGTGCAGAAACATTTTGGAGAGACTGGTGAAGACGAAAATACTCAACTCATGCATATG
1	34	13	Unigene89202	Eca_8206	7264	FALSE	Unigene89202	NA	TTACAAATATCTATGATCTGTCTTCTCTATAAAGGACCAGAAATACCTTGCTTGCGGATC
1	35	13	Unigene87388	Eca_5996	7157	FALSE	Unigene87388	NA	GAGTGAAGTTAAATGCCTAATGCTACAATTATTGGATGGTGGTCAATATCTTCACGATAA
1	36	13	Unigene85966	Eca_4501	7050	FALSE	Unigene85966	NA	CTCTGAATTCTTTCACCTCTTTCTATCTCTCTGGATTATAGTGATCGATCGACGAGATAC
1	37	13	UniGene88328_overlap31	Eca_7290	6943	FALSE	UniGene88328_overlap31	NA	CAGAAATGTTGTATCTTTCTACCCAGAAACCCTAATTACTGCTATTTCTGTTGGTGATGA
1	38	13	Unigene84028_64	Eca_2383	6836	FALSE	Unigene84028_64	NA	CACCTAATTCACCTCCACCACCACCTCCATGTATAGAACCACCACCTCCACCTCCATGTG
1	39	13	RCUnigene88823	Eca_1491	6729	FALSE	RCUnigene88823	NA	TACAGATATTGCAGGAACATTTGGTTATATTCCACCTGAGTATGGACAAAGTTGCAGATC
1	40	13	HPPCgene85347_296	Eca_162	6622	FALSE	HPPCgene85347_296	NA	GGTTGCTTGCAATGAATTATATAAATGATGGCAACGATGATAAGCTTTTTCAAGCACACA
1	41	13	Unigene89711	Eca_8733	6515	FALSE	Unigene89711	NA	GGGAAACGAGATAGATGGAATGGACTTGATACTGCAACTTATTCCCGTGTTGTTGAGCAA
1	42	13	Unigene83839	Eca_1859	6408	FALSE	Unigene83839	NA	CTGACAGAGAAGCTAGGTAGGAGTGTAGTGGATATGACTATAGTTCTTGAGAGGTGCTTG
1	43	13	Unigene83801	Eca_1817	6301	FALSE	Unigene83801	NA	ATCAAGAAACGGATCAAGGCATTGGAAGCTGCTAGAGGAAATGGAACAAGCATGATTTCG
1	44	13	pso02_181794_part1_m	Eca_425	6194	FALSE	pso02_181794_part1_m	NA	GCAGTCAATCTTTAGTTGGCAGCAGACTTCAAACAGACGAATGAATTACCTTCGTGAAGA
1	45	13	UniGene85167_overlap47	Eca_3648	6087	FALSE	UniGene85167_overlap47	NA	AAGAATTGTGGGAAGCTATGGTATTGCATTTGTGGGTCAGATTTCAAGCACAAGAGATCT
1	46	13	RCUnigene89757_417	Eca_1516	5980	FALSE	RCUnigene89757_417	NA	TTTAATTTGGTGGTGCCGGATATGGTATTAGTACTCCCTGAAATAGTGTGATTCCATGTT
1	47	13	QC_Fusion	Pro25G_EQCP1_T5	5873	pos	QC_Fusion	NA	0
1	48	13	unigene83873_T_g_47	Eca_2200	5766	FALSE	unigene83873_T_g_47	NA	CgGGGAgCCGAAggGAAAGAgGAAAggGAgGggGgggAggGGGCAAgTGATGTATCGGCT
1	49	13	HPPCgene89570_504	Eca_312	5659	FALSE	HPPCgene89570_504	NA	ACTCTAATTTTCTTCGAAAACATAACAGGGATCCAGCTGCTTACAGGCCTGACATTGTTC
1	50	13	Unigene87765_187	Eca_6692	5552	FALSE	Unigene87765_187	NA	TATGTATTCGAAACACAAGAGCAGCTCAAGTAAGAGTACTATAGGCATTGCAGATTTGGG
1	51	13	pso02_182524	Eca_1032	5445	FALSE	pso02_182524	NA	GAGAAGACTGTTGAAGGACAACTTGGTGCACAACTCGAAATTCTTGCCCCCGTCAAGTAC
1	52	13	unigene90000_G_t_56	Eca_9283	5338	FALSE	unigene90000_G_t_56	NA	TCCTtATACTCCAACTAtAtATtATTTAtCTtATtCCTTttAAtATtTAAATtAAtGAAA
1	53	13	Unigene87638_86	Eca_6557	5231	FALSE	Unigene87638_86	NA	ATGTCTAAGAACTCTTACACAATTCTGGGGTCAATTTCTTCTGCTTTAATTTGATTCTGT
1	54	13	Unigene83985	Eca_2335	5124	FALSE	Unigene83985	NA	CTTCTCTTTGCTTTCACTGGTTCATTAACTCATCGTGTACTCGCCAAGCTTTCACAGAGC
1	55	13	pso02_182447	Eca_971	5017	FALSE	pso02_182447	NA	AACTGGACCACATTTTAATCCTGCTGGTAAAGTCCATGGTGCTCCTGAAGATGAAGAGCG
1	56	13	pso02_181867_m	Eca_495	4910	FALSE	pso02_181867_m	NA	ATGACCGTTGATGTTGGTGGGTTATCCAAGTTGCCTACTGGTGTTATGGAGTTTCCGTAA
1	57	13	Unigene86130	Eca_4675	4803	FALSE	Unigene86130	NA	TACTGCCTACCAAGTTTCAAGTCCATTAACTTCTCTGGGTCACTTAGATTAGGACCAGTA
1	58	13	Unigene85973	Eca_4508	4696	FALSE	Unigene85973	NA	TAGCTCAATCTGATGCTTCAATGAAATCTGGGAAATGGGAAAGAAACAAATACGTAGTGT
1	59	13	Unigene85157_263	Eca_3634	4589	FALSE	Unigene85157_263	NA	GTTTCTGTGGGTTTCTTTATTTTGTGTTTGTTAAGTTTGGGTTTGGCTCAGTCACCAGCA
1	60	13	Unigene84782_66	Eca_3233	4482	FALSE	Unigene84782_66	NA	TTCCAACCTTATTTTGGGCTTCAATACCTTCTTGCCTCGTAGTCTGCACATCTCTCTTGA
1	61	13	Unigene84849_428	Eca_3305	4375	FALSE	Unigene84849_428	NA	AATAAGTGCTATCGATGTGGAGAAAGAGGTCATATAGAGAGGAACTGTCAGAATAGCCCA
1	62	13	Unigene84619	Eca_3057	4268	FALSE	Unigene84619	NA	TCATCGTCTAACCAGGGTTCATAAAGAGCTACTTAGGAAAGAAGAATAAGAAGATTATCT
1	63	13	pso02_182595	Eca_1084	4161	FALSE	pso02_182595	NA	CTGTCAAACTTACAGTTCAAAATCGTCAAGCTAAGGTGTCTGTCGTTCCTTCAGCCGCTG
1	64	13	unigene83873_G_a_22	Eca_2096	4054	FALSE	unigene83873_G_a_22	NA	CTaaaATCCaAATTaAAAaATaAAATTGATGTTGTTTATTGGGCAATTGATGTATCGGCT
1	65	13	Unigene89505_200	Eca_8523	3947	FALSE	Unigene89505_200	NA	TTCTTTAGAGTGATGCAGAGTTCAGATGTTAAGCCGAACGAAGTAACAGTTGTCTCAGTG
1	66	13	Unigene89063	Eca_8060	3840	FALSE	Unigene89063	NA	CTCTTGTGATCCTTATATGAGAGGAAGAATGCGTGATTATCATGGATCTTATATCCCTCC
1	67	13	Unigene89181	Eca_8184	3733	FALSE	Unigene89181	NA	GAAATGCGAGACCGAAGAAGGAGAAGATGATTGAAAGAATCAAAGACAAGGTTGAAGTAC
1	68	13	Unigene89051	Eca_8048	3626	FALSE	Unigene89051	NA	GAATTAGCTCTCGAAAGGTCTGTCGACTTCCTAACTACTTCATACAAATTAGAAGGATAA
1	69	13	Unigene86231	Eca_4780	3519	FALSE	Unigene86231	NA	GAAGGTCTTAACATTGTCCGGGAGTATGTCAAATCTCAATGAAGTGTAGTACGAGTAGTT
1	70	13	Unigene88500	Eca_7474	3412	FALSE	Unigene88500	NA	GGAGGAAGAATCTTGAAGCATAATTTCTTCGCTACTATCTGCTAAATGTGCTTTACTTTA
1	71	13	Unigene87677	Eca_6597	3305	FALSE	Unigene87677	NA	ACTGTGAAGGTTGGTGACTTTGGTCTCTCACGCCTCAAACATGAAACATATCTAACAACG
1	72	13	Unigene84214_90	Eca_2600	3198	FALSE	Unigene84214_90	NA	TCTACAGCTCCATTGCTGTAATGAGCTTTCAATTTCTTGCTGAGATTTTATTCCTCAACT
1	73	13	Unigene84097_418	Eca_2464	3091	FALSE	Unigene84097_418	NA	ATGGCTCCTTTGGTTCTCATGAATCAAGATAAGGTCCTTATGGAAAGCTGGTACTACTTG
1	74	13	Unigene84864	Eca_3321	2984	FALSE	Unigene84864	NA	TTTCTGGTAGATCGAAGGTATAATCGTCAGAATTCATCGATATTGGATTGATTCCGTGAT
1	75	13	unigene87563_T_g_13	Eca_6466	2877	FALSE	unigene87563_T_g_13	NA	GAGAAgAgCGgAgTATGATGGGCAATGATATACGTATTCGCCGTGATCCTCTAGCAATGC
1	76	13	UniGene88610_overlap36	Eca_7589	2770	FALSE	UniGene88610_overlap36	NA	CCATGATACCTCAAAGATAGTTGACAACATTCAGGACCGGGAAATTAATCTGGGCTTCAT
1	77	13	HPPCgene89727_136	Eca_326	2663	FALSE	HPPCgene89727_136	NA	CGGGTTCGTTGTGTTTGAAGTCGTCGGATGTGAATTCAGACTCTGAGAAGGGCTATAATG
1	78	13	Unigene84740_361	Eca_3189	2556	FALSE	Unigene84740_361	NA	CCTTGATATCCGACACTAAAACTGAACATAACAAGGCTATAGGGGAAACTATGATCCTGG
1	79	13	Unigene84234	Eca_2625	2449	FALSE	Unigene84234	NA	TTCATCTCTACCTGCTGTTCCTGGGTTACCTTTACTTGGGAATTTACTGCAACTCAAAGA
1	80	13	Unigene85892_345	Eca_4420	2342	FALSE	Unigene85892_345	NA	ATAACAAAGAGAAGATCGAAGCTAAGAGAACCGACCATACCACCACAATAGTAGGGGTTC
1	81	13	Unigene89935	Eca_8962	2235	FALSE	Unigene89935	NA	TCCTGAATTTGCAGAATTTGAAACCCATAAGTTTAGGAGTGAACTTCTGAGGAAGCTATC
1	82	13	Unigene87769	Eca_6696	2128	FALSE	Unigene87769	NA	CGTCGTATAATCTCTGAACTTACTAGAAATCTTGATCGTACCCTAACCCTAGTTCGTAAA
1	83	13	Unigene83931_281	Eca_2275	2021	FALSE	Unigene83931_281	NA	ATCTTCTACTACATAGCTACAACTTACATCCCACTTTTACCTGCTCCTATCTCAGCCGTT
1	84	13	RCUnigene86383	Eca_1393	1914	FALSE	RCUnigene86383	NA	TGTACCGAGGCAGGAATGTATGCGATTAGGGCACGAAGAAAGACTGTTACAGAGAAAGAT
1	85	13	unigene87563_G_c_22	Eca_6406	1807	FALSE	unigene87563_G_c_22	NA	cAcAATATCcTATTATcATcccCAATGATATACGTATTCGCCGTGATCCTCTAGCAATGC
1	86	13	Unigene84438	Eca_2853	1700	FALSE	Unigene84438	NA	ATTATGGATCAATAATGTGGAGGAGTCTATGCTTGTGGATGATGTTAATGGTGTCTGGTG
1	87	13	Unigene87850	Eca_6778	1593	FALSE	Unigene87850	NA	ATCCATGGACTTTGATAACTGGTCATCTAGGGTTCATTCATCCAACAACTACTTTACTAC
1	88	13	QC_Fusion	EQCP1_Pro25G_T5	1486	pos	QC_Fusion	NA	0
1	89	13	unigene90000_2nd_T_g_25	Eca_9086	1379	FALSE	unigene90000_2nd_T_g_25	NA	TCCTGATACTCCAACTAGAGAgGAgTTAGCTGATGCCTTGGAAGATGTAAATGAAGGAAA
1	90	13	Unigene86346	Eca_4900	1272	FALSE	Unigene86346	NA	TTCTGAACCTCTTTATCGATTTCTTGAAAGAATATTACTCAAATCGGAGCGACTTTCAGT
1	91	13	Pro25G_B35_D_7	Pro25G_B35_D_7	1165	pos	Pro25G_B35_D_7	NA	0
1	92	13	Unigene86492	Eca_5053	1058	FALSE	Unigene86492	NA	CGATACGATAAAGTTGTTGATATTCCAAACTCAATGACAATATTGGATGAACTTCTGCGA
1	93	13	Unigene85209	Eca_3691	951	FALSE	Unigene85209	NA	TCAATTGTCATGGGAGTAAAGACAACCAAATTAGAGACATTGAAAGCGAAAGATTGAGAT
1	94	13	Unigene87815_165	Eca_6743	844	FALSE	Unigene87815_165	NA	GTTATTAAAAGTTCTAGTATTGGTTCTGGATTAAGGTTTCGGCCGGCACCCATGGGTAAT
1	95	13	pso02_182132	Eca_714	737	FALSE	pso02_182132	NA	GTTAAAGGGAGTCCATTTCATAGGTCTTGTACAATTTACAGAGGCAATTCAATTATGGCT
1	96	13	Unigene89550	Eca_8571	630	FALSE	Unigene89550	NA	ACAATTCGCTTGTCCCTTTGCCCGAGTATTTGATGACCTAACAAATGATTGCGCAACAAC
1	97	13	Unigene89118_39	Eca_8116	523	FALSE	Unigene89118_39	NA	AAGGCAATGTTCCTGGCAGCAGCAACTCAAGGTTTACTTCGGACATGCATGGGATGTATG
1	98	13	UniGene85394_overlap45	Eca_3894	416	FALSE	UniGene85394_overlap45	NA	AACGCATTGTGGAAGGTCAGATAAAGGATGCTGTTCTTAATGGTGGTTCTCTTGAAGATG
1	99	13	gi2899652_284	Eca_9445	309	FALSE	gi2899652_284	NA	GTCTTGGAGATATTCTGGGCTGCTCGAATCTTGCGAAGTTTGATGTAGCCAGGGTTCTTG
1	100	13	pso02_181772	Eca_408	202	FALSE	pso02_181772	NA	ATGTCTCTTCATCTCGGTGGTTCGTTGCTTCCATTAGTCAGACCATTCCAAGCTATGCTG
1	101	13	Unigene88767	Eca_7754	95	FALSE	Unigene88767	NA	CAGCTCACAAGAGGAAGAATATGGTGATATAGTAGCTAATAGTAATAAAGTGGAAGTTCA
1	1	14	Unigene85004	Eca_3476	10794	FALSE	Unigene85004	NA	CGTATGGATTGACCTGATGTTGTGATCTATATTATATGCCGCGTTGATAATCCGAAACCC
1	2	14	Unigene86778	Eca_5352	10687	FALSE	Unigene86778	NA	AGAACTAGATTCAATTCCCGGGCACCTTTCGCTAGTGAACCACCTCTCCTTATAACTGAA
1	3	14	Unigene85969	Eca_4504	10580	FALSE	Unigene85969	NA	TGAAGGTATTTGCTCACTTGTTGGGTTTCTAGTCTTTATCGAATTTGATTCAATGGAAGG
1	4	14	HPPCgene84806_293	Eca_143	10473	FALSE	HPPCgene84806_293	NA	TAAGAAAAGTTGGTTTTATCGGATCAAGCCATCGGTTACCCATGAGCCATTCAAAGCCCG
1	5	14	Unigene84534	Eca_2964	10366	FALSE	Unigene84534	NA	CAACCCGGAAGTTGCTAAAGAAGAACCATGGTATGGGATTGAACAAGAATACACCCTCTT
1	6	14	unigene83873_2nd_A_g_25	Eca_1913	10259	FALSE	unigene83873_2nd_A_g_25	NA	CTGGGATCCGAATTGAAAGgTGgggTTGATGTTGTTTATTGGGCAATTGATGTATCGGCT
1	7	14	unigene90000_2nd_C_g_37	Eca_9047	10152	FALSE	unigene90000_2nd_C_g_37	NA	TCCTGATACTCCAACTAGAGATGATTTAGgTGATGggTTGGAAGATGTAAATGAAGGAAA
1	8	14	UniGene84923_overlap49	Eca_3387	10045	FALSE	UniGene84923_overlap49	NA	GAAGATTGAAGATAACAATACCCTAGTCTTCATTGTTGACATTCGAGCAGACAAGAAGAA
1	9	14	Unigene85981	Eca_4520	9938	FALSE	Unigene85981	NA	CCAAACAGATTATCATATTGCACACCACATTGTTCGAGTTCATCAGAAGCACGAAGAAGC
1	10	14	Unigene84270	Eca_2664	9831	FALSE	Unigene84270	NA	TATTTCGATCAAGGAGAAGGCTTATCATGACGGCACAGTTAATGCAGCAACTCTTTCGCC
1	11	14	Unigene88404_192	Eca_7371	9724	FALSE	Unigene88404_192	NA	TTATCTTTGAAAACAGAGCACGTACATACACTCAAAGCTTGTCCCAGGTTACCGAAGTTC
1	12	14	Unigene84487	Eca_2910	9617	FALSE	Unigene84487	NA	ATGCAGGCTCTTCAAGAACAACTAGTAACTTCGTTAATCCTTCTCAGGGTGCACAGTATG
1	13	14	HPPCgene86949_62	Eca_207	9510	FALSE	HPPCgene86949_62	NA	TGTGTATACTCAAAGAAGCATATGAACGACATTCCCGAACTGGCTGACATGAAACGAAGA
1	14	14	Unigene83882	Eca_2217	9403	FALSE	Unigene83882	NA	AGTTCCACTGGATATGAGTGAAGCGGATCAGTTTGTTGATTATAAGGACAGGAAGAGTAC
1	15	14	Unigene86861_384	Eca_5437	9296	FALSE	Unigene86861_384	NA	TTTGCGGACAAATACAGGGGTAAATATGACAGTAGCATTAGAGTAGCTCAGAAGTACTAC
1	16	14	COR	COR_QC	9189	pos	COR	NA
1	17	14	pso02_182818	Eca_1249	9082	FALSE	pso02_182818	NA	AGATCAATTGCAGGAAGTCGACACAGATAATGATGGAAGAATAAACTACGAAGAATTTGT
1	18	14	Unigene89846	Eca_8872	8975	FALSE	Unigene89846	NA	TTGAGATCCCAATTAATGATGAGAAAGAAGATAGTGAGTCCAATTCCAGTTCAGGCAAGC
1	19	14	r60_a97	r60_a97	8868	pos	r60_a97	NA	0
1	20	14	Unigene86071_175	Eca_4615	8761	FALSE	Unigene86071_175	NA	GAACGACGTTATGATACGGTTAAAGAGGAAGCATCGGAAATGGCAAAGACGATTGAATCT
1	21	14	Unigene84771	Eca_3222	8654	FALSE	Unigene84771	NA	GGGCAAGGAGCTTCTTTGAAACCCTTAATTGCTTCAATTGCTACAGGTGTTATAATTTGG
1	22	14	Unigene89649	Eca_8671	8547	FALSE	Unigene89649	NA	TAGTATTCAAACAAACAAGGAAGATCCATCAAGCGAAAGGCGGTCGGGAAATTACGGACC
1	23	14	HPPCgene85103_365	Eca_155	8440	FALSE	HPPCgene85103_365	NA	GTGTGATTGATGCTGATTATAGAGGACCAGTTGGAGTTATCTTGTTTAATCATTCTGATA
1	24	14	HPPCgene84147_64	Eca_106	8333	FALSE	HPPCgene84147_64	NA	CCGATCTGCACCTTCTTTAGAAGTAAGACTAGAAGATTTTGAACTTTTTGCCATCGATCG
1	25	14	Unigene83780	Eca_1794	8226	FALSE	Unigene83780	NA	CAGAAGAAGTTTCGAATTTCCGAAGAACTCTATGAATGTGTTTCCAATTATGATTACTCG
1	26	14	Pro25G_B20_D_7	Pro25G_B20_D_7	8119	pos	Pro25G_B20_D_7	NA	0
1	27	14	HPPCgene87125_327	Eca_222	8012	FALSE	HPPCgene87125_327	NA	AGCACCAGAAACAAATGTGTCTGTAAGAGAGAGCCAGGAGCATAGCAGTCACCAGGAGTA
1	28	14	Unigene89501_388	Eca_8517	7905	FALSE	Unigene89501_388	NA	AAGGTGTTTTTCCATATTACGGCAAATTGAAGCATGAACAGTCGTGCATATTCAGGCCCT
1	29	14	Unigene89742	Eca_8765	7798	FALSE	Unigene89742	NA	CAACAATAACAAGGTCTGTTACATTTCAGTTCCATCTGAGATTATAAGCTCAGTTTCATC
1	30	14	3xSLv1	(-)3xSLv1	7691	neg	3xSLv1	NA
1	31	14	unigene83873_3rd_G_c_49	Eca_1998	7584	FALSE	unigene83873_3rd_G_c_49	NA	CTGGGATCCGAATTGAAAGATGAAATTGATGTTGTTTATTcccCAATTcATGTATCGGCT
1	32	14	petG	Eca_354	7477	FALSE	petG	NA	TTGGCTGGATTATTCGTAACTGCATATTTACAATATAGACGCGGTGATCAGTTGGACCTT
1	33	14	unigene83873_A_t_18	Eca_2063	7370	FALSE	unigene83873_A_t_18	NA	CTGGGtTCCGttTTGtttGATGAAATTGATGTTGTTTATTGGGCAATTGATGTATCGGCT
1	34	14	Unigene84957	Eca_3423	7263	FALSE	Unigene84957	NA	CATGTTGTTCTTAGCTTGATCGCTTCTGGTTCTAAAGGTCAAACTCTTGATCAGTTACTC
1	35	14	UniGene84227_overlap43	Eca_2615	7156	FALSE	UniGene84227_overlap43	NA	ATTCCTAGCTCAAAGGATATCATCAGTCAATGCCATGTCAGCTCTTTGTGAAGCAACTGG
1	36	14	Unigene89999	Eca_9028	7049	FALSE	Unigene89999	NA	CTCAGCTAAATCTTATCCTAAACCTAGCCGGGAAACTGATACAAGACCAGGACCGAAGAA
1	37	14	Unigene87004	Eca_5589	6942	FALSE	Unigene87004	NA	GCTGGTGTTCCCGGTTATGCTTTAAGTAACTCAGCTGAAGAATTTGTGGTGATTTCTGGT
1	38	14	Unigene89395_184	Eca_8409	6835	FALSE	Unigene89395_184	NA	CTTTGTTAATTTTCTCAACTGGACGACCACCTGCGGCTTACAAGCAATTGAGGAAAAAGA
1	39	14	Unigene87612	Eca_6530	6728	FALSE	Unigene87612	NA	CAATCCGCCCATTAAGAAGACAGGAGTTACAATCTTAACCCAAATCTTCCTTCACCAGAA
1	40	14	Unigene87907	Eca_6839	6621	FALSE	Unigene87907	NA	GGATGAATGAGGAAGACGCTACCAATTATGCTGTAGGACAAGGTTGGATAGTAGATCCTA
1	41	14	Unigene84647_2ndfree	Eca_3093	6514	FALSE	Unigene84647_2ndfree	NA	GAGGATTGATGCTGGATATGTATGACTACCTCAACGATATGTGGGTGTGTCACTCTTTCG
1	42	14	Unigene89229_127	Eca_8235	6407	FALSE	Unigene89229_127	NA	GCCGTTGGAGAAGAACGAGAGGAGACTTAAATAGAACTTGATAGAATATGTCATCCAGAT
1	43	14	Unigene83794	Eca_1809	6300	FALSE	Unigene83794	NA	ATCGAAACATCTTATACTAAAGGAGGACGATATTGTTGGGATTCTAGAGACCGACGATAT
1	44	14	Unigene87246_128	Eca_5846	6193	FALSE	Unigene87246_128	NA	TTTGGAGGTTTAAGGAGTTCATATCAGAAGTGGAAGCAATAGCGAAAATTCGACACCCGA
1	45	14	r60_a22	r60_a22	6086	pos	r60_a22	NA	0
1	46	14	unigene83873_T_c_27	Eca_2170	5979	FALSE	unigene83873_T_c_27	NA	CcGGGAcCCGAAccGAAAGAcGAAAccGATGTTGTTTATTGGGCAATTGATGTATCGGCT
1	47	14	Unigene88645	Eca_7625	5872	FALSE	Unigene88645	NA	AAGCCACTCCGAAGCTGAACAGACTTAATAGCGTACATGTGTCAACAGATAACACCACAG
1	48	14	Unigene85826	Eca_4351	5765	FALSE	Unigene85826	NA	TCAACAACACTCCCATGGATCTCAACAACACTAATGAGGAGAATACTAACACTGATATCA
1	49	14	Unigene88411_230	Eca_7378	5658	FALSE	Unigene88411_230	NA	TGTGCCTTCGTTTTGTTGGTGCAGTTTAGATATCAAGAGACTTCTCAAGTACTTGGCTCT
1	50	14	pso02_182260	Eca_823	5551	FALSE	pso02_182260	NA	GTTTCAATCGCGCTGCATGATTGGCAACCATTTCAAGACCTCCATGCTTCTTCTACAAGG
1	51	14	Unigene87311	Eca_5916	5444	FALSE	Unigene87311	NA	TCAGTTTGTCATTTGTTCTTGTATAGTATGACTTGTTTGTCCTTCTCAGAGTGCTGATGA
1	52	14	RCUnigene83710	Eca_1323	5337	FALSE	RCUnigene83710	NA	TGATGAACCAGCTCTGTTAGTCTGACTGCTTTATGCATGCTTAGTTGCTAATTGATATCT
1	53	14	Unigene85993_29	Eca_4534	5230	FALSE	Unigene85993_29	NA	ATTTTTCTAAAGACGTTTAAAAATACTCAAATAATAATAAATCATAGGATTCTCAGTTGC
1	54	14	Unigene85912	Eca_4442	5123	FALSE	Unigene85912	NA	GAAATTGTTCAGAGTTCCCATGGAATGTCCGAGTCACCAGCTCTTAAGAAGCCTCTTGAT
1	55	14	Unigene89473	Eca_8488	5016	FALSE	Unigene89473	NA	CCTTGATTTCTTAGACAACGCTGTAACAGAATACAAGGGATCAGAGGCAGATTCTAAATC
1	56	14	Unigene83954_423	Eca_2302	4909	FALSE	Unigene83954_423	NA	GCCATTACACAATTGGGAAGGAGATCGTAGATCTGTGTCTTGATCGGATCCGAAAGCTCG
1	57	14	unigene87563_A_t_4	Eca_6347	4802	FALSE	unigene87563_A_t_4	NA	GtGtATATCGTATTATGATGGGCAATGATATACGTATTCGCCGTGATCCTCTAGCAATGC
1	58	14	U08601.1_636	Eca_1557	4695	FALSE	U08601.1_636	NA	CGGAAATCTGCAAGCCTCTTATGTTGTGTCCTGTTTAGTCCTTTTCAGTTAAGCTACTAG
1	59	14	Unigene87043_192	Eca_5628	4588	FALSE	Unigene87043_192	NA	TTAGATTGGATGCCATCATCAAGAGGGGGAAATTGTCAAGGTTCAATAGCTGAGTGTATG
1	60	14	Unigene85844_408	Eca_4370	4481	FALSE	Unigene85844_408	NA	CAAGTTGCCGGGCGTATCGTAGTTGCTACTCCTTGAGTGATTGACAAAAAGATTGTTTTC
1	61	14	pso02_182182_part2	Eca_758	4374	FALSE	pso02_182182_part2	NA	TGGCGAGAGACCGATAGCGAACATAAAGCTGCTGAGGAGATGCATAAAAAGAACCAGGAG
1	62	14	Unigene86966_120	Eca_5550	4267	FALSE	Unigene86966_120	NA	CAGCTAGTGATAAATCACTAAAGAAGGGGGATGAAAAACTCCAAGGTTACTATGTTGTTC
1	63	14	Unigene85178_413	Eca_3658	4160	FALSE	Unigene85178_413	NA	TAATGCAGTGTCTGGCTCATTCAGTAGCAATGCCTTTTCAGGTTCAAGGTGTACCTGAGA
1	64	14	Unigene86587	Eca_5151	4053	FALSE	Unigene86587	NA	GTTGAGATTGGGCGGACAGTTGTTAGTTGGCTAGTATACAAGAGGGATTATGAGTGTTAG
1	65	14	Unigene84224_626	Eca_2611	3946	FALSE	Unigene84224_626	NA	TCTGCTCCAGTAGAAACTGTCGAGGGAAACCATCAGAACCACACCATAATGAAGTTAAAA
1	66	14	RCUnigene88929	Eca_1495	3839	FALSE	RCUnigene88929	NA	CTTCAGCATTGATCCTATGTGTACCACCTGCCCAGATTTGATTCCTAAAGGATATGGTGC
1	67	14	Unigene85436	Eca_3941	3732	FALSE	Unigene85436	NA	CCCATGGACAAGAAGAACTAGGAGGAATATAATGGAAGAAAGAAGACAACTTAGAAGAAT
1	68	14	Unigene85715	Eca_4235	3625	FALSE	Unigene85715	NA	ACGAGGAAGATAATATAGTGTTTCCTGATATCACCTTTGAGTTTGAAGATGCAAGTATTG
1	69	14	Unigene88833	Eca_7822	3518	FALSE	Unigene88833	NA	TTCAGGATTTCAATCAATACCTGGCCAATATGAGCGAACATTATGATATTCCCAAAGTGG
1	70	14	Unigene88828	Eca_7817	3411	FALSE	Unigene88828	NA	CCCAATTTGATATTCACATCTTTCGTTGGGCTTCAGAAATTGATTCGTTTCGTCATGATC
1	71	14	Unigene86337	Eca_4890	3304	FALSE	Unigene86337	NA	GGTTCCTTATATATCAGATCTGGAAATCAAGACTCTTCAGTAAGTACTACAAACCCATTT
1	72	14	Unigene87576_340	Eca_6494	3197	FALSE	Unigene87576_340	NA	CTCAATCTTTTTTATATTTAATTAGGTCTCAGTGTGCCACGATAAGTGGTTGGGGACAAA
1	73	14	Unigene89377	Eca_8390	3090	FALSE	Unigene89377	NA	GTCGCGCTTGTGAGGAAGAGATACAATTCAAGACAACCATATCAAACTTTCTAGCTTCAT
1	74	14	Unigene85758	Eca_4280	2983	FALSE	Unigene85758	NA	ATCGTGATTGGCACTTCCCATGTGGTACGAATCACTACAAAGTTCTCATGGATGAGTTTC
1	75	14	Unigene83904_398	Eca_2245	2876	FALSE	Unigene83904_398	NA	CGTAGAACCGAAGGTCCTTTCGACAGAGGCGGCCCATCCTTCAGCCTCGACTGAATCTAG
1	76	14	Unigene84749	Eca_3198	2769	FALSE	Unigene84749	NA	GGCATTCTCTCATTCATGATGATCTTCTCTTCATTTACACTGATCAAGAACTCATTCAAC
1	77	14	HPPCgene85986_142	Eca_173	2662	FALSE	HPPCgene85986_142	NA	CTCTCTGTCCTAACTGTACCTATTGTAAGACTTCTTACTGAAAGAGATGTCGTCGAGGCC
1	78	14	Unigene88407	Eca_7374	2555	FALSE	Unigene88407	NA	TGGTACACTGATAATGCCAGTAAACTAGGAGCAAACCTTGATGAGTGGCTTAGAGCAACC
1	79	14	Unigene87075	Eca_5664	2448	FALSE	Unigene87075	NA	GGGATGATGTCAATAATGATGCGTATTACAAGCTAGACTCCTTAACAAAGCTGAGAATCT
1	80	14	Unigene89790_163	Eca_8814	2341	FALSE	Unigene89790_163	NA	AAACATTTAACTCGTTGAGTTTTGCATCACCTCCGTCCGTTTTTACCTCACCCCATGTCA
1	81	14	HPPCgene88169_60	Eca_259	2234	FALSE	HPPCgene88169_60	NA	TTTAGAAACCTAATCAGATCAAAGGGTTTACTTCAATTTAAACCAACCCCAAATCAAGGA
1	82	14	Unigene85790_265	Eca_4315	2127	FALSE	Unigene85790_265	NA	CAACGGTCACGATTAACTCTACCATTGTTGAGATGCTACAAGATAAAATAGGAGGGCAAA
1	83	14	unigene87563_G_c_21	Eca_6405	2020	FALSE	unigene87563_G_c_21	NA	cAcAATATCcTATTATcATccGCAATGATATACGTATTCGCCGTGATCCTCTAGCAATGC
1	84	14	Unigene89119	Eca_8117	1913	FALSE	Unigene89119	NA	TCGATGTACCTTCTCAACCTTCTCTTATGAAGATCTTGGATAAACAAGGTGACAGGAAAG
1	85	14	Unigene84321_355	Eca_2725	1806	FALSE	Unigene84321_355	NA	TGCTTGATACAATTTCCAGGCAGAAAGAGGTGACTATTATAGCCAAGATTTACTGGGGAG
1	86	14	Unigene86929	Eca_5511	1699	FALSE	Unigene86929	NA	GATGGAAAGCTCAAATCCTATATTGAAGAACATGGTACTGGTGGTAATTGGATAGCCTTG
1	87	14	pso02_181762	Eca_403	1592	FALSE	pso02_181762	NA	GTTCTTTTGAAAAAGAGATATGGATTGTTGCCAACTCATAAGCCAGCACCCAAGTATTAA
1	88	14	Unigene87019_290	Eca_5603	1485	FALSE	Unigene87019_290	NA	TCACTCTTAGGTCAATTGATCCTTCAACCGGAGTTTCCTTTCCGACTGAGATTATTACTC
1	89	14	Unigene88204	Eca_7156	1378	FALSE	Unigene88204	NA	ATTTCTGGTGTTGGCAGTCATACTGGATCAGGGCTCATTGGTTTAACGACTGGAATAAGC
1	90	14	UniGene84750_overlap35	Eca_3200	1271	FALSE	UniGene84750_overlap35	NA	GGATCCAAGATTCTTCAGGATACCATTGTTCAACATATAAATGCAAACCCTAAGGCTGGA
1	91	14	Unigene84775	Eca_3226	1164	FALSE	Unigene84775	NA	GAAGCAAAGTTCCTCTCCCTACGGTCGAGCTATATAAATAACCTCAGCAAAGTGTTCACT
1	92	14	Unigene85818_201	Eca_4343	1057	FALSE	Unigene85818_201	NA	GATGTTGTTAGTATGTTAGAGGCTTCATCCGGGGGACATTTTTCGGGATTTCACTTCGAT
1	93	14	Unigene85754_571	Eca_4276	950	FALSE	Unigene85754_571	NA	CTGAAGTCTGACGAATAAGAGACACGCACATACTGATTTTTGATCGCTATTTTGATCACG
1	94	14	Pro25G_B19_D_7	Pro25G_B19_D_7	843	pos	Pro25G_B19_D_7	NA	0
1	95	14	Unigene85354_37	Eca_3854	736	FALSE	Unigene85354_37	NA	ACATACACGATCCTCACCCGTAAGAACCTGGAATCGCCGGTTCCTTTTCAAATCCATTTT
1	96	14	pso02_182008	Eca_615	629	FALSE	pso02_182008	NA	GGAGTTGAAACCTAAACCTAAACCAAAGAAGAAAGAGGATTCTAAAATGCCCAAGAAACC
1	97	14	Unigene89713_376	Eca_8735	522	FALSE	Unigene89713_376	NA	TTGGAGAAGTACGGTCAAAACCCAAGGCACATTGAGTTCCAGGTTCTAGCTGATATGTTT
1	98	14	CAB	CAB_QC	415	pos	CAB	NA
1	99	14	unigene87563_T_a_11	Eca_6429	308	FALSE	unigene87563_T_a_11	NA	GAGAAaAaCGaATTATGATGGGCAATGATATACGTATTCGCCGTGATCCTCTAGCAATGC
1	100	14	Unigene84766_373	Eca_3217	201	FALSE	Unigene84766_373	NA	CAGCCGCACTTTAGTGTGAGGCGAGTTCAACGGGTTAATTGTTTACTTAAAACCTTTTGT
1	101	14	Unigene90007	Eca_9339	94	FALSE	Unigene90007	NA	GGGAGGAATAATCTGAACCATTTAAGATAAGTTTCGGAGGTATGATCTCAACTTGTGGAG
1	1	15	HPPCgene88644_103	Eca_292	10793	FALSE	HPPCgene88644_103	NA	GAAGATCTGCCTCTGGACCTATCTAATGACTTTGATATCCTAGTAGATTCAATGTTTGGG
1	2	15	Unigene85549_448	Eca_4064	10686	FALSE	Unigene85549_448	NA	AATACCACTCCAGTATCTAGGCCAAAGAGATCCCGTTCAAACATGGTGCCTTCATCTCCT
1	3	15	Unigene83754	Eca_1767	10579	FALSE	Unigene83754	NA	TCATCTCTATCAACTCTTTCATCCTTCCTCTTTCTCACCCTAGAAATGGCACCAAAGGCC
1	4	15	Unigene89380	Eca_8393	10472	FALSE	Unigene89380	NA	TTCAGCTATTGCAGTTTCAGACTCCGACAATGCCGCTCGTACAGTATCTAGTAACAATGC
1	5	15	Unigene85531	Eca_4043	10365	FALSE	Unigene85531	NA	ACTTGTCAAATATAACTGAAATGAGGCTTATTCCATCTGATCCTGTCCAATTGGATGATC
1	6	15	HPPCgene84433_36	Eca_125	10258	FALSE	HPPCgene84433_36	NA	AAGAAGAAAGGTTCACGTAAGGGAAAGAAAGCATGGCGAACTAATATTCCGACCGACGAC
1	7	15	Unigene87034	Eca_5618	10151	FALSE	Unigene87034	NA	ATGAAAGACATGAATATCAGGCCTATGTATTCTCAGAGATGGAGAAAGAAGATGAGCTTC
1	8	15	Unigene89755_204	Eca_8778	10044	FALSE	Unigene89755_204	NA	CCAACAACAAAAATATCCACCCCATTAATCGAGTGGGGGTGTGCGTTTACCTAGGTCAAG
1	9	15	HPPCgene85050_456	Eca_153	9937	FALSE	HPPCgene85050_456	NA	TGGGTGGCCTTCTAGTCATTCTCAGAATATGTTTTTCTTTTCTGTTTACTTCACTTTGCT
1	10	15	Unigene88667	Eca_7648	9830	FALSE	Unigene88667	NA	GGAGGTTCATTTGTCGGCAACTAACCAGCAATTGTTTGTGATACAGTAGTCACTTTCTCT
1	11	15	Unigene86469_439	Eca_5029	9723	FALSE	Unigene86469_439	NA	TTTTCCAGCAGGTAATGACTTGTTCATCTTGTGGTGGAACAGGGGAACTGTCCACCCCTT
1	12	15	pso02_181979	Eca_592	9616	FALSE	pso02_181979	NA	TTTACTGACAACTCCTGGTCTAGGCGAGTACATCTCTGGTTCCATTCTCTTCGAGGAAAC
1	13	15	Unigene86869_3	Eca_5446	9509	FALSE	Unigene86869_3	NA	CGATTGATCTTCAAACCCTTGGAGAGAGGAAGAGAAGGAACCGAAAAGGAACTGCTTTTA
1	14	15	pso02_181976	Eca_589	9402	FALSE	pso02_181976	NA	TTTCTGTTGTCACAATTATTGGGTTGATGTTCACCGGTGTAATTCCGAATGTTTTCTCGG
1	15	15	Unigene87791	Eca_6718	9295	FALSE	Unigene87791	NA	ACTTCATCTTCGACAGTTACTGCTTCTCCGAGAATGGTTATCCCAAGTTTCGAATCGGGA
1	16	15	Unigene86034_49	Eca_4578	9188	FALSE	Unigene86034_49	NA	CATTGTCAAGCAAATCAATCCTTGCAAAACTATTAATAAAAACAAATAGCATTCTAAATC
1	17	15	Unigene87863_284	Eca_6791	9081	FALSE	Unigene87863_284	NA	TCAGTCCCTTTATGAGAGAATGAAAGGGCTGGGTAAAAATGTACCTGAGCTGGTAATCTT
1	18	15	Unigene87542	Eca_6158	8974	FALSE	Unigene87542	NA	TGTTCATACCAAGATCCTTCCTGCCGTAAGTGATGATAAGGTAGGTACAGATGATACAGC
1	19	15	pso02_182210_part1	Eca_783	8867	FALSE	pso02_182210_part1	NA	TATCACACTATCTTCTTACTCACTGCCTTAATCCGAAGTGGACTGACGCCAGCTCGACGA
1	20	15	QC_Fusion	Pro25G_EQCP1_T5	8760	pos	QC_Fusion	NA	0
1	21	15	HPPCgene84255_206	Eca_117	8653	FALSE	HPPCgene84255_206	NA	TTCTGAACAGACGGATGGTAGTGTTCCAAATACTCTTGTAATTGCAAATTGTGAAGTTGT
1	22	15	pso02_182610	Eca_1096	8546	FALSE	pso02_182610	NA	TTAGACCCACCTTCACCTAAATTATCTGGTTGTGGATTTTGTGCTGGTTTTGGCGGTGGT
1	23	15	Unigene87049_103	Eca_5634	8439	FALSE	Unigene87049_103	NA	GAGAGCTTTCCCCCCTTTTCCGCCCGACTCTTTGGTCTTAAGAATGCTGGTTTTAAGAAT
1	24	15	pso02_182615	Eca_1101	8332	FALSE	pso02_182615	NA	CAATCTAAAAGACGCTGTTCAGATGGCTGGTTTAGTATGGGAAGGTCGCGCACATTGTGG
1	25	15	Unigene86084_333	Eca_4628	8225	FALSE	Unigene86084_333	NA	TACAAACATCGTTGAGCATCTAGGGGGTAACAAAAAAGACTCTCATATTGCGAGAGATCC
1	26	15	pso02_182227	Eca_795	8118	FALSE	pso02_182227	NA	GGAAATTCCAAAGGTTGATAGTACTGAAGGTATCATGTGTGGCAGTACCAGCTTCCTTGT
1	27	15	unigene90000_G_t_18	Eca_9271	8011	FALSE	unigene90000_G_t_18	NA	TCCTtATACTCCAACTAtAGATGATTTAGCTGATGCCTTGGAAGATGTAAATGAAGGAAA
1	28	15	Unigene85177	Eca_3657	7904	FALSE	Unigene85177	NA	GTCTATGATCTCCTTGGTAATGGAATATTTAGCTCTGATCACGAGAACTGGAGTCGACAG
1	29	15	Unigene88050	Eca_6994	7797	FALSE	Unigene88050	NA	TTATACTTCTTGAGACATTTCCTTCAAGATTTGAGGCAACAACAGTGATGGTAATTCTCG
1	30	15	Unigene89453	Eca_8468	7690	FALSE	Unigene89453	NA	CTGAATATGCTTCTTTACTTTCAGAGAGAGAAATTGCCGTGAAGAGATCTGAGGAAGCTG
1	31	15	Unigene87773	Eca_6700	7583	FALSE	Unigene87773	NA	TGGCCATGGGAGGAAAGCTATTGATCTCTTTAATCGTATGTTGAAATCTAATGGTAGGCC
1	32	15	Unigene86272	Eca_4824	7476	FALSE	Unigene86272	NA	AGATTTAAGACTTGATGTTGATGTTACAGATGCACCTGGTACAACTCCCTTGACACATGC
1	33	15	unigene83873_A_t_17	Eca_2062	7369	FALSE	unigene83873_A_t_17	NA	CTGGGtTCCGttTTGttAGATGAAATTGATGTTGTTTATTGGGCAATTGATGTATCGGCT
1	34	15	gi2899652_284	Eca_9445	7262	FALSE	gi2899652_284	NA	GTCTTGGAGATATTCTGGGCTGCTCGAATCTTGCGAAGTTTGATGTAGCCAGGGTTCTTG
1	35	15	Unigene88534_90	Eca_7509	7155	FALSE	Unigene88534_90	NA	CTCTATCTTTCTTTAAAGCTTCTCCCTAAATTCAAAGCTCTTGAGATTATCTACTGTTTT
1	36	15	HPPCgene88412_367	Eca_266	7048	FALSE	HPPCgene88412_367	NA	TTCTCATTGAGAATGTTGAACGTTTGGAGGTTGGAGCATTAGTTTCTATAAGGGGCATTG
1	37	15	Unigene86952	Eca_5536	6941	FALSE	Unigene86952	NA	TCTTTGGTCTCTTTCTCATGTTCTTCGATTTCCTTCAATTATTCCTCACTGTCTCTCTCT
1	38	15	Unigene84194_626	Eca_2574	6834	FALSE	Unigene84194_626	NA	GAAACTGCAAATGTTGTTTGCAGGCAGAATACCACTGTAGATAAGCCTGAAGATGCTACT
1	39	15	Unigene85557_299	Eca_4072	6727	FALSE	Unigene85557_299	NA	AAAAGAAGTTAGGAATTATATGTCTGGTCTTGAACAGAGTGGTCTCTGTTTACAAGCTGC
1	40	15	Unigene84441_336	Eca_2858	6620	FALSE	Unigene84441_336	NA	TAATGCAATTTTCTATCTTCAATCGGTCGCCGATAAAGGCGGAGCTCAACTTTTTGTTCC
1	41	15	Unigene87533	Eca_6149	6513	FALSE	Unigene87533	NA	ACTAGGGTTTCAGAATCTAACACCAATAATCTTCATCAACTTCATAATCTTCAACATGGG
1	42	15	unigene87563_C_a_23	Eca_6354	6406	FALSE	unigene87563_C_a_23	NA	GAGAATATaGTATTATGATGGGaAATGATATACGTATTCGCCGTGATCCTCTAGCAATGC
1	43	15	Unigene89898	Eca_8923	6299	FALSE	Unigene89898	NA	TTATATGACTAGTAGTGAATCACTGGCAGCAAGTACAACCGAAGACATACTAGAGGAATT
1	44	15	pso02_182733	Eca_1181	6192	FALSE	pso02_182733	NA	TGATATGGCTCTTTTGACTCGTAGCGTTTCATCAATTGGACAATCTGACTTCGAACTTTA
1	45	15	unigene87563_T_a_35	Eca_6437	6085	FALSE	unigene87563_T_a_35	NA	GAGAAaAaCGaAaaAaGAaGGGCAAaGAaAaACGaATTCGCCGTGATCCTCTAGCAATGC
1	46	15	Unigene89310_146	Eca_8321	5978	FALSE	Unigene89310_146	NA	GAGTTGGACATACCAACAGATCTTTCCAAAGGCTTATCGTCAGAGCCGCCACTGTTGTTG
1	47	15	Unigene89441_41	Eca_8456	5871	FALSE	Unigene89441_41	NA	TATCTGTTCTTGAGCAGAAGCAGAAAATAGCCGGAAGGACAAAAGTTCTTCTGGAAACTG
1	48	15	Unigene86024	Eca_4568	5764	FALSE	Unigene86024	NA	ACTATGGGAGCCATAATCTTCATGGATGAAAGATTTAAGGAGGAAAGGGATACTGCATAT
1	49	15	Unigene89515_4	Eca_8534	5657	FALSE	Unigene89515_4	NA	CTATTCAACATGTCGAGCCACATTTCAGGTTCGGAATTTAGGGTTTATGTTAAATTTGTG
1	50	15	Unigene85190_317	Eca_3670	5550	FALSE	Unigene85190_317	NA	TTAGTTGATCGATCCTCTATAATTAGGCAACAATGGGGTGGGTTTTCCAAAAACAGCTTC
1	51	15	Unigene87960	Eca_6898	5443	FALSE	Unigene87960	NA	ATACCATTTACATAAACCAAATGCTGAATCGCTCTGAGAAGTTGAGAAAGGATATGTTTG
1	52	15	pso02_182188	Eca_764	5336	FALSE	pso02_182188	NA	ATGTTGCCGCGGTCATGGAGTACAAGGGATTAGGTCTTCAAGATGCTATTGATTTTGTAG
1	53	15	r60_3	r60_3	5229	pos	r60_3	NA	0
1	54	15	unigene83873_A_g_45	Eca_2054	5122	FALSE	unigene83873_A_g_45	NA	CTGGGgTCCGggTTGgggGgTGgggTTGgTGTTGTTTgTTGGGCgATTGATGTATCGGCT
1	55	15	unigene90000_C_t_12	Eca_9235	5015	FALSE	unigene90000_C_t_12	NA	TttTGATAtTttAACTAGAGATGATTTAGCTGATGCCTTGGAAGATGTAAATGAAGGAAA
1	56	15	HPPCgene84433_899	Eca_133	4908	FALSE	HPPCgene84433_899	NA	AAAGCAGGCGTTCTAGGCGTGTTGTAGCTAAGCAAGAAAAACTTAAATCGGGTCACCTCG
1	57	15	Unigene87523	Eca_6138	4801	FALSE	Unigene87523	NA	TTAAGCAAGAAGAAACCCAAGTAAACCCTAATGACCTTCGTAAACTATTCGAATCTCAAC
1	58	15	Unigene85861	Eca_4386	4694	FALSE	Unigene85861	NA	TGACTAATCATGACATTGAGAGATCCGTGGAGTTTCTTGTGGAAGAGCGGGAAAGGATTG
1	59	15	unigene90000_G_t_23	Eca_9273	4587	FALSE	unigene90000_G_t_23	NA	TCCTtATACTCCAACTAtAtATtATTTAGCTGATGCCTTGGAAGATGTAAATGAAGGAAA
1	60	15	Unigene89102	Eca_8099	4480	FALSE	Unigene89102	NA	CAGACCTCAATAAGAGATACCCAAATTGATGAAACCACTAGAAAGACAATTCCTTTGATT
1	61	15	QC_Fusion	EQCP1_Pro25G_T5	4373	pos	QC_Fusion	NA	0
1	62	15	RCUnigene87002	Eca_1423	4266	FALSE	RCUnigene87002	NA	TGTTAATGCTGCCAAGGGTTCTTCAAACAGTTACGCCATCAAGAAGAAAGACGAGATCGA
1	63	15	Unigene83616	Eca_1613	4159	FALSE	Unigene83616	NA	AGTATGTTGAAGCTGAACGCATCCTCGTCTCAGTGGATCGGCAAACAATCTTTCAATCAA
1	64	15	Unigene83973	Eca_2324	4052	FALSE	Unigene83973	NA	CAGGCTTCCTCAGGACACTAGATTCTAGTATTAAACGCAATACAGCTGTTATTAAGAAGC
1	65	15	Unigene85255	Eca_3739	3945	FALSE	Unigene85255	NA	TTGGAGAATCTCTTCATCCGGGATGGTAATATTCTTTCATGCAAAGTTGCTGAGGATAAT
1	66	15	pso02_182444	Eca_968	3838	FALSE	pso02_182444	NA	TATTGTGCCGGCACCGGTGGTTCTAATCGTAAGGCTTCGTACACGACCGCTTTTCATTAA
1	67	15	Unigene87519	Eca_6134	3731	FALSE	Unigene87519	NA	GAAGATGAGGCGAGATATTTCTTCCAGCAGCTCATTTCAGGCGGCAATTACTGTCATTTC
1	68	15	pso02_182802	Eca_1236	3624	FALSE	pso02_182802	NA	ACCTCTTGGTAAAGGATGTGGATTTGTACAATTCGCTAACAGAAACAATGCTGAGGAAGC
1	69	15	Unigene84654	Eca_3100	3517	FALSE	Unigene84654	NA	CTTTGAGGAATGCGATAACACTGATATTGAAGGAGTTGACTCAACAAATGCATGCTATGG
1	70	15	unigene90000_3rd_A_c_54	Eca_9099	3410	FALSE	unigene90000_3rd_A_c_54	NA	TCCTGATACTCCAACTAGAGATGATTTAGCTGATGCCTTGGccGcTGTcccTGcAGGAAA
1	71	15	pso02_181953	Eca_568	3303	FALSE	pso02_181953	NA	GATGGATTCATCATCCGCAAGCCAACCAAGATTCACTCTCGATCTCGTGCACGAAGAATG
1	72	15	Unigene86907	Eca_5489	3196	FALSE	Unigene86907	NA	TACAAAGGTTATCTTGTCTCGGTAGATTCATACATGAACTTGCAGCTTGCCAACACCGAA
1	73	15	Unigene87531_259	Eca_6147	3089	FALSE	Unigene87531_259	NA	TATCATATACTCGACACGCTGAAGATGTCCGTGAAGCACGCGAATATCTTTCCAAATTGG
1	74	15	unigene87563_G_c_54	Eca_6413	2982	FALSE	unigene87563_G_c_54	NA	cAcAATATCcTATTATcATcccCAATcATATACcTATTCcCCcTcATCCTCTAcCAATGC
1	75	15	Unigene86657	Eca_5225	2875	FALSE	Unigene86657	NA	AGCAATTTGTGATGTTATTAATGGTGTTCCTTCATTAGTTTCTACAATCGAACCACCACC
1	76	15	UniGene84432_overlap49	Eca_2847	2768	FALSE	UniGene84432_overlap49	NA	GTGGAGACAGTAGAATACAAGAACATTAGCTTCACAGTCTGGGATGTTGGTGGTCAGGAC
1	77	15	Unigene84618_434	Eca_3056	2661	FALSE	Unigene84618_434	NA	GTTTAATGGGGGAAAAAGGGTATTTGGTTGGAGCACTAGATCTGCATCATATGGTGTAGT
1	78	15	Unigene88281	Eca_7237	2554	FALSE	Unigene88281	NA	GCAGAGAGTCGTTTGGCTTAAGTTCTAGTTTACCTTTATCTAATAGTAAAGGGAGAAAGA
1	79	15	pso02_182015	Eca_620	2447	FALSE	pso02_182015	NA	ATGCTTTTCCTCACTCCTGATAATGATTTTGCTGGACAGGATCAGACTATCACCATCGAG
1	80	15	Unigene89903_267	Eca_8928	2340	FALSE	Unigene89903_267	NA	TACACATGAATGAAACTTCATGCCATGACTGGAACCTCAATATCAGTTGCCTCCAAAGCT
1	81	15	Unigene87772	Eca_6699	2233	FALSE	Unigene87772	NA	TGTCGTGCCGTCTCAAATAAACATCTATACGTCGCTTCTAGAAATCTAATCCACGTCGTT
1	82	15	Unigene85779_34	Eca_4304	2126	FALSE	Unigene85779_34	NA	CTCTAAAAACACACTCTCTTTCTTGTAAATTGTAATCCGTGACCAATGAATCACTTGGTT
1	83	15	HPPCgene83881_140	Eca_95	2019	FALSE	HPPCgene83881_140	NA	AAGCTCGGATCTCATACTAGGGTCCAGATCTTGCGAAAGAAGTCGTAATTTGCCCAATTA
1	84	15	Unigene83944	Eca_2289	1912	FALSE	Unigene83944	NA	TGAAGCACCTAAAGACCTAAATCAAGATGCTGATTCTTTGTTTAAACATATGAAAGCTGC
1	85	15	pso02_182317	Eca_865	1805	FALSE	pso02_182317	NA	AAGATTTTATGTGATTATGAGCTAGGGGTTGGTAATACTCTTGATTTGAGGGTTTTGGCT
1	86	15	Unigene84922_2	Eca_3385	1698	FALSE	Unigene84922_2	NA	CGAATCCACAGATTCAACACTCAGTTATGGCGGGAATGGCTCCAGAAGGATCTCAATTTG
1	87	15	unigene87563_T_c_35	Eca_6455	1591	FALSE	unigene87563_T_c_35	NA	GAGAAcAcCGcAccAcGAcGGGCAAcGAcAcACGcATTCGCCGTGATCCTCTAGCAATGC
1	88	15	Unigene88670	Eca_7651	1484	FALSE	Unigene88670	NA	GAAACAGGAGGAGAATTCACCGTTTCCAGTGCTGAAGACATCATCAAGGCTCTCTAAATT
1	89	15	Unigene88900	Eca_7894	1377	FALSE	Unigene88900	NA	TGTCCAGGCTGTAAATGTTCTCTTAGATAATATTCAAAGCATGGAAAGAGCTGTAGAGTT
1	90	15	Unigene88188	Eca_7135	1270	FALSE	Unigene88188	NA	AAGCATTTCAACAGACAAGGTGGAGCTTAAAGAAGGACCTCTAGATCAGTTCAGTCATGA
1	91	15	Unigene85110	Eca_3583	1163	FALSE	Unigene85110	NA	GGGTGTAATTGGCCAAAGAATAAAGAAGGAGGCTTTGCTAAACTCACTCCCGAAGTTAGT
1	92	15	Unigene89257_273	Eca_8266	1056	FALSE	Unigene89257_273	NA	CTCTTGTTTCGTTTCTCGTTGGATCGGCTATTTGGATGCTTAAGACCCTATTGTTAAAGA
1	93	15	pso02_182198	Eca_772	949	FALSE	pso02_182198	NA	AAAGATAGAGAAGACAAGCAAGAATACAACCTTCTTTGTGACTGGATGAAGCAGCAACTT
1	94	15	HPPCgene88596_512	Eca_283	842	FALSE	HPPCgene88596_512	NA	AGGTTAAGTGTTGGCAAGGAGAGATTATTTATGTTCCTGAGAAATGGGTTCCTTTTGATG
1	95	15	UniGene89425_overlap30	Eca_8440	735	FALSE	UniGene89425_overlap30	NA	AGATTAATTATGGGTCATCTTCATCTATTCAATGGAACTGAGTTAACTCACCGGACACTC
1	96	15	UniGene83867_overlap46	Eca_1895	628	FALSE	UniGene83867_overlap46	NA	TCCTATTCTACCCGAAGCTTACCTCGATATTTCTGGAAGTTCTATCAATCCTAGTGAGAG
1	97	15	Unigene87384	Eca_5992	521	FALSE	Unigene87384	NA	AATTTCTTGTGCATTAACTAAAGATTCAGCCATTCAAACCGACGAGAAAGAGAAATGTCG
1	98	15	r60_1	r60_1	414	pos	r60_1	NA	0
1	99	15	Unigene89288	Eca_8298	307	FALSE	Unigene89288	NA	AACTCCCAACCTACGAAGTAATGATGCCATATCAGGGTACTGCCTTTCCAATTTATCAAG
1	100	15	HPPCgene88412_73	Eca_273	200	FALSE	HPPCgene88412_73	NA	TCACTTTATCAGGTGAATAGCTTACAGATTAAGTAAAGGCATCGAAGTATGAACCATTGC
1	101	15	RCUnigene89897_184	Eca_1523	93	FALSE	RCUnigene89897_184	NA	CTAAACCGTGTGATATGTTACCGGAACAAGTTACCGATTGTGCATTTCCTACTGATATCT
1	1	16	Unigene86474_173	Eca_5034	10792	FALSE	Unigene86474_173	NA	ATTGGAAACTTTCACCAATTAGGAACACTTCCACATCGAACTCTTCGAGATCTAGCTAAC
1	2	16	Unigene89371	Eca_8384	10685	FALSE	Unigene89371	NA	GTTTACAGTTATGCAAATCATTGAAGCCTAGAGATAAAGTCTTCTCGGGTGCGTGCCTGC
1	3	16	Unigene86948	Eca_5531	10578	FALSE	Unigene86948	NA	ACTCCTCTGTCACTTAACACTTCTTCCATTGAGGTTTCAACTTTCTCCGGTATATAACTG
1	4	16	Unigene88048	Eca_6992	10471	FALSE	Unigene88048	NA	ACATAACATCTTATCTTGTAGATTTGCTCATGCGCAGAGGGTATTCAATGAACAAGAATG
1	5	16	pso02_182321	Eca_867	10364	FALSE	pso02_182321	NA	TGAAACCCAGTTGCTTACAATTCAGTTTGCATGGAACGGTGTTCTGAAGGCTGTTTCAAG
1	6	16	Unigene85785_167	Eca_4310	10257	FALSE	Unigene85785_167	NA	CATAGGCTCCAATCATTAAATACAGCAAAACTCACAAACTAATGGCCCACGGAAATCACA
1	7	16	Unigene87376	Eca_5984	10150	FALSE	Unigene87376	NA	AATACAGGAGATCTAAGGTTCATTCAGGGAAGTCAACTTGTTCCAAATAGACCCAGTAAT
1	8	16	Pro25G_B1_D_7	Pro25G_B1_D_7	10043	pos	Pro25G_B1_D_7	NA	0
1	9	16	C1	C1_QC	9936	pos	C1	NA
1	10	16	Unigene89602	Eca_8625	9829	FALSE	Unigene89602	NA	GAAGTAGAAGAAATATCGATCTTTGTGTTTCCTTGGATTGGCAAGTGCTCGAGTGTCTTG
1	11	16	Unigene88460	Eca_7431	9722	FALSE	Unigene88460	NA	CATACATACGTAGATCCCTGTAGTGAAATGCATGTCCTTTCTGCTATTATGACAAACTTT
1	12	16	Unigene89289	Eca_8299	9615	FALSE	Unigene89289	NA	CTGGATCACCAAATTTGTTACTCGAAGATAGTCCTTATTTAACTCAACCTTCTCTGAAAG
1	13	16	Unigene88253	Eca_7206	9508	FALSE	Unigene88253	NA	TCAGCCATGAAATCAGAGACTGAGGAGAAGTACCGCCATTATGTAAATACCTTGACGGAA
1	14	16	Unigene84201_472	Eca_2586	9401	FALSE	Unigene84201_472	NA	TTTTGCAGGCCAGTGATGACGAAACCAAAGCCAGCCAAACCCCAGACTCCAGCAGAGACA
1	15	16	unigene90000_3rd_G_a_57	Eca_9131	9294	FALSE	unigene90000_3rd_G_a_57	NA	TCCTGATACTCCAACTAGAGATGATTTAGCTGATGCCTTGaAAaATaTAAATaAAaaAAA
1	16	16	Unigene87349_555	Eca_5955	9187	FALSE	Unigene87349_555	NA	GTACGCGGTACGCTAGGGGTATACTTCTTCGGTTCGTTTTTTCTGTTCCATACGTTTTGA
1	17	16	Unigene88481	Eca_7455	9080	FALSE	Unigene88481	NA	GCTAGTAAATCGAATTCCAGGAATGTATTTATGTTGCTGATTCCCTTGGGTTGCATTAAA
1	18	16	Unigene85792	Eca_4317	8973	FALSE	Unigene85792	NA	ATTAATCGGGTGGAATTGTCATGTTGAGACTATCTCCGCTGCTTTCTTCAGGTCTCTTCC
1	19	16	Unigene85074	Eca_3548	8866	FALSE	Unigene85074	NA	CATTTCCTCAATTAAAGATCTCATCTGTCGATTCAATCAGAAACACATCTCCTCTTACTC
1	20	16	Unigene84900	Eca_3360	8759	FALSE	Unigene84900	NA	TGAGTTTAGAAACCCTAGGTGAAAGTAGTAACTAGTATAGCAGGAGGTGGAAGAAGATTG
1	21	16	Unigene87747	Eca_6674	8652	FALSE	Unigene87747	NA	ACTTACTCGGGAGGAAAGACTTATGTTGCTTATTCTTCCCTTGTTCACAAATTTAATGTC
1	22	16	unigene90000_T_a_27	Eca_9291	8545	FALSE	unigene90000_T_a_27	NA	aCCaGAaACaCCAACaAGAGAaGAaaaAGCTGATGCCTTGGAAGATGTAAATGAAGGAAA
1	23	16	Unigene84529_326	Eca_2959	8438	FALSE	Unigene84529_326	NA	ACCAGAGGAGAACTGTGATATAACTCCGGGGGGCTCAGAAGCATCGGCAAATTTCATCGA
1	24	16	HPPCgene87125_17	Eca_220	8331	FALSE	HPPCgene87125_17	NA	CTCTCTGTTTGTAGAAGGAAGAGAAAAAGATTAGGTTAGGAAATTGATCTGATAATGGGA
1	25	16	Unigene89537_208	Eca_8557	8224	FALSE	Unigene89537_208	NA	AAAGAACCATTGACTGTGAACGGAAGCGTTTATTGCAGACCAGGAGTTTCCAATACGTTT
1	26	16	Unigene88441_300	Eca_7410	8117	FALSE	Unigene88441_300	NA	AAAGGAAAAGGGAGTCGTAATGCGATTTGTTATTGGACACAGTGCAACCCCAGGCGGTGT
1	27	16	unigene87563_3rd_T_c_50	Eca_6295	8010	FALSE	unigene87563_3rd_T_c_50	NA	GAGAATATCGTATTATGATGGGCAATGATATACGTATTCGCCGcGAcCCcCTAGCAATGC
1	28	16	Unigene88521_338	Eca_7496	7903	FALSE	Unigene88521_338	NA	CAGCTATAATTTGTTGTAAGAAACATGGGCTAGACCTAAAAGTTAGAAGTGGAGGGCATG
1	29	16	pso02_182180	Eca_756	7796	FALSE	pso02_182180	NA	ACCCGAAAGATGATGCGACTAGTACTTTTACTTGCCCTGGTGGTACAAACTATAGGGTTG
1	30	16	pso02_181843_part2	Eca_472	7689	FALSE	pso02_181843_part2	NA	AGTTGTGACTGTTGCCAAGAAGAGAGAAATGCTGATGGTTGTGCAGCTGGTCAGATGAAG
1	31	16	Unigene84451_216	Eca_2871	7582	FALSE	Unigene84451_216	NA	GATAAAACTTCCACAGACAAAGAACACGCTCATCATGACGATCTAGATGAATTCGGCGAT
1	32	16	unigene87563_3rd_A_g_57	Eca_6250	7475	FALSE	unigene87563_3rd_A_g_57	NA	GAGAATATCGTATTATGATGGGCAATGATATACGTATTCGCCGTGgTCCTCTgGCggTGC
1	33	16	HPPCgene84433_371	Eca_126	7368	FALSE	HPPCgene84433_371	NA	AGAGAAGGAATTGGCATCTGATGGTGTTGACATATGGGATAACAAGGGCCAAGAAAGTGT
1	34	16	QC_Fusion	EQCP1_Pro25G_T5	7261	pos	QC_Fusion	NA	0
1	35	16	petL_3	Eca_355	7154	FALSE	petL_3	NA	CCTACTATAACTAGTTATTTCGGTTTTCTCCTGGCGGCTTTAACTATAACCTCCGCTTTA
1	36	16	pso02_182167	Eca_744	7047	FALSE	pso02_182167	NA	TTGTTGAACACGCGAAACAACGGCATCATATCATTGGGCAGTATGTGGTAGGGAACGAAG
1	37	16	HPPCgene85703_307	Eca_168	6940	FALSE	HPPCgene85703_307	NA	TTGATGTTGATGGGCTTGTTAACGGGTGGAATACCAAAATTGCGGAATTGACTGGTCTGC
1	38	16	Unigene86174	Eca_4722	6833	FALSE	Unigene86174	NA	TGGTGGTCAGTTTGGGCAGGTAGGTTTGAGTTACATGGGTACTACATATATTCCTTCTGG
1	39	16	unigene83873_3rd_A_g_45	Eca_1971	6726	FALSE	unigene83873_3rd_A_g_45	NA	CTGGGATCCGAATTGAAAGATGAAATTGATGTTGTTTATTGGGCgATTGATGTATCGGCT
1	40	16	Unigene89344_316	Eca_8354	6619	FALSE	Unigene89344_316	NA	TTCCACCCAAATGTTTACCCTTCTGGAACTGTGTGCCTATCCATACTCAATGAGGACAGT
1	41	16	Unigene84304_64	Eca_2706	6512	FALSE	Unigene84304_64	NA	ATCATTCTTTTCCAACTTACTCATTGTTTACTATTACTTTCTGCCAATATTCGAAGATGA
1	42	16	Unigene85461_396	Eca_3969	6405	FALSE	Unigene85461_396	NA	TTCAGTCCCTCTGTGATACCAAACAAGGTTACACCCAATTCGGTGGGCTCCGCCCATTTG
1	43	16	Unigene84958_423	Eca_3424	6298	FALSE	Unigene84958_423	NA	AATAGTAGCTGTTTTTGGTGTGGATTGTGCATCAGGGGGATACATTTACTGATGGATCTG
1	44	16	CAB	CAB_QC	6191	pos	CAB	NA
1	45	16	Unigene88555	Eca_7530	6084	FALSE	Unigene88555	NA	CAAGACATGGATTCAATCTAGTGAGATCAAGGATAAGAAGGCCTTGTTGGAATCCCGCAA
1	46	16	Unigene87198	Eca_5794	5977	FALSE	Unigene87198	NA	GAAGAAGTGATAGAAAGGAGGCGAAGAAGCAAGATAAGGAGGCGAATCATCAGAAGAAGA
1	47	16	unigene87563_3rd_C_a_48	Eca_6257	5870	FALSE	unigene87563_3rd_C_a_48	NA	GAGAATATCGTATTATGATGGGCAATGATATACGTATTCGaaGTGATaCTCTAGCAATGC
1	48	16	HPPCgene86668_323	Eca_201	5763	FALSE	HPPCgene86668_323	NA	GCAGACATCGAAGGAGTACTTAGAGAAGCAGATGGTCGAGGTAGAGAATAACTTGAAGGA
1	49	16	Unigene84422_508	Eca_2836	5656	FALSE	Unigene84422_508	NA	TATATCCACTGTTCTCTCCATTTCAGAAATTTCAGCTAGCATCCTTCTGCGTCACTACAA
1	50	16	Unigene87749	Eca_6676	5549	FALSE	Unigene87749	NA	GGAGGACTGTAGAAACTCAAGAGACATACTCAATCATCGAACGTATACTGGCAGTGGAAC
1	51	16	Unigene85373	Eca_3873	5442	FALSE	Unigene85373	NA	AGAGGACATAAGAGGCTCCAAGTGGTTGGTGTTAAGATATGGGTTTCACAATTTAGAATT
1	52	16	Unigene83823	Eca_1842	5335	FALSE	Unigene83823	NA	TTAAGCTATGGTTCGAGTAACGTCTCATCTTCACCTGTTGCTGCAGTAACTGTCTCTACG
1	53	16	Unigene86405_394	Eca_4961	5228	FALSE	Unigene86405_394	NA	AATCATAGTTTTTCTTTTTCTTCGCCGTCTTTGCACTCGCAGAAGTTGAAGATCCTCCAC
1	54	16	unigene83873_3rd_C_t_59	Eca_1987	5121	FALSE	unigene83873_3rd_C_t_59	NA	CTGGGATCCGAATTGAAAGATGAAATTGATGTTGTTTATTGGGtAATTGATGTATtGGtT
1	55	16	Pro25G_B3_D_7	Pro25G_B3_D_7	5014	pos	Pro25G_B3_D_7	NA	0
1	56	16	pso02_182564	Eca_1061	4907	FALSE	pso02_182564	NA	AAACCCTAAGCATGAAACAAAAGTTAGAGATGTATTGGTTACTCTCTGTAATGGAGCTGT
1	57	16	Unigene87428_81	Eca_6037	4800	FALSE	Unigene87428_81	NA	TAGTGTTGAGAGTCTTTTTCGTCACTCTGATCCTAATGCTTTTACATCTTTTAACGGAGT
1	58	16	HPPCgene88081_630	Eca_257	4693	FALSE	HPPCgene88081_630	NA	CGCAGTCATTGGGAAATTGAATATTTTGATGGAAAATTTGTTTTACTTCAAGGACTCCCT
1	59	16	pso02_182612	Eca_1098	4586	FALSE	pso02_182612	NA	TTTCCTGGAATTACAACTACGGAGCAGCAGGACGGGCAATTGGCTTTGATGGTTTAAATG
1	60	16	Unigene88858	Eca_7850	4479	FALSE	Unigene88858	NA	TGGGAAGCAATTTGGGATGTAAGTAATGTAGTATTTCGTATTATGATATCTGCCAAGGGA
1	61	16	Unigene87320	Eca_5928	4372	FALSE	Unigene87320	NA	TGCTCAAATTCAGTAGTGGTAGATGCTAGAATCCTAATCCCTTACTTGTGAGTATGTTAA
1	62	16	Unigene86332	Eca_4885	4265	FALSE	Unigene86332	NA	CTATGCATATGTTAATTACCACAGTACTCAGGATGCTGTTAACGCTAGGGAGATTCTGAA
1	63	16	unigene90000_T_g_39	Eca_9327	4158	FALSE	unigene90000_T_g_39	NA	gCCgGAgACgCCAACgAGAGAgGAgggAGCgGAgGCCggGGAAGATGTAAATGAAGGAAA
1	64	16	pso02_181943	Eca_562	4051	FALSE	pso02_181943	NA	TTGCGTCAGAATTACTTAGGGCTTATTGTGCATCTCGTGGATATGTCGGTTCAAGTGGAC
1	65	16	Unigene88816_221	Eca_7805	3944	FALSE	Unigene88816_221	NA	CTTATGTGGCGTAACAGCCTTGTTATGTGGTGGTAAACCCTCAGAGGGAGTATTTATTGG
1	66	16	Unigene87455	Eca_6067	3837	FALSE	Unigene87455	NA	GAATTTCTTTGGGTTATTGTTGACCTTGGCGGCCTTGAACAGTACGTGCTCAACAATCTC
1	67	16	Unigene87928_22	Eca_6862	3730	FALSE	Unigene87928_22	NA	ATGGAGATCCACATTTGCTAGTAAAAAGAGAGAAACTGTCGAGTTTGACATCTTGAAAAC
1	68	16	r60_a135	r60_a135	3623	pos	r60_a135	NA	0
1	69	16	HPPCgene86467_275	Eca_183	3516	FALSE	HPPCgene86467_275	NA	TGGAAAGAGAGGACATTGAGACTTCTCTAAACGATTATTTGAATGCGCTTTCCATTTTGG
1	70	16	pso02_181823	Eca_452	3409	FALSE	pso02_181823	NA	CGATACGCGTTTGATTTCTATGAAATGACTTCTAGAACTCCGATACGTGCGAGAGAGGCA
1	71	16	Unigene85833_42	Eca_4359	3302	FALSE	Unigene85833_42	NA	ATTTCAAGAAGAATTATAGTCTATCTACTTTGATTATTTTAATCCTAGTTGAAGGTGATC
1	72	16	Unigene84479	Eca_2903	3195	FALSE	Unigene84479	NA	CCCTAATGTCGGTTCGGGAATTAGCTAAAGGAATTACATATACAGAACCCTTAGTAACTG
1	73	16	unigene83873_A_t_6	Eca_2074	3088	FALSE	unigene83873_A_t_6	NA	CTGGGtTCCGAATTGAAAGATGAAATTGATGTTGTTTATTGGGCAATTGATGTATCGGCT
1	74	16	Unigene89134_326	Eca_8135	2981	FALSE	Unigene89134_326	NA	TGTTGCCGAGGTATTCTCTCGAATTGACCACAAGTTTGATCTGATGTATGCAAAACGTGC
1	75	16	Unigene87587_423	Eca_6505	2874	FALSE	Unigene87587_423	NA	AACTCTAGGACGGCATCATCGAAGACTTTAGGACATGAACACAACCTACGAAATGTTCTT
1	76	16	RCUnigene83940_662	Eca_1330	2767	FALSE	RCUnigene83940_662	NA	AAAAGGTTAAACTTGATCACGAACCATCTTATTACTCCGAGAGACTTGCAGCCCTGACTC
1	77	16	unigene90000_A_g_58	Eca_9190	2660	FALSE	unigene90000_A_g_58	NA	TCCTGgTgCTCCggCTgGgGgTGgTTTgGCTGgTGCCTTGGggGgTGTgggTGggGGgAA
1	78	16	UniGene85432_overlap36	Eca_3934	2553	FALSE	UniGene85432_overlap36	NA	TTGTTACTGTAGATGACATCAAGGAGATTAAAGTCCCAATCTCTATACTTGGAGCCGAGA
1	79	16	UniGene83851_overlap49	Eca_1874	2446	FALSE	UniGene83851_overlap49	NA	CCACCGGAAACAAAGACATTATCATGGTTGATGACATGAGGAAGATGAAGAACAACGCCA
1	80	16	HPPCgene85986_262	Eca_174	2339	FALSE	HPPCgene85986_262	NA	GTCTTCTCGTATTACTGAGATTCAGGCAAAACTTTCTGAGAGAGCACTGGAACTTCTTGC
1	81	16	Unigene89381	Eca_8394	2232	FALSE	Unigene89381	NA	GGGCTCCCAAGAAATCATTGATTCACTACCTTATATCGACGATGATTATGGAGACCCAAA
1	82	16	Unigene88382	Eca_7346	2125	FALSE	Unigene88382	NA	GATATCTCATCATGTATGCCGATCAGGTCACATCGAGTAACAAGAGATCCGTGAAAGAGC
1	83	16	Unigene86352	Eca_4906	2018	FALSE	Unigene86352	NA	GATGAAGTTCCTGGCGAAGTTATCTTTGGATTTGGTCAAATATTGCTTAATGTCGGAAGA
1	84	16	pso02_182112	Eca_699	1911	FALSE	pso02_182112	NA	TTACCCCCAGAGTCTCCAGGTACAAGTTCATTAATGGCTATGCACAACGACACTGGTGAC
1	85	16	Unigene84741	Eca_3190	1804	FALSE	Unigene84741	NA	AAGAAGAAAGAGGAGTCGAGTGATGGGTCTGATTCTGATGAAAGCTCCGAAGAGGAAGAA
1	86	16	UniGene84403_overlap47	Eca_2816	1697	FALSE	UniGene84403_overlap47	NA	AAATGTCATCTTCTGTAATAGTAAAGAAGTGCGTGTATGTTGGTTATGTAAGGGCTCATA
1	87	16	Unigene87909_274	Eca_6841	1590	FALSE	Unigene87909_274	NA	TAGATTTCGTCGGAAACGATCTCAGATTGGGAATAGCAGTTCGAGAAGAGCGGCAACGAT
1	88	16	RCUnigene84086	Eca_1335	1483	FALSE	RCUnigene84086	NA	TGTCGACAAAGCTAACCAAATCAATGCCCTAAACACAGATGAAGGAGTTCAGGATACAAG
1	89	16	Unigene88120_264	Eca_7064	1376	FALSE	Unigene88120_264	NA	ACTAGAAAGCAATAATGTGAAGAGCTAAGTCAATCACCCATCCCCGATCCCACTTATAAT
1	90	16	Unigene88917	Eca_7912	1269	FALSE	Unigene88917	NA	GCTTGCTCCGCATTCAAATACCGCAAATTTCAGTGATCTGTTTGTCTATCGAATTGGTGG
1	91	16	pso02_182598	Eca_1086	1162	FALSE	pso02_182598	NA	AGCGGCAAACTGAGAATTGAACAAGGGAGTGTCATAGGAAAATTGATATCTATAAGTTGT
1	92	16	Pro25G_B16_D_7	Pro25G_B16_D_7	1055	pos	Pro25G_B16_D_7	NA	0
1	93	16	Unigene87125.fs_308	Eca_5720	948	FALSE	Unigene87125.fs_308	NA	TGTCTGTAAGAGAGAGCCAGGAGCATAGCAGTCACCAGGAGTATTTGAAACTTAAAGCAC
1	94	16	Unigene84361_377	Eca_2770	841	FALSE	Unigene84361_377	NA	TCTATCAAATTTGAATGTCTATGCGTGCCTGGTGTGTGGAAAGTATTTTCAAGGAAGGGG
1	95	16	Unigene85499	Eca_4009	734	FALSE	Unigene85499	NA	TTTGTATACTGCTTTAAGACTAGAATCGCTTGTGTGGCCCGATGACAAGAAACCTCAGGT
1	96	16	Unigene89064	Eca_8061	627	FALSE	Unigene89064	NA	TATGTCAGATTCCAAGTCGCCTGGTGATCCAAAGTTTATGGAAGCATTTGAGTTGAGTCA
1	97	16	Unigene85086	Eca_3560	520	FALSE	Unigene85086	NA	GGGAGATCTAAACCTCGGAATGATTCATAACTTAGAACGTAAATCTGAATCGTTTAGAAA
1	98	16	Unigene88802	Eca_7790	413	FALSE	Unigene88802	NA	CCCGTATTTGTTGGATGGTATAGTACCTCATCAAGAACATGTGTTGCCTATGATCCCTAG
1	99	16	pso02_182166	Eca_743	306	FALSE	pso02_182166	NA	AAAAAGAAATTCAATTCTCTTTGTTTGAATACGAAGATGGAAAATGGAAACGGGGGCTCG
1	100	16	Unigene87382	Eca_5990	199	FALSE	Unigene87382	NA	GATGATTCTACGAACGAATGGCTTGCTTTGGATCAGAAGGTAAACTCGTATCCCACTGTT
1	101	16	QC_Fusion	Pro25G_EQCP1_T5	92	pos	QC_Fusion	NA	0
1	1	17	unigene87563_A_t_36	Eca_6346	10791	FALSE	unigene87563_A_t_36	NA	GtGttTtTCGTtTTtTGtTGGGCttTGtTtTtCGTtTTCGCCGTGATCCTCTAGCAATGC
1	2	17	pso02_182724	Eca_1174	10684	FALSE	pso02_182724	NA	TATTGAAGGGACGTTGCAGTCATTAGGCGCTCGTCAAGCAAAGGTAGGATTTGTTTCGTG
1	3	17	Unigene87631	Eca_6550	10577	FALSE	Unigene87631	NA	CCACATCTAAAGTTCGATTTCTTACCGGAGATAGGAAACAGAAATTCTATTCTCCTCCTC
1	4	17	unigene87563_A_g_30	Eca_6327	10470	FALSE	unigene87563_A_g_30	NA	GgGggTgTCGTgTTgTGgTGGGCggTGgTgTACGTATTCGCCGTGATCCTCTAGCAATGC
1	5	17	Unigene84377	Eca_2787	10363	FALSE	Unigene84377	NA	CAATTAGTTTACAATAGTACAATTGTTCCTCTTCCACGCGTGGGTCATTCGGCTACCCTT
1	6	17	Unigene84030_339	Eca_2385	10256	FALSE	Unigene84030_339	NA	CCTTAGTGTTCAAGTCTGGTATGGCGAAGTCTATCCACCATGCACGTGTTCTCATCAGGC
1	7	17	unigene87563_G_a_10	Eca_6388	10149	FALSE	unigene87563_G_a_10	NA	aAaAATATCaTATTATGATGGGCAATGATATACGTATTCGCCGTGATCCTCTAGCAATGC
1	8	17	Unigene84636_309	Eca_3080	10042	FALSE	Unigene84636_309	NA	AAAGATCACGAAGGCAGATGCCAAAAGTTGATAAAAAGTCAGCTCCACCTATGCAAGTTG
1	9	17	Unigene89483	Eca_8498	9935	FALSE	Unigene89483	NA	CAATTTAAGGATGTTATACCACATATGGCACAAGAATATGGCTTTGAGTATGAGCTGATC
1	10	17	Unigene84485_532	Eca_2908	9828	FALSE	Unigene84485_532	NA	TACAGTGTTTTGATGACTGGCTACATGTTTAGAAATGCTCAATATCGTATGGAACTGCAG
1	11	17	Unigene87038	Eca_5622	9721	FALSE	Unigene87038	NA	GATGATGAAGTGAATGAGGATGATGCAAAGGTCGATGATAAGGTACCTGGAGATCAGAGC
1	12	17	Unigene88603	Eca_7581	9614	FALSE	Unigene88603	NA	CATCTTGTTATTGCTCAAGAGCTGAAGAATGTCACCGATGTTTATCGTTACAGCTCCAGG
1	13	17	Unigene87016	Eca_5600	9507	FALSE	Unigene87016	NA	TGGCTGCAATATAAGCTATTCCAACACAGTTCCGATCGATACAATTGTTATTATCTTTGA
1	14	17	Unigene89541	Eca_8562	9400	FALSE	Unigene89541	NA	TCATCTGCACGACGATCTGCTTCTTCTAGATCCACCATCTTTAACCCTAGATCACCATCT
1	15	17	Unigene83866_3end	Eca_1892	9293	FALSE	Unigene83866_3end	NA	AACCAATCAGTCTCGAAGAACTTGGTCGGCCTAGAGTTTGACGTGTTGTTAATTGCTCTG
1	16	17	Unigene89066_23	Eca_8063	9186	FALSE	Unigene89066_23	NA	AGCAGGATCAGATCTCCTTGTCTCTTCCCCTCTCATGACAAAAAAAAACACTAACAAGAG
1	17	17	pso02_182037	Eca_640	9079	FALSE	pso02_182037	NA	GCTGCTTACGTTGTTACTGTACCTCCAAAGTTAGGCAAGTGTGATCTGACTATGGATAGT
1	18	17	Unigene89314	Eca_8325	8972	FALSE	Unigene89314	NA	TGGAATTTGTGTATGTGGTAATGCCGGAATCGCAACTTCGTCTAGAGATAGAACTGTTAG
1	19	17	Unigene89960	Eca_8989	8865	FALSE	Unigene89960	NA	TCGTGCTTTGGAAGAGGCAGATAACAAGTCAGTAGTCTAAAGTATATATCTTTAGTACAA
1	20	17	Unigene83613	Eca_1608	8758	FALSE	Unigene83613	NA	CCCTAGTTATTTACTTGTACCGGGATCAACAGTTGAATCGCCTTCCCATATTCCAGAGTG
1	21	17	Unigene89206_452	Eca_8210	8651	FALSE	Unigene89206_452	NA	AGTTTCATCTAATTCCTTCTGGATTTTTAACAACTTATCAGCCTCCGCAGGGTCCCTGAA
1	22	17	Unigene85906	Eca_4435	8544	FALSE	Unigene85906	NA	CTTATCGGATGATTATTCCAAGCTTGCATTCCTATGTGCTGATCGCTCTGTGTGTCTACA
1	23	17	Unigene89545_64	Eca_8566	8437	FALSE	Unigene89545_64	NA	ACAAAACACTCTTTCTCTCTCTAAAAAGTCATCATCTTCTTCTTCCAATCGCATTCGAGA
1	24	17	Unigene88571	Eca_7546	8330	FALSE	Unigene88571	NA	TTGAGTCAATGTATAGCTCATAGTTGGGAGTTCTATGGTTGTTGTGAAAGGTACGAATTA
1	25	17	Unigene85975_44	Eca_4511	8223	FALSE	Unigene85975_44	NA	TAATGCAATTATTACCTTTGAGGAATGGAGAGATTTCCTTTTACTTTATCCCAATGAAGC
1	26	17	Unigene86953	Eca_5537	8116	FALSE	Unigene86953	NA	AAATATATTGAAGGTTCCACACTTCCACGGAGCGTAAGTTTCTGCATTATCACCTTGCCT
1	27	17	Unigene85288	Eca_3776	8009	FALSE	Unigene85288	NA	AATCAAAGTGAATCAGAAGAGTTTAAGAGTTCAGTAATAGCTCAGATTGAAGAGGAAGAG
1	28	17	pso02_182853	Eca_1275	7902	FALSE	pso02_182853	NA	CAGGCTTATGGTCTCTTTACACTTGGTGTCCTCGCATTTCTTCCTGGGTTTTACGAGACC
1	29	17	Unigene84050	Eca_2413	7795	FALSE	Unigene84050	NA	TTTGTCAAGGGAGATATTGGAAGTGCTGACCTTGTTAACTACCTTCTCATTACCGAGTCT
1	30	17	HPPCgene90000_92	Eca_334	7688	FALSE	HPPCgene90000_92	NA	TGAATTATAGAACCACAACTACCTTATCTCTGCCCCACCATAGCCAAAAAAGAAGACACA
1	31	17	Unigene90085	Eca_9421	7581	FALSE	Unigene90085	NA	AGTCATGGTGGAGAAATTGTCATCACAGATTCAAACAATAGATTCTGAGATACAACAGTT
1	32	17	unigene83873_T_c_60	Eca_2184	7474	FALSE	unigene83873_T_c_60	NA	CcGGGAcCCGAAccGAAAGAcGAAAccGAcGccGcccAccGGGCAAccGAcGcAcCGGCc
1	33	17	unigene90000_3rd_T_a_52	Eca_9146	7367	FALSE	unigene90000_3rd_T_a_52	NA	TCCTGATACTCCAACTAGAGATGATTTAGCTGATGCCTTGGAAGAaGaAAAaGAAGGAAA
1	34	17	Unigene87983	Eca_6923	7260	FALSE	Unigene87983	NA	TGCTTCAAATCAGATGATAGAGGAAATGAAGAAGCTGCGACAATCATCAAGAATGCTTTG
1	35	17	Unigene86000_268	Eca_4542	7153	FALSE	Unigene86000_268	NA	TGATCACTGGGCTGGCTCCAAACGGATGGGACCAATTTTCCTTTATTGTGGTAATGAAGG
1	36	17	pso02_182622	Eca_1105	7046	FALSE	pso02_182622	NA	CAAGAATGAACGTGTTGTCTGCGTGAGGAATCTTACACCTGAAGATGTACTCAATCATGC
1	37	17	Unigene84875	Eca_3333	6939	FALSE	Unigene84875	NA	CTCCAATTAGGGTTTGGATCTTGGGATATGCTTTACAGTGTCTAGTACATGTAACTATGG
1	38	17	UniGene83948_overlap49	Eca_2295	6832	FALSE	UniGene83948_overlap49	NA	GATATTGACATGACCAAGTGCATTTACTGTGGATTCTGTCAAGAGGCATGCCCAGTGGAT
1	39	17	Unigene85982	Eca_4521	6725	FALSE	Unigene85982	NA	TTAACCTTACCAAACAATAGGAACCTACCCACTTCAATCTACTAAATACTACCTAGATCT
1	40	17	Unigene86165_217	Eca_4713	6618	FALSE	Unigene86165_217	NA	GATTCTTTCAGCATGAAGTCATTTTGTTCTACATACCCTTTGGTTCCTGTAGCACTTCCA
1	41	17	Unigene89543_157	Eca_8564	6511	FALSE	Unigene89543_157	NA	AAACAGTACTAATAGGTTCAAACTCACTACCCAAATGGACTATCAATGGGACAGTGGAGT
1	42	17	petA	Eca_351	6404	FALSE	petA	NA	CCTGATGGGAGTAAGAGTAACAATACAGTCTATAATTCTACAGCATCGGGTATAATAAGC
1	43	17	Unigene88349	Eca_7311	6297	FALSE	Unigene88349	NA	TGTTTGAGAATTGGAATTCAAATGACTGGGATCCTTGTTCGTGGGTTGGTGTCTATTGCG
1	44	17	Unigene87242	Eca_5842	6190	FALSE	Unigene87242	NA	GCCGAATTGACGCTAGCTACATTATACAATTTCTAAGCTAGGAGTTTGCTGGAGTGGCCA
1	45	17	gi2899652_284	Eca_9445	6083	FALSE	gi2899652_284	NA	GTCTTGGAGATATTCTGGGCTGCTCGAATCTTGCGAAGTTTGATGTAGCCAGGGTTCTTG
1	46	17	Unigene89234	Eca_8241	5976	FALSE	Unigene89234	NA	AAGGGTACTTCTTTGTCTGAAACGTGCTCTAAGAATTGCAAATGGCGCTCAACAAATGGC
1	47	17	Unigene85951	Eca_4486	5869	FALSE	Unigene85951	NA	TGTTACTTTGTTTATGACATATTGGTGCTGCCTGTTTGAAGAATGGAAATTGGAATTGAC
1	48	17	Unigene86906_293	Eca_5488	5762	FALSE	Unigene86906_293	NA	GTGATGGGAGTGTTAGTAGTAAAAAGAGTAAGCCGAATGTGTTCCGATTATCTCGAAATG
1	49	17	HPPCgene88081_485	Eca_256	5655	FALSE	HPPCgene88081_485	NA	GTCGGTTATACAAATTAGATAAGGCGGATCGCAGTCATTGGGAAATTGAATATTTTGATG
1	50	17	HPPCgene87563_250	Eca_238	5548	FALSE	HPPCgene87563_250	NA	CAAGCTGAACAAGAGAGGTTAGAAAGAATAGGTCCGATAGCATACTATTCAGAATGGGTG
1	51	17	Unigene84628_213	Eca_3071	5441	FALSE	Unigene84628_213	NA	ATTGCTGCTCATGGAAAGGGTGTTTTTTCTACTGTAGTACGTGCTAAGGATCTTAAGGCT
1	52	17	HPPCgene90000_405	Eca_333	5334	FALSE	HPPCgene90000_405	NA	AAGAAAAACAGGGATATGCTCTTCAGTGAAGTTAAGTTAACAATTTCCATTGAAGACCCT
1	53	17	atpI	Eca_37	5227	FALSE	atpI	NA	TTCAGTAGTTCCTATACCTGTTATGTTCCTTGGATTATTTACAAGTGGTATTCAAGCTCT
1	54	17	Unigene89479	Eca_8494	5120	FALSE	Unigene89479	NA	AGGATCTTGAGGGAGCTCGAAGGTTTCTTCACTTCATCTCACTAACCAAATCAAGCCATC
1	55	17	Unigene84533	Eca_2963	5013	FALSE	Unigene84533	NA	TCTTGGGTGTTTCTCCTTCTGCTACTCCTCAAGAAATCAAGAGAGCTTATCAGAAACTTG
1	56	17	UniGene84272_overlap42	Eca_2667	4906	FALSE	UniGene84272_overlap42	NA	ACTACAGTACCAAGTCCATGAGAAACGACGGAGGTTACGAGATTATCAAGAAGGCAATTG
1	57	17	Unigene84576_587	Eca_3012	4799	FALSE	Unigene84576_587	NA	AATTCTACGGCGTCGAGCCATTATACAAAAGAAAACAATGATGTTGCATGGGGTTCGGAT
1	58	17	Unigene83690	Eca_1694	4692	FALSE	Unigene83690	NA	CCATCTACATCATTACTTGCTGATGGTGTTGGGAGAGCTACTCAGATTTACTGGTGAATT
1	59	17	Unigene83614_5end	Eca_1610	4585	FALSE	Unigene83614_5end	NA	TCGGCTTGAAGAAGAGGTAAGGTAAATTTAGGGTTTACAGAAATCTGCCGAGGAGGAATC
1	60	17	Unigene89837	Eca_8863	4478	FALSE	Unigene89837	NA	CTATCTCATCATATCGACTAGCCCTTCTTCATGATTGGAATCTTGATGCAGATACTACTG
1	61	17	unigene83873_A_c_6	Eca_2042	4371	FALSE	unigene83873_A_c_6	NA	CTGGGcTCCGAATTGAAAGATGAAATTGATGTTGTTTATTGGGCAATTGATGTATCGGCT
1	62	17	Unigene83677_214	Eca_1681	4264	FALSE	Unigene83677_214	NA	GGGTTTCCTTTTTTTGATTTCCCCCCTTTTAAATAAATAATTGCTTTTTCAGTGGCATTT
1	63	17	Unigene87793	Eca_6720	4157	FALSE	Unigene87793	NA	GCGTGAACTTAGCCATAGGTGACTTAGAAACTCGGTCTCTATCTTCTCAATTCTCTTCCT
1	64	17	Unigene84297	Eca_2698	4050	FALSE	Unigene84297	NA	GATATTCCTATACTTCGCATAGTAGTTGAGATGTAAATGCATTATATCGGCGATACAACA
1	65	17	Unigene89701_334	Eca_8723	3943	FALSE	Unigene89701_334	NA	ATACGAAGGTTGTTAGAAGCGAAGAATGGTCGAACCCCTAAAATGGTTCAGATCACTGAA
1	66	17	Unigene85080_314	Eca_3554	3836	FALSE	Unigene85080_314	NA	GTCAACTTCTTAACCTCTGAAGACGCAAACCAAGCTATTAAGGAACTGAATCATACTCTA
1	67	17	Unigene87278	Eca_5881	3729	FALSE	Unigene87278	NA	ATAATGCCTTACATACTTGGGTTGGTAGTAATTTGAATCCTGAGAGAGAAGATTTAGGTG
1	68	17	Unigene87415	Eca_6024	3622	FALSE	Unigene87415	NA	AATTGTATTCCCTGGACACAGATTCCCTTAACAATCTTCGGCCCGTATATGGCTTGTATA
1	69	17	Unigene83906	Eca_2247	3515	FALSE	Unigene83906	NA	TCGGAAAGCAACTGGAAGATTCTGGAGTTCTAAATGGATCTCTTAAATCACGAAGCAATT
1	70	17	Unigene84385_417	Eca_2796	3408	FALSE	Unigene84385_417	NA	AAATCTGAGAACATATTTGTCTGTGGATTTAGCCAAGGAGGTGCATTGACCTTAGCCAGT
1	71	17	Unigene87516	Eca_6131	3301	FALSE	Unigene87516	NA	TGGACAAATTCCTATCATGATCCAAGCTTCCAAGGCGGGTCACTCATGAATTCACATTCA
1	72	17	pso02_182340	Eca_882	3194	FALSE	pso02_182340	NA	GAACCTTGCAGGAATCAAAATCGTTAAGGGTTCTACGGAAGCTAGTTTCCTCGACATCAG
1	73	17	pso02_182531	Eca_1036	3087	FALSE	pso02_182531	NA	TTATCAAAAGCATAGACAGAAGACTAACGTGCACATAATGGCGCTGAACCTTGTGAGGGG
1	74	17	Unigene85468	Eca_3976	2980	FALSE	Unigene85468	NA	TCGATTAATCTTTCTGCATCTTTCTCGCACTAGATCGATCACTTACGAAGCTTTCTACAG
1	75	17	Unigene84585_177	Eca_3021	2873	FALSE	Unigene84585_177	NA	AATACTCTACGAGTACGGAAAAGGGCGCCTGGAAGAAAGATCACAGCTTATAGCTGATAT
1	76	17	Unigene85310	Eca_3802	2766	FALSE	Unigene85310	NA	CGATTGCAATTGTGTTGTCTGGCCAATATGAAGATGATCATGATAACTCAGATGACGTTG
1	77	17	Unigene88428_219	Eca_7395	2659	FALSE	Unigene88428_219	NA	GATGATAGGGGGAAACCCCAAAAGGTGTTTCCAGCGTCTAAATAATTCAAGATTTAAATG
1	78	17	Unigene85929_269	Eca_4460	2552	FALSE	Unigene85929_269	NA	GTACTGGATTAGGCCCTCTATAACCATCTCCAATCCCAATGGAGTTCTATTTTCTACAAA
1	79	17	Unigene88928	Eca_7922	2445	FALSE	Unigene88928	NA	CCACACAACCGGCAATATCCAGCTTCCAAACGAGATAGAGAGACAAAGAGTAATGAAACT
1	80	17	pso02_182764	Eca_1203	2338	FALSE	pso02_182764	NA	GATCAGTGGTTTGAATTTGGAGGAGAAGATTGATGAAACTCCGGTGACACCATCCCCACC
1	81	17	Unigene90009_260	Eca_9341	2231	FALSE	Unigene90009_260	NA	GTCCCCGGTTTTACCGAACGTTTAACCTCGCAAAAAGATGTAATTGAGCTATCTCTAAAT
1	82	17	unigene90000_3rd_A_t_43	Eca_9116	2124	FALSE	unigene90000_3rd_A_t_43	NA	TCCTGATACTCCAACTAGAGATGATTTAGCTGATGCCTTGGttGATGTAAATGAAGGAAA
1	83	17	psaB_3end	Eca_359	2017	FALSE	psaB_3end	NA	TCATGAACGCACACCTTTGGCTAATTTGATTCGATGGAGAGATAAACCGGTGGCTCTTTC
1	84	17	HPPCgene87768_287	Eca_243	1910	FALSE	HPPCgene87768_287	NA	AAGCAATCCCTTGTTTCTCCAAAGATGTTTAGACTACAAAATAGAGGCAAAACATGCGAG
1	85	17	UniGene85321_overlap40	Eca_3816	1803	FALSE	UniGene85321_overlap40	NA	TGTGCTCCTCGACAATGAAGCCATCTATGATATCTGTAGGGCGATCACTCGACATTGAAC
1	86	17	Unigene87506	Eca_6121	1696	FALSE	Unigene87506	NA	ATTAACAAGCTCAATGGGTATGGTTATGACAATCTCATACTTAGAGTTGAGTGGGCCACT
1	87	17	Unigene85641	Eca_4162	1589	FALSE	Unigene85641	NA	TGGGAAGGAGAAGCTAAAGAATCTGATGATGGTAAATCTTTACTTAAAGTTGAAGGTCAA
1	88	17	Unigene89198	Eca_8202	1482	FALSE	Unigene89198	NA	TGACACTAAAGGAGTTTCCAAGGATTGTGGAAATGGAATAAGTAATCGAACAGCTTGTTG
1	89	17	Unigene88574	Eca_7549	1375	FALSE	Unigene88574	NA	TTTCAGCACTACAACAAGAAGTTCAATCTTTACAAGCTGAAGTTCATGCAGTAAGAGCTG
1	90	17	Unigene88686	Eca_7667	1268	FALSE	Unigene88686	NA	CAAATCTTGAAATCTTACTGTTGTCGGTGTTGATTTGTAATTGGGTTTGGTTGGTTTAAC
1	91	17	Unigene88312	Eca_7272	1161	FALSE	Unigene88312	NA	TCCAAGACCTGAGACTTCAAATGCACGTCCAACATCATCTCCTGTGTCTAAGCAATCTTC
1	92	17	Unigene86454	Eca_5012	1054	FALSE	Unigene86454	NA	AAGTTTAGGCAGATACCTTAATGGCTTTGAAAGAAGGGTGAATCAATCCAAGCTCATCCT
1	93	17	psbZ	Eca_378	947	FALSE	psbZ	NA	GGTACATCATTATGGATTGGATTAGTCTTTCTAGTAGCTATCCTTAATTCTCTCATCTCT
1	94	17	Unigene89115	Eca_8113	840	FALSE	Unigene89115	NA	GTCCAGAGATGCTTCTTATAGGAGCTATATCAGGTTTCACGGCAAGTACTATTAGCTTTC
1	95	17	unigene87563_3rd_T_g_58	Eca_6302	733	FALSE	unigene87563_3rd_T_g_58	NA	GAGAATATCGTATTATGATGGGCAATGATATACGTATTCGCCGgGAgCCgCgAGCAAgGC
1	96	17	Unigene84887_458	Eca_3345	626	FALSE	Unigene84887_458	NA	AAGACTTGTGAGAGTATTAAGTCCGGGATCACCTATTTTTATGCAGTCCGGATCACTTAT
1	97	17	Unigene86832	Eca_5408	519	FALSE	Unigene86832	NA	TACCACAAATTTCACAACTATTCACTCCCGTTACCAAATCGATCCGGCCTTTAAGAAGAT
1	98	17	Unigene90066_422	Eca_9399	412	FALSE	Unigene90066_422	NA	AAGTTAAGGTTCAGTACATGACAGACATTTTGGCTAGGTATTTGCCTCAAGGAGAACGGA
1	99	17	Unigene88221	Eca_7174	305	FALSE	Unigene88221	NA	GTCAGTCTTAGACTATACAATGCGTATAACAAGTTTGTTGACATTCCGAATCTCGAGGCA
1	100	17	Unigene88331	Eca_7293	198	FALSE	Unigene88331	NA	AGCGGGATCTGATTTGTGAAAGCCCTAATAATGGAGATTTGAAGGTTCTTTCTGTTGATA
1	101	17	unigene87563_3rd_A_c_57	Eca_6246	91	FALSE	unigene87563_3rd_A_c_57	NA	GAGAATATCGTATTATGATGGGCAATGATATACGTATTCGCCGTGcTCCTCTcGCccTGC
1	1	18	unigene90000_A_t_17	Eca_9197	10790	FALSE	unigene90000_A_t_17	NA	TCCTGtTtCTCCttCTtGAGATGATTTAGCTGATGCCTTGGAAGATGTAAATGAAGGAAA
1	2	18	Unigene89768	Eca_8791	10683	FALSE	Unigene89768	NA	GACTCATTTCTTTGTTAAGATTATCCTTATGCTAACTCTGTTGTGAGGGCATTAACCTTG
1	3	18	Unigene87754	Eca_6681	10576	FALSE	Unigene87754	NA	CCATTATATTTGGCAAGAAATCTCAGAATTCCGTCAATAAATTGGCTAATAAGCTCTCAG
1	4	18	Unigene85466	Eca_3974	10469	FALSE	Unigene85466	NA	CTTCAAATAGGACACCAGCCTTACCATCAGTGATTCTCTGAATGATTCCACAATACTGAT
1	5	18	atpB_3end	Eca_32	10362	FALSE	atpB_3end	NA	AATATCGACGAAGCTACCGCGAAGGCTATAAACTTAGATGAGGAGAGCAAATCGAAGAAA
1	6	18	unigene87563_A_g_25	Eca_6325	10255	FALSE	unigene87563_A_g_25	NA	GgGggTgTCGTgTTgTGgTGGGCggTGATATACGTATTCGCCGTGATCCTCTAGCAATGC
1	7	18	QC_Fusion	EQCP1_Pro25G_T5	10148	pos	QC_Fusion	NA	0
1	8	18	Unigene84979_101	Eca_3447	10041	FALSE	Unigene84979_101	NA	TCTACTACTATACCACAAACCCAAGAAGTCCGGTTTAGAAGATGTCAAGCGTAAATGTGG
1	9	18	UniGene89291_overlap44	Eca_8302	9934	FALSE	UniGene89291_overlap44	NA	CCAAGTCATGGTCTGCAATATACATGTCATTAGATAATGTTGGAATGTGGAATATAAGGT
1	10	18	pso02_182186	Eca_762	9827	FALSE	pso02_182186	NA	GTTGGTTAGCACAAGATTCTGATGATTTAACTCCAGAAGACATTGATTTTAAGGTAGTCT
1	11	18	Unigene86079_216	Eca_4623	9720	FALSE	Unigene86079_216	NA	TCCCCAGGAACACCACTATTCCGACCAAGAAGGAACAGGTCTTCTCTACTTACTCTGATA
1	12	18	pso02_182691	Eca_1156	9613	FALSE	pso02_182691	NA	CAGTGGGAGGATCTTTACCACGTAAAGTTAACCAGGTTACTGTGGGCGGTGTAAGGTCTT
1	13	18	Unigene89264_300	Eca_8273	9506	FALSE	Unigene89264_300	NA	AATGGGCACTAGGCCGTCTCATAGAACTACCAGAATGGATCACTCGAAACATTTTTTGTT
1	14	18	UniGene84153_overlap38	Eca_2527	9399	FALSE	UniGene84153_overlap38	NA	ATATGAGGGTCGTTTCGAGATACTTTCCTTGTCTGGGTCATTTATGCCCATAGAGAGCGG
1	15	18	Unigene87120_151	Eca_5714	9292	FALSE	Unigene87120_151	NA	CCATTATTATTGCATAAAGGAAGCCAAAGGATGACAGAAGAGAGAGAGCATTCTAGTCCT
1	16	18	Unigene89538_118	Eca_8559	9185	FALSE	Unigene89538_118	NA	CTATAGTCATTGATCTTCGCCCCGGTGTTGGTATTGGTCCATTCAATCTCGGGATGCCAA
1	17	18	gi3134220_10	Eca_9448	9078	FALSE	gi3134220_10	NA
1	18	18	pso02_182514	Eca_1022	8971	FALSE	pso02_182514	NA	ATATTACAAATGCACAAGTTGCCGTGAATCCATAATCGAACTCAAACAAGGTGTTGACTT
1	19	18	Unigene84474	Eca_2898	8864	FALSE	Unigene84474	NA	TCAAATCCATCAACTCTAAACCTAAATATCGCTCTCATATCAATTCAATAGGTCGGAAAC
1	20	18	RCUnigene88473	Eca_1480	8757	FALSE	RCUnigene88473	NA	GTGATGTCCACTTCTATTTCCGTGTGCAGGTTAAAGATTCAGGTTGTGGGATTAATCCGC
1	21	18	Unigene84328_364	Eca_2732	8650	FALSE	Unigene84328_364	NA	ATTTTGATTTTTTGAGTCCTGTTGTGATGGGACCTCGTGTCGGTAACAAATTTCGCCTTG
1	22	18	HPPCgene84433_899	Eca_133	8543	FALSE	HPPCgene84433_899	NA	AAAGCAGGCGTTCTAGGCGTGTTGTAGCTAAGCAAGAAAAACTTAAATCGGGTCACCTCG
1	23	18	Unigene83680	Eca_1684	8436	FALSE	Unigene83680	NA	CATTGGATAAAGATGAGCCCGGTAAATCTAAAGAAATTTCTGACTGGCTGTCTGAGAATC
1	24	18	Unigene86938	Eca_5521	8329	FALSE	Unigene86938	NA	TATTTCCTCTTCGGTGGGAAAGTACTGGAGATCAATGGTGGTATGCTTCTCCAATTGATT
1	25	18	gi3202695_38	Eca_9447	8222	FALSE	gi3202695_38	NA
1	26	18	Unigene86363_256	Eca_4917	8115	FALSE	Unigene86363_256	NA	CTTTTTGATGAAAAGCCCAGTGATATCCTCAAAGAGAGGTTTGCCTTTTGTCTGTGCTAC
1	27	18	pso02_182810	Eca_1241	8008	FALSE	pso02_182810	NA	TTCTCAATCAACTCAAGAAATTAGTCGCTGATGAGAAACTTGTCAAGGTTAAAGGTTCAT
1	28	18	Unigene84275	Eca_2670	7901	FALSE	Unigene84275	NA	CTTCGAAGGCCAGAAACCGATGAAGACAGTTACTAAATACTCCAAATGTGCAATTCATGG
1	29	18	Unigene87546	Eca_6162	7794	FALSE	Unigene87546	NA	CTTCAATTAAGATTTGACCTCCATTAGCTATGATGGGTACATTCAAGGGTGTAGTGAGAT
1	30	18	unigene87563_2nd_G_t_40	Eca_6224	7687	FALSE	unigene87563_2nd_G_t_40	NA	GAGAATATCGTATTATGATtttCAATtATATACtTATTCtCCGTGATCCTCTAGCAATGC
1	31	18	Unigene86746	Eca_5318	7580	FALSE	Unigene86746	NA	AAGGGTATGTATGTCAGTTTGCATCATCGCTACTGTTGTAATCCTTCCCAAGATCTGGTG
1	32	18	Unigene89132	Eca_8133	7473	FALSE	Unigene89132	NA	GTGAATCCGCCATTACTCAAGGCTCCAAGTTCACCAACAATTTCAATCACAGTGAATTCA
1	33	18	gi2325041_202	Eca_9449	7366	FALSE	gi2325041_202	NA
1	34	18	Unigene87673_261	Eca_6594	7259	FALSE	Unigene87673_261	NA	AATCCTTTAGTTCCATCCGGCATTTTTGGCCCTGGAGGTGGCTTCTTTATCATACTCGTA
1	35	18	Unigene85218_807	Eca_3701	7152	FALSE	Unigene85218_807	NA	TGCAGATATGCTTCTTCGTGAGTCTGAACTCAATGTGAACCTTCTTAAGCAGGCAACTAT
1	36	18	HPPCgene84499_129	Eca_135	7045	FALSE	HPPCgene84499_129	NA	TTGCCCTAACCCCAAACTTTCAGAGGAATTTTCTGGTTTTAGAAATCATGCTTCTATCAC
1	37	18	HPPCgene87125_333	Eca_223	6938	FALSE	HPPCgene87125_333	NA	AGGAGCATAGCAGTCACCAGGAGTATTTGAAACTTAAAGCACGAGTTGAGGCCTTGCAAC
1	38	18	Unigene88252	Eca_7205	6831	FALSE	Unigene88252	NA	AAATCATGTGCTGATAGTGGTCGTCTGATTAAGGTGTTTGAAACGCTTGTCCCATCCTTC
1	39	18	Unigene88524	Eca_7499	6724	FALSE	Unigene88524	NA	ATCTGATTAACTCTAGCCTTGGCCTTCAGAGTGACAGTAGAGTAAGAGCTACCGTTATAT
1	40	18	Unigene88824	Eca_7813	6617	FALSE	Unigene88824	NA	ACTCTATGAAGGCATCTGGTTATACAAAGGAAAGAGAGTGATTGCATCAATAGGAAAGGA
1	41	18	gi3134220_10	Eca_9448	6510	FALSE	gi3134220_10	NA
1	42	18	Unigene84653_19	Eca_3099	6403	FALSE	Unigene84653_19	NA	TTCTGCAACTTGCCGTTGCTTCATTCCAATTTCTTCTTACAACATGGCGACTCAAATGAG
1	43	18	Unigene89228	Eca_8234	6296	FALSE	Unigene89228	NA	TGATAAGTGATGATATACCAGAATCGTGTATTAGAGAAGACAATGAAATAAACAGCACGG
1	44	18	Unigene85850_197	Eca_4375	6189	FALSE	Unigene85850_197	NA	ATTTCTTAAAGCGAAATATTTTCCCCATTCGGATAAACCTGGCCCAGCTAAACCCCATCA
1	45	18	ndhA_11801_12352_10256_10792_RS	Eca_340	6082	FALSE	ndhA_11801_12352_10256_10792_RS	NA	CCGAGGATGAGAATGGACCAACTATTAAATCTTGGATGGAAATTTCTTTTACCTATCTCT
1	46	18	Unigene88729	Eca_7713	5975	FALSE	Unigene88729	NA	GTGCTGGTTATATTGGTAGTCATACAGCTCTTCAACTCTTGTTAAGTGGATTTAAAGTTG
1	47	18	UniGene84077_overlap41	Eca_2442	5868	FALSE	UniGene84077_overlap41	NA	GGATAGCTTAATGTCAACACTCTTCCGTAGCGGGCTGAATAATCAATTGCTAGTTGGGAT
1	48	18	unigene90000_G_a_40	Eca_9249	5761	FALSE	unigene90000_G_a_40	NA	TCCTaATACTCCAACTAaAaATaATTTAaCTaATaCCTTaGAAGATGTAAATGAAGGAAA
1	49	18	gi2325041_202	Eca_9449	5654	FALSE	gi2325041_202	NA
1	50	18	3xSLv1	(-)3xSLv1	5547	neg	3xSLv1	NA
1	51	18	Unigene89611	Eca_8634	5440	FALSE	Unigene89611	NA	CTGCACTGGTTTCTCTTCTAGCTACTCCATTTATCCTATATAAGATATTCCCTCCTGAAA
1	52	18	UniGene87435_overlap48	Eca_6045	5333	FALSE	UniGene87435_overlap48	NA	CAAGTGGAATTATGATGGATCAAGTACTGGTCAAGCTCCTGGAGAAGATAGTGAAGTAAT
1	53	18	unigene83873_2nd_A_t_29	Eca_1920	5226	FALSE	unigene83873_2nd_A_t_29	NA	CTGGGATCCGAATTGAAAGtTGtttTTGtTGTTGTTTATTGGGCAATTGATGTATCGGCT
1	54	18	Unigene86978	Eca_5562	5119	FALSE	Unigene86978	NA	ACAGGAAGTACTGGATCGAAGTTTCCGTTGAATGTTAGAGAGGTTTCTGTTGCTTTAGCT
1	55	18	RCUnigene84940	Eca_1345	5012	FALSE	RCUnigene84940	NA	GACACATGATCTTCATTTCCTCGACTCTCTTCCTTCTGTTCTATGGATGAAATAATCCTC
1	56	18	Unigene87544	Eca_6160	4905	FALSE	Unigene87544	NA	GGCTATTTCGTCAAGATATCAATCAACTTCCAGTGCCTTATCATTACTGCTTTAACTTCA
1	57	18	gi3202695_38	Eca_9447	4798	FALSE	gi3202695_38	NA
1	58	18	pso02_181954	Eca_569	4691	FALSE	pso02_181954	NA	TCATCTGGTTCTGTTGAGGTTAATGATATAGTTGAAGACTTAAAAGAGAAGTGGGATGCA
1	59	18	Unigene84991_529	Eca_3463	4584	FALSE	Unigene84991_529	NA	TAGTGGGTCTAGAAAGAGAGATTGGGGATTGAATGTTAGTACTCCATTAAAGGTTGCATC
1	60	18	UniGene85735_overlap36	Eca_4256	4477	FALSE	UniGene85735_overlap36	NA	AACTCGCAACAATCACAGAAGGATACAGTGGAAGTGATCTCAAGAACCTGTGCATGACAG
1	61	18	Unigene88666	Eca_7647	4370	FALSE	Unigene88666	NA	CATCTTCTTCCTTCACTGAACTGTCTAATCAAGGTGCTCTAGATAAAGGACCCATGTACT
1	62	18	HPPCgene88412_353	Eca_265	4263	FALSE	HPPCgene88412_353	NA	TTTCTCTTCTTCATTTCAATCTAATTTCCCTCAATTTTGTACAATTTTCCCAAGAAATAG
1	63	18	Unigene85562_167	Eca_4078	4156	FALSE	Unigene85562_167	NA	AACTATTTATCACGTGAAAAGCCATTTGCAGAAATATCGCCTCGCAAAGTGCATACCTGA
1	64	18	UniGene84310_overlap44	Eca_2714	4049	FALSE	UniGene84310_overlap44	NA	CGGAGATCTAGATAATACACAAATTATTGGACCAAATTCTGAAGCTTAGGTTGGAGAAGG
1	65	18	gi3134220_10	Eca_9448	3942	FALSE	gi3134220_10	NA
1	66	18	UniGene86672_overlap40	Eca_5242	3835	FALSE	UniGene86672_overlap40	NA	GCAGCCTTTAACTACCTAAGAGAGAAGAAATACATGGTGGGTGGTAATGGCAGTCAACCC
1	67	18	Unigene88551_534	Eca_7526	3728	FALSE	Unigene88551_534	NA	TTTGAATTACGAGTCATCGTTAATCGTTGAAGCTCCGGGTAGTATAGCTGCAGCTAGAAG
1	68	18	Unigene86674	Eca_5244	3621	FALSE	Unigene86674	NA	ACATGGACTCACCACATAACCACTGTTCTATTCTTTGGCTTTGGACTTTGGAGCTTATGG
1	69	18	unigene90000_2nd_A_c_24	Eca_9031	3514	FALSE	unigene90000_2nd_A_c_24	NA	TCCTGATACTCCAACTAGAGcTGcTTTAGCTGATGCCTTGGAAGATGTAAATGAAGGAAA
1	70	18	unigene83873_3rd_G_c_41	Eca_1995	3407	FALSE	unigene83873_3rd_G_c_41	NA	CTGGGATCCGAATTGAAAGATGAAATTGATGTTGTTTATTcGGCAATTGATGTATCGGCT
1	71	18	Unigene89168	Eca_8171	3300	FALSE	Unigene89168	NA	AGTCTCGAAAGTGTGATTTCTAGACAAGACATCTCAAGCTCTTATGAGTTCCCAACGAAG
1	72	18	Unigene85275_231	Eca_3762	3193	FALSE	Unigene85275_231	NA	AGTTGACTACAGGTGCACCTCTTGATCCATCTGGACTTGTTGCCATTGCAATTTGCCATG
1	73	18	gi3134220_10	Eca_9448	3086	FALSE	gi3134220_10	NA
1	74	18	QC_Fusion	Pro25G_EQCP1_T5	2979	pos	QC_Fusion	NA	0
1	75	18	pso02_182391_part2	Eca_925	2872	FALSE	pso02_182391_part2	NA	ACATGGTGTTGTTTGATCAAGCTAGTTATGACAAACTTCTTACTGAAGCTCCCAAATACA
1	76	18	Unigene89855	Eca_8881	2765	FALSE	Unigene89855	NA	CAAGTACTCACCATATTGCATCAGCGAAACCTTTATGCCGTAGTTTCAGTCCTACTTCAC
1	77	18	Unigene86890	Eca_5470	2658	FALSE	Unigene86890	NA	TAACAGATCCAAGTTATGCTGGCCAGTTTGTCTTGATGACTAATCCTCACATTGGGCATA
1	78	18	HPPCgene89570_33	Eca_307	2551	FALSE	HPPCgene89570_33	NA	ACCTTCTTCCAATCAGAAACCTAAGTCTGGTGTTGTCTTCGTTCTCGAGAGAGCTTCTTT
1	79	18	Unigene89526_434	Eca_8546	2444	FALSE	Unigene89526_434	NA	ATTTGAAGACTTCAACTGTACGGTCGATTTTGTACGCTCGCATTTCCTTGTCAGGGAAGG
1	80	18	RCUnigene83793_663	Eca_1328	2337	FALSE	RCUnigene83793_663	NA	CTGCCATTATTATCACTTAACCATGTATCTTATCTCTGTAAATCAGGGGCTGAATCAGCC
1	81	18	gi3202695_38	Eca_9447	2230	FALSE	gi3202695_38	NA
1	82	18	Unigene86794	Eca_5368	2123	FALSE	Unigene86794	NA	TGTAACTCATAAAGGTGCCCATGCAAGAAAGTTAGTACCTGCTATGTTCATCTTTGGAGA
1	83	18	Unigene89100	Eca_8097	2016	FALSE	Unigene89100	NA	CACTGGTCAAGGTCATTGATCCATAAAGGAGATGCGACAAGGTTAGTAGATCCTTCACTA
1	84	18	Unigene84337_695	Eca_2744	1909	FALSE	Unigene84337_695	NA	AGGAAAATCCTTATCAAATGTTGGTCCAGCTGACGTGAATGCCGTGACATGGGGTGTTTT
1	85	18	Unigene85010	Eca_3482	1802	FALSE	Unigene85010	NA	ACTTCGAGAAATTTCGGTGGCGGGTTATCGACTCAATTCGGTTTAAATGAACCTGAATTA
1	86	18	Unigene85764	Eca_4287	1695	FALSE	Unigene85764	NA	TTCTAGAAACTCCAACTTGTAGAAGAGATCTGTTTCCTAAATTTCCATATTAACTCGGCA
1	87	18	Unigene84356_453	Eca_2765	1588	FALSE	Unigene84356_453	NA	CCGGGATCCAGGTTAGGACAAACAATGACGCGTTTAAGAGGGAAATGAAAAATTTTACAA
1	88	18	RCUnigene83957_686	Eca_1331	1481	FALSE	RCUnigene83957_686	NA	GAGAACAGAAACCTGTGAGAGTGTGAGTTGAAAATGGAATAGGAACAAATGGGCAGTTAG
1	89	18	gi2325041_202	Eca_9449	1374	FALSE	gi2325041_202	NA
1	90	18	Unigene85611	Eca_4131	1267	FALSE	Unigene85611	NA	TACTGCGTTAGAACCTTCATTTCCAGCTAAGAATAGGGTACTCGTGCCACAGGATCTTCT
1	91	18	RCUnigene86494	Eca_1404	1160	FALSE	RCUnigene86494	NA	CAAACCAAACTGTACTTGCTAGGACTTTCATGGACAAGGTTAAGATTCATGACCTAGAGA
1	92	18	unigene83873_3rd_G_a_52	Eca_1992	1053	FALSE	unigene83873_3rd_G_a_52	NA	CTGGGATCCGAATTGAAAGATGAAATTGATGTTGTTTATTaaaCAATTaATaTATCGGCT
1	93	18	Unigene85413	Eca_3913	946	FALSE	Unigene85413	NA	GTCTAATGATAGTGGGATAAGAGGCTGTTGGTTCAGGTGTACGATCTTGCAAGTGTCTCA
1	94	18	gi3146087_65	Eca_9446	839	FALSE	gi3146087_65	NA	ATTTTGCCGGAAATATTAGCGTTAAAGGAGTTGAGTTGAGTCAAACACGGGCCGCAAGTG
1	95	18	Unigene83789_5end	Eca_1804	732	FALSE	Unigene83789_5end	NA	AGCCTAAAGGAGCACTATGAGATTGTGGTTCACCATTACATTCAGCAAGGAGAAGCAAAG
1	96	18	HPPCgene83873_498	Eca_93	625	FALSE	HPPCgene83873_498	NA	GGGCAATTGATGTATCGGCTGAAAATGGGTTTGTTTCTGAATTGGGTAAGAAGAATTTCA
1	97	18	gi3134220_10	Eca_9448	518	FALSE	gi3134220_10	NA
1	98	18	Unigene85289	Eca_3777	411	FALSE	Unigene85289	NA	AATGCAGAGTTAAATGAGTGTTTCCAGAAAGCTGTTTCAAGTCCCAAATGCGCTGTTGGA
1	99	18	AF025433_1336	Eca_9438	304	FALSE	AF025433_1336	NA	TACATTGAAGATCAAACAAATGAGGTAAATGCGAAATTGCTTGAATCAGTCAATGCGTCC
1	100	18	unigene83873_C_a_59	Eca_2078	197	FALSE	unigene83873_C_a_59	NA	aTGGGATaaGAATTGAAAGATGAAATTGATGTTGTTTATTGGGaAATTGATGTATaGGaT
1	101	18	Unigene89466	Eca_8482	90	FALSE	Unigene89466	NA	ATATTAATGCACTTACCATACTGCTATTCACTAGGTAGACTATAGTTTCTCACCCTTTCC
1	1	19	Pro25G_B9_D_7	Pro25G_B9_D_7	10789	pos	Pro25G_B9_D_7	NA	0
1	2	19	Unigene85395_460	Eca_3895	10682	FALSE	Unigene85395_460	NA	AATAAGTGATCAGGGATTTCGAGTTATACCCGCAACAAACAGATACATCCTAGTTGCAAT
1	3	19	Unigene83758	Eca_1771	10575	FALSE	Unigene83758	NA	CGAAGAACAAGTTAGGTCTTTGTTTGGGATTTCTCTAACTAGTAGACCTATTTGGCAACA
1	4	19	Unigene85485_361	Eca_3994	10468	FALSE	Unigene85485_361	NA	TATGATTGAACGAGCAAGGAACGGTTTCAGGATGTTTGTTACATGTTTACTCGTGTGTCT
1	5	19	Unigene88595_299	Eca_7573	10361	FALSE	Unigene88595_299	NA	ACCGAGTTAACATGTTAAAATCGGAATTGATATCGGTCTCGGATAAGAACGCAGAGTTGA
1	6	19	Unigene88746	Eca_7732	10254	FALSE	Unigene88746	NA	GCTGGTAAGTGGTTAGGAGATAAACTTGTTGGATTCTATTTGGGAGATGAAATTTGATTG
1	7	19	Unigene86526	Eca_5089	10147	FALSE	Unigene86526	NA	AAACATGAACAACAAGCACAGTCAGAACCATATTTACAGGTCAGTTTCAATGGAGGAACC
1	8	19	Unigene84629_374	Eca_3072	10040	FALSE	Unigene84629_374	NA	TAGGAACATCTTCCTTATCTACATTGACGAGATTTCCGTGGGGATCAAGATCCCAAACTT
1	9	19	Unigene84127_79	Eca_2498	9933	FALSE	Unigene84127_79	NA	TAGCTGTGTTACTACTAATTTTGATGGCTGTAGGTAATGAAATCGGAATAGTTCGATCTC
1	10	19	Unigene88065	Eca_7008	9826	FALSE	Unigene88065	NA	TACTTGAATTATTTCATGAAGGATACGAGTTACAATTACAATGACAGAGTTTGGGCCGTC
1	11	19	unigene90000_2nd_T_a_34	Eca_9074	9719	FALSE	unigene90000_2nd_T_a_34	NA	TCCTGATACTCCAACTAGAGAaGAaaaAGCaGAaGCCTTGGAAGATGTAAATGAAGGAAA
1	12	19	Unigene89955_194	Eca_8984	9612	FALSE	Unigene89955_194	NA	ACAAATCTCTGAAGCTTACGATGTACTGAGTGATCCACAAAAACGAGCGATCTATGATCA
1	13	19	Unigene89976	Eca_9005	9505	FALSE	Unigene89976	NA	GAAGTTTGGCAAATAAGCTCGAAAGTTGAAATAGAGAACAAAGTTGGATCAAGGGAAAGA
1	14	19	Unigene86525_244	Eca_5088	9398	FALSE	Unigene86525_244	NA	TTTAGAGGGGATCAAAATGAGACGGAAGCAATTCAAAGGGGGAATTTGCATACAGCTTTG
1	15	19	Unigene89237_113	Eca_8244	9291	FALSE	Unigene89237_113	NA	CATCCAAGAGGCTCCTGTTATTGGTGCTTTTAATCCAAAGAAGGGGGATATTGTTCTTGT
1	16	19	UniGene88946_overlap34	Eca_7941	9184	FALSE	UniGene88946_overlap34	NA	ACCAAGACACTCTTTACGCACATTCTCTCCGTCAAATTCTACCGAGACTTGTTCAATCAT
1	17	19	Unigene86054	Eca_4598	9077	FALSE	Unigene86054	NA	AGCCTTCATACCGATTAATACTAAACAATAATCAGGTAAATGGGTCTCTTCCGGGCACTC
1	18	19	Unigene87733	Eca_6659	8970	FALSE	Unigene87733	NA	AGTGAAAGTTGCAGGTCTTGAATTGATTCGAAGGCTTTCAAATGCCAAATTTCCAATTGC
1	19	19	unigene83873_3rd_T_g_55	Eca_2025	8863	FALSE	unigene83873_3rd_T_g_55	NA	CTGGGATCCGAATTGAAAGATGAAATTGATGTTGTTTATTGGGCAAggGAgGgAgCGGCT
1	20	19	Unigene87309	Eca_5914	8756	FALSE	Unigene87309	NA	GTGTTGAGAAGTTGATACAATCAAAGATGATGTTACCTGGTTCTAATCGGAGAATTCATT
1	21	19	UniGene87217_overlap32	Eca_5814	8649	FALSE	UniGene87217_overlap32	NA	TTCCATCCATTTGTTGCTATTGTGTTATCTGTAACATTTGTTCTATTCTTCGGAGAGGTT
1	22	19	Unigene90084_313	Eca_9420	8542	FALSE	Unigene90084_313	NA	AAGAAACGAACTGGTGCAAGGCTAATTTCAGGTAGCAGAGCTGTGCTTTTAGAAGATACA
1	23	19	Unigene87154	Eca_5747	8435	FALSE	Unigene87154	NA	AGAAGACGAATCAATTCAAGAACACGAAACAGATCCTTCTCTCACAAACCCTAACCCTAA
1	24	19	Unigene88893	Eca_7886	8328	FALSE	Unigene88893	NA	CGGATTTATCTCATCATTCTTCCCTGCTGTTCTGCTTTCATTCTCTCTCGAGATTTATCC
1	25	19	Unigene84660_37	Eca_3106	8221	FALSE	Unigene84660_37	NA	ACTCTTTAGTTAATCAAGCTAAAGAACAAGGCGTCGATCTAATTTCCATTGATACTGGTA
1	26	19	Unigene89562_34	Eca_8583	8114	FALSE	Unigene89562_34	NA	GAGTAGCATACTAGTATCTCCGCCATCATGGTTCTATCAAACGATGTGGATCTGTTGAAT
1	27	19	pso02_182094	Eca_686	8007	FALSE	pso02_182094	NA	GTAACAACTTTGTTCAGATATTCAACTCATCCAACTATTATGGTAACTACCCAGTGGTGG
1	28	19	HPPCgene87125_375	Eca_224	7900	FALSE	HPPCgene87125_375	NA	GGCCTTGCAACGATCACAAAGGAATCTTCTGGGCGAGGATTTGGGACCTTTAAGTGGGAA
1	29	19	Unigene85343_473	Eca_3843	7793	FALSE	Unigene85343_473	NA	AAAACTTTTTGAGGGGAGAAGGTCTTCTTAGTAATCTTGCAACTCGGCTTTGTGGAAGTG
1	30	19	UniGene84620_overlap31	Eca_3059	7686	FALSE	UniGene84620_overlap31	NA	GTAATTGAAGCAAGAGTCATCATGGACCGTGAGACAGGTAGATCTAGAGGCTTCGGGTTC
1	31	19	Unigene85314	Eca_3806	7579	FALSE	Unigene85314	NA	TTTCAAACGATGACCTATCAAGTATTGTTGACACTAATGATGAATGGATATCTGTCCGTA
1	32	19	HPPCgene85986_392	Eca_177	7472	FALSE	HPPCgene85986_392	NA	ATTTCTGAACATGGACACCACTGGATTGGCTTAGATATTTCAGAATCAATGCTCAATGTT
1	33	19	Unigene86553	Eca_5117	7365	FALSE	Unigene86553	NA	TCGGAGGGAATAACAACTCTGATTATAAATACAACAAATTGCGGTAACTCAAGGATCTAC
1	34	19	Unigene89800	Eca_8824	7258	FALSE	Unigene89800	NA	GAGAGAATGAAGCAGAGGAAGGTCTCATTTAAATGGAGTCAACTCTACAAGGGCAAATTG
1	35	19	Unigene89412	Eca_8426	7151	FALSE	Unigene89412	NA	CTGGATACCCATTTCCATTTGATGAATTAAACTAATGCATGAACTACCCACATGTTGTTG
1	36	19	Unigene86840	Eca_5416	7044	FALSE	Unigene86840	NA	AGAGAAGCTAGAGACGATGAAGTTCAATCCTAGGGTTTCAAGTTCCAGAAGGAAGAGCAG
1	37	19	Unigene89918	Eca_8945	6937	FALSE	Unigene89918	NA	TTTCTCTTTGGGCTAGGATCTTGCTTGGAATGGTTGGTACTACTAGTTCCTAGACGCCAA
1	38	19	Unigene88258	Eca_7213	6830	FALSE	Unigene88258	NA	CTTGCAAAGCTTGAATCTTAGTATCTGAAGTGCATTTATAGGTGCAACATCCCGGAGTTC
1	39	19	UniGene87114_overlap31	Eca_5708	6723	FALSE	UniGene87114_overlap31	NA	TAGAAGATACTATTACATATGAGAATCAGCTATCCTTATTGGCACCTCCGTCGTGTGATT
1	40	19	Unigene86010	Eca_4554	6616	FALSE	Unigene86010	NA	TCTCCATATTATTTAGAAGGGTCAGAAGCAAACAATACCCAAGACATTGATATCGAGAGA
1	41	19	Unigene85320_161	Eca_3813	6509	FALSE	Unigene85320_161	NA	CGTTTAGGCCCTAATGAATTACTAAACCTTTGGAACTCATTAGAGTTAGGTGCTGTTCAA
1	42	19	unigene87563_3rd_C_t_60	Eca_6275	6402	FALSE	unigene87563_3rd_C_t_60	NA	GAGAATATCGTATTATGATGGGCAATGATATACGTATTCGttGTGATttTtTAGtAATGt
1	43	19	Unigene87070	Eca_5659	6295	FALSE	Unigene87070	NA	CAACTATGCCAAGCGCCAACTCTAATCAACATAGTACAAGTTCACCTGGAAGAGCTGAGA
1	44	19	unigene90000_C_t_37	Eca_9241	6188	FALSE	unigene90000_C_t_37	NA	TttTGATAtTttAAtTAGAGATGATTTAGtTGATGttTTGGAAGATGTAAATGAAGGAAA
1	45	19	unigene90000_C_a_37	Eca_9223	6081	FALSE	unigene90000_C_a_37	NA	TaaTGATAaTaaAAaTAGAGATGATTTAGaTGATGaaTTGGAAGATGTAAATGAAGGAAA
1	46	19	Unigene85572_466	Eca_4089	5974	FALSE	Unigene85572_466	NA	GAATTCAAGTCGGCGACGAACGGAAATATGCCGCTGAAGAGACAATGCTTTCTTACAAAT
1	47	19	COR	COR_QC	5867	pos	COR	NA
1	48	19	unigene87563_C_t_42	Eca_6380	5760	FALSE	unigene87563_C_t_42	NA	GAGAATATtGTATTATGATGGGtAATGATATAtGTATTtGttGTGATCCTCTAGCAATGC
1	49	19	unigene83873_G_a_58	Eca_2109	5653	FALSE	unigene83873_G_a_58	NA	CTaaaATCCaAATTaAAAaATaAAATTaATaTTaTTTATTaaaCAATTaATaTATCaaCT
1	50	19	Unigene88055_132	Eca_6999	5546	FALSE	Unigene88055_132	NA	TAATTTTGTTTAGGGCGGAAAATTCCAGGGCTTTCAAATTTTTTGGGCGGAAAATTGTTT
1	51	19	Unigene87603	Eca_6521	5439	FALSE	Unigene87603	NA	CTGTCTTTGGTTATAAGTGCAAAGAACTTTGGTAATGTAGCTCGATTCATGAACCATAGT
1	52	19	Unigene87468_265	Eca_6080	5332	FALSE	Unigene87468_265	NA	GGATAAATTATACCACAAGATGATAGAGATAGGCTATGTCCACGACATGAACTCGGTTCT
1	53	19	gi3146087_65	Eca_9446	5225	FALSE	gi3146087_65	NA	ATTTTGCCGGAAATATTAGCGTTAAAGGAGTTGAGTTGAGTCAAACACGGGCCGCAAGTG
1	54	19	Unigene83845	Eca_1867	5118	FALSE	Unigene83845	NA	GAATCTTCTTAAGCTTGCTCCTGGTGGTCATCTAGGTAGATTTATCATTTGGACTAAATC
1	55	19	Unigene83700_525	Eca_1706	5011	FALSE	Unigene83700_525	NA	GCTTCTTTATCTCGATGCTGTCGATCCTAACAAGGATATTATCATGTACGTGAACTCTCC
1	56	19	Unigene88840	Eca_7830	4904	FALSE	Unigene88840	NA	ACAATATCAAAGCTGCTACTATTTGCATTCAAGCGAGTTAGTAGAATCTCTTTACAGCCA
1	57	19	Unigene84404	Eca_2817	4797	FALSE	Unigene84404	NA	AAATCACCCAAATCCGGCAGCTCAACAAGTTGGTATGATTCAACAAGAGGAGAAATCAGC
1	58	19	Unigene86411_199	Eca_4967	4690	FALSE	Unigene86411_199	NA	TAACACACCATGTAACATGATATCGCCTTTTTCCAATGCTTAGGGTGACCTTGCCAGACA
1	59	19	HPPCgene88598_107	Eca_286	4583	FALSE	HPPCgene88598_107	NA	TCGAATCACTGTCAGTGCCTTTCCTGTCAGTAGAAGATCTGCCTCTGGACCTATCTAATG
1	60	19	CAB	CAB_QC	4476	pos	CAB	NA
1	61	19	pso02_182431	Eca_956	4369	FALSE	pso02_182431	NA	CTATGTGCAGAAAGTTCCTGAAAATACAGTTCCAGCTGGGAGTATTCCGGTTACTTTACC
1	62	19	Unigene83790	Eca_1805	4262	FALSE	Unigene83790	NA	ACTATCCTCTTTGCACATACTTGAGCACTTATTATTGGGAGTGTTCCTATCAAGAATTTC
1	63	19	Unigene84965	Eca_3432	4155	FALSE	Unigene84965	NA	AGAGAGTTTGAGACAGCGTTGAAGGGCTTAATGTTTATTTCAGAAACTGATAGCAACGAT
1	64	19	HPPCgene84255_391	Eca_121	4048	FALSE	HPPCgene84255_391	NA	AGAATAGTAAGATTGTTGCTACTCATACTGACAGTCCCGATGTCCTAATTTGGGATGTTG
1	65	19	Unigene88169	Eca_7115	3941	FALSE	Unigene88169	NA	CATGGCTCCAAGCTTCAAGTACAAGAAAGATTATCAAGACAGATAGCAGAAACAGTTTCT
1	66	19	Unigene85842	Eca_4368	3834	FALSE	Unigene85842	NA	TAGAACGGATACATACTGGTTTAGTTGGAATGGAGTTATCTTATCTTCTTGAACTCGAAT
1	67	19	Unigene84420	Eca_2834	3727	FALSE	Unigene84420	NA	GAACTGTTTCGCCATTGCCAGTGATCGTCGTTTAGGTGTTCAACTTCAAACTGTAGCTAC
1	68	19	gi3146087_65	Eca_9446	3620	FALSE	gi3146087_65	NA	ATTTTGCCGGAAATATTAGCGTTAAAGGAGTTGAGTTGAGTCAAACACGGGCCGCAAGTG
1	69	19	rpl2_504	Eca_1533	3513	FALSE	rpl2_504	NA	ACATTAAAATTACCCTCTGGGGAGGTACGTTTGATATCCAAAAACTGCTCAGCAACAGTC
1	70	19	Unigene83917_96	Eca_2261	3406	FALSE	Unigene83917_96	NA	CCGATATCAATTGCTTCTGTTTTAACCCTAGTTTTCCTTTACAAAGTCTTACTTTCCTCA
1	71	19	Unigene84610	Eca_3048	3299	FALSE	Unigene84610	NA	TTTCAGGAATTAAAGATGGTAATGGCGATTTCTATGAGGGATCAGAAGTAAATGTGCGTT
1	72	19	Pro25G_B29_D_7	Pro25G_B29_D_7	3192	pos	Pro25G_B29_D_7	NA	0
1	73	19	Unigene84174_203	Eca_2550	3085	FALSE	Unigene84174_203	NA	TGTTGAAACAGATTGTAAGACTCATAAGGTGATTATAAAAGGGGAAAAAGCAGATCCATT
1	74	19	Unigene88739	Eca_7725	2978	FALSE	Unigene88739	NA	GAGAGTCTTGAAAGTTATGGCAACAGTGGGAAGTATTGGCTTCATCATTGATGGTGGAAC
1	75	19	Unigene86686	Eca_5256	2871	FALSE	Unigene86686	NA	AGTTACTCTTCTTGAGGTTTGTAAATCGGCTAATCCTCAACCGTCCATTGTTTGGGCTTC
1	76	19	Unigene88109	Eca_7053	2764	FALSE	Unigene88109	NA	GCTCACAACTCAACCAGATAACTCTTGTGTTAAGATCTTACAATGGCCTGTCATAATCTT
1	77	19	Unigene87183	Eca_5780	2657	FALSE	Unigene87183	NA	GGGACCTCGAACGAGTATTTATTGCTATATCAGTGAAATGTTGTCCAAATAGAGCAGGAT
1	78	19	unigene87563_A_c_32	Eca_6311	2550	FALSE	unigene87563_A_c_32	NA	GcGccTcTCGTcTTcTGcTGGGCccTGcTcTcCGTATTCGCCGTGATCCTCTAGCAATGC
1	79	19	Unigene87600	Eca_6518	2443	FALSE	Unigene87600	NA	TCCCAGCCTACAGTCTCTACTATTACTTCATCTACTCAGGTACAGCAACTACAATCTGCT
1	80	19	Unigene85519	Eca_4031	2336	FALSE	Unigene85519	NA	GCATTGGAACAGTTACTGCAAAGGCATTAAATTCTGCCGGAATCAACTCATTCAAGACTC
1	81	19	Unigene88860_317	Eca_7852	2229	FALSE	Unigene88860_317	NA	ACAGCATCAGGTCAATTGTTTGTCTGAATTTGCCTAGCTTTTCTGGTGGACTAAATCCTT
1	82	19	unigene90000_C_g_3	Eca_9229	2122	FALSE	unigene90000_C_g_3	NA	TggTGATACTCCAACTAGAGATGATTTAGCTGATGCCTTGGAAGATGTAAATGAAGGAAA
1	83	19	HPPCgene89606_14	Eca_314	2015	FALSE	HPPCgene89606_14	NA	CTAGGCTAGATTGGTTCCGTAATGCAGCTGGTCTCGTCGACCCTAATTACTGGCGTGGTA
1	84	19	Unigene89644_200	Eca_8666	1908	FALSE	Unigene89644_200	NA	ATTCTAGAACCCAACAGTCATGTTTTCCCCACAAGCTCAAAAGCTTAGAACGTATTGAGG
1	85	19	UniGene89368_overlap45	Eca_8381	1801	FALSE	UniGene89368_overlap45	NA	TAATGAAAGAATGGAGGATCTTGTTAGTGCTCCTCTTGCAGTTGAAGACGCTCTTGTGGG
1	86	19	Unigene83888_379_2nd	Eca_2226	1694	FALSE	Unigene83888_379_2nd	NA	TTGAGGAAGTGCCTCCTGAGATTCCCGAGCCAGCACTGGGAATAAATTTTGCTAGGGACG
1	87	19	HPPCgene89727_136	Eca_326	1587	FALSE	HPPCgene89727_136	NA	TAATTCCACTGAATCACCATTCCGCCCTAATCTTCTCATAATAGCAATCTCACCTCCTTC
1	88	19	Unigene85803_237	Eca_4328	1480	FALSE	Unigene85803_237	NA	TCCTGATCTTACGGGTTATATTACTGAGGGGCAGATATACATAGATAGGCAGCTCCACAA
1	89	19	unigene87563_A_g_57	Eca_6335	1373	FALSE	unigene87563_A_g_57	NA	GgGggTgTCGTgTTgTGgTGGGCggTGgTgTgCGTgTTCGCCGTGgTCCTCTgGCggTGC
1	90	19	Unigene86051	Eca_4595	1266	FALSE	Unigene86051	NA	TTTGGTGCGGAAATCATCAGATCTAGGTTGGAAGAATCATGTCTTTCACTGGAACTATTG
1	91	19	Unigene85575_148	Eca_4092	1159	FALSE	Unigene85575_148	NA	AGGAGCTATGAGTTCTAATTCAATCATGAACAGTCCTGTTCCTGCATTCTCGAAGGATAT
1	92	19	HPPCgene85050_86	Eca_154	1052	FALSE	HPPCgene85050_86	NA	AGTTCCTATTTGTTGTTTCTTCGCAAATCTAGTCCAATCCACCATTTTTCTATTTAGAGC
1	93	19	Unigene88285	Eca_7241	945	FALSE	Unigene88285	NA	CACATTTGCAACTCTTCATGGTGGTCCAGCTGAGATCATAGTTCATGGCAAATCTGGTTT
1	94	19	Unigene83761	Eca_1775	838	FALSE	Unigene83761	NA	AAAGAAATCTTGAAATAATGTTGGTCTATCAGGATCTTATCTCAGGTGACGAGCTTCTCT
1	95	19	pso02_182864	Eca_1285	731	FALSE	pso02_182864	NA	ATCCTGAAGTATACACAAAGGATGCACAAAAGTTGGAAGAATGGGCCCGTACTCAAAACG
1	96	19	Pro25G_B34_D_7	Pro25G_B34_D_7	624	pos	Pro25G_B34_D_7	NA	0
1	97	19	Unigene84848	Eca_3304	517	FALSE	Unigene84848	NA	GTCATTACCTTCCCAATGGTTTCAAGAAGTTCGTAGTTCACAATGTTAAAGAAGTTGAAT
1	98	19	r60_a97	r60_a97	410	pos	r60_a97	NA	0
1	99	19	Unigene85408	Eca_3908	303	FALSE	Unigene85408	NA	GTGGGTTGATGAACAGTGCCTTCGAATATACATTTAAAGCTGGTGGACTTCAACGTGAAG
1	100	19	Unigene83808	Eca_1824	196	FALSE	Unigene83808	NA	TTTATCTCTCTCACCATCTTCTCGATAACTAAGTACAGAGTGTATGTACAAGAATGATGT
1	101	19	Unigene86470	Eca_5030	89	FALSE	Unigene86470	NA	TCCAAGGAGGTTTATCAAATTTGGATTTCGTTCTGCTACAAATAGTACACCATCGACACC
1	1	20	Unigene87829	Eca_6757	10788	FALSE	Unigene87829	NA	GAAGAAGACAGAGTTGTAGAGATACTAGGAGAGCCTTCTGGAGTACATAAAGCAGTTGAA
1	2	20	Unigene88514_67	Eca_7489	10681	FALSE	Unigene88514_67	NA	TGAATCCCTAACCTAATTCGACCCAAGTAGATTCCAGCGCCTTCCAGTTGAATAAATTTT
1	3	20	Unigene85920	Eca_4451	10574	FALSE	Unigene85920	NA	ACACAATACTCGCGGATGAGATGTGAAGGGTAACTCACTGAAAGCTCAATTGGAAGGTTA
1	4	20	unigene90000_3rd_A_c_60	Eca_9103	10467	FALSE	unigene90000_3rd_A_c_60	NA	TCCTGATACTCCAACTAGAGATGATTTAGCTGATGCCTTGGccGcTGTcccTGccGGccc
1	5	20	Unigene87067_50	Eca_5655	10360	FALSE	Unigene87067_50	NA	CAAAGCCTGATTCCTTTAAAACAGATGGTAACAATATAAGATATGTGGCAACGGAGTTGG
1	6	20	pso02_182822	Eca_1252	10253	FALSE	pso02_182822	NA	ATATGTTGTTCAGGTCCTAATGAAGGTTATCCCCGGAATGACACTTGATATTGCAGTCAA
1	7	20	Unigene89178	Eca_8181	10146	FALSE	Unigene89178	NA	TTGGCTAAGGATTCTGTCCAAATTTCAAATGTTCTTTATGAGGCGAGAGGTTGGGCGAAA
1	8	20	UniGene84300_overlap47	Eca_2702	10039	FALSE	UniGene84300_overlap47	NA	AAGAAGGAATCGATGAGATATGCAAGATCATTCATGACAATGGTGGTCAAGTTTACATGG
1	9	20	pso02_182118	Eca_703	9932	FALSE	pso02_182118	NA	GTCACTTACGAACTGAATGTACTTGGAACTCGTGGTCCCCGGAGAATGCATTGTACAATG
1	10	20	pso02_182816	Eca_1247	9825	FALSE	pso02_182816	NA	CACCATTAAAACCAGAGTTGACTGAGGAAGAGCAAGATGATTCTGATGTGTATAAGCCTA
1	11	20	Unigene87317	Eca_5922	9718	FALSE	Unigene87317	NA	TCAGCTGGTGATCTCAACGAGTTAGATCTTCAATTCCAAATCCTCTCTTAATTCTTCATA
1	12	20	Unigene83632	Eca_1631	9611	FALSE	Unigene83632	NA	TAAAGGATTCACTAGGTTTAGTTCGGACCCAGTTTCCTCATACCGTATATTGCGTTGCAG
1	13	20	RCUnigene86789	Eca_1417	9504	FALSE	RCUnigene86789	NA	CGTTTGTTGCTGTTCTTCATGTCGTTGGAAAGTTATACTTAGTACAGAGGTCTTAAATTA
1	14	20	UniGene84573_overlap35	Eca_3009	9397	FALSE	UniGene84573_overlap35	NA	GCATCTGTTACGTATGGGATATTTCTCTGTATCGATTGTTCTGCTGTTCATCGTAGTCTT
1	15	20	HPPCgene85347_196	Eca_158	9290	FALSE	HPPCgene85347_196	NA	AGGGGTCCTTTATAGAGATGCCGGCAATATAACTATGGCTATTGAAGCGTATGAGAAATG
1	16	20	pso02_181877_part2	Eca_505	9183	FALSE	pso02_181877_part2	NA	CATGAGGATGTTCATGAAGATCAAGTAGTTGTTCAAAAAGAAAAACCATCTGAGACTACT
1	17	20	Unigene84620_349	Eca_3058	9076	FALSE	Unigene84620_349	NA	AGGATCTTCATGGTCGTATGGTACGGGTGAATTATGCGACTGATCGACCTGGAGGAGCTG
1	18	20	HPPCgene84499_219	Eca_137	8969	FALSE	HPPCgene84499_219	NA	CATCACCATCATTAACATCTGAGAAAACCCTAAAACATCCCAATGAATCTTCAGGATCTT
1	19	20	unigene83873_A_t_50	Eca_2072	8862	FALSE	unigene83873_A_t_50	NA	CTGGGtTCCGttTTGtttGtTGtttTTGtTGTTGTTTtTTGGGCttTTGtTGTATCGGCT
1	20	20	Unigene84498_22	Eca_2921	8755	FALSE	Unigene84498_22	NA	GGTTTGAACCTCTGTGTGCTTTGCTTTCTGCATATCTAAAGATCCCAATTTCTTGTTAGC
1	21	20	Unigene86671_158	Eca_5240	8648	FALSE	Unigene86671_158	NA	GATCCAACTAATCGAAGGGATCAGTAATCAATCGTCTATACGAAATGATGGGAGCTCATT
1	22	20	UniGene83696_overlap47	Eca_1703	8541	FALSE	UniGene83696_overlap47	NA	CAATGTGGAAACTACCCATGTTTGGTTGCACAGATTCTTCACAAGTGTTGAAGGAGGTGG
1	23	20	Unigene88531_144	Eca_7506	8434	FALSE	Unigene88531_144	NA	GGTGGAAGAATAGAAAAGATGGGAGATATTTCTTTAGCATCTATGCCATTAGGATTCAGA
1	24	20	pso02_182843	Eca_1268	8327	FALSE	pso02_182843	NA	AGTTGGAAAGGATTAATGAGAATCGAGCTCAATCTGATGAAGTTTCAGTTTCTGTTGGTG
1	25	20	Unigene85587_362	Eca_4106	8220	FALSE	Unigene85587_362	NA	CCAGTTGATAAACCATGGAGTTAGGTCTTCACTGGTCGAGAAAGTACAATTAGAGACTCA
1	26	20	HPPCgene86612_1144	Eca_194	8113	FALSE	HPPCgene86612_1144	NA	ATCTCTAGAGATATGTATAAGACTCATCATGATCATCTCTGTGTGTCCTTGATATTTCCA
1	27	20	Unigene88651	Eca_7633	8006	FALSE	Unigene88651	NA	GTATTCCTAAGAGATTTCAGATATTACATGTTGCGCAAGAAGTTGTTGGTGACAATACAC
1	28	20	unigene83873_G_a_10	Eca_2093	7899	FALSE	unigene83873_G_a_10	NA	CTaaaATCCaAATTGAAAGATGAAATTGATGTTGTTTATTGGGCAATTGATGTATCGGCT
1	29	20	Unigene85825_327	Eca_4350	7792	FALSE	Unigene85825_327	NA	AGCTGGGATATGCGCACCTGAGGTCAACTTATTAAATAACACTGACATTCAAATGGGTTC
1	30	20	Unigene88367	Eca_7330	7685	FALSE	Unigene88367	NA	CGTCCATCTGATACTCTTTCTTTGATTGCTGATAATGTGTACTCTGGGTTGGGTTCAGCT
1	31	20	pso02_182768	Eca_1207	7578	FALSE	pso02_182768	NA	TATATGACGGTTCATGGACTGAATGGGGAGCTCACCCTGACACACCTGTCTCTACTACTG
1	32	20	Unigene86584	Eca_5147	7471	FALSE	Unigene86584	NA	CTCTTCTCAACACAGATGGCATTGTAAGTGAAGTCTTGAAAGTTATTCTCAGAAAGTATG
1	33	20	pso02_182192	Eca_766	7364	FALSE	pso02_182192	NA	TTCCATCCGGAAGTACAGCTCAAGACTGTCTAAGTAAAATCTTCACCAAGCACCCTCAAT
1	34	20	UniGene88648_overlap39	Eca_7629	7257	FALSE	UniGene88648_overlap39	NA	CTATCTTGTATTATTCTCAAAGAACTACTAATGGAGGACTTCTCATTGCTGAAGCCACTG
1	35	20	Unigene83893_402	Eca_2232	7150	FALSE	Unigene83893_402	NA	CCAGGAGGCTACCTGAAATTGATTGAACTGGGTCTTGAAGATTGTGTTGAGAAAATTGAT
1	36	20	HPPCgene84255_200	Eca_116	7043	FALSE	HPPCgene84255_200	NA	TACCTTTCTGAACAGACGGATGGTAGTGTTCCAAATACTCTTGTAATTGCAAATTGTGAA
1	37	20	Unigene85534	Eca_4046	6936	FALSE	Unigene85534	NA	GAGGTTCGTACTCTTTGGATCGGTGATTTACAACATTGGATGGAAGAAAGCAATATCCAT
1	38	20	Unigene87404	Eca_6013	6829	FALSE	Unigene87404	NA	TTCATTGCATCATCTTTAGTGACTCTGTGCTGAATTCCAACTCTTGACTTGCACCTACGG
1	39	20	HPPCgene86949_62	Eca_207	6722	FALSE	HPPCgene86949_62	NA	TGTGTATACTCAAAGAAGCATATGAACGACATTCCCGAACTGGCTGACATGAAACGAAGA
1	40	20	Unigene85487	Eca_3996	6615	FALSE	Unigene85487	NA	TTCACAAATCTAACTCGTCTCGACCTTAAACACAACGATCTTACTGGGTCTCTCTCTTCT
1	41	20	Unigene86580	Eca_5143	6508	FALSE	Unigene86580	NA	GAAGCAGACACATACTTCTTTGAACAAGATGAGCACGAAGCATGTTTCAGCAATCGAGTT
1	42	20	ndhH_12357_13535_RS	Eca_347	6401	FALSE	ndhH_12357_13535_RS	NA	CCCTGGAGATGGAAAATTCGCCCACCTGGTTTTATCAATTTGCAAATTCTTCCTCAGTTA
1	43	20	rpl23_76	Eca_1535	6294	FALSE	rpl23_76	NA	TCGAATCAGGATCAACTAGGACAGAAATAAAGCATTGGGTCGAACTCTTCTTTGGTGTCA
1	44	20	Unigene88168	Eca_7114	6187	FALSE	Unigene88168	NA	TTAGGGATTATAATTGCACGAATTGGATACTATAGAGCGGCATTTCTAGTTATTCAGGGC
1	45	20	RCUnigene85781	Eca_1372	6080	FALSE	RCUnigene85781	NA	TGCTATCAGGGTTTGGAGCGTTCGTTTCTAGATAATTGAGTTGTTCTCGTCTTGAGTAAT
1	46	20	Unigene89645_467	Eca_8667	5973	FALSE	Unigene89645_467	NA	TTCACACTCCTCAGGGAGCCAAGTTAGCCAAGAAGCAAGTGAAAGCATTGGGCAAGTTCT
1	47	20	QC_Fusion	Pro25G_EQCP1_T5	5866	pos	QC_Fusion	NA	0
1	48	20	UniGene85321_overlap35	Eca_3815	5759	FALSE	UniGene85321_overlap35	NA	TGTGCTCCTCGACAATGAAGCCATCTATGATATCTGTAGGGCGATCACTCGACATTGAAC
1	49	20	Unigene87277_8	Eca_5880	5652	FALSE	Unigene87277_8	NA	CCGTTCCATCTGTAATCAACGCTTTCCTTTTCTGTCACGGGATTTATAGGTTTGAAATGT
1	50	20	Unigene88245	Eca_7199	5545	FALSE	Unigene88245	NA	CACTGATATAGATTTATCTAGGGCTGACGATACTGATGATCCTAATTCTAAAGAGAACTT
1	51	20	CAB	CAB_QC	5438	pos	CAB	NA
1	52	20	unigene87563_2nd_G_t_22	Eca_6221	5331	FALSE	unigene87563_2nd_G_t_22	NA	GAGAATATCGTATTATGATtttCAATGATATACGTATTCGCCGTGATCCTCTAGCAATGC
1	53	20	Unigene84999	Eca_3471	5224	FALSE	Unigene84999	NA	TGTATCGTATACCGTAAGCCTATTTGTATATATCTTCCTCAAGGCAAGCTTCTTCTCCAT
1	54	20	Unigene85370	Eca_3870	5117	FALSE	Unigene85370	NA	TTAACTTCGATTTGTGGGTTAGAAACGAAATGCTCTCGAAGAAAGGTCTTCATCCACCTT
1	55	20	Unigene88400	Eca_7367	5010	FALSE	Unigene88400	NA	ATTACTTCAGAGAATACTAGAGAAATAGCTTCAAACCCACAACCAGAAAGCATCATAGCT
1	56	20	Unigene88116	Eca_7060	4903	FALSE	Unigene88116	NA	GTCTGGATTAGAATTATCAGAAAGTGAAGGCTCCCGTTACCAATGACAATGTGCTTGCCT
1	57	20	Unigene86914	Eca_5496	4796	FALSE	Unigene86914	NA	AATTGCGTCCCAGAACATCAACCCGGAAACTTCAATCTCATCAACTACTAGCGAAGACAG
1	58	20	Unigene87721_99	Eca_6645	4689	FALSE	Unigene87721_99	NA	CTTGTTCGATTGTAATTTCTTCATTTTTATCTTCATCGGCACAACATTTGGTAAGAGAGA
1	59	20	Unigene83956	Eca_2305	4582	FALSE	Unigene83956	NA	CAGGAACAGAATTAGTCCAGATCCCATCTTCTTGACAACAGAAGCTTCGTCTATTGGAGG
1	60	20	unigene90000_3rd_G_t_41	Eca_9138	4475	FALSE	unigene90000_3rd_G_t_41	NA	TCCTGATACTCCAACTAGAGATGATTTAGCTGATGCCTTGtAAGATGTAAATGAAGGAAA
1	61	20	pso02_182589	Eca_1079	4368	FALSE	pso02_182589	NA	TCAAAGCCTTGAAAAGATAAACCAAGATACAGATCGTGATTTCTTTATGAGCGCGAAAGA
1	62	20	Unigene84402	Eca_2813	4261	FALSE	Unigene84402	NA	GAAGGAAAGAAGGAAGAGTAGATCATTCATTTATTAGAGAGTTCAACAGTGGCGGTAACA
1	63	20	HPPCgene90000_92	Eca_334	4154	FALSE	HPPCgene90000_92	NA	TGAATTATAGAACCACAACTACCTTATCTCTGCCCCACCATAGCCAAAAAAGAAGACACA
1	64	20	HPPCgene88412_479	Eca_270	4047	FALSE	HPPCgene88412_479	NA	CCATACTTAATTGGCGCCGTCATCCCATTGCAAGATAATGTTCCTGACAACTTAAGCAAA
1	65	20	Unigene87207_386	Eca_5803	3940	FALSE	Unigene87207_386	NA	ATGGTTAATTAGTTACGGGGAACAATTCGGTGCTTCGAGTGGGGGTCTTCATGAAAAGAA
1	66	20	Unigene84932	Eca_3396	3833	FALSE	Unigene84932	NA	CAGTTGTTAGAAGAGAACCAGTTGTGAAACCTGAGCCATCTATAGTTCCATCTACCAATG
1	67	20	Unigene89772	Eca_8796	3726	FALSE	Unigene89772	NA	AATAAGTTGTCCATGTGTCAAATGTTTGAATACTAAGTACGCCGATAGAGAAACAGTTGA
1	68	20	gi3146087_65	Eca_9446	3619	FALSE	gi3146087_65	NA	ATTTTGCCGGAAATATTAGCGTTAAAGGAGTTGAGTTGAGTCAAACACGGGCCGCAAGTG
1	69	20	atpB_3end	Eca_32	3512	FALSE	atpB_3end	NA	AATATCGACGAAGCTACCGCGAAGGCTATAAACTTAGATGAGGAGAGCAAATCGAAGAAA
1	70	20	Unigene88137.fs_676	Eca_7081	3405	FALSE	Unigene88137.fs_676	NA	GACATTAAGAGCACTTCCCAAACCAATGGAAAATCAAAATCTGCCTCTTATCCCAACTGA
1	71	20	HPPCgene89606_105	Eca_313	3298	FALSE	HPPCgene89606_105	NA	ACTTAATAAGGCTGGGAGGTTACAAGCTGTTTATGTGAAAACTGAGAAAGGGGTGCTCTT
1	72	20	Unigene85659_276	Eca_4178	3191	FALSE	Unigene85659_276	NA	GGGGGTTTCTGATTTTTGGTGGATTAAGTTTTGTTTACTTAACTGCTAGACCTGGGGTTC
[truncated: 19,623 more rows]

## Sheet: property
Application character	ArrayOligoSelector	OligoArray	MODITa	MODITb
Number of designed probes	6843 (99.95%)	3042 (55.56%)	6168 (90.1%)	6770 (98.88%)
Number of designed probes with ΔGSS below 0	3111	None	1250 c	1250 c
Number of designed probes that overlap consensus regions	2876	1429	0	602
Cross hybridization (15)d	360	957	0	602
Cross hybridization (over-all)e	361	252	0	602
Average probe Tm (oC)f	87.24	86.74	87.06	87.06
Average probe Tmc (oC)g	82.35	81.58	81.86	81.86
a Optimal probes; b Sub-optimal probes included; c ΔGSS ≥ -0.5, ΔGSS: change of secondary structure energy formation; d Number of probes sharing 15 or more continuous match to non-target sequences or consensus sequence; e Number of probes with more than 75% overall match to non-target sequences or consensus sequence; f Melting temperature; g Microchip corrected melting temperature.

## Sheet: primers
	forward	reverse
86386	CAATTCCAAGATGGTTCGCA	TTCTCCTTTTCAAGCCTCTCCA
87251	CAAAACCAGAGAAACTTGCTTGG	CCTCTAATTGACTCTCAAGCTGGTC
85140	TGGCATCGGAGGGAAAATAA	GAAGCCGATTTCAAGCCAAA
84618	CCGTGGCTCGCTTACTGC	CTTAGCCGATCCACATGCAA
86583	GAGAAGAAATGGGTTGCTT	TGCCAGCTCTGTGTTTCCCT
88941	ACAGTTTACTTGACGGGTCTGCT	TTTCTGGTCGTCTTGATTTTTCG
86850	GGGTTTTGATGGAATTACAAATGTG	GATCCAATAACAGTTGCTACTTGAC
84392	CACTGGGTTTACTGGGCTG	CCAAACCAGATCTACTCGTTCTC
83744	GCTTTTCGTCTGCAACCAAG	CCATCTCCGTTCAAATTCATCC
